# Supplementary material for: Distinct Roles of IL‐4, IL‐13, and IL‐22 in Human Skin Barrier Dysfunction and Atopic Dermatitis
Source: Allergy. 2025 Sep 23;81(2):480–97. doi: 10.1111/all.70060 (PMC12862561; doi:10.1111/all.70060)
Supplement: Supplementary file 1 — Data S1: all70060‐sup‐0001‐DataS1.zip. [file ALL-81-480-s001.zip]

Archive with 13 entries (13 files):
- all70060-sup-0001-AppendixS1.docx
- all70060-sup-0002-AppendixS2.docx
- all70060-sup-0003-AppendixS3.zip
- old/all70060-sup-0002-TableS1@Supplementary_Table1.xlsx
- old/Supplementary_Table2.xlsx
- old/Supplementary_Table3.xlsx
- old/Supplementary_Table4.xlsx
- old/Supplementary_Table5.xlsx
- Supplementary_Table1.xlsx
- Supplementary_Table2.xlsx
- Supplementary_Table3.xlsx
- Supplementary_Table4.xlsx
- Supplementary_Table5.xlsx
