# Supplementary material for: Distinct Roles of IL‐4, IL‐13, and IL‐22 in Human Skin Barrier Dysfunction and Atopic Dermatitis
Source: Allergy. 2025 Sep 23;81(2):480–97. doi: 10.1111/all.70060 (PMC12862561; doi:10.1111/all.70060)
Supplement: Supplementary file 1 — Data S1: all70060‐sup‐0001‐DataS1.zip. [file ALL-81-480-s001.zip › old/all70060-sup-0002-TableS1@Supplementary_Table1.xlsx]

## Sheet: DEGs_IL4_vs_control
	Symbol	logFC	logCPM	F	PValue	FDR
ENSG00000214711	CAPN14	7.33616	8.00656	1003.09	9.68706e-19	1.50798e-14
ENSG00000153714	LURAP1L	4.7715	6.91604	858.617	3.87025e-18	3.01241e-14
ENSG00000109861	CTSC	3.71749	9.03082	642.574	6.85503e-17	3.55707e-13
ENSG00000140274	DUOXA2	7.53445	5.53748	392.762	2.18655e-16	8.50952e-13
ENSG00000198400	NTRK1	9.19995	5.14382	254.551	6.90768e-16	2.15064e-12
ENSG00000179241	LDLRAD3	2.31554	6.01135	482.749	1.14608e-15	2.9735e-12
ENSG00000203857	HSD3B1	7.50275	4.95158	265.698	1.28272e-14	2.48603e-11
ENSG00000114737	CISH	3.24518	7.11793	373.69	1.38939e-14	2.48603e-11
ENSG00000266729	DSG1-AS1	4.2648	1.53771	236.431	1.43729e-14	2.48603e-11
ENSG00000173559	NABP1	3.18286	7.20024	359.791	2.00504e-14	3.12125e-11
ENSG00000164038	SLC9B2	3.16371	5.72546	308.188	8.91196e-14	1.2612e-10
ENSG00000123685	BATF3	4.21982	4.27301	272.2	3.00566e-13	3.79948e-10
ENSG00000105641	SLC5A5	5.55182	5.17921	285.462	3.17294e-13	3.79948e-10
ENSG00000112195	TREML2	5.56146	1.21752	137.619	4.97211e-13	5.52863e-10
ENSG00000287927	LOC107986954	3.64983	3.39329	256.532	5.56626e-13	5.77666e-10
ENSG00000140297	GCNT3	6.11282	2.85618	196.181	1.36615e-12	1.32918e-09
ENSG00000131620	ANO1	2.83189	6.71433	226.313	1.87688e-12	1.71867e-09
ENSG00000206384	COL6A6	4.39607	1.81546	173.263	3.13237e-12	2.70898e-09
ENSG00000140279	DUOX2	5.01784	8.76298	210.963	6.95502e-12	5.69836e-09
ENSG00000119938	PPP1R3C	3.67017	7.92815	203.026	7.75889e-12	6.03913e-09
ENSG00000197641	SERPINB13	3.0503	8.11227	195.966	8.55503e-12	6.34172e-09
ENSG00000006606	CCL26	6.81012	7.17178	204.667	1.04707e-11	7.40897e-09
ENSG00000133477	FAM83F	1.81567	7.72207	183.791	1.1575e-11	7.83424e-09
ENSG00000163053	SLC16A14	3.11014	6.18501	182.96	1.69227e-11	1.09765e-08
ENSG00000006062	MAP3K14	2.18135	6.25583	175.382	1.78101e-11	1.10515e-08
ENSG00000171357	LURAP1	3.32066	2.05291	176.731	1.84583e-11	1.10515e-08
ENSG00000271447	MMP28	1.94577	7.30215	166.68	2.83748e-11	1.63596e-08
ENSG00000113594	LIFR	2.87931	5.2738	168.684	3.00779e-11	1.67223e-08
ENSG00000104267	CA2	4.3233	10.1846	178.037	3.12765e-11	1.6789e-08
ENSG00000142619	PADI3	4.27709	1.89002	135.713	1.22309e-10	6.34663e-08
ENSG00000100078	PLA2G3	2.23195	7.5282	142.819	1.28929e-10	6.47431e-08
ENSG00000133110	POSTN	4.35582	8.73348	146.007	1.8876e-10	9.1826e-08
ENSG00000110324	IL10RA	2.3805	4.75429	131.084	2.58452e-10	1.21919e-07
ENSG00000100439	ABHD4	1.06027	6.7446	127.353	3.19213e-10	1.46153e-07
ENSG00000007264	MATK	3.44297	3.60808	125.827	3.96324e-10	1.76273e-07
ENSG00000271856	LINC01215	6.90432	3.72265	104.049	4.37209e-10	1.89056e-07
ENSG00000158292	GPR153	1.68088	6.73496	121.821	4.7232e-10	1.93924e-07
ENSG00000230937	MIR205HG	-1.48879	8.52423	121.789	4.73381e-10	1.93924e-07
ENSG00000104332	SFRP1	2.09711	6.28764	122.691	4.95654e-10	1.97842e-07
ENSG00000234224	TMEM229A	7.69214	0.666035	101.512	5.39753e-10	2.10059e-07
ENSG00000175274	TP53I11	-1.34428	6.70956	119.069	5.77248e-10	2.18369e-07
ENSG00000136810	TXN	1.81219	8.57544	119.221	5.89163e-10	2.18369e-07
ENSG00000073849	ST6GAL1	3.0439	6.2604	124.444	6.07619e-10	2.19972e-07
ENSG00000117143	UAP1	1.68768	7.36144	116.921	6.77011e-10	2.39524e-07
ENSG00000069535	MAOB	4.1314	5.67007	123.621	7.57844e-10	2.62163e-07
ENSG00000124788	ATXN1	0.993181	5.64196	114.857	7.91054e-10	2.67703e-07
ENSG00000166272	WBP1L	1.06066	7.53542	114.539	8.10345e-10	2.68397e-07
ENSG00000157168	NRG1	1.47037	4.45874	112.564	9.43439e-10	3.05969e-07
ENSG00000171302	CANT1	2.08346	7.6381	112.635	1.08365e-09	3.44271e-07
ENSG00000144645	OSBPL10	1.14679	4.96891	108.012	1.34905e-09	4.03792e-07
ENSG00000196220	SRGAP3	-2.44661	3.10906	108.102	1.35087e-09	4.03792e-07
ENSG00000137691	CFAP300	2.59838	2.22136	108.743	1.35155e-09	4.03792e-07
ENSG00000166387	PPFIBP2	1.02673	6.64849	107.773	1.37477e-09	4.03792e-07
ENSG00000141298	SSH2	1.11606	4.50918	107.048	1.45796e-09	4.20297e-07
ENSG00000109099	PMP22	3.13483	8.62229	111.94	1.57638e-09	4.43264e-07
ENSG00000168389	MFSD2A	2.58276	7.79489	110.51	1.59458e-09	4.43264e-07
ENSG00000157837	SPPL3	0.8597	7.5958	105.281	1.68223e-09	4.59426e-07
ENSG00000100243	CYB5R3	0.776169	8.57093	105.029	1.71722e-09	4.60896e-07
ENSG00000213626	LBH	1.94571	5.58899	103.256	2.12141e-09	5.59729e-07
ENSG00000171877	FRMD5	3.92702	2.69545	102.554	2.30618e-09	5.98339e-07
ENSG00000175785	PRIMA1	-2.03577	2.39081	100.756	2.47087e-09	6.30557e-07
ENSG00000099282	TSPAN15	1.75104	5.70184	100.022	2.64915e-09	6.6515e-07
ENSG00000186716	BCR	1.16385	7.52282	97.2624	3.31368e-09	8.18795e-07
ENSG00000140254	DUOXA1	1.8841	7.97052	98.4972	3.39256e-09	8.25188e-07
ENSG00000130222	GADD45G	3.23402	4.90334	100.691	3.61831e-09	8.66557e-07
ENSG00000108262	GIT1	0.895647	7.58758	95.5527	3.85219e-09	9.0859e-07
ENSG00000112562	SMOC2	2.17619	5.44888	96.9568	4.0066e-09	9.30908e-07
ENSG00000134247	PTGFRN	1.02625	7.29522	94.5905	4.19707e-09	9.6082e-07
ENSG00000167566	NCKAP5L	1.30667	5.29837	94.0034	4.42492e-09	9.983e-07
ENSG00000102977	ACD	0.86416	5.15903	93.3341	4.70028e-09	1.04528e-06
ENSG00000197565	COL4A6	-2.58875	2.48465	93.0498	4.96515e-09	1.0748e-06
ENSG00000035664	DAPK2	1.82834	6.24965	93.7539	4.97114e-09	1.0748e-06
ENSG00000188153	COL4A5	-1.73977	4.2307	90.6026	6.04e-09	1.28801e-06
ENSG00000129173	E2F8	-2.41835	0.837439	88.0036	6.68379e-09	1.40603e-06
ENSG00000138640	FAM13A	1.30512	5.42546	87.8318	7.83092e-09	1.62539e-06
ENSG00000133818	RRAS2	1.61533	4.63173	87.4491	8.1242e-09	1.66407e-06
ENSG00000113716	HMGXB3	0.830067	6.27579	87.2068	8.31069e-09	1.68016e-06
ENSG00000100842	EFS	1.49206	8.56174	86.35	9.0238e-09	1.80094e-06
ENSG00000107959	PITRM1	1.05679	6.36944	86.0918	9.2518e-09	1.82266e-06
ENSG00000120498	TEX11	3.94078	0.180161	68.3438	9.36679e-09	1.82266e-06
ENSG00000107862	GBF1	0.77101	7.09582	85.3612	9.93151e-09	1.90869e-06
ENSG00000121578	B4GALT4	1.49507	5.2181	85.0337	1.02561e-08	1.94704e-06
ENSG00000173334	TRIB1	1.11155	6.12507	83.5729	1.1839e-08	2.22045e-06
ENSG00000182134	TDRKH	1.43334	3.98002	83.3669	1.20929e-08	2.24107e-06
ENSG00000156463	SH3RF2	1.02591	7.5552	83.0813	1.24313e-08	2.27669e-06
ENSG00000162366	PDZK1IP1	0.958756	7.69985	82.5958	1.30485e-08	2.344e-06
ENSG00000109158	GABRA4	5.59592	0.290794	66.1753	1.31e-08	2.344e-06
ENSG00000185909	KLHDC8B	-1.2409	5.85761	80.9632	1.53854e-08	2.72164e-06
ENSG00000137857	DUOX1	1.84195	9.1503	82.0238	1.62442e-08	2.84127e-06
ENSG00000132640	BTBD3	1.36846	5.45819	80.3028	1.64591e-08	2.84687e-06
ENSG00000151006	PRSS53	1.65238	5.72629	80.0658	1.76528e-08	3.01979e-06
ENSG00000181449	SOX2	3.50615	3.91106	82.3248	1.84411e-08	3.12035e-06
ENSG00000142224	IL19	7.77925	2.66472	79.8512	1.88094e-08	3.14846e-06
ENSG00000179431	FJX1	1.64574	5.75118	79.2025	1.92882e-08	3.15101e-06
ENSG00000243927	MRPS6	1.19156	7.27528	78.6943	1.94272e-08	3.15101e-06
ENSG00000187193	MT1X	-2.24954	7.38605	81.7599	1.94319e-08	3.15101e-06
ENSG00000148803	FUOM	1.21086	3.92235	78.1159	2.06499e-08	3.314e-06
ENSG00000125037	EMC3	0.668442	6.46097	77.2783	2.25347e-08	3.57958e-06
ENSG00000152217	SETBP1	1.36953	3.93649	77.1049	2.29751e-08	3.61267e-06
ENSG00000259330	INAFM2	1.2334	4.016	76.8446	2.36087e-08	3.66707e-06
ENSG00000188313	PLSCR1	1.10584	5.79846	76.7657	2.37923e-08	3.66707e-06
ENSG00000145555	MYO10	1.23757	6.31474	75.9657	2.59089e-08	3.95416e-06
ENSG00000137819	PAQR5	2.0835	4.82305	75.7334	3.03924e-08	4.57172e-06
ENSG00000245848	CEBPA	-1.28655	5.16375	74.4421	3.05427e-08	4.57172e-06
ENSG00000114115	RBP1	-1.45684	2.43773	74.0869	3.20397e-08	4.75012e-06
ENSG00000106799	TGFBR1	1.21037	5.58599	73.7241	3.30303e-08	4.82725e-06
ENSG00000140307	GTF2A2	1.51267	5.80409	73.9692	3.31801e-08	4.82725e-06
ENSG00000067141	NEO1	-1.20154	6.39032	73.4034	3.42125e-08	4.93135e-06
ENSG00000092439	TRPM7	1.10791	5.96239	72.8436	3.63918e-08	5.19735e-06
ENSG00000177989	CIMAP1B	-0.936561	5.62445	71.4162	4.26758e-08	6.03941e-06
ENSG00000127129	EDN2	4.23906	5.32505	75.3554	4.40817e-08	6.18216e-06
ENSG00000145824	CXCL14	-2.67666	6.52514	73.818	4.82518e-08	6.70656e-06
ENSG00000116711	PLA2G4A	1.4421	4.24163	69.9484	5.04269e-08	6.94686e-06
ENSG00000276045	ORAI1	1.04841	6.84819	69.1732	5.50831e-08	7.48588e-06
ENSG00000123836	PFKFB2	1.02005	4.76532	69.1411	5.53014e-08	7.48588e-06
ENSG00000106546	AHR	1.15278	6.01946	68.2439	6.13479e-08	8.23278e-06
ENSG00000172575	RASGRP1	3.28134	6.16646	71.6111	6.37342e-08	8.47992e-06
ENSG00000146233	CYP39A1	-2.11192	2.56898	67.562	6.72899e-08	8.87713e-06
ENSG00000169188	APEX2	0.797192	5.86207	66.8269	7.24547e-08	9.47817e-06
ENSG00000109917	ZPR1	0.676937	5.83571	66.7278	7.33108e-08	9.47887e-06
ENSG00000166033	HTRA1	-1.58296	5.46719	67.2118	7.36779e-08	9.47887e-06
ENSG00000133067	LGR6	3.07928	3.06183	67.3177	7.85831e-08	9.98212e-06
ENSG00000243701	DUBR	1.75854	2.25805	66.1638	7.8872e-08	9.98212e-06
ENSG00000102287	GABRE	-1.20996	5.85004	65.4442	8.54643e-08	1.07292e-05
ENSG00000196639	HRH1	0.862763	5.25726	64.8592	9.17232e-08	1.14228e-05
ENSG00000104921	FCER2	3.99941	0.507416	50.8078	9.7527e-08	1.20492e-05
ENSG00000198574	SH2D1B	5.71164	0.349322	55.005	1.0274e-07	1.25924e-05
ENSG00000041982	TNC	1.90268	8.39532	65.8011	1.03541e-07	1.25924e-05
ENSG00000134757	DSG3	1.06974	8.86098	63.7211	1.05379e-07	1.27166e-05
ENSG00000169122	FAM110B	2.05741	4.51702	64.6244	1.06379e-07	1.27385e-05
ENSG00000114923	SLC4A3	1.67348	2.22023	63.5825	1.0812e-07	1.27867e-05
ENSG00000214595	EML6	-1.62225	1.97928	63.7973	1.08424e-07	1.27867e-05
ENSG00000184613	NELL2	2.8389	3.96441	65.1868	1.11915e-07	1.30991e-05
ENSG00000118513	MYB	-2.26689	3.12878	63.4364	1.14814e-07	1.33382e-05
ENSG00000062038	CDH3	1.06143	9.03343	62.6988	1.19578e-07	1.37887e-05
ENSG00000166268	MYRFL	1.94776	2.96216	62.7399	1.21131e-07	1.38651e-05
ENSG00000072110	ACTN1	0.764897	9.19984	62.3416	1.25024e-07	1.42062e-05
ENSG00000186160	CYP4Z1	3.83227	2.59703	61.5621	1.31833e-07	1.48713e-05
ENSG00000104689	TNFRSF10A	1.19949	3.45527	61.863	1.32869e-07	1.48804e-05
ENSG00000273033	LINC02035	0.861584	3.68916	61.6862	1.35839e-07	1.51043e-05
ENSG00000100030	MAPK1	0.55085	6.69672	61.549	1.38107e-07	1.52178e-05
ENSG00000203697	CAPN8	4.16149	1.77025	61.4644	1.38814e-07	1.52178e-05
ENSG00000164825	DEFB1	-1.39534	5.37995	61.0031	1.5052e-07	1.63856e-05
ENSG00000197646	PDCD1LG2	2.12178	1.41564	61.0559	1.52605e-07	1.64973e-05
ENSG00000121858	TNFSF10	1.04736	7.81786	60.0074	1.68082e-07	1.80113e-05
ENSG00000065923	SLC9A7	1.78841	4.38169	60.3883	1.68924e-07	1.80113e-05
ENSG00000188613	NANOS1	2.06542	2.72233	59.2253	1.87013e-07	1.98043e-05
ENSG00000138463	SLC49A4	0.99416	5.09136	58.7974	1.96659e-07	2.06851e-05
ENSG00000204175	GPRIN2	1.64494	7.30948	59.8866	2.00499e-07	2.09474e-05
ENSG00000204267	TAP2	1.11557	5.80209	58.5853	2.02173e-07	2.09815e-05
ENSG00000159842	ABR	1.07843	7.81369	57.9445	2.19946e-07	2.26131e-05
ENSG00000156515	HK1	0.844292	8.67024	57.8812	2.21794e-07	2.26131e-05
ENSG00000163694	RBM47	1.03267	4.77132	57.8671	2.22252e-07	2.26131e-05
ENSG00000196743	GM2A	-1.05218	7.72624	57.6295	2.29311e-07	2.30517e-05
ENSG00000136826	KLF4	0.99412	9.01683	57.6225	2.29525e-07	2.30517e-05
ENSG00000164488	DACT2	-1.8778	3.64269	57.3728	2.45986e-07	2.45465e-05
ENSG00000165272	AQP3	2.0272	12.5689	58.7241	2.55302e-07	2.53139e-05
ENSG00000114541	FRMD4B	0.983036	5.22877	56.6783	2.60386e-07	2.56546e-05
ENSG00000114993	RTKN	1.06194	7.30943	56.5357	2.65397e-07	2.59838e-05
ENSG00000182612	TSPAN10	-1.90787	1.88988	56.366	2.86302e-07	2.78554e-05
ENSG00000183779	ZNF703	1.05477	6.92431	55.9009	2.89171e-07	2.79598e-05
ENSG00000008056	SYN1	1.9369	2.9789	55.8028	2.93711e-07	2.82234e-05
ENSG00000162692	VCAM1	3.43855	2.30027	52.0632	3.07425e-07	2.936e-05
ENSG00000248187	LOC124900778	3.40165	0.252704	49.9747	3.13734e-07	2.97798e-05
ENSG00000117013	KCNQ4	1.3383	2.59569	55.1528	3.21002e-07	3.02851e-05
ENSG00000213523	SRA1	0.931062	5.38662	55.0504	3.24792e-07	3.0458e-05
ENSG00000094796	KRT31	-2.43703	1.95763	54.9983	3.38549e-07	3.1558e-05
ENSG00000198947	DMD	1.63172	4.58285	54.7303	3.58418e-07	3.32113e-05
ENSG00000180104	EXOC3	0.759056	7.45912	54.0807	3.7134e-07	3.4205e-05
ENSG00000147465	STAR	-2.03641	1.35765	54.0803	3.78652e-07	3.46734e-05
ENSG00000165606	DRGX	3.34017	2.3814	49.9557	3.83665e-07	3.4927e-05
ENSG00000145431	PDGFC	1.52492	4.30066	53.7181	3.91958e-07	3.54744e-05
ENSG00000167323	STIM1	1.11833	7.5404	53.6506	3.94307e-07	3.54808e-05
ENSG00000198729	PPP1R14C	-0.898277	6.39637	53.4801	4.03837e-07	3.61295e-05
ENSG00000108829	LRRC59	0.683111	6.33311	53.3993	4.08446e-07	3.6333e-05
ENSG00000163032	VSNL1	1.72005	6.06363	54.6322	4.20389e-07	3.70396e-05
ENSG00000062716	VMP1	0.944223	7.6947	53.1815	4.21148e-07	3.70396e-05
ENSG00000171862	PTEN	0.807745	7.11509	52.997	4.3225e-07	3.76103e-05
ENSG00000165704	HPRT1	0.787916	5.32162	52.994	4.32469e-07	3.76103e-05
ENSG00000213366	GSTM2	-1.16159	4.5992	52.9021	4.38184e-07	3.78879e-05
ENSG00000172752	COL6A5	2.79809	3.39035	54.336	4.42574e-07	3.78879e-05
ENSG00000169860	P2RY1	1.55045	5.26049	53.3947	4.42963e-07	3.78879e-05
ENSG00000123405	NFE2	1.48779	6.01508	52.9811	4.78967e-07	4.07436e-05
ENSG00000145685	LHFPL2	1.32924	4.81746	51.9943	4.98592e-07	4.21825e-05
ENSG00000136068	FLNB	0.836766	8.85134	51.5837	5.28775e-07	4.44943e-05
ENSG00000137502	RAB30	-1.16747	3.13039	51.5288	5.33649e-07	4.4663e-05
ENSG00000130669	PAK4	0.78767	7.1441	51.332	5.48339e-07	4.5647e-05
ENSG00000105088	OLFM2	-0.533981	7.14282	51.2773	5.52687e-07	4.57643e-05
ENSG00000197467	COL13A1	1.37064	5.51184	51.3889	5.64506e-07	4.62976e-05
ENSG00000119771	KLHL29	1.34554	5.41766	51.343	5.65076e-07	4.62976e-05
ENSG00000168754	FAM178B	2.2052	1.1328	51.1217	5.85937e-07	4.77554e-05
ENSG00000188483	IER5L	-1.35314	3.84464	50.7934	5.93382e-07	4.81103e-05
ENSG00000160293	VAV2	0.802587	5.1214	50.7002	6.01082e-07	4.84821e-05
ENSG00000153879	CEBPG	-0.454497	6.01221	50.4885	6.19911e-07	4.95114e-05
ENSG00000197261	C6orf141	-1.71701	2.15916	50.5388	6.20205e-07	4.95114e-05
ENSG00000128335	APOL2	0.774731	5.46096	50.386	6.29307e-07	4.99818e-05
ENSG00000143061	IGSF3	1.01913	6.4203	50.2704	6.4004e-07	5.04441e-05
ENSG00000104081	BMF	-1.32642	2.65665	50.2666	6.4161e-07	5.04441e-05
ENSG00000067992	PDK3	0.763523	5.00502	50.1659	6.50028e-07	5.08492e-05
ENSG00000127951	FGL2	3.23872	5.26465	52.4645	6.62783e-07	5.15877e-05
ENSG00000151651	ADAM8	2.32924	7.54213	52.1136	6.76962e-07	5.24292e-05
ENSG00000154319	FAM167A	-1.27615	3.46276	49.8296	6.83654e-07	5.26854e-05
ENSG00000133135	RNF128	-1.04942	2.36107	49.6132	7.06923e-07	5.42102e-05
ENSG00000166579	NDEL1	0.618406	7.88909	49.144	7.5614e-07	5.75633e-05
ENSG00000169991	IFFO2	1.38384	9.51022	49.7922	7.58044e-07	5.75633e-05
ENSG00000255774	LINC02747	-2.09488	0.867918	49.1745	7.79752e-07	5.89242e-05
ENSG00000159713	TPPP3	-1.64441	5.71514	49.9334	8.05158e-07	6.05502e-05
ENSG00000112249	ASCC3	0.716752	5.00494	48.2622	8.63306e-07	6.4611e-05
ENSG00000173918	C1QTNF1	3.1465	7.52995	50.4528	8.76534e-07	6.52871e-05
ENSG00000100385	IL2RB	-1.63881	3.40553	48.0364	8.94893e-07	6.63371e-05
ENSG00000161551	ZNF577	-0.706503	3.80401	47.9347	9.07522e-07	6.69545e-05
ENSG00000146950	SHROOM2	-1.3104	2.79127	47.6942	9.42646e-07	6.92178e-05
ENSG00000156284	CLDN8	-1.77137	1.00786	47.7067	9.73657e-07	7.11593e-05
ENSG00000163931	TKT	0.762405	8.96428	47.1716	1.01934e-06	7.41496e-05
ENSG00000057294	PKP2	1.88462	3.66076	47.4425	1.02867e-06	7.44805e-05
ENSG00000146411	SLC2A12	-2.11915	0.249252	46.8081	1.04862e-06	7.55736e-05
ENSG00000137033	IL33	-2.32862	4.27796	48.2835	1.06359e-06	7.61338e-05
ENSG00000121900	TMEM54	1.01632	7.22275	46.8522	1.07076e-06	7.61338e-05
ENSG00000163995	ABLIM2	1.12656	5.82832	46.8506	1.07107e-06	7.61338e-05
ENSG00000178882	RFLNA	2.39751	0.663648	46.615	1.08102e-06	7.6492e-05
ENSG00000103044	HAS3	3.06431	8.26026	48.7845	1.1109e-06	7.8108e-05
ENSG00000002834	LASP1	0.513289	8.1801	46.597	1.11389e-06	7.8108e-05
ENSG00000118515	SGK1	0.991687	7.72007	46.4328	1.14264e-06	7.97644e-05
ENSG00000174370	KCNJ5-AS1	-1.94466	0.198335	46.6526	1.18437e-06	8.23086e-05
ENSG00000150556	LYPD6B	1.09363	6.01479	46.1712	1.19021e-06	8.23466e-05
ENSG00000141524	TMC6	0.587217	7.44255	46.1029	1.20292e-06	8.26482e-05
ENSG00000154153	RETREG1	1.34859	4.23739	46.0932	1.20519e-06	8.26482e-05
ENSG00000189292	ALKAL2	1.49016	3.76873	45.8765	1.24716e-06	8.51514e-05
ENSG00000223802	CERS1	3.69884	2.62364	44.519	1.2824e-06	8.70595e-05
ENSG00000213085	CFAP45	1.40372	1.06592	45.8668	1.28854e-06	8.70595e-05
ENSG00000157368	IL34	-1.39107	5.5707	46.1198	1.29188e-06	8.70595e-05
ENSG00000151689	INPP1	0.756806	6.91075	45.5693	1.30795e-06	8.77622e-05
ENSG00000078124	ACER3	1.20054	4.30704	45.5176	1.31909e-06	8.81302e-05
ENSG00000107485	GATA3	1.12167	8.26007	45.3907	1.37536e-06	9.1497e-05
ENSG00000125124	BBS2	-0.88923	3.891	45.0539	1.41969e-06	9.40437e-05
ENSG00000185338	SOCS1	2.94206	3.55412	46.3184	1.43158e-06	9.44297e-05
ENSG00000198743	SLC5A3	1.77731	6.5461	46.1087	1.47173e-06	9.65905e-05
ENSG00000084444	FAM234B	-0.731144	3.65361	44.8066	1.47675e-06	9.65905e-05
ENSG00000291196	KRT16P3	3.56014	1.05067	42.0299	1.54693e-06	0.000100757
ENSG00000132376	INPP5K	0.583364	6.10938	44.4288	1.56788e-06	0.000101549
ENSG00000102024	PLS3	-0.529615	7.06699	44.4119	1.57213e-06	0.000101549
ENSG00000169851	PCDH7	0.913706	4.82509	44.1619	1.63684e-06	0.000105077
ENSG00000149418	ST14	0.901471	8.95003	44.1481	1.64025e-06	0.000105077
ENSG00000204610	TRIM15	2.45604	4.36038	45.3005	1.66757e-06	0.00010639
ENSG00000068079	IFI35	1.088	4.64938	43.9104	1.70479e-06	0.00010832
ENSG00000124019	FAM124B	2.43641	1.67857	43.7242	1.76232e-06	0.000111521
ENSG00000132185	FCRLA	2.86746	2.27125	43.8579	1.80897e-06	0.000114009
ENSG00000204682	MIR1915HG	-1.44369	1.97917	43.4511	1.84613e-06	0.000115882
ENSG00000182389	CACNB4	1.40338	2.41194	43.3034	1.9049e-06	0.00011909
ENSG00000060709	RIMBP2	-2.00073	0.495068	43.3812	1.94363e-06	0.000121026
ENSG00000143434	SEMA6C	-1.09384	4.26788	43.0268	1.96875e-06	0.000122059
ENSG00000138029	HADHB	0.432095	7.35459	43.0028	1.97591e-06	0.000122059
ENSG00000034677	RNF19A	1.21186	6.27741	43.0898	2.04578e-06	0.000125876
ENSG00000172493	AFF1	0.744578	5.99658	42.6901	2.08024e-06	0.000127492
ENSG00000010017	RANBP9	0.805272	5.65464	42.6128	2.10696e-06	0.000128141
ENSG00000120471	TP53AIP1	-1.65602	3.07543	42.6191	2.10728e-06	0.000128141
ENSG00000138670	RASGEF1B	-1.41381	4.04514	42.5467	2.15684e-06	0.000130644
ENSG00000134153	EMC7	0.679871	6.10001	42.4403	2.16791e-06	0.000130805
ENSG00000162889	MAPKAPK2	0.723709	7.91893	42.3519	2.19985e-06	0.000132221
ENSG00000153291	SLC25A27	-1.16425	3.12775	42.2951	2.22273e-06	0.00013305
ENSG00000059378	PARP12	0.858827	5.47215	42.2555	2.23545e-06	0.00013305
ENSG00000184731	FAM110C	0.654767	6.37448	42.2449	2.23929e-06	0.00013305
ENSG00000290462	CYP4F35P	2.53116	1.04946	35.6196	2.26238e-06	0.000133911
ENSG00000163162	RNF149	-0.498385	6.45369	42.0021	2.33164e-06	0.000137487
ENSG00000167397	VKORC1	0.999648	5.99146	41.9758	2.34192e-06	0.000137573
ENSG00000153294	ADGRF4	-1.49754	4.42307	42.2718	2.3793e-06	0.000139243
ENSG00000041353	RAB27B	-1.17479	4.29577	41.7916	2.41597e-06	0.000140859
ENSG00000176928	GCNT4	1.50795	2.86592	41.4869	2.5473e-06	0.000147962
ENSG00000204362	LINC02783	-2.85388	-1.21118	34.8566	2.5938e-06	0.000150103
ENSG00000080546	SESN1	-1.20503	3.92514	41.3466	2.60368e-06	0.000150117
ENSG00000221963	APOL6	0.967183	4.77537	41.2819	2.63153e-06	0.000151163
ENSG00000164649	CDCA7L	-1.62021	2.43851	40.8745	2.8251e-06	0.000161685
ENSG00000137460	FHDC1	-0.843791	4.66013	40.7931	2.85894e-06	0.000163022
ENSG00000141401	IMPA2	-0.71486	7.82856	40.7471	2.88088e-06	0.000163674
ENSG00000197879	MYO1C	0.732491	8.40825	40.6857	2.91113e-06	0.000164782
ENSG00000109193	SULT1E1	-3.02046	-0.115843	37.7859	2.92155e-06	0.000164782
ENSG00000149256	TENM4	-0.910246	4.07052	40.5957	2.95721e-06	0.000166191
ENSG00000143753	DEGS1	-0.857505	8.74071	40.457	3.02716e-06	0.000169091
ENSG00000162777	DENND2D	0.977998	6.05287	40.4505	3.03054e-06	0.000169091
ENSG00000149782	PLCB3	0.579583	7.16268	40.3443	3.08616e-06	0.000170926
ENSG00000172197	MBOAT1	-0.855292	2.1882	40.3508	3.08975e-06	0.000170926
ENSG00000155846	PPARGC1B	1.81512	4.29666	41.0703	3.09637e-06	0.000170926
ENSG00000050393	MCUR1	0.657907	6.15738	40.2431	3.14022e-06	0.000172433
ENSG00000100342	APOL1	1.17059	5.48361	40.3497	3.14582e-06	0.000172433
ENSG00000169435	RASSF6	1.68553	3.15797	40.0922	3.25271e-06	0.000177666
ENSG00000174307	PHLDA3	1.01823	6.73318	39.9966	3.27816e-06	0.00017843
ENSG00000134207	SYT6	3.22364	-0.0654569	34.4687	3.34606e-06	0.000181492
ENSG00000136950	ARPC5L	0.732106	7.16158	39.7798	3.40143e-06	0.000183855
ENSG00000100612	DHRS7	0.84364	6.56305	39.7393	3.42535e-06	0.000184315
ENSG00000171522	PTGER4	1.03765	2.98247	39.7311	3.43363e-06	0.000184315
ENSG00000100647	SUSD6	0.696923	7.02109	39.6516	3.47787e-06	0.000185751
ENSG00000226742	HSBP1L1	0.644494	5.67803	39.6319	3.48988e-06	0.000185751
ENSG00000196776	CD47	1.15788	7.39844	39.8904	3.49618e-06	0.000185751
ENSG00000122877	EGR2	1.89613	4.56631	40.2349	3.72937e-06	0.000197466
ENSG00000134294	SLC38A2	-0.776457	8.44256	38.9472	3.93291e-06	0.000207538
ENSG00000131791	PRKAB2	-0.788946	4.08052	38.8808	3.9802e-06	0.000209135
ENSG00000184564	SLITRK6	-1.58676	0.928703	39.0655	3.99005e-06	0.000209135
ENSG00000158458	NRG2	-2.21414	0.450803	39.0988	4.07352e-06	0.000212793
ENSG00000103876	FAH	-0.70531	3.81494	38.6825	4.12198e-06	0.000214605
ENSG00000113712	CSNK1A1	0.541627	6.57585	38.6386	4.15262e-06	0.00021548
ENSG00000138279	ANXA7	0.467523	6.8773	38.5696	4.20353e-06	0.000217396
ENSG00000135374	ELF5	1.56501	2.71678	38.5936	4.24132e-06	0.000218624
ENSG00000075426	FOSL2	0.707889	8.68852	38.4428	4.29895e-06	0.000220864
ENSG00000086696	HSD17B2	1.25767	3.40666	38.3727	4.35636e-06	0.000223077
ENSG00000204613	TRIM10	1.4219	3.70939	38.3301	4.38869e-06	0.000223996
ENSG00000116729	WLS	-0.757542	5.39817	38.2939	4.41424e-06	0.000224435
ENSG00000206073	SERPINB4	2.3179	9.9087	39.7848	4.42612e-06	0.000224435
ENSG00000243284	VSIG8	2.63467	1.66841	34.3595	4.44539e-06	0.00022468
ENSG00000114270	COL7A1	-0.910796	8.30088	38.1996	4.48863e-06	0.000226131
ENSG00000135587	SMPD2	0.618438	5.03726	37.9077	4.72912e-06	0.000237478
ENSG00000147862	NFIB	0.80632	6.17474	37.7896	4.82977e-06	0.000241753
ENSG00000130055	GDPD2	1.33622	6.16874	38.3568	4.86459e-06	0.000242715
ENSG00000143450	OAZ3	1.277	1.88296	37.6715	4.95584e-06	0.000246478
ENSG00000167325	RRM1	-0.557294	5.33123	37.6152	4.98348e-06	0.000247063
ENSG00000185924	RTN4RL1	-1.27658	4.26316	37.6097	5.05724e-06	0.000249924
ENSG00000247287	PRKCH-AS1	-0.738432	2.33312	37.4607	5.13497e-06	0.000252962
ENSG00000168575	SLC20A2	0.694576	6.17288	37.3476	5.22956e-06	0.000256809
ENSG00000101311	FERMT1	-0.961679	4.66219	37.2777	5.29703e-06	0.000259304
ENSG00000120899	PTK2B	-0.683663	5.80994	37.2532	5.31967e-06	0.000259596
ENSG00000136153	LMO7	0.921188	6.11603	37.0868	5.48255e-06	0.000266037
ENSG00000183111	ARHGEF37	0.866477	6.64835	37.0835	5.48583e-06	0.000266037
ENSG00000171346	KRT15	-2.6349	6.6406	38.4092	5.62926e-06	0.000272145
ENSG00000111647	BLTP3B	0.983684	4.12066	36.8284	5.74802e-06	0.000277026
ENSG00000134463	ECHDC3	0.924809	5.15815	36.7919	5.78522e-06	0.000277959
ENSG00000091136	LAMB1	-1.13905	5.95792	36.9696	5.84783e-06	0.000280102
ENSG00000185046	ANKS1B	2.10654	0.516757	36.6539	6.14119e-06	0.000292983
ENSG00000182580	EPHB3	0.972364	7.3695	36.4869	6.15439e-06	0.000292983
ENSG00000029153	BMAL2	0.888545	5.90971	36.3321	6.29346e-06	0.00029869
ENSG00000176641	RNF152	1.21038	4.7241	36.3687	6.36423e-06	0.000301131
ENSG00000186665	C17orf58	1.28706	4.41631	36.2793	6.47021e-06	0.000304342
ENSG00000186832	KRT16	2.35092	12.427	37.5703	6.48628e-06	0.000304342
ENSG00000163788	SNRK	1.06144	5.48361	36.2132	6.51664e-06	0.000304342
ENSG00000125430	HS3ST3B1	1.59341	3.82553	36.3416	6.53788e-06	0.000304342
ENSG00000170775	GPR37	1.06157	4.84311	36.1207	6.54426e-06	0.000304342
ENSG00000230701	FBXW4P1	1.11939	1.6569	36.1388	6.5494e-06	0.000304342
ENSG00000110723	EXPH5	-1.13899	4.46967	36.0646	6.61306e-06	0.000306386
ENSG00000284485	MIR205	-1.42721	2.84491	35.992	6.71251e-06	0.000309984
ENSG00000256812	CAPNS2	-1.29157	5.75965	36.4412	6.73056e-06	0.000309984
ENSG00000076258	FMO4	-1.13442	1.83569	35.978	6.75502e-06	0.000310193
ENSG00000010932	FMO1	-2.0961	1.617	35.9586	6.85181e-06	0.000313712
ENSG00000124201	ZNFX1	0.818718	5.95727	35.7649	6.98965e-06	0.000319085
ENSG00000131089	ARHGEF9	0.789197	4.60756	35.738	7.02569e-06	0.000319159
ENSG00000172380	GNG12	0.700054	7.35026	35.7322	7.03228e-06	0.000319159
ENSG00000073734	ABCB11	-2.07088	0.200208	31.1382	7.29481e-06	0.000330111
ENSG00000004961	HCCS	0.470061	4.46437	35.4725	7.38218e-06	0.000333097
ENSG00000100726	TELO2	0.52158	6.60905	35.394	7.49049e-06	0.000337007
ENSG00000154310	TNIK	2.57392	3.00404	36.145	7.52588e-06	0.000337624
ENSG00000079215	SLC1A3	-1.14022	3.58907	35.3072	7.61707e-06	0.000340732
ENSG00000205795	CYS1	2.07844	0.560645	34.2557	7.7733e-06	0.000346725
ENSG00000081014	AP4E1	0.664193	4.28491	35.142	7.85467e-06	0.00034894
ENSG00000015532	XYLT2	-0.688624	5.25592	35.1314	7.86925e-06	0.00034894
ENSG00000122863	CHST3	-1.2371	4.59372	35.2438	7.8902e-06	0.00034894
ENSG00000136828	RALGPS1	1.01265	3.783	35.0418	8.00627e-06	0.00035307
ENSG00000169021	UQCRFS1	0.492417	6.17764	35.0009	8.06472e-06	0.00035461
ENSG00000089775	ZBTB25	-0.605183	3.75685	34.9882	8.08676e-06	0.00035461
ENSG00000107521	HPS1	0.481494	4.81117	34.9708	8.11136e-06	0.00035469
ENSG00000085063	CD59	1.09926	8.91134	35.21	8.18254e-06	0.0003568
ENSG00000164904	ALDH7A1	-1.16062	5.67293	35.1698	8.24456e-06	0.0003585
ENSG00000134369	NAV1	0.718247	6.37581	34.7606	8.43958e-06	0.000365958
ENSG00000229847	EMX2OS	-0.957996	3.29818	34.7262	8.50083e-06	0.00036759
ENSG00000067840	PDZD4	1.65973	5.66542	35.5114	8.57398e-06	0.000368519
ENSG00000188042	ARL4C	0.674296	5.36699	34.6641	8.5957e-06	0.000368519
ENSG00000235706	DICER1-AS1	-1.23459	1.70642	34.6854	8.60175e-06	0.000368519
ENSG00000174485	DENND4A	1.24551	4.33922	34.7224	8.617e-06	0.000368519
ENSG00000203783	PRR9	3.56522	1.43291	32.5234	8.96494e-06	0.000382348
ENSG00000180316	PNPLA1	0.7438	5.85865	34.3538	9.1185e-06	0.000387835
ENSG00000139318	DUSP6	1.18419	5.72243	34.5772	9.21329e-06	0.000390799
ENSG00000186416	NKRF	0.671371	3.76989	34.2629	9.28139e-06	0.000392002
ENSG00000180071	ANKRD18A	0.920904	3.97741	34.2564	9.29201e-06	0.000392002
ENSG00000185920	PTCH1	-0.95714	2.48051	34.1738	9.45093e-06	0.000397629
ENSG00000058404	CAMK2B	2.0511	1.9252	34.2612	9.50564e-06	0.000398852
ENSG00000146409	SLC18B1	-0.879648	2.86207	34.06	9.65402e-06	0.000403989
ENSG00000204869	IGFL4	2.23004	2.26166	34.2578	9.70859e-06	0.000405184
ENSG00000181577	LINC03040	2.08489	1.86046	34.0708	9.75887e-06	0.000406193
ENSG00000180694	TMEM64	-0.79266	3.01208	33.9706	9.82076e-06	0.000407679
ENSG00000185499	MUC1	1.03065	6.41248	34.0556	9.89734e-06	0.000409766
ENSG00000082196	C1QTNF3	-0.822958	2.24678	33.9077	9.95286e-06	0.000410971
ENSG00000165312	OTUD1	-0.806964	4.23746	33.8607	1.00254e-05	0.000412872
ENSG00000125089	SH3TC1	1.08944	5.87783	33.9979	1.01159e-05	0.000414915
ENSG00000012660	ELOVL5	0.979819	5.46532	33.806	1.01296e-05	0.000414915
ENSG00000262152	GREP1	1.18836	2.087	33.8147	1.0155e-05	0.000414915
ENSG00000141338	ABCA8	-2.46693	1.13101	33.2398	1.02182e-05	0.000416407
ENSG00000173762	CD7	1.682	1.71023	33.804	1.02677e-05	0.00041733
ENSG00000242802	AP5Z1	0.560122	6.62513	33.5533	1.06365e-05	0.000431195
ENSG00000125378	BMP4	0.905151	4.87759	33.5268	1.06926e-05	0.000432343
ENSG00000134061	CD180	3.32457	0.253264	29.5494	1.07924e-05	0.000435246
ENSG00000116120	FARSB	0.751391	6.63494	33.3459	1.10738e-05	0.000445443
ENSG00000138134	STAMBPL1	0.744336	3.24423	33.3193	1.11384e-05	0.000446885
ENSG00000164048	ZNF589	1.03011	4.89157	33.1817	1.14353e-05	0.000457619
ENSG00000265763	ZNF488	-1.74354	0.931111	33.2071	1.16607e-05	0.000465442
ENSG00000197122	SRC	0.7764	6.37261	32.9353	1.19989e-05	0.000477717
ENSG00000203288	TDRKH-AS1	1.76969	0.085083	32.9394	1.22825e-05	0.000487759
ENSG00000101000	PROCR	1.07102	5.43258	32.8787	1.23842e-05	0.000490548
ENSG00000141655	TNFRSF11A	1.5629	3.35983	32.7251	1.27603e-05	0.000504162
ENSG00000160710	ADAR	0.392984	7.15985	32.4455	1.32154e-05	0.000520661
ENSG00000091128	LAMB4	-1.89592	4.59593	33.2115	1.32448e-05	0.000520661
ENSG00000178075	GRAMD1C	-0.956054	2.99953	32.39	1.33744e-05	0.000523284
ENSG00000109323	MANBA	-0.801553	3.25121	32.3862	1.33787e-05	0.000523284
ENSG00000154978	VOPP1	1.00662	4.09509	32.2931	1.36247e-05	0.000531567
ENSG00000127884	ECHS1	0.529698	6.59136	32.252	1.37329e-05	0.000534452
ENSG00000149212	SESN3	-1.24745	3.35926	32.2155	1.38413e-05	0.000537325
ENSG00000128283	CDC42EP1	1.43616	8.20895	32.8777	1.4028e-05	0.000542502
ENSG00000070010	UFD1	0.587795	5.57216	32.1337	1.40603e-05	0.000542502
ENSG00000134245	WNT2B	-0.788051	3.64335	32.1288	1.40792e-05	0.000542502
ENSG00000176871	WSB2	0.542436	5.84012	32.0937	1.41729e-05	0.000544763
ENSG00000105767	CADM4	0.745961	6.16999	31.9591	1.45589e-05	0.000557626
ENSG00000111275	ALDH2	-1.07536	7.96322	32.1981	1.45792e-05	0.000557626
ENSG00000093009	CDC45	1.93457	2.57066	32.1203	1.46464e-05	0.000558825
ENSG00000135925	WNT10A	-1.60994	2.31968	31.9242	1.46985e-05	0.000559373
ENSG00000205336	ADGRG1	-0.689152	7.02765	31.8998	1.47326e-05	0.000559373
ENSG00000237101	LOC101927164	-1.56633	2.17765	31.916	1.48482e-05	0.000562268
ENSG00000166106	ADAMTS15	2.72281	2.91226	32.561	1.48811e-05	0.000562268
ENSG00000171943	SRGAP2C	-0.912873	2.31788	31.7534	1.51955e-05	0.000572757
ENSG00000288658	RNF228	-2.56019	-0.890991	27.2084	1.53085e-05	0.000575621
ENSG00000155850	SLC26A2	1.14177	5.70488	31.9509	1.5349e-05	0.000575753
ENSG00000079931	MOXD1	-1.60997	3.98248	32.0666	1.55263e-05	0.000581005
ENSG00000186081	KRT5	-0.82604	14.0837	31.5225	1.58934e-05	0.000593317
ENSG00000198039	ZNF273	-0.984108	4.68828	31.494	1.59871e-05	0.000594528
ENSG00000169241	SLC50A1	0.492629	6.79343	31.4887	1.60023e-05	0.000594528
ENSG00000156265	MAP3K7CL	-1.08704	2.28563	31.4115	1.62858e-05	0.000603622
ENSG00000168234	TTC39C	-0.628532	4.84609	31.3711	1.63885e-05	0.000605985
ENSG00000026508	CD44	0.709919	10.7913	31.2658	1.67408e-05	0.000617544
ENSG00000121207	LRAT	2.80958	0.406627	29.8148	1.69019e-05	0.000621415
ENSG00000132613	MTSS2	-0.567705	4.70692	31.2121	1.69256e-05	0.000621415
ENSG00000006555	TTC22	-0.777754	5.18449	31.1919	1.69944e-05	0.000622476
ENSG00000066230	SLC9A3	1.15765	3.76307	31.0875	1.73669e-05	0.000634627
ENSG00000187017	ESPN	0.908223	7.56329	31.102	1.74747e-05	0.000637069
ENSG00000120162	MOB3B	-0.680803	3.64795	31.0184	1.76102e-05	0.000640508
ENSG00000120053	GOT1	0.711653	5.15229	30.9517	1.78463e-05	0.000647584
ENSG00000063180	CA11	-0.654217	3.88383	30.8768	1.81251e-05	0.00065617
ENSG00000137563	GGH	1.16944	5.76838	31.1414	1.83048e-05	0.000661137
ENSG00000196455	PIK3R4	0.530155	4.32141	30.722	1.8707e-05	0.000674103
ENSG00000082438	COBLL1	0.630591	4.5542	30.6472	1.89957e-05	0.000682924
ENSG00000213145	CRIP1	-1.8993	0.748959	30.7669	1.90811e-05	0.000684414
ENSG00000124151	NCOA3	0.602223	5.42291	30.6003	1.91777e-05	0.000686297
ENSG00000188312	CENPP	-0.962272	3.69644	30.5581	1.93521e-05	0.00069095
ENSG00000113108	APBB3	0.86165	5.56125	30.528	1.94651e-05	0.000693395
ENSG00000166869	CHP2	-1.46841	4.81393	31.0718	1.95539e-05	0.000694966
ENSG00000178445	GLDC	2.32285	0.563612	29.9699	1.99039e-05	0.000705795
ENSG00000170113	NIPA1	1.58301	5.42992	31.0469	2.00619e-05	0.000709782
ENSG00000110697	PITPNM1	0.568843	6.69113	30.3175	2.03287e-05	0.000717099
ENSG00000134248	LAMTOR5	0.441925	5.61727	30.3099	2.03609e-05	0.000717099
ENSG00000197343	ZNF655	0.550865	6.47823	30.177	2.09288e-05	0.000735438
ENSG00000159714	ZDHHC1	-0.900061	4.11198	30.0592	2.14516e-05	0.00075211
ENSG00000054179	ENTPD2	1.16629	6.05842	30.3955	2.15688e-05	0.00075452
ENSG00000180891	CUEDC1	-0.61006	4.75767	29.9905	2.1758e-05	0.000759433
ENSG00000172345	STARD5	0.685564	5.0603	29.9046	2.21501e-05	0.000771388
ENSG00000132182	NUP210	1.35275	5.16379	30.3581	2.23348e-05	0.000776084
ENSG00000140395	SKIC8	0.486353	5.64871	29.8434	2.24332e-05	0.000777769
ENSG00000167107	ACSF2	1.45053	5.62186	30.4326	2.26769e-05	0.000784053
ENSG00000151612	ZNF827	0.97557	2.612	29.7904	2.27152e-05	0.000784053
ENSG00000033867	SLC4A7	2.43259	4.86052	30.6975	2.28019e-05	0.000785304
ENSG00000133687	TMTC1	1.42845	3.42159	29.7008	2.35307e-05	0.000808598
ENSG00000113648	MACROH2A1	0.505245	7.55352	29.6048	2.35821e-05	0.000808598
ENSG00000240849	PEDS1	-0.475724	5.62202	29.5928	2.36424e-05	0.000808882
ENSG00000142794	NBPF3	1.71653	1.56994	29.6385	2.37438e-05	0.000810568
ENSG00000131981	LGALS3	0.470277	9.06085	29.544	2.38851e-05	0.000813608
ENSG00000164465	DCBLD1	-0.888836	2.38836	29.4626	2.43342e-05	0.000827098
ENSG00000108691	CCL2	1.71749	7.16349	30.3144	2.45453e-05	0.000832455
ENSG00000111596	CNOT2	0.653308	6.62473	29.4018	2.46106e-05	0.000832854
ENSG00000002587	HS3ST1	4.05593	3.72521	30.2687	2.53967e-05	0.00085713
ENSG00000115159	GPD2	0.895663	5.90309	29.2535	2.54381e-05	0.00085713
ENSG00000105516	DBP	-1.2886	3.24723	29.1867	2.57725e-05	0.000866524
ENSG00000177383	MAGEF1	0.767062	5.09726	29.1225	2.61089e-05	0.000875944
ENSG00000119900	OGFRL1	0.953824	5.51526	29.1516	2.62407e-05	0.00087847
ENSG00000197208	SLC22A4	1.6373	0.940772	29.153	2.64891e-05	0.000884884
ENSG00000197798	FAM118B	0.623161	3.21452	28.9868	2.68825e-05	0.000896101
ENSG00000130649	CYP2E1	1.07691	4.40427	28.9609	2.70266e-05	0.000898699
ENSG00000106278	PTPRZ1	-1.32935	3.65109	29.0456	2.71117e-05	0.000898699
ENSG00000116990	MYCL	-1.65078	5.18063	29.6382	2.71336e-05	0.000898699
ENSG00000132334	PTPRE	1.02532	4.64655	28.875	2.75207e-05	0.000909587
ENSG00000081026	MAGI3	0.908786	2.47291	28.8467	2.77223e-05	0.000914307
ENSG00000197694	SPTAN1	0.579949	7.85885	28.8177	2.78557e-05	0.000914995
ENSG00000223573	TINCR	-1.02346	6.57098	29.0144	2.79116e-05	0.000914995
ENSG00000160216	AGPAT3	0.359103	6.51089	28.807	2.79195e-05	0.000914995
ENSG00000196503	ARL9	-1.9731	-0.123117	28.5098	2.8511e-05	0.000932418
ENSG00000000971	CFH	1.55508	2.88747	28.7193	2.86288e-05	0.000934306
ENSG00000137809	ITGA11	1.89709	2.73164	28.8259	2.88005e-05	0.000937944
ENSG00000038532	CLEC16A	0.536707	5.8306	28.6299	2.8997e-05	0.000940594
ENSG00000258791	LINC00520	1.79547	2.53302	28.7272	2.90027e-05	0.000940594
ENSG00000137491	SLCO2B1	2.19845	4.12327	29.3306	2.92789e-05	0.000947576
ENSG00000141574	SECTM1	1.64218	7.37664	29.3905	2.94231e-05	0.000950267
ENSG00000114735	HEMK1	0.596521	5.27391	28.5401	2.95612e-05	0.000952752
ENSG00000160285	LSS	0.661694	8.08058	28.5213	2.96804e-05	0.000954617
ENSG00000112902	SEMA5A	1.14006	3.50644	28.3892	3.05524e-05	0.000980636
ENSG00000054219	LY75	0.938008	3.50768	28.3659	3.07049e-05	0.000983505
ENSG00000104415	CCN4	1.43968	2.14686	28.2606	3.15268e-05	0.00100776
ENSG00000166326	TRIM44	0.423754	5.88204	28.2053	3.17712e-05	0.00101349
ENSG00000233175	FMNL1-AS1	-1.43708	-0.31362	28.0427	3.2016e-05	0.00101921
ENSG00000185052	SLC24A3	0.947449	4.74195	27.9623	3.34943e-05	0.00106409
ENSG00000162641	AKNAD1	-2.18461	-0.406535	25.218	3.37135e-05	0.00106887
ENSG00000131781	FMO5	-1.35653	0.750656	28.0457	3.38797e-05	0.00107196
ENSG00000108639	SYNGR2	0.620774	8.79896	27.8914	3.40101e-05	0.0010739
ENSG00000179965	ZNF771	-0.864062	1.60105	27.8269	3.46439e-05	0.0010917
ENSG00000116473	RAP1A	0.55635	6.05389	27.703	3.54369e-05	0.00111444
ENSG00000148600	CDHR1	-1.48711	6.53356	28.3145	3.56964e-05	0.00112033
ENSG00000019549	SNAI2	-0.691774	6.03061	27.6585	3.57835e-05	0.00112081
ENSG00000154813	DPH3	0.504828	3.7637	27.6358	3.59701e-05	0.00112439
ENSG00000157551	KCNJ15	-1.28053	3.94562	27.5901	3.74018e-05	0.0011668
ENSG00000151650	VENTX	1.38461	0.976099	27.4699	3.78483e-05	0.00117837
ENSG00000139324	TMTC3	1.01413	4.98841	27.3934	3.85713e-05	0.00119848
ENSG00000174175	SELP	2.77317	1.27861	25.3841	3.88629e-05	0.00120514
ENSG00000121104	FAM117A	-0.742227	4.64544	27.2263	3.93526e-05	0.0012179
ENSG00000166986	MARS1	0.416919	6.30587	27.1375	4.01295e-05	0.00123948
ENSG00000184371	CSF1	0.82851	6.18848	27.1161	4.03203e-05	0.0012429
ENSG00000183287	CCBE1	2.01598	2.55957	27.2966	4.0586e-05	0.00124862
ENSG00000160062	ZBTB8A	0.988142	2.30058	27.0826	4.06864e-05	0.00124924
ENSG00000131746	TNS4	1.39107	9.95203	27.6035	4.08381e-05	0.00125143
ENSG00000105613	MAST1	-0.908499	2.94613	27.0401	4.10419e-05	0.00125521
ENSG00000167549	CORO6	1.26706	4.76744	27.2751	4.15083e-05	0.00126698
ENSG00000123096	SSPN	1.74489	2.76848	27.0615	4.20972e-05	0.00128244
ENSG00000159202	UBE2Z	0.666467	7.48241	26.8924	4.23724e-05	0.0012883
ENSG00000163947	ARHGEF3	-0.96585	4.12431	26.8783	4.25136e-05	0.00129008
ENSG00000271133	ITGB8-AS1	-1.11277	-0.150579	27.0301	4.27717e-05	0.00129538
ENSG00000152056	AP1S3	1.45228	2.60822	26.7911	4.3409e-05	0.00131163
ENSG00000130005	GAMT	-1.09385	3.30572	26.7794	4.34768e-05	0.00131163
ENSG00000142973	CYP4B1	1.23422	6.99657	27.1871	4.4153e-05	0.00132946
ENSG00000140955	ADAD2	-1.2101	-0.0590605	26.6117	4.43279e-05	0.00133215
ENSG00000276600	RAB7B	-1.50272	4.26831	27.0102	4.56011e-05	0.00136777
ENSG00000133661	SFTPD	-1.0128	2.02322	26.5369	4.59982e-05	0.00137703
ENSG00000101457	DNTTIP1	0.54184	5.28711	26.5144	4.61078e-05	0.00137766
ENSG00000080573	COL5A3	-0.964937	6.61072	26.6728	4.63154e-05	0.00138121
ENSG00000085433	WDR47	0.942562	5.55812	26.5153	4.68509e-05	0.00139024
ENSG00000124588	NQO2	-0.439855	5.35858	26.4408	4.68778e-05	0.00139024
ENSG00000163293	NIPAL1	0.741986	4.86315	26.4401	4.68863e-05	0.00139024
ENSG00000143416	SELENBP1	1.02772	4.71772	26.4465	4.74166e-05	0.00140258
ENSG00000198535	C2CD4A	-2.46808	2.59062	26.8569	4.74825e-05	0.00140258
ENSG00000100350	FOXRED2	-0.749989	4.23249	26.3271	4.80975e-05	0.00141806
ENSG00000138061	CYP1B1	1.48917	4.77283	26.772	4.87538e-05	0.00143469
ENSG00000082641	NFE2L1	0.58229	8.32008	26.2094	4.93847e-05	0.00145051
ENSG00000139209	SLC38A4	-2.28815	-0.695754	25.4399	5.02055e-05	0.00147184
ENSG00000150967	ABCB9	-1.14499	1.92152	26.133	5.03567e-05	0.0014735
ENSG00000169715	MT1E	-1.09734	5.6632	26.3444	5.05837e-05	0.00147666
ENSG00000136999	CCN3	-1.15529	1.56286	26.1212	5.06544e-05	0.00147666
ENSG00000233621	LITATS1	0.731591	4.3968	26.035	5.13802e-05	0.00149502
ENSG00000107960	STN1	-0.790436	2.01158	26.0081	5.17799e-05	0.00150384
ENSG00000163331	DAPL1	-1.66099	3.68322	26.4064	5.2075e-05	0.00150959
ENSG00000111846	GCNT2	1.02513	2.14311	25.7324	5.51583e-05	0.001596
ENSG00000026297	RNASET2	-0.965122	3.8074	25.7009	5.54496e-05	0.00160146
ENSG00000196730	DAPK1	1.01991	2.91884	25.6261	5.64335e-05	0.00162685
ENSG00000189419	SPATA41	-1.26961	-0.139332	25.5877	5.71289e-05	0.00164385
ENSG00000267365	KCNJ2-AS1	1.16845	0.58606	25.6813	5.72836e-05	0.00164526
ENSG00000171793	CTPS1	0.640532	4.5258	25.547	5.74279e-05	0.00164637
ENSG00000152527	PLEKHH2	0.906766	3.77082	25.5325	5.76326e-05	0.0016492
ENSG00000084764	MAPRE3	-0.359594	6.10895	25.5129	5.78726e-05	0.00165303
ENSG00000070214	SLC44A1	-0.449097	5.8794	25.4841	5.82569e-05	0.00166096
ENSG00000161905	ALOX15	2.72929	3.03846	26.0655	5.86308e-05	0.00166857
ENSG00000136098	NEK3	0.517117	3.40444	25.4015	5.93943e-05	0.00168721
ENSG00000266028	SRGAP2	-0.693863	5.14227	25.2389	6.16447e-05	0.00174795
ENSG00000180113	TDRD6	-1.4928	0.429348	25.3007	6.29455e-05	0.00178022
ENSG00000154518	ATP5MC3	0.521831	7.10353	25.1439	6.30117e-05	0.00178022
ENSG00000102970	CCL17	2.55285	0.873355	24.5248	6.44084e-05	0.00181639
ENSG00000267414	SETBP1-DT	1.45253	0.693056	25.0892	6.54968e-05	0.00184374
ENSG00000265354	TIMM23	0.451521	5.4676	24.9195	6.63819e-05	0.00186528
ENSG00000189319	FAM53B	-0.701887	5.71188	24.8553	6.73815e-05	0.00188996
ENSG00000174080	CTSF	-0.971856	4.85153	24.8487	6.83749e-05	0.00191437
ENSG00000173598	NUDT4	-0.755175	3.73353	24.7364	6.92955e-05	0.00193667
ENSG00000129235	TXNDC17	0.775784	5.48445	24.6373	7.09041e-05	0.00197807
ENSG00000254126	CD8B2	1.63081	0.029938	24.5325	7.19519e-05	0.00200371
ENSG00000128294	TPST2	-0.471219	5.237	24.5564	7.2262e-05	0.00200876
ENSG00000272636	DOC2B	0.682978	7.32699	24.5368	7.25931e-05	0.00201436
ENSG00000171681	ATF7IP	-0.704169	4.75062	24.5244	7.28095e-05	0.00201677
ENSG00000178026	LRRC75B	-0.812549	3.86581	24.4971	7.32946e-05	0.002025
ENSG00000100290	BIK	1.15472	2.03644	24.4981	7.34674e-05	0.002025
ENSG00000204033	LRIT2	-1.50676	1.43518	24.5254	7.34968e-05	0.002025
ENSG00000178947	SMIM10L2A	-1.1086	2.17325	24.4511	7.4215e-05	0.00204117
ENSG00000123374	CDK2	0.450179	6.22711	24.4321	7.4403e-05	0.00204274
ENSG00000143367	TUFT1	-0.667871	5.86468	24.4004	7.4961e-05	0.00205121
ENSG00000050405	LIMA1	0.55221	7.2719	24.3995	7.49751e-05	0.00205121
ENSG00000175779	LINC02694	3.21913	0.0180453	23.031	7.54131e-05	0.00205957
ENSG00000149654	CDH22	-1.36208	2.05565	24.2657	7.76596e-05	0.00211554
ENSG00000139263	LRIG3	-0.96876	4.44348	24.2635	7.77344e-05	0.00211554
ENSG00000153814	JAZF1	0.813929	2.325	24.2368	7.79925e-05	0.00211884
ENSG00000115221	ITGB6	1.22286	3.92469	24.3187	7.82059e-05	0.00211884
ENSG00000160094	ZNF362	-0.788754	5.19249	24.2179	7.8264e-05	0.00211884
ENSG00000137700	SLC37A4	-0.505803	4.66301	24.1836	7.89049e-05	0.00213249
ENSG00000183077	AFMID	-0.703618	5.26854	24.1688	7.91784e-05	0.00213617
ENSG00000111912	NCOA7	-1.10686	4.98382	24.352	7.93188e-05	0.00213626
ENSG00000151414	NEK7	0.906971	4.73135	24.0628	8.11968e-05	0.00218306
ENSG00000108602	ALDH3A1	-1.66747	5.94856	24.6873	8.15556e-05	0.00218892
ENSG00000106004	HOXA5	-0.777459	2.61915	24.0267	8.19571e-05	0.00219591
ENSG00000123104	ITPR2	0.727397	6.02808	23.9707	8.29897e-05	0.00221976
ENSG00000174791	RIN1	-0.946671	6.44944	24.0625	8.42905e-05	0.0022489
ENSG00000010803	SCMH1	0.458882	5.27038	23.8925	8.45513e-05	0.0022489
ENSG00000136002	ARHGEF4	-1.02971	6.89695	24.1595	8.47677e-05	0.0022489
ENSG00000145623	OSMR	0.851076	7.24723	23.9536	8.48012e-05	0.0022489
ENSG00000290706	FAM238C	-1.33594	1.82179	23.8927	8.48016e-05	0.0022489
ENSG00000197959	DNM3	1.0403	1.88513	23.8733	8.51634e-05	0.00225466
ENSG00000271109	LINC03049	-1.36949	-0.135056	23.8793	8.61512e-05	0.00227694
ENSG00000113161	HMGCR	0.707769	6.8258	23.7982	8.64734e-05	0.00228158
ENSG00000131183	SLC34A1	-2.00559	-0.899881	21.6562	8.73201e-05	0.00230002
ENSG00000117472	TSPAN1	1.24844	3.84752	23.8604	8.74853e-05	0.00230048
ENSG00000176087	SLC35A4	0.501697	7.56482	23.6693	8.91837e-05	0.00234028
ENSG00000154845	PPP4R1	0.619007	7.41249	23.6607	8.93672e-05	0.00234028
ENSG00000180354	MTURN	-0.671778	4.98109	23.6571	8.945e-05	0.00234028
ENSG00000075624	ACTB	0.637862	12.0555	23.6309	9.00093e-05	0.00234704
ENSG00000264230	ANXA8L1	0.453804	6.43572	23.6308	9.00103e-05	0.00234704
ENSG00000162009	SSTR5	-1.60559	-0.582255	20.9708	9.01607e-05	0.00234704
ENSG00000112294	ALDH5A1	-0.85687	2.99472	23.5224	9.24731e-05	0.00240322
ENSG00000105854	PON2	-0.651541	5.27122	23.5075	9.27203e-05	0.00240563
ENSG00000174996	KLC2	0.383445	5.73396	23.498	9.29313e-05	0.00240709
ENSG00000197780	TAF13	0.597796	5.50104	23.457	9.38542e-05	0.00242696
ENSG00000091513	TF	-1.00159	1.03943	23.5077	9.49192e-05	0.00245043
ENSG00000136478	TEX2	0.623965	5.69008	23.3256	9.68786e-05	0.00249687
ENSG00000186377	CYP4X1	1.83209	4.24598	23.8042	9.7141e-05	0.00249949
ENSG00000181804	SLC9A9	-1.05957	2.54484	23.2948	9.76928e-05	0.00250954
ENSG00000152661	GJA1	-0.9336	7.92777	23.4463	9.80447e-05	0.0025104
ENSG00000140280	LYSMD2	-0.580792	3.19917	23.2776	9.80485e-05	0.0025104
ENSG00000111012	CYP27B1	2.39433	5.19464	23.923	9.84072e-05	0.00251544
ENSG00000105135	ILVBL	-0.554813	6.06229	23.2357	9.90086e-05	0.00252667
ENSG00000031081	ARHGAP31	0.974053	5.24385	23.2957	0.000100166	0.00255203
ENSG00000114200	BCHE	-1.9114	0.739301	23.1408	0.000100538	0.00255732
ENSG00000167653	PSCA	-1.13847	2.26428	23.2469	0.000100847	0.00256098
ENSG00000112679	DUSP22	0.362998	6.90719	23.1176	0.000101885	0.00258313
ENSG00000131626	PPFIA1	0.57218	4.85215	23.1021	0.000102274	0.00258331
ENSG00000105697	HAMP	-1.78869	0.458029	21.6581	0.000102336	0.00258331
ENSG00000142632	ARHGEF19	-0.640068	4.24546	23.0924	0.000102525	0.00258331
ENSG00000142623	PADI1	-1.79255	1.37833	23.0735	0.000102556	0.00258331
ENSG00000181104	F2R	-0.864738	5.83323	23.1088	0.000103811	0.00261069
ENSG00000001084	GCLC	-0.613002	3.49396	23.0212	0.00010433	0.00261952
ENSG00000186594	MIR22HG	0.648849	5.93772	23.0002	0.000104837	0.00262753
ENSG00000185432	TMT1A	-1.30152	3.90211	23.188	0.000104986	0.00262753
ENSG00000099246	RAB18	0.59098	6.86474	22.9784	0.000105397	0.00263356
ENSG00000176984	LOC107984399	2.67469	-0.899549	20.5073	0.000105649	0.00263364
ENSG00000138162	TACC2	-0.768133	6.70354	22.9802	0.000105738	0.00263364
ENSG00000143149	ALDH9A1	0.588806	6.85001	22.9552	0.000105993	0.00263547
ENSG00000150672	DLG2	-1.73341	4.26809	23.4259	0.00010615	0.00263547
ENSG00000100994	PYGB	-0.717349	6.51211	22.9219	0.000106858	0.00264756
ENSG00000133678	TMEM254	-0.874244	4.42991	22.9179	0.000106977	0.00264756
ENSG00000165879	FRAT1	-0.926658	1.99933	22.901	0.000107612	0.00265904
ENSG00000167037	SGSM1	-0.970658	2.45182	22.854	0.000108777	0.00267697
ENSG00000132669	RIN2	-0.699854	6.64366	22.8465	0.000108847	0.00267697
ENSG00000135643	KCNMB4	0.920373	3.69193	22.847	0.000108869	0.00267697
ENSG00000198721	ECI2	-0.604734	3.7395	22.838	0.000109096	0.00267697
ENSG00000134308	YWHAQ	0.434453	7.92593	22.8333	0.000109198	0.00267697
ENSG00000122490	SLC66A2	0.441322	6.55477	22.7986	0.00011013	0.00269558
ENSG00000110955	ATP5F1B	0.364298	9.14598	22.7898	0.000110366	0.00269601
ENSG00000197506	SLC28A3	1.38535	4.74219	23.1718	0.000110494	0.00269601
ENSG00000167193	CRK	0.418753	5.86639	22.7693	0.000110922	0.00270222
ENSG00000138119	MYOF	0.570695	7.85081	22.7319	0.000111944	0.00272287
ENSG00000104518	GSDMD	0.491313	5.74973	22.6871	0.000113185	0.00274876
ENSG00000163536	SERPINI1	-1.18047	0.951585	22.7183	0.000113596	0.00275444
ENSG00000037757	MRI1	-0.52234	4.89741	22.6473	0.000114299	0.00276717
ENSG00000120915	EPHX2	-0.754958	5.58716	22.5781	0.000116257	0.00281021
ENSG00000102034	ELF4	0.842631	5.63946	22.5916	0.0001171	0.00282416
ENSG00000054793	ATP9A	0.436762	5.12953	22.5456	0.000117197	0.00282416
ENSG00000108924	HLF	-0.810266	4.39001	22.528	0.000117717	0.0028323
ENSG00000112893	MAN2A1	0.975398	5.31162	22.6414	0.000118322	0.00284246
ENSG00000077721	UBE2A	0.323689	5.87374	22.4762	0.000119213	0.00285946
ENSG00000142494	SLC47A1	-1.63957	3.2387	22.7823	0.000119899	0.00287148
ENSG00000166396	SERPINB7	1.33241	8.02431	22.894	0.000120117	0.0028723
ENSG00000197771	MCMBP	0.327127	6.13775	22.4057	0.000121308	0.00289633
ENSG00000068137	PLEKHH3	-0.654507	6.14554	22.3712	0.00012235	0.00291379
ENSG00000132749	TESMIN	-0.993695	1.48258	22.3923	0.000122414	0.00291379
ENSG00000103269	RHBDL1	-1.01297	2.36295	22.3552	0.000122996	0.00292318
ENSG00000163864	NMNAT3	-0.823586	3.33608	22.3453	0.000123192	0.00292337
ENSG00000196155	PLEKHG4	-0.434823	4.66886	22.3371	0.000123395	0.00292373
ENSG00000127585	FBXL16	-0.658548	4.47877	22.3216	0.000123873	0.00293059
ENSG00000179051	RCC2	-0.502479	6.1126	22.2969	0.000124619	0.00294377
ENSG00000069966	GNB5	-0.725695	3.18206	22.2885	0.00012493	0.00294664
ENSG00000090006	LTBP4	-0.509662	7.57247	22.2696	0.000125468	0.00295485
ENSG00000140740	UQCRC2	0.324429	7.52856	22.245	0.000126235	0.00296843
ENSG00000182810	DDX28	0.685669	4.63585	22.2055	0.00012749	0.00299342
ENSG00000110880	CORO1C	-0.500511	6.51456	22.1282	0.000129956	0.00304175
ENSG00000139233	LLPH	0.818228	4.42507	22.1284	0.000129963	0.00304175
ENSG00000109255	NMU	-1.51573	1.66166	22.1529	0.000130303	0.00304175
ENSG00000160213	CSTB	0.634553	9.23018	22.1166	0.00013033	0.00304175
ENSG00000204264	PSMB8	0.451075	6.89374	22.0972	0.000130963	0.00305195
ENSG00000162747	FCGR3B	-1.81281	-0.139578	20.14	0.000131564	0.00306136
ENSG00000020922	MRE11	-0.44765	4.51529	22.0455	0.000132673	0.00308257
ENSG00000134986	NREP	-1.65502	0.157995	22.0838	0.000134046	0.00310983
ENSG00000233901	LINC01503	-0.700734	5.39204	21.992	0.000134449	0.00311454
ENSG00000183624	HMCES	0.367097	6.20236	21.9585	0.000135576	0.00313597
ENSG00000124831	LRRFIP1	0.589918	6.69454	21.9373	0.000136297	0.00314043
ENSG00000089847	ANKRD24	-1.05814	0.46912	22.027	0.000136306	0.00314043
ENSG00000166949	SMAD3	-1.13538	6.73149	22.2938	0.000136507	0.00314043
ENSG00000183166	CALN1	-0.995633	0.953259	21.9758	0.000136576	0.00314043
ENSG00000154642	C21orf91	0.999116	5.37581	22.0417	0.000138266	0.00317461
ENSG00000255690	TRIL	-2.26517	-1.0211	19.431	0.000138657	0.00317889
ENSG00000125826	RBCK1	0.410955	7.37806	21.7839	0.000141641	0.00324253
ENSG00000107282	APBA1	-1.18215	1.92312	21.7246	0.00014406	0.00329308
ENSG00000123607	TTC21B	-0.619031	3.13856	21.6719	0.000145736	0.0033265
ENSG00000183578	TNFAIP8L3	-0.689106	4.76273	21.6618	0.00014607	0.00332923
ENSG00000146083	RNF44	-0.363277	7.39259	21.6286	0.000147287	0.00335208
ENSG00000048052	HDAC9	1.37341	1.75978	21.6129	0.000149659	0.00340107
ENSG00000255302	EID1	0.982979	6.58076	21.7856	0.000150115	0.00340647
ENSG00000119681	LTBP2	-1.25067	3.73705	21.6608	0.00015081	0.00341727
ENSG00000106804	C5	-0.833078	2.04498	21.5348	0.000151049	0.00341771
ENSG00000169752	NRG4	-0.872241	1.21	21.5417	0.000151832	0.00343044
ENSG00000137709	POU2F3	0.535236	7.22827	21.4693	0.000153335	0.00345937
ENSG00000123496	IL13RA2	2.81554	2.60758	21.9318	0.000154231	0.00347454
ENSG00000101850	GPR143	1.09203	2.77402	21.4055	0.000155989	0.00350907
ENSG00000022567	SLC45A4	0.623198	6.25544	21.3912	0.000156399	0.00351323
ENSG00000130700	GATA5	2.40838	1.58782	21.4982	0.000158509	0.0035555
ENSG00000147119	CHST7	1.37647	3.14145	21.3951	0.000159714	0.00357736
ENSG00000182054	IDH2	-0.573758	7.6826	21.2983	0.000160135	0.00358126
ENSG00000114446	IFT57	0.541821	4.86848	21.2933	0.000160348	0.00358126
ENSG00000143106	PSMA5	0.341321	6.13151	21.2858	0.000160645	0.00358274
ENSG00000197956	S100A6	-0.739956	7.62571	21.2855	0.000161197	0.00358992
ENSG00000183049	CAMK1D	0.441686	6.31588	21.1787	0.000165089	0.00367135
ENSG00000105997	HOXA3	-1.05945	1.97416	21.1204	0.000167829	0.00372695
ENSG00000163050	COQ8A	-1.20343	0.304898	21.2038	0.000168339	0.00373045
ENSG00000184144	CNTN2	-1.96488	-0.753301	19.9852	0.000168466	0.00373045
ENSG00000100079	LGALS2	1.64453	1.90611	21.0894	0.00016974	0.00375332
ENSG00000104213	PDGFRL	1.83549	3.60344	21.4385	0.000170282	0.00375997
ENSG00000166825	ANPEP	1.86125	7.69304	21.6007	0.000170803	0.00376613
ENSG00000185418	TARS3	0.438668	4.30598	21.0241	0.000171759	0.00378031
ENSG00000068903	SIRT2	0.405275	6.91815	21.0198	0.000171932	0.00378031
ENSG00000138101	DTNB	-0.641767	3.57951	20.9774	0.000173851	0.00380747
ENSG00000105486	LIG1	-0.605488	4.77178	20.9722	0.000174048	0.00380747
ENSG00000189306	RRP7A	0.350693	5.16543	20.9715	0.000174078	0.00380747
ENSG00000144596	GRIP2	-1.64467	0.897372	21.0278	0.000174323	0.00380747
ENSG00000092068	SLC7A8	-0.616279	5.22396	20.9598	0.000174601	0.00380747
ENSG00000172201	ID4	-0.814399	4.9597	20.9591	0.000174634	0.00380747
ENSG00000148832	PAOX	0.808494	1.45853	20.9558	0.000175536	0.0038165
ENSG00000109674	NEIL3	-1.93159	-0.946441	19.4261	0.000175539	0.0038165
ENSG00000186910	SERPINA11	7.93123	-0.373937	24.6895	0.000177745	0.00385907
ENSG00000164251	F2RL1	-0.738086	6.20469	20.8527	0.000180003	0.00389788
ENSG00000184489	PTP4A3	1.08096	7.29215	21.1449	0.000180089	0.00389788
ENSG00000271826	PLS3-AS1	-1.76669	-0.76861	20.4971	0.000180283	0.00389788
ENSG00000291158	LINC00869	-1.13127	0.50402	20.8969	0.000181174	0.00391169
ENSG00000100325	ASCC2	0.362366	6.32931	20.7709	0.000183285	0.00395181
ENSG00000143036	SLC44A3	-0.662158	3.33545	20.7564	0.000184033	0.00396243
ENSG00000237923	LINC02570	1.34304	0.410647	20.348	0.000187491	0.00403131
ENSG00000215458	AATBC	0.76467	4.40317	20.6615	0.000188555	0.00404746
ENSG00000175183	CSRP2	0.69271	5.87415	20.6569	0.000188762	0.00404746
ENSG00000176472	ZNF575	-0.80199	1.70824	20.666	0.00018938	0.00405512
ENSG00000111321	LTBR	0.385981	8.70154	20.6262	0.000190267	0.00406852
ENSG00000133247	KMT5C	-0.563822	4.40499	20.6199	0.000190596	0.00406997
ENSG00000063241	ISOC2	0.490134	5.4741	20.5926	0.000191931	0.00409287
ENSG00000184640	SEPTIN9	0.412637	9.52433	20.551	0.000194008	0.0041315
ENSG00000086205	FOLH1	1.78982	1.46564	20.2736	0.000194514	0.00413662
ENSG00000114812	VIPR1	-0.892393	3.61769	20.5196	0.000195641	0.0041549
ENSG00000172478	MAB21L4	0.777512	7.78306	20.5536	0.000196249	0.00416214
ENSG00000255571	MIR9-3HG	1.67213	-0.639582	20.2951	0.000197954	0.00419259
ENSG00000186591	UBE2H	-0.478866	6.36432	20.4625	0.000198516	0.00419877
ENSG00000136830	NIBAN2	0.394718	10.1141	20.4508	0.000199119	0.00420582
ENSG00000163491	NEK10	2.22916	-0.73415	19.4947	0.000202377	0.00426885
ENSG00000147324	MFHAS1	0.823027	4.76047	20.3308	0.000205455	0.0043279
ENSG00000267296	CEBPA-DT	-1.01885	2.61551	20.3262	0.000205868	0.00433074
ENSG00000008516	MMP25	1.16367	4.19621	20.4071	0.000207426	0.00435357
ENSG00000071575	TRIB2	-0.727698	4.78871	20.2919	0.00020755	0.00435357
ENSG00000183248	PRR36	-1.33792	-0.174024	20.3129	0.000207792	0.00435357
ENSG00000008323	PLEKHG6	0.740411	5.71729	20.2332	0.000210743	0.00440947
ENSG00000004660	CAMKK1	-0.764476	4.07663	20.221	0.000211447	0.00441825
ENSG00000179772	FOXS1	-2.43089	-0.217486	18.2377	0.000213153	0.00444793
ENSG00000170190	SLC16A5	-0.62978	3.90871	20.0988	0.000218327	0.00454979
ENSG00000171109	MFN1	0.483211	5.63266	20.04	0.000221696	0.00461382
ENSG00000105479	ODAD1	-1.07644	0.945279	20.0451	0.000223407	0.00464322
ENSG00000131149	GSE1	0.504641	6.13227	19.9967	0.000224232	0.00465416
ENSG00000157404	KIT	-0.75291	4.07383	19.9825	0.0002251	0.00466596
ENSG00000135269	TES	0.553246	5.64753	19.9545	0.000226739	0.00469075
ENSG00000179593	ALOX15B	1.53002	6.95066	20.4157	0.000226899	0.00469075
ENSG00000231233	CFAP58-DT	-1.01755	0.723056	20.018	0.000227384	0.00469455
ENSG00000130304	SLC27A1	-0.462655	5.52185	19.9353	0.00022789	0.00469876
ENSG00000151090	THRB	-0.530466	3.04449	19.9241	0.000228667	0.00470249
ENSG00000185803	SLC52A2	0.439131	5.27178	19.9223	0.000228675	0.00470249
ENSG00000011523	CEP68	-0.537335	4.15039	19.8439	0.000233477	0.00479491
ENSG00000138669	PRKG2	-1.61959	-1.08754	18.7473	0.000234447	0.00480848
ENSG00000160087	UBE2J2	0.292399	6.46787	19.7963	0.000236405	0.00484227
ENSG00000137145	DENND4C	1.00235	5.69023	19.9699	0.000239203	0.00489269
ENSG00000140471	LINS1	0.535032	4.20017	19.7476	0.000239496	0.00489269
ENSG00000188070	ZFTA	-0.882162	3.72011	19.7371	0.000240187	0.00489896
ENSG00000085871	MGST2	-0.40972	6.24013	19.7277	0.00024074	0.00489896
ENSG00000116791	CRYZ	0.702752	5.25877	19.7222	0.000241094	0.00489896
ENSG00000225828	FAM229A	-0.788214	3.02167	19.7212	0.000241258	0.00489896
ENSG00000173175	ADCY5	1.05781	1.27647	19.7519	0.00024148	0.00489896
ENSG00000093010	COMT	-0.679126	6.4736	19.7128	0.000241691	0.00489896
ENSG00000111775	COX6A1	0.363453	5.73844	19.6982	0.000242625	0.00491151
ENSG00000277200	CCDC92B	-1.08099	1.69989	19.6985	0.000244175	0.00493645
ENSG00000121957	GPSM2	-0.961569	4.09359	19.6737	0.000246433	0.00497565
ENSG00000117411	B4GALT2	0.429068	6.76078	19.6089	0.00024845	0.00500987
ENSG00000184164	CRELD2	0.402682	5.72423	19.5824	0.000250208	0.00503878
ENSG00000158473	CD1D	-1.78661	0.453943	19.5134	0.000252108	0.00507049
ENSG00000163687	DNASE1L3	1.9549	3.54266	19.9105	0.00025325	0.00508689
ENSG00000050820	BCAR1	0.738862	7.68709	19.5499	0.000254625	0.00510793
ENSG00000158270	COLEC12	1.23731	3.02918	19.5409	0.000255546	0.0051198
ENSG00000269190	FBXO17	-0.826135	3.98383	19.4876	0.000256639	0.00513508
ENSG00000144040	SFXN5	1.16088	5.03966	19.7422	0.000257236	0.00514044
ENSG00000115504	EHBP1	-0.522305	3.46028	19.4588	0.000258648	0.00516202
ENSG00000152061	RABGAP1L	0.616692	4.43123	19.4401	0.0002599	0.00518005
ENSG00000173193	PARP14	0.572866	5.31555	19.4321	0.000260437	0.00518005
ENSG00000170917	NUDT6	-1.27069	0.171916	19.5294	0.00026055	0.00518005
ENSG00000142655	PEX14	0.389523	5.21416	19.4112	0.000261903	0.00520032
ENSG00000189067	LITAF	0.525649	7.79415	19.3999	0.000262687	0.00520923
ENSG00000198736	MSRB1	0.731004	6.16622	19.3825	0.000265609	0.00526048
ENSG00000099999	RNF215	-0.610595	3.2019	19.3416	0.000266893	0.00527457
ENSG00000127481	UBR4	0.38309	8.02557	19.3364	0.000267185	0.00527457
ENSG00000130734	ATG4D	0.420611	5.7039	19.3344	0.000267337	0.00527457
ENSG00000105251	SHD	6.25027	-0.774344	24.7396	0.000268564	0.00529207
ENSG00000143458	GABPB2	-0.474533	4.4258	19.3055	0.000269432	0.00529997
ENSG00000158467	AHCYL2	-0.684863	4.11899	19.3027	0.000269646	0.00529997
ENSG00000085511	MAP3K4	-0.477869	4.24145	19.2751	0.00027164	0.00533243
ENSG00000196782	MAML3	-0.643401	3.52025	19.2473	0.000273705	0.0053662
ENSG00000197106	SLC6A17	-0.789136	3.54499	19.22	0.000275738	0.00539925
ENSG00000101695	RNF125	0.869191	4.05195	19.1923	0.000277761	0.00543204
ENSG00000143578	CREB3L4	-0.926736	3.19198	19.1707	0.00027943	0.00545783
ENSG00000123505	AMD1	0.621824	6.59185	19.157	0.000280371	0.00546935
ENSG00000124749	COL21A1	-1.52408	0.793349	19.1988	0.000281111	0.00547691
ENSG00000132746	ALDH3B2	-0.635942	9.02395	19.1418	0.000281526	0.00547813
ENSG00000164841	TMEM74	-1.32167	-0.394786	19.2532	0.00028219	0.00548193
ENSG00000116514	RNF19B	1.29212	7.25176	19.5153	0.000282425	0.00548193
ENSG00000109919	MTCH2	0.37967	6.11521	19.1067	0.0002842	0.00550952
ENSG00000121690	DEPDC7	-0.920108	1.65904	19.1071	0.000284836	0.00551498
ENSG00000133985	TTC9	0.991209	5.54999	19.2681	0.000286385	0.00553364
ENSG00000133131	MORC4	0.639925	5.54353	19.0767	0.000286511	0.00553364
ENSG00000072210	ALDH3A2	-1.19835	7.70592	19.3731	0.000289573	0.00558433
ENSG00000151948	GLT1D1	-1.3668	0.872044	19.0948	0.000289853	0.00558433
ENSG00000204564	C6orf136	0.366526	4.58431	19.0284	0.00029028	0.00558565
ENSG00000112761	CCN6	-1.24425	0.673404	18.0821	0.000293661	0.00564372
ENSG00000049283	EPN3	-0.660581	5.41275	18.9731	0.000294648	0.00565571
ENSG00000004777	ARHGAP33	-0.585044	4.50926	18.9611	0.000295619	0.00566255
ENSG00000184384	MAML2	-0.868093	2.83986	18.9611	0.000295731	0.00566255
ENSG00000228630	HOTAIR	-1.42982	2.99668	19.0872	0.000296713	0.00567376
ENSG00000188290	HES4	-0.763914	3.39312	18.9427	0.000297172	0.00567376
ENSG00000289609	LOC124901321	2.16859	-0.843365	17.0922	0.00029741	0.00567376
ENSG00000173540	GMPPB	0.520269	5.4746	18.9275	0.000298297	0.00567734
ENSG00000244509	APOBEC3C	-0.607703	4.34334	18.9275	0.000298327	0.00567734
ENSG00000157216	SSBP3	0.657139	6.76525	18.9124	0.00029952	0.00569038
ENSG00000128872	TMOD2	-0.605104	2.80706	18.9113	0.000299744	0.00569038
ENSG00000162413	KLHL21	0.571337	6.96977	18.8793	0.000302218	0.00573036
ENSG00000115896	PLCL1	1.8016	0.190794	18.7296	0.000303776	0.0057529
ENSG00000155265	GOLGA7B	0.62517	7.60504	18.8522	0.000304445	0.00575855
ENSG00000169813	HNRNPF	0.345834	8.37804	18.8471	0.000304867	0.00575954
ENSG00000100146	SOX10	-0.745898	4.44179	18.8394	0.000305545	0.00576535
ENSG00000197768	STPG3	-1.44074	-0.740325	18.8589	0.000308456	0.00580406
ENSG00000140263	SORD	0.747494	5.38564	18.8024	0.000308603	0.00580406
ENSG00000171843	MLLT3	-0.613275	2.90279	18.8025	0.000308715	0.00580406
ENSG00000105989	WNT2	-2.09701	2.68625	19.0977	0.000310572	0.00583193
ENSG00000154447	SH3RF1	-0.752221	2.46263	18.7448	0.000313688	0.00588334
ENSG00000138617	PARP16	-0.352989	3.96605	18.7263	0.000315092	0.00590257
ENSG00000134762	DSC3	0.646772	10.6639	18.6909	0.000318101	0.00595178
ENSG00000266709	MGC12916	1.73363	0.612891	18.7352	0.0003185	0.00595209
ENSG00000110171	TRIM3	-0.380682	4.57271	18.6757	0.00031944	0.00596028
ENSG00000043514	TRIT1	-0.479468	4.65342	18.6727	0.000319704	0.00596028
ENSG00000170006	TMEM154	-0.651201	6.69497	18.667	0.000320185	0.0059621
ENSG00000196391	ZNF774	-0.725271	1.52595	18.6616	0.000321425	0.00597805
ENSG00000179029	TMEM107	-0.482571	3.61641	18.6468	0.000322016	0.00598188
ENSG00000078668	VDAC3	0.344524	6.37396	18.6171	0.000324579	0.00602231
ENSG00000197147	LRRC8B	0.925908	4.98285	18.6824	0.000327342	0.00606635
ENSG00000114126	TFDP2	-0.424612	4.27528	18.5739	0.000328465	0.00607993
ENSG00000163840	DTX3L	0.539412	5.40295	18.5653	0.000329207	0.00608642
ENSG00000203727	SAMD5	1.26861	0.510662	18.6398	0.000330022	0.00608819
ENSG00000164236	ANKRD33B	0.552935	4.28288	18.5559	0.000330085	0.00608819
ENSG00000177627	C12orf54	-1.87823	-0.915382	17.8141	0.000335475	0.00618028
ENSG00000171492	LRRC8D	0.71321	3.4378	18.4927	0.000335893	0.00618068
ENSG00000116459	ATP5PB	0.331546	7.15734	18.4767	0.000337294	0.00619731
ENSG00000138639	ARHGAP24	-1.01044	1.76416	18.4804	0.000337594	0.00619731
ENSG00000259291	ZNF710-AS1	-0.830348	3.43108	18.468	0.000338179	0.00620074
ENSG00000112312	GMNN	-0.741742	3.67346	18.433	0.000341421	0.00625282
ENSG00000185652	NTF3	1.29708	1.4996	18.442	0.000342	0.00625607
ENSG00000123388	HOXC11	-0.50963	3.4037	18.4198	0.000342686	0.00626126
ENSG00000182208	MOB2	0.449769	6.83788	18.4031	0.000344172	0.00628104
ENSG00000163735	CXCL5	-3.51086	3.54928	18.7489	0.000345109	0.00629076
ENSG00000227500	SCAMP4	0.50912	7.26195	18.3705	0.000347278	0.0063229
ENSG00000226321	CROCC2	1.99061	0.06626	18.4177	0.000349138	0.00634933
ENSG00000224308	LINC01527	2.04871	-0.430057	17.0721	0.000349974	0.0063571
ENSG00000235098	ANKRD65	-0.731113	3.19716	18.3347	0.000350855	0.00636569
ENSG00000168824	NSG1	-0.570889	6.42965	18.3196	0.000352179	0.00638227
ENSG00000130270	ATP8B3	-1.15318	1.10877	18.3049	0.000355951	0.00644312
ENSG00000087253	LPCAT2	-0.633212	3.39037	18.2288	0.0003612	0.00653055
ENSG00000131467	PSME3	0.383384	6.95204	18.2135	0.000362636	0.00654891
ENSG00000266714	MYO15B	-0.453543	5.95273	18.1918	0.000364821	0.00657975
ENSG00000174788	PCP2	-0.826017	1.89264	18.1905	0.000365396	0.00657975
ENSG00000172115	CYCS	0.739842	6.61691	18.228	0.000365612	0.00657975
ENSG00000114948	ADAM23	2.08697	0.541851	17.8037	0.0003682	0.00661867
ENSG00000108839	ALOX12	-0.804607	2.13334	18.1534	0.00036927	0.00663025
ENSG00000263718	SEPTIN9-DT	1.21958	0.391411	18.1304	0.000373915	0.00670591
ENSG00000124688	MAD2L1BP	0.378306	4.36632	18.092	0.000375065	0.00671879
ENSG00000169083	AR	-1.19062	1.8301	18.0741	0.000377661	0.00675752
ENSG00000162645	GBP2	-0.611928	7.33846	18.0434	0.000380123	0.00679376
ENSG00000204580	DDR1	0.538902	9.06472	17.9554	0.000389541	0.0069541
ENSG00000241553	ARPC4	0.310901	6.62475	17.9087	0.000394637	0.00703702
ENSG00000064961	HMG20B	-0.276663	6.57674	17.8841	0.000397356	0.00707045
ENSG00000139192	TAPBPL	0.535209	4.19608	17.8839	0.00039742	0.00707045
ENSG00000137265	IRF4	0.702672	3.96139	17.8629	0.000399761	0.00710397
ENSG00000163606	CD200R1	2.07492	1.39729	17.8915	0.000401105	0.00711973
ENSG00000188112	C6orf132	0.355353	8.46985	17.8163	0.000404949	0.00717978
ENSG00000128989	ARPP19	0.365658	6.79636	17.8084	0.000405836	0.00718732
ENSG00000068305	MEF2A	0.485901	6.02613	17.8001	0.000406783	0.0071959
ENSG00000187091	PLCD1	-0.419071	5.48372	17.7658	0.000410717	0.00725331
ENSG00000134222	PSRC1	-0.919101	1.53647	17.7739	0.00041096	0.00725331
ENSG00000005486	RHBDD2	0.368451	5.9531	17.7579	0.000411617	0.00725667
ENSG00000232859	LYRM9	-0.650315	1.55632	17.7547	0.000413105	0.00727466
ENSG00000198814	GK	1.17846	2.97045	17.7519	0.000415072	0.00730105
ENSG00000244041	LINC01011	-1.03397	1.078	17.7556	0.000416252	0.00731354
ENSG00000257242	LINC01619	2.63008	2.41488	17.9367	0.000419367	0.00735996
ENSG00000134160	TRPM1	-1.16526	1.92643	17.6883	0.000420785	0.00737653
ENSG00000144857	BOC	-0.802623	4.38703	17.6658	0.000422412	0.00739672
ENSG00000174156	GSTA3	-1.30247	3.04432	17.7636	0.000422916	0.00739724
ENSG00000005001	PRSS22	1.10535	6.78948	17.9103	0.000424028	0.00740589
ENSG00000147408	CSGALNACT1	-1.03828	2.63309	17.6506	0.000424476	0.00740589
ENSG00000197375	SLC22A5	0.758623	3.86409	17.6457	0.000424838	0.00740589
ENSG00000137710	RDX	0.557104	4.48503	17.6358	0.000425982	0.00741752
ENSG00000251491	OR7E28P	-2.39248	-1.0477	15.5989	0.000428067	0.0074455
ENSG00000175305	CCNE2	-1.0362	-0.323922	17.6488	0.000429693	0.00745986
ENSG00000135926	TMBIM1	0.4015	9.7226	17.6033	0.000429851	0.00745986
ENSG00000166407	LMO1	-1.70492	2.52082	17.8193	0.0004305	0.0074628
ENSG00000138760	SCARB2	-0.299508	6.37022	17.5896	0.000431512	0.00746665
ENSG00000134265	NAPG	0.539013	5.29853	17.5883	0.000431681	0.00746665
ENSG00000126775	ATG14	0.433521	4.32076	17.5651	0.00043453	0.00750758
ENSG00000159450	TCHH	1.29074	2.02522	17.5539	0.00043664	0.00753566
ENSG00000104687	GSR	-0.575746	4.11745	17.5392	0.000437725	0.00753984
ENSG00000114999	TTL	0.63289	6.40119	17.5378	0.00043785	0.00753984
ENSG00000164296	TIGD6	0.512381	2.63533	17.5352	0.000438387	0.00754074
ENSG00000106554	CHCHD3	0.371205	4.85573	17.5103	0.000441279	0.0075821
ENSG00000278318	ZNF229	-1.15156	0.597303	17.5418	0.000443645	0.00761435
ENSG00000155792	DEPTOR	-1.32364	1.68728	17.4714	0.00044731	0.00766881
ENSG00000180263	FGD6	1.04294	5.68921	17.6859	0.000448129	0.00767439
ENSG00000173531	MST1	-0.424376	4.2329	17.4338	0.000450929	0.00771387
ENSG00000102760	RGCC	-0.985344	4.44096	17.5036	0.000453109	0.00774264
ENSG00000134323	MYCN	-2.43799	-0.395954	16.7059	0.000454472	0.00775742
ENSG00000128602	SMO	-0.882662	4.07508	17.4153	0.000455536	0.00776707
ENSG00000172888	ZNF621	-0.386286	3.88139	17.384	0.000457337	0.00778924
ENSG00000253773	CFAP418-AS1	-1.48423	-0.914921	16.4406	0.000458466	0.00779994
ENSG00000152518	ZFP36L2	-0.585	7.74844	17.3595	0.00046046	0.00782531
ENSG00000110756	HPS5	0.762769	4.42775	17.3547	0.000461127	0.00782809
ENSG00000125844	RRBP1	0.408475	7.64259	17.2969	0.000468709	0.00794815
ENSG00000141934	PLPP2	-0.436486	6.40868	17.2584	0.000473856	0.00802668
ENSG00000162928	PEX13	0.793903	5.12378	17.2623	0.000477949	0.00808721
ENSG00000204271	SPIN3	-0.804662	2.00973	17.2145	0.000480371	0.0081131
ENSG00000204923	FBXO48	-0.667966	2.14356	17.2111	0.000480761	0.0081131
ENSG00000163875	MEAF6	0.466608	6.27415	17.2054	0.000481042	0.0081131
ENSG00000077044	DGKD	0.767319	5.03902	17.176	0.000487388	0.00821123
ENSG00000137845	ADAM10	0.685976	5.71496	17.1552	0.000487965	0.00821205
ENSG00000005882	PDK2	-0.812825	3.75873	17.1158	0.000493554	0.00828877
ENSG00000163354	DCST2	-0.67174	3.5059	17.1157	0.000493589	0.00828877
ENSG00000101224	CDC25B	-0.677813	7.59167	17.1273	0.000494787	0.00829994
ENSG00000166681	BEX3	-0.761165	4.31299	17.0644	0.000500813	0.00839199
ENSG00000144597	EAF1	0.606216	4.93439	17.0505	0.000502782	0.00841592
ENSG00000175198	PCCA	-0.647349	2.88275	17.0252	0.000506604	0.00847078
ENSG00000234608	MAPKAPK5-AS1	-0.425316	4.09238	17.0003	0.000510078	0.00851973
ENSG00000186462	NAP1L2	-1.13118	0.642403	17.0365	0.0005111	0.00852764
ENSG00000188229	TUBB4B	0.509112	9.22864	16.9872	0.000511938	0.00853248
ENSG00000167508	MVD	0.57213	7.50918	16.9721	0.000514158	0.00855318
ENSG00000213625	LEPROT	-0.290885	6.40869	16.9713	0.000514279	0.00855318
ENSG00000163006	CCDC138	-0.987085	0.993748	16.9799	0.000515811	0.00855981
ENSG00000257365	FNTB	0.431283	4.03751	16.9604	0.000515948	0.00855981
ENSG00000182585	EPGN	1.70085	2.44846	17.1151	0.000516327	0.00855981
ENSG00000049130	KITLG	1.12444	2.85111	16.9572	0.000518212	0.00858192
ENSG00000110768	GTF2H1	0.459927	5.46115	16.9379	0.000519218	0.00858944
ENSG00000188315	C3orf62	-0.529615	2.9076	16.9289	0.000520745	0.00860059
ENSG00000130939	UBE4B	-0.299857	6.14065	16.926	0.000520997	0.00860059
ENSG00000173404	INSM1	2.42484	-0.709853	15.7476	0.000522096	0.0086096
ENSG00000113845	TIMMDC1	0.329164	6.14336	16.89	0.000526398	0.00867136
ENSG00000169750	RAC3	-0.862276	2.49938	16.8721	0.000529501	0.00870478
ENSG00000106415	GLCCI1	-0.888523	2.8806	16.8713	0.000529545	0.00870478
ENSG00000170899	GSTA4	-0.891642	6.7394	17.04	0.000530455	0.00871054
ENSG00000120658	ENOX1	1.55885	0.867472	16.892	0.000533699	0.00875457
ENSG00000143819	EPHX1	-0.691703	5.38853	16.8354	0.000534731	0.00876228
ENSG00000198363	ASPH	0.540572	5.80672	16.7952	0.00054094	0.00885469
ENSG00000171045	TSNARE1	-0.502538	4.36179	16.7808	0.00054324	0.00888299
ENSG00000167964	RAB26	-1.51324	1.02963	16.8095	0.000545867	0.00890688
ENSG00000110031	LPXN	-0.683177	2.26209	16.7665	0.000545902	0.00890688
ENSG00000106636	YKT6	0.327241	6.37239	16.7588	0.00054664	0.00890688
ENSG00000130635	COL5A1	-0.854158	5.84922	16.8676	0.000546989	0.00890688
ENSG00000104044	OCA2	-0.800435	3.14854	16.7382	0.0005501	0.00894817
ENSG00000136279	DBNL	0.317688	7.62637	16.7323	0.000550832	0.00895072
ENSG00000160145	KALRN	1.04619	4.1551	16.8158	0.000553156	0.00897281
ENSG00000158806	NPM2	1.42673	2.34847	16.7545	0.000553376	0.00897281
ENSG00000173848	NET1	-0.714678	4.52168	16.7098	0.000554458	0.00897281
ENSG00000198945	L3MBTL3	-0.781416	1.66752	16.7075	0.000555739	0.00897281
ENSG00000186395	KRT10	-1.04295	12.9763	16.9277	0.00055702	0.00897281
ENSG00000138271	GPR87	-0.640927	1.99779	16.6986	0.000557193	0.00897281
ENSG00000105538	RASIP1	-0.706386	4.20752	16.6928	0.000557213	0.00897281
ENSG00000096092	TMEM14A	-0.955968	1.64788	16.6987	0.000557364	0.00897281
ENSG00000151150	ANK3	-0.664107	3.96274	16.6918	0.000557378	0.00897281
ENSG00000135373	EHF	1.02237	8.02305	16.8912	0.000562786	0.00905051
ENSG00000123560	PLP1	-0.871015	2.17173	16.642	0.000565985	0.00908618
ENSG00000167468	GPX4	0.375839	7.60695	16.6342	0.000566664	0.00908618
ENSG00000198682	PAPSS2	1.05658	3.43805	16.663	0.000567342	0.00908618
ENSG00000265817	FSBP	-1.38438	-0.500982	16.7254	0.000567345	0.00908618
ENSG00000170458	CD14	1.73979	4.36801	16.9633	0.000567923	0.00908618
ENSG00000065361	ERBB3	-0.498851	6.59804	16.6034	0.000571738	0.00913306
ENSG00000135821	GLUL	-0.641343	7.83396	16.6016	0.000572026	0.00913306
ENSG00000124193	SRSF6	0.366189	7.09182	16.5949	0.000573138	0.00914143
ENSG00000096093	EFHC1	-0.504425	3.73367	16.5807	0.000575582	0.00917102
ENSG00000117118	SDHB	0.317082	6.18045	16.5566	0.000579544	0.00921368
ENSG00000233276	GPX1	-0.70088	5.62369	16.5688	0.000579931	0.00921368
ENSG00000170370	EMX2	-0.648209	3.25004	16.5546	0.000580035	0.00921368
ENSG00000073282	TP63	0.440816	7.87188	16.5418	0.000582036	0.00923604
ENSG00000163754	GYG1	0.517438	4.24274	16.5374	0.00058282	0.00923906
ENSG00000006451	RALA	0.377242	6.15731	16.5249	0.000584899	0.00925614
ENSG00000030110	BAK1	0.575609	5.62414	16.5224	0.000585325	0.00925614
ENSG00000170054	SERPINA9	1.2998	0.233304	16.6008	0.000585781	0.00925614
ENSG00000100341	PNPLA5	1.34189	-0.110075	15.3673	0.000586276	0.00925614
ENSG00000167434	CA4	2.01674	-0.134202	15.1405	0.000587461	0.00926545
ENSG00000123091	RNF11	0.6156	6.55517	16.5058	0.000588142	0.00926682
ENSG00000159228	CBR1	-0.929504	5.91398	16.684	0.000590476	0.00929418
ENSG00000167080	B4GALNT2	-1.72253	-0.445409	15.3316	0.000592747	0.00931753
ENSG00000153790	SPMIP4	-0.596542	1.88854	16.4808	0.000593157	0.00931753
ENSG00000134817	APLNR	-2.23485	3.5018	16.7891	0.000596704	0.0093638
ENSG00000167103	PIP5KL1	-0.76461	2.62005	16.449	0.000598217	0.00937709
ENSG00000064042	LIMCH1	0.627536	4.81451	16.4444	0.000598755	0.00937709
ENSG00000149091	DGKZ	0.260271	6.77039	16.4374	0.000599952	0.00937758
ENSG00000105141	CASP14	-1.14802	10.13	16.7192	0.000599992	0.00937758
ENSG00000085552	IGSF9	0.849087	7.00864	16.5697	0.000602025	0.00939992
ENSG00000267416	HEATR6-DT	1.6697	-0.455448	16.116	0.000603153	0.00940809
ENSG00000178307	TMEM11	0.376514	5.81458	16.414	0.000604042	0.00941254
ENSG00000116016	EPAS1	-0.959317	7.30488	16.5993	0.000608869	0.00947826
ENSG00000151729	SLC25A4	0.527094	4.74072	16.367	0.000612401	0.00952372
ENSG00000184381	PLA2G6	-0.366683	5.19807	16.3538	0.000614745	0.00954251
ENSG00000080608	PUM3	0.429634	4.80756	16.3534	0.000614835	0.00954251
ENSG00000076864	RAP1GAP	1.23661	4.34785	16.5557	0.00061553	0.00954378
ENSG00000020577	SAMD4A	1.02619	4.02019	16.4044	0.000619505	0.00959585
ENSG00000103005	USB1	0.419412	5.74073	16.2877	0.000626711	0.00969403
ENSG00000124370	MCEE	-0.465115	4.21512	16.2859	0.000627089	0.00969403
ENSG00000265190	ANXA8	0.514174	6.73359	16.2709	0.000629803	0.00972633
ENSG00000111817	DSE	0.925574	6.54831	16.4522	0.000631193	0.00973813
ENSG00000155066	PROM2	-0.616907	8.23904	16.24	0.000635513	0.00978802
ENSG00000123095	BHLHE41	1.24725	3.68465	16.3676	0.000635683	0.00978802
ENSG00000165794	SLC39A2	-1.12296	4.44857	16.4235	0.000636487	0.0097907
ENSG00000115194	SLC30A3	2.35196	-0.688605	14.6369	0.000641429	0.00985698
ENSG00000071205	ARHGAP10	0.464558	4.177	16.1952	0.00064397	0.00988627
ENSG00000121210	TMEM131L	-0.493911	3.65382	16.1819	0.000646517	0.00991559
ENSG00000153815	CMIP	0.711355	8.25579	16.2196	0.000649041	0.00994451
ENSG00000100744	GSKIP	0.640081	5.43098	16.158	0.000650976	0.00994859
ENSG00000262406	MMP12	1.95059	3.71516	16.476	0.000651277	0.00994859
ENSG00000165138	ANKS6	-0.655991	3.50966	16.1569	0.000651306	0.00994859
ENSG00000100911	PSME2	0.475757	7.05898	16.1533	0.000651864	0.00994859
ENSG00000070882	OSBPL3	-0.520644	4.29335	16.1428	0.000653928	0.00997033
ENSG00000103489	XYLT1	-0.923194	4.10112	16.1505	0.00065962	0.010039
ENSG00000124357	NAGK	-0.422375	6.76853	16.1125	0.000659723	0.010039
ENSG00000127415	IDUA	-0.614975	3.42782	16.1083	0.000660678	0.0100437
ENSG00000135069	PSAT1	-1.4642	5.08592	16.4152	0.000662635	0.0100636
ENSG00000176971	FIBIN	-1.32578	0.878494	16.1254	0.000664001	0.0100746
ENSG00000197312	DDI2	-0.311429	5.0322	16.0814	0.000665789	0.0100919
ENSG00000141376	BCAS3	-0.47145	3.75616	16.0712	0.000667871	0.0101136
ENSG00000073350	LLGL2	0.453342	7.50664	16.0467	0.000672603	0.0101722
ENSG00000163975	MELTF	-0.600388	3.10848	16.0455	0.000673047	0.0101722
ENSG00000148411	NACC2	0.517589	4.55793	16.0346	0.000675055	0.0101865
ENSG00000176194	CIDEA	1.30484	0.796683	15.86	0.000675304	0.0101865
ENSG00000009335	UBE3C	0.279206	6.33187	15.9981	0.000682318	0.0102823
ENSG00000116954	RRAGC	0.338988	6.25975	15.9398	0.000694151	0.0104505
ENSG00000187773	DIPK1C	-1.50281	0.333375	15.9173	0.000695847	0.0104659
ENSG00000069696	DRD4	-1.24563	0.714637	15.966	0.000696518	0.0104659
ENSG00000088682	COQ9	0.31296	5.22206	15.9164	0.000698973	0.0104927
ENSG00000100784	RPS6KA5	-0.677253	2.40171	15.8971	0.000703383	0.0105487
ENSG00000071967	CYBRD1	-0.725345	6.639	15.9369	0.000706246	0.0105815
ENSG00000005187	ACSM3	-1.00849	0.394563	15.9275	0.000708416	0.0106038
ENSG00000103249	CLCN7	0.411775	6.6957	15.8641	0.000709855	0.0106128
ENSG00000144821	MYH15	1.50488	0.981994	15.3461	0.000710386	0.0106128
ENSG00000154930	ACSS1	-0.672608	4.27785	15.843	0.000714354	0.0106534
ENSG00000134253	TRIM45	-0.716847	1.52488	15.8508	0.000714562	0.0106534
ENSG00000167767	KRT80	-0.760524	8.56306	15.9217	0.000715153	0.0106534
ENSG00000254837	LIPT2-AS1	-0.982601	1.45625	15.8245	0.000720695	0.0107257
ENSG00000145703	IQGAP2	-0.988793	0.763951	15.8393	0.00072155	0.010726
ENSG00000142168	SOD1	-0.430367	6.44326	15.8057	0.000722236	0.010726
ENSG00000184182	UBE2F	0.573704	3.26583	15.8031	0.00072297	0.010726
ENSG00000105698	USF2	-0.310601	7.52511	15.8	0.000723471	0.010726
ENSG00000130762	ARHGEF16	0.48606	6.18644	15.795	0.000724545	0.0107317
ENSG00000106571	GLI3	-0.514646	4.46729	15.7791	0.000728019	0.0107463
ENSG00000105875	WDR91	-0.43192	5.11901	15.7785	0.000728113	0.0107463
ENSG00000168481	LGI3	-1.0939	2.104	15.7862	0.000728356	0.0107463
ENSG00000101439	CST3	0.513391	8.26821	15.7766	0.000728502	0.0107463
ENSG00000144199	FAHD2B	-0.538243	3.02939	15.7732	0.000729451	0.0107463
ENSG00000161267	BDH1	-0.497945	5.71047	15.7701	0.000729927	0.0107463
ENSG00000185745	IFIT1	-1.60434	1.45255	15.8384	0.000730643	0.0107463
ENSG00000237686	SCIRT	1.19611	0.959579	15.7932	0.000731078	0.0107463
ENSG00000073711	PPP2R3A	-0.469525	4.8201	15.7618	0.000731748	0.0107463
ENSG00000099284	MACROH2A2	0.475378	4.85285	15.7586	0.000732443	0.0107464
ENSG00000078061	ARAF	0.319685	6.71208	15.7545	0.000733296	0.0107483
ENSG00000139180	NDUFA9	0.530569	3.39222	15.7522	0.000733953	0.0107483
ENSG00000107566	ERLIN1	-0.368603	5.30181	15.7457	0.000735233	0.0107569
ENSG00000159674	SPON2	-1.18985	3.48018	15.8374	0.000737644	0.0107821
ENSG00000069011	PITX1	1.21284	2.88235	15.7686	0.000739281	0.0107881
ENSG00000078295	ADCY2	0.725052	3.7968	15.7253	0.000739825	0.0107881
ENSG00000105810	CDK6	-0.403595	4.70197	15.7234	0.000740135	0.0107881
ENSG00000197497	ZNF665	-0.797863	1.1984	15.7092	0.00074571	0.0108592
ENSG00000016602	CLCA4	-1.87914	0.701429	15.6969	0.000746862	0.0108658
ENSG00000125968	ID1	-1.19664	7.20574	15.9582	0.000752238	0.0109121
ENSG00000084754	HADHA	0.29753	7.88253	15.6685	0.000752298	0.0109121
ENSG00000143436	MRPL9	0.362507	5.30134	15.6685	0.000752317	0.0109121
ENSG00000140157	NIPA2	0.548054	4.28882	15.6663	0.000752847	0.0109121
ENSG00000233221	ARHGEF4-AS1	-1.50771	-0.433541	15.6329	0.000754496	0.0109238
ENSG00000246705	H2AJ	-0.36797	6.38082	15.6562	0.000755057	0.0109238
ENSG00000267270	PARD6G-AS1	-0.825561	1.41461	15.6512	0.000758499	0.0109634
ENSG00000138135	CH25H	1.55631	3.81664	15.857	0.0007634	0.011024
ENSG00000179195	ZNF664	0.353369	5.01784	15.6	0.000767841	0.0110778
ENSG00000213585	VDAC1	0.283487	7.98516	15.5916	0.000769746	0.011095
ENSG00000178878	APOLD1	0.998824	4.7638	15.7193	0.000770662	0.011098
ENSG00000213699	SLC35F6	0.500593	5.8593	15.5711	0.000774465	0.0111377
ENSG00000177674	AGTRAP	-0.592913	5.79194	15.5695	0.00077485	0.0111377
ENSG00000137648	TMPRSS4	0.607391	8.90728	15.5584	0.000777416	0.0111642
ENSG00000152556	PFKM	-0.571758	4.52459	15.5416	0.000781358	0.0112078
ENSG00000181374	CCL13	2.99089	0.297429	14.8271	0.000781887	0.0112078
ENSG00000147883	CDKN2B	-0.796686	5.52146	15.5983	0.000784499	0.0112323
ENSG00000101115	SALL4	1.6366	-0.371841	15.2809	0.000785042	0.0112323
ENSG00000070614	NDST1	-0.41036	7.0333	15.5188	0.000786672	0.0112453
ENSG00000228784	LINC00954	1.74222	-0.89247	15.2168	0.000794252	0.0113389
ENSG00000109458	GAB1	0.573761	5.24671	15.485	0.00079468	0.0113389
ENSG00000116786	PLEKHM2	0.474935	7.89944	15.4689	0.000798518	0.0113833
ENSG00000002330	BAD	0.412067	4.51723	15.4555	0.000801779	0.0114193
ENSG00000134375	TIMM17A	0.385962	5.35799	15.4361	0.000806399	0.0114746
ENSG00000227456	LINC00310	2.10248	-0.45764	14.8468	0.00081118	0.0115273
ENSG00000108984	MAP2K6	-1.6549	1.24528	15.4992	0.000811586	0.0115273
ENSG00000250320	EDIL3-DT	-1.66593	-1.10432	14.2392	0.000812945	0.0115361
ENSG00000207870	MIR221	1.63635	-0.370671	15.168	0.00081532	0.0115593
ENSG00000290994	FAM86C2P	-0.907328	1.85427	15.3907	0.000818527	0.011591
ENSG00000146648	EGFR	-0.497711	8.21941	15.3837	0.000819186	0.011591
ENSG00000157483	MYO1E	0.615592	6.79076	15.3812	0.000819788	0.011591
ENSG00000060140	STYK1	1.07715	2.41602	15.3647	0.000824443	0.0116442
ENSG00000146242	TPBG	-0.575728	5.84552	15.36	0.000825053	0.0116442
ENSG00000164687	FABP5	-1.19612	6.45977	15.6216	0.000829323	0.0116939
ENSG00000141076	UTP4	0.350331	5.66801	15.3145	0.000836412	0.0117832
ENSG00000168938	PPIC	0.454214	5.54705	15.306	0.000838566	0.0118029
ENSG00000100099	HPS4	-0.393508	5.74984	15.2966	0.000840916	0.0118163
ENSG00000261150	EPPK1	0.766895	7.56299	15.3803	0.000841536	0.0118163
ENSG00000197062	ZSCAN26	-0.582931	2.72394	15.2921	0.00084238	0.0118163
ENSG00000145934	TENM2	0.976228	4.41108	15.3825	0.000842558	0.0118163
ENSG00000124102	PI3	1.11421	8.77153	15.5298	0.000844645	0.0118349
ENSG00000007314	SCN4A	-2.42837	0.237031	14.587	0.000846312	0.0118476
ENSG00000175793	SFN	0.512519	12.2319	15.2685	0.000848084	0.0118617
ENSG00000049656	CLPTM1L	0.234548	6.57258	15.2476	0.000853442	0.011926
ENSG00000081818	PCDHB4	-1.3872	0.565625	15.2817	0.000854657	0.0119322
ENSG00000150782	IL18	-0.731581	6.72048	15.2581	0.000868241	0.012111
ENSG00000155099	PIP4P2	-0.912009	2.04225	15.1815	0.000871378	0.0121396
ENSG00000126773	PCNX4	0.433853	4.90657	15.177	0.000871845	0.0121396
ENSG00000064225	ST3GAL6	0.734395	5.00423	15.1893	0.000874252	0.0121622
ENSG00000164056	SPRY1	-0.584034	5.56052	15.1588	0.000876659	0.0121848
ENSG00000185513	L3MBTL1	0.668435	3.14357	15.1532	0.000878334	0.0121972
ENSG00000085733	CTTN	0.335469	8.32918	15.1404	0.000881524	0.0122306
ENSG00000213593	TMX2	0.336916	6.2323	15.1019	0.000891865	0.012363
ENSG00000263155	MYZAP	0.856562	1.9361	15.0956	0.000895014	0.0123956
ENSG00000134461	ANKRD16	-0.780295	2.83029	15.0482	0.000906835	0.0125482
ENSG00000268812	LIF-AS2	-2.3717	-0.634344	13.8501	0.00090839	0.0125523
ENSG00000162981	LRATD1	-1.16265	5.9552	15.292	0.000908749	0.0125523
ENSG00000163513	TGFBR2	-0.730627	5.38284	15.0579	0.000912548	0.0125936
ENSG00000124215	CDH26	1.14279	0.868126	15.0597	0.000914802	0.0126136
ENSG00000225131	PSME2P2	1.00929	1.09074	15.0454	0.000916191	0.0126215
ENSG00000158158	CNNM4	-0.584027	3.77262	14.9982	0.000920516	0.0126699
ENSG00000204138	PHACTR4	-0.313965	5.15613	14.9926	0.000921986	0.0126789
ENSG00000144354	CDCA7	-1.3857	3.37959	15.1617	0.000924273	0.0126992
ENSG00000225783	MIAT	-0.90162	1.84006	14.9705	0.000929529	0.0127601
ENSG00000215039	CD27-AS1	-0.547457	3.85451	14.9274	0.000940557	0.0129001
ENSG00000157193	LRP8	0.660312	2.61866	14.9086	0.000946209	0.0129662
ENSG00000245975	MINDY2-DT	1.43239	-0.969501	14.5123	0.000950875	0.0130187
ENSG00000125633	CCDC93	0.61455	5.35845	14.8851	0.000952666	0.0130251
ENSG00000107738	VSIR	-0.462461	5.81516	14.8828	0.000953325	0.0130251
ENSG00000156711	MAPK13	0.383573	7.8632	14.8808	0.000953906	0.0130251
ENSG00000090659	CD209	2.63628	1.99909	15.1321	0.000954685	0.0130251
ENSG00000162144	CYB561A3	-0.462205	4.79221	14.8266	0.000969852	0.0132204
ENSG00000139131	YARS2	0.463762	3.76866	14.8229	0.000971045	0.0132251
ENSG00000132541	RIDA	-0.508181	3.82582	14.8146	0.000973515	0.0132471
ENSG00000162783	IER5	0.546407	7.09534	14.8094	0.000974943	0.013255
ENSG00000170891	CYTL1	-1.30528	1.02079	14.8315	0.000977174	0.0132625
ENSG00000012211	PRICKLE3	0.426889	5.72121	14.8018	0.000977204	0.0132625
ENSG00000105649	RAB3A	-0.780635	1.85776	14.7994	0.000979084	0.0132765
ENSG00000082512	TRAF5	0.645265	2.88497	14.7936	0.000980005	0.0132774
ENSG00000134202	GSTM3	-0.517193	5.16616	14.7896	0.000980889	0.0132778
ENSG00000128309	MPST	-0.355041	6.81412	14.7821	0.000983131	0.0132966
ENSG00000177542	SLC25A22	0.399428	5.87735	14.7578	0.000990458	0.0133841
ENSG00000160180	TFF3	-1.12408	-0.384119	14.6147	0.000992121	0.0133949
ENSG00000145113	MUC4	2.02944	1.55984	14.8014	0.000994238	0.0134066
ENSG00000187730	GABRD	-1.12315	-0.108302	14.5318	0.000994709	0.0134066
ENSG00000116198	CEP104	0.366452	4.69636	14.7227	0.00100123	0.0134828
ENSG00000138316	ADAMTS14	1.08662	3.87176	14.7955	0.00100351	0.0135019
ENSG00000152782	PANK1	-0.810327	2.82504	14.7059	0.00100674	0.0135276
ENSG00000137807	KIF23	0.957099	0.420246	14.7471	0.00100716	0.0135276
ENSG00000129353	SLC44A2	-0.426502	7.02567	14.6683	0.00101804	0.0136619
ENSG00000122952	ZWINT	1.05789	3.15576	14.6903	0.00101963	0.0136688
ENSG00000150540	HNMT	-0.970731	2.92774	14.6623	0.00102031	0.0136688
ENSG00000162894	FCMR	0.649697	2.35615	14.6532	0.00102344	0.013699
ENSG00000134152	KATNBL1	0.615987	5.17006	14.6345	0.00102869	0.0137485
ENSG00000108773	KAT2A	-0.422911	6.68699	14.6337	0.00102891	0.0137485
ENSG00000054392	HHAT	-1.07485	1.15004	14.6486	0.00103119	0.0137672
ENSG00000205250	E2F4	0.32726	6.67363	14.6101	0.00103641	0.013825
ENSG00000144730	IL17RD	-0.73592	3.02925	14.6067	0.0010378	0.0138317
ENSG00000103024	NME3	-0.419607	4.61842	14.5902	0.00104282	0.0138868
ENSG00000105426	PTPRS	-0.475099	6.27623	14.5824	0.00104528	0.0139076
ENSG00000174684	B4GAT1	-0.707573	3.9276	14.5481	0.0010565	0.0140449
ENSG00000196116	TDRD7	0.451185	3.83301	14.5396	0.0010593	0.0140701
ENSG00000082212	ME2	0.50275	4.98435	14.5344	0.00106091	0.0140711
ENSG00000150281	CTF1	-0.808149	1.35547	14.5423	0.00106118	0.0140711
ENSG00000248991	LOC127898556	2.30555	-0.519918	13.256	0.00106548	0.014116
ENSG00000173852	DPY19L1	0.521338	3.93852	14.5133	0.00106792	0.0141363
ENSG00000132164	SLC6A11	-0.835228	3.92821	14.5093	0.00107194	0.0141618
ENSG00000188177	ZC3H6	-0.383982	3.64035	14.5005	0.00107219	0.0141618
ENSG00000223960	CHROMR	1.02053	3.08675	14.5182	0.00107258	0.0141618
ENSG00000105699	LSR	0.483646	7.36955	14.4933	0.00107444	0.0141744
ENSG00000137218	FRS3	-0.724207	2.10634	14.4843	0.0010785	0.0141932
ENSG00000148143	ZNF462	-0.613814	2.40193	14.4802	0.00107936	0.0141932
ENSG00000102547	CAB39L	-0.496434	3.24093	14.4773	0.00108001	0.0141932
ENSG00000236682	MAP3K2-DT	-0.733127	0.798481	14.504	0.0010802	0.0141932
ENSG00000221887	HMSD	-0.92478	1.85021	14.4798	0.00108042	0.0141932
ENSG00000186280	KDM4D	-1.22078	-0.265717	14.5403	0.00108416	0.0142259
ENSG00000133315	MACROD1	-0.510831	4.56683	14.4626	0.00108474	0.0142259
ENSG00000184939	ZFP90	-0.469077	3.62693	14.4338	0.00109454	0.0143423
ENSG00000203685	STUM	0.825201	4.05572	14.4448	0.00109607	0.0143454
ENSG00000011478	QPCTL	-0.519713	3.58555	14.4252	0.00109746	0.0143454
ENSG00000221886	FAM200C	-1.02587	0.701406	14.4564	0.00109754	0.0143454
ENSG00000074855	ANO8	-0.400185	6.31638	14.407	0.00110351	0.0144113
ENSG00000136859	ANGPTL2	-0.93302	6.0939	14.5748	0.001105	0.0144187
ENSG00000285410	GABPB1-IT1	-0.608418	4.00566	14.396	0.00110736	0.0144266
ENSG00000132341	RAN	0.277961	8.14943	14.3954	0.00110746	0.0144266
ENSG00000034239	CLXN	-0.9761	1.11692	14.4121	0.00110955	0.0144314
ENSG00000129993	CBFA2T3	-0.709028	2.64283	14.3903	0.00110968	0.0144314
ENSG00000255529	POLR2M	0.43277	3.9235	14.3847	0.00111128	0.0144401
ENSG00000057704	TMCC3	-0.750704	3.32911	14.3694	0.00111673	0.0144989
ENSG00000165434	PGM2L1	-1.12372	1.58273	14.3731	0.00111982	0.0145268
ENSG00000172554	SNTG2	0.973144	0.529803	14.2321	0.00112871	0.01463
ENSG00000153786	ZDHHC7	0.288988	6.2208	14.3197	0.00113381	0.0146838
ENSG00000141570	CBX8	-0.681247	2.78218	14.3155	0.0011357	0.0146961
ENSG00000229544	NKX1-2	-1.14972	-0.376958	14.309	0.00114113	0.0147541
ENSG00000132294	EFR3A	0.549397	5.06397	14.2904	0.0011442	0.0147816
ENSG00000171421	MRPL36	0.281064	4.417	14.2804	0.00114781	0.0148159
ENSG00000171928	TVP23B	0.353767	4.45391	14.2748	0.00114978	0.0148291
ENSG00000127399	LRRC61	0.890055	3.77531	14.2831	0.00115377	0.0148682
ENSG00000137312	FLOT1	0.423576	7.40939	14.2601	0.00115501	0.0148718
ENSG00000127863	TNFRSF19	0.975655	6.86602	14.4276	0.00115837	0.0149028
ENSG00000227885	LOC124901333	-0.906603	1.4976	14.2432	0.00116352	0.0149567
ENSG00000130731	METTL26	-0.304427	5.60023	14.2205	0.00116936	0.0150194
ENSG00000108826	MRPL27	0.330787	4.95724	14.2127	0.00117221	0.0150314
ENSG00000163866	SMIM12	0.337831	5.36525	14.2126	0.00117223	0.0150314
ENSG00000109906	ZBTB16	-0.862536	5.13831	14.2861	0.00117507	0.0150554
ENSG00000178031	ADAMTSL1	1.48315	0.670427	14.15	0.00118301	0.0151447
ENSG00000113494	PRLR	-1.26602	0.802052	14.2094	0.00118625	0.0151644
ENSG00000122642	FKBP9	-0.439048	5.9308	14.1717	0.00118729	0.0151644
ENSG00000185158	LRRC37B	-0.517218	2.92121	14.172	0.00118749	0.0151644
ENSG00000074181	NOTCH3	-0.367867	8.91492	14.1685	0.00118845	0.0151644
ENSG00000131016	AKAP12	-1.17098	4.34864	14.3316	0.00119268	0.0152059
ENSG00000129625	REEP5	0.414658	6.65478	14.1477	0.0011962	0.0152229
ENSG00000204311	PJVK	-0.863817	1.38883	14.1528	0.00119656	0.0152229
ENSG00000140105	WARS1	0.447809	6.03603	14.1457	0.00119694	0.0152229
ENSG00000167604	NFKBID	0.681189	4.40573	14.1429	0.00119807	0.0152248
ENSG00000143294	PRCC	0.283948	6.33492	14.1225	0.00120569	0.0153072
ENSG00000285972	CERNA2	-1.54091	-0.429911	13.076	0.00120652	0.0153072
ENSG00000109182	CWH43	0.562308	5.89802	14.111	0.00121001	0.0153303
ENSG00000270419	CAHM	-1.40715	-0.332088	14.1355	0.00121213	0.0153303
ENSG00000108828	VAT1	0.526128	8.71759	14.1053	0.00121219	0.0153303
ENSG00000121075	TBX4	1.48303	1.54022	14.1305	0.00121256	0.0153303
ENSG00000198168	SVIP	0.607855	3.91452	14.1027	0.00121327	0.0153303
ENSG00000169220	RGS14	-0.694068	6.39324	14.1258	0.00122573	0.0154752
ENSG00000165280	VCP	0.295889	8.16093	14.0651	0.00122751	0.0154852
ENSG00000142627	EPHA2	0.969851	7.93067	14.229	0.00123085	0.0155147
ENSG00000186815	TPCN1	-0.47583	5.74723	14.0166	0.00124633	0.0156971
ENSG00000185361	TNFAIP8L1	-0.832791	4.15397	14.0262	0.00125194	0.0157551
ENSG00000103769	RAB11A	0.36695	8.02389	13.9827	0.00125968	0.0158396
ENSG00000149311	ATM	-0.547541	3.95583	13.9778	0.00126171	0.0158523
ENSG00000140299	BNIP2	0.504701	6.15601	13.9651	0.00126667	0.0159018
ENSG00000290861	KRT42P	-1.22039	-0.403617	13.7213	0.00127128	0.0159423
ENSG00000165886	UBTD1	-0.379132	5.2332	13.9496	0.00127288	0.0159423
ENSG00000106772	PRUNE2	1.5755	2.63361	14.105	0.00127297	0.0159423
ENSG00000109079	TNFAIP1	0.505179	6.57424	13.9411	0.00127625	0.0159622
ENSG00000286710	LOC116435278	-1.68898	-0.776405	13.7193	0.00127661	0.0159622
ENSG00000179743	SPEN-AS1	-0.626004	1.87833	13.9391	0.00127872	0.0159659
ENSG00000129991	TNNI3	-1.22931	0.665489	13.9676	0.00127961	0.0159659
ENSG00000158050	DUSP2	-1.24438	3.08304	14.0408	0.00127998	0.0159659
ENSG00000111432	FZD10	0.984303	4.45474	14.0285	0.00128295	0.0159817
ENSG00000138764	CCNG2	0.638888	7.01792	13.947	0.0012833	0.0159817
ENSG00000142102	PGGHG	-0.529668	6.39012	13.9191	0.00128513	0.0159917
ENSG00000102575	ACP5	-0.948548	5.04302	14.0562	0.00128763	0.01601
ENSG00000261183	SPINT1-AS1	-0.600119	2.43549	13.9106	0.00128918	0.0160165
ENSG00000104331	BPNT2	0.382285	6.04168	13.9004	0.00129269	0.0160473
ENSG00000168000	BSCL2	-0.855997	1.11356	13.9066	0.00129401	0.0160509
ENSG00000277363	SRCIN1	-0.573841	3.82733	13.8952	0.00129504	0.0160509
ENSG00000131400	NAPSA	-1.08254	-0.110512	13.9587	0.00129725	0.0160654
ENSG00000255240	LOC283194	-1.43083	-0.427136	13.3241	0.00129848	0.0160679
ENSG00000080166	DCT	-1.18946	4.35587	14.0282	0.00130945	0.0161908
ENSG00000159167	STC1	-1.12346	5.3987	14.0473	0.00131099	0.016197
ENSG00000262919	CCNQ	0.434739	4.40137	13.8515	0.00131288	0.0162074
ENSG00000171631	P2RY6	1.38054	5.41591	14.0814	0.00131815	0.0162481
ENSG00000115963	RND3	0.918269	6.30439	14.0035	0.00131826	0.0162481
ENSG00000123415	SMUG1	0.365866	5.30594	13.8294	0.00132199	0.0162812
ENSG00000184083	FAM120C	-0.631251	2.2274	13.8231	0.00132533	0.0163095
ENSG00000131174	COX7B	0.330641	6.25292	13.8148	0.00132807	0.0163303
ENSG00000204882	GPR20	0.913776	1.06043	13.8228	0.00133193	0.0163648
ENSG00000179091	CYC1	0.338953	7.04563	13.7964	0.00133582	0.0163885
ENSG00000173805	HAP1	0.872385	1.96583	13.798	0.00133666	0.0163885
ENSG00000103021	CFAP263	0.834886	2.52904	13.7952	0.00133702	0.0163885
ENSG00000247081	LOC105369147	-1.12468	0.281925	13.8332	0.00133847	0.0163933
ENSG00000107331	ABCA2	-0.522981	5.50861	13.7805	0.00134254	0.0164302
ENSG00000132305	IMMT	0.286818	5.95672	13.7757	0.00134457	0.0164356
ENSG00000139364	TMEM132B	-0.761359	0.908031	13.7903	0.00134508	0.0164356
ENSG00000181585	TMIE	-0.657017	0.275569	13.8039	0.00134996	0.0164748
ENSG00000124177	CHD6	-0.374946	3.90442	13.7606	0.00135114	0.0164748
ENSG00000251364	SYT9-AS1	0.633216	1.92515	13.7607	0.00135251	0.0164748
ENSG00000043143	JADE2	-0.54993	4.27551	13.7569	0.00135269	0.0164748
ENSG00000066427	ATXN3	-0.280074	4.74066	13.7547	0.00135359	0.0164748
ENSG00000138030	KHK	-1.11303	1.38809	13.7414	0.00136224	0.0165672
ENSG00000168439	STIP1	0.288812	6.91112	13.7165	0.00137004	0.016649
ENSG00000099810	MTAP	-0.368569	4.10388	13.6914	0.00138109	0.0167625
ENSG00000003147	ICA1	-0.676139	4.53493	13.6889	0.00138213	0.0167625
ENSG00000165125	TRPV6	-1.0937	1.65419	13.6951	0.00138261	0.0167625
ENSG00000162512	SDC3	0.498641	5.47051	13.6774	0.00138713	0.0167887
ENSG00000133243	BTBD2	-0.349294	7.09982	13.6764	0.00138753	0.0167887
ENSG00000156030	MIDEAS	-0.386484	6.09295	13.6754	0.001388	0.0167887
ENSG00000197965	MPZL1	-0.415067	6.76796	13.6712	0.00138983	0.0167977
ENSG00000139508	SLC46A3	0.75219	3.964	13.6608	0.00139459	0.0168422
ENSG00000014164	ZC3H3	0.346151	5.94272	13.6514	0.0013986	0.0168584
ENSG00000158966	CACHD1	-0.567406	3.91673	13.6511	0.0013989	0.0168584
ENSG00000103047	TANGO6	0.569669	2.90943	13.6507	0.00139929	0.0168584
ENSG00000139651	ZNF740	-0.316751	4.9249	13.6478	0.00140026	0.0168584
ENSG00000067606	PRKCZ	0.39097	4.90782	13.6358	0.00140559	0.0169094
ENSG00000166016	ABTB2	1.19664	4.05101	13.7849	0.00140755	0.0169199
ENSG00000186973	CFAP144	-0.661751	1.6195	13.6194	0.00141527	0.0169996
ENSG00000115507	OTX1	-0.592843	3.24782	13.5975	0.00142306	0.0170764
ENSG00000205502	C2CD4B	-1.57211	2.8357	13.7472	0.00142385	0.0170764
ENSG00000167106	EEIG1	-0.363913	7.49088	13.5887	0.00142677	0.0170981
ENSG00000173011	TADA2B	0.405166	4.69338	13.5795	0.001431	0.0171357
ENSG00000255337	TMEM123-DT	-1.08724	-0.529173	13.5225	0.00143352	0.0171526
ENSG00000119401	TRIM32	-0.484132	2.96753	13.5685	0.00143637	0.0171735
ENSG00000088367	EPB41L1	-0.683693	4.17552	13.5446	0.00144707	0.0172829
ENSG00000162078	ZG16B	0.402447	4.93222	13.543	0.00144773	0.0172829
ENSG00000141905	NFIC	-0.296823	8.1373	13.5372	0.00145035	0.0173008
ENSG00000188089	PLA2G4E	-0.763089	7.74674	13.616	0.00145851	0.0173692
ENSG00000100216	TOMM22	0.271053	6.37676	13.5179	0.0014593	0.0173692
ENSG00000263400	TMEM220-AS1	-1.66272	-1.08356	12.6199	0.00145943	0.0173692
ENSG00000174348	PODN	1.39118	2.54191	13.5757	0.00146618	0.0174363
ENSG00000066322	ELOVL1	0.445889	7.82114	13.4969	0.00146914	0.0174501
ENSG00000028528	SNX1	0.287513	7.29256	13.4959	0.00146959	0.0174501
ENSG00000152931	PART1	-1.55712	-0.56588	13.1276	0.0014714	0.0174583
ENSG00000057663	ATG5	0.400297	4.82545	13.4858	0.00147438	0.0174803
ENSG00000187554	TLR5	-0.795961	2.13112	13.4844	0.00147641	0.0174806
ENSG00000157045	NTAN1	0.467821	4.92324	13.4789	0.00147764	0.0174806
ENSG00000100234	TIMP3	-0.909294	5.95359	13.6298	0.00147777	0.0174806
ENSG00000157916	RER1	0.282793	7.07646	13.4671	0.00148315	0.0175257
ENSG00000169714	CNBP	0.274195	8.87866	13.4657	0.00148384	0.0175257
ENSG00000272610	MAGI1-IT1	-1.605	-1.16851	13.1326	0.00149284	0.017616
ENSG00000274020	LINC01138	-0.672905	1.17336	13.455	0.00149374	0.017616
ENSG00000184949	FAM227A	-1.20829	-0.510014	13.3272	0.00149629	0.0176326
ENSG00000104237	RP1	1.6954	-0.645843	12.4576	0.00150055	0.0176695
ENSG00000135698	MPHOSPH6	0.589983	6.17413	13.419	0.00150618	0.0177224
ENSG00000107554	DNMBP	-0.418804	5.09543	13.4155	0.00150786	0.0177287
ENSG00000119866	BCL11A	-0.637243	5.4829	13.4223	0.00151065	0.0177404
ENSG00000213903	LTB4R	-0.481219	8.84563	13.4087	0.00151113	0.0177404
ENSG00000080824	HSP90AA1	0.421621	8.77193	13.4019	0.00151444	0.0177659
ENSG00000010256	UQCRC1	0.306207	7.72041	13.3961	0.00151725	0.0177855
ENSG00000259881	LOC101927793	-1.09284	1.30303	13.3907	0.0015264	0.0178685
ENSG00000198081	ZBTB14	-0.513328	2.38848	13.3784	0.00152663	0.0178685
ENSG00000113946	CLDN16	-1.14134	0.612387	13.4069	0.00152929	0.0178748
ENSG00000104824	HNRNPL	0.266866	7.71908	13.3711	0.00152947	0.0178748
ENSG00000118596	SLC16A7	1.14858	4.31382	13.512	0.00153748	0.0179527
ENSG00000102891	MT4	-1.37918	2.29869	12.6921	0.00154018	0.0179527
ENSG00000154358	OBSCN	-0.591458	5.22387	13.3458	0.00154194	0.0179527
ENSG00000023171	GRAMD1B	-1.67644	-0.456732	13.1392	0.00154243	0.0179527
ENSG00000092758	COL9A3	-0.791578	3.76058	13.3439	0.00154301	0.0179527
ENSG00000185651	UBE2L3	0.229854	6.53714	13.3435	0.00154306	0.0179527
ENSG00000138606	SHF	0.473051	4.77335	13.3212	0.00155417	0.0180686
ENSG00000181274	FRAT2	-0.482652	3.95575	13.3055	0.00156212	0.0181475
ENSG00000134001	EIF2S1	0.283847	6.37523	13.2956	0.00156697	0.0181902
ENSG00000102172	SMS	-0.505638	5.73074	13.2685	0.00158068	0.01833
ENSG00000198793	MTOR	0.274387	4.95501	13.2657	0.00158211	0.01833
ENSG00000163251	FZD5	0.555892	2.73238	13.2638	0.00158357	0.01833
ENSG00000166562	SEC11C	0.400711	5.17072	13.2625	0.00158373	0.01833
ENSG00000140859	KIFC3	-0.405541	6.20891	13.2521	0.00158903	0.0183777
ENSG00000170468	RIOX1	0.767396	3.90407	13.234	0.0015985	0.0184735
ENSG00000090316	MAEA	0.305567	6.72213	13.2219	0.00160454	0.0185296
ENSG00000150687	PRSS23	-0.666189	4.88484	13.2186	0.00160632	0.0185364
ENSG00000090447	TFAP4	-0.783024	4.61114	13.2465	0.00161215	0.0185899
ENSG00000149499	EML3	-0.241312	6.99272	13.1946	0.00161873	0.0186519
ENSG00000114315	HES1	-0.8266	6.65422	13.3172	0.00162266	0.0186805
ENSG00000174564	IL20RB	0.530028	8.49035	13.1851	0.00162372	0.0186805
ENSG00000011426	ANLN	-1.0054	1.58094	13.1897	0.00162481	0.0186805
ENSG00000196405	EVL	-0.417291	7.98789	13.1794	0.00162668	0.0186882
ENSG00000068438	FTSJ1	0.322624	5.96401	13.168	0.00163268	0.0187399
ENSG00000273604	EPOP	0.854811	5.91478	13.2961	0.00163359	0.0187399
ENSG00000157514	TSC22D3	-0.888151	5.61852	13.2838	0.00163999	0.0187995
ENSG00000187796	CARD9	1.11903	1.17489	13.151	0.00165066	0.0188947
ENSG00000232593	KANTR	-0.682183	3.51868	13.1344	0.00165073	0.0188947
ENSG00000172020	GAP43	-2.14463	-0.352812	12.0873	0.00165216	0.0188972
ENSG00000112576	CCND3	0.547059	6.85547	13.118	0.00165929	0.0189547
ENSG00000138767	CNOT6L	-0.434558	4.66814	13.1175	0.00165962	0.0189547
ENSG00000115241	PPM1G	0.25121	6.6423	13.1095	0.00166386	0.0189708
ENSG00000176920	FUT2	0.434702	5.45219	13.1082	0.00166456	0.0189708
ENSG00000163531	NFASC	-0.864709	4.03263	13.1478	0.00166468	0.0189708
ENSG00000173442	EHBP1L1	0.431226	8.04949	13.1001	0.00166891	0.019005
ENSG00000080503	SMARCA2	-0.379099	5.90939	13.0961	0.00167109	0.019016
ENSG00000109466	KLHL2	-0.420532	3.04144	13.0753	0.00168274	0.019132
ENSG00000118507	AKAP7	-0.946498	0.726221	13.095	0.00168375	0.019132
ENSG00000185100	ADSS1	-0.480272	4.10308	13.0674	0.00168678	0.0191357
ENSG00000198060	MARCHF5	0.371791	5.24038	13.0659	0.0016875	0.0191357
ENSG00000291029	FKBP9P1	-1.0398	0.57213	13.1042	0.00168775	0.0191357
ENSG00000110315	RNF141	0.536466	6.39227	13.0439	0.00169954	0.0192553
ENSG00000165905	LARGE2	-0.6842	5.21492	13.0423	0.0017129	0.0193925
ENSG00000143862	ARL8A	0.347145	6.18978	13.0174	0.00171425	0.0193937
ENSG00000076067	RBMS2	-0.408915	4.97256	13.0136	0.00171637	0.0194036
ENSG00000118680	MYL12B	0.284866	8.6003	13.0061	0.00172051	0.0194363
ENSG00000117632	STMN1	-0.412822	3.91982	12.9919	0.00172863	0.0195139
ENSG00000142149	HUNK	0.747228	2.81174	12.9759	0.00173807	0.0196062
ENSG00000095321	CRAT	0.484928	5.73177	12.9663	0.0017429	0.0196464
ENSG00000116962	NID1	-0.979846	4.56307	13.0795	0.00175032	0.0197158
ENSG00000065154	OAT	-0.423263	6.05758	12.9459	0.00175451	0.0197314
ENSG00000128694	OSGEPL1	-0.65394	2.21239	12.9474	0.00175464	0.0197314
ENSG00000115307	AUP1	0.273688	7.7967	12.9431	0.00175609	0.0197314
ENSG00000178934	LGALS7	0.673187	7.89896	12.9927	0.00175677	0.0197314
ENSG00000168904	LRRC28	0.434577	4.20879	12.9353	0.0017607	0.0197604
ENSG00000110002	VWA5A	-0.757588	5.98656	13.0182	0.0017619	0.0197604
ENSG00000113273	ARSB	0.700579	1.9215	12.9314	0.00176436	0.0197652
ENSG00000197894	ADH5	-0.426778	5.82519	12.9278	0.00176487	0.0197652
ENSG00000064787	BCAS1	-1.8912	0.0320269	12.6613	0.00176755	0.0197691
ENSG00000127954	STEAP4	1.44582	7.43989	13.1567	0.00176775	0.0197691
ENSG00000006695	COX10	0.330988	4.15177	12.9126	0.00177374	0.0198219
ENSG00000125520	SLC2A4RG	-0.440414	6.55044	12.9093	0.00177554	0.0198278
ENSG00000115286	NDUFS7	0.415029	4.26055	12.8957	0.00178349	0.0199022
ENSG00000227051	C14orf132	-0.748616	3.92817	12.8912	0.00178624	0.0199165
ENSG00000197496	SLC2A10	1.0151	2.01155	12.8925	0.00178733	0.0199165
ENSG00000171634	BPTF	-0.256535	4.90312	12.8868	0.00178865	0.0199169
ENSG00000260083	MIR762HG	-0.69257	1.07595	12.8917	0.00179287	0.0199497
ENSG00000165816	VWA2	-0.697305	2.8156	12.876	0.0017954	0.0199635
ENSG00000110092	CCND1	-0.616696	6.56517	12.8819	0.00180352	0.0200354
ENSG00000124587	PEX6	-0.331328	5.17391	12.8598	0.00180443	0.0200354
ENSG00000171227	TMEM37	-1.3583	1.2139	12.8778	0.00181151	0.0200917
ENSG00000005022	SLC25A5	0.340092	8.38144	12.8453	0.00181298	0.0200917
ENSG00000167535	CACNB3	-0.555572	4.53251	12.8434	0.00181415	0.0200917
ENSG00000137656	BUD13	0.393473	4.67324	12.8405	0.00181585	0.0200917
ENSG00000138496	PARP9	0.675103	5.87489	12.8783	0.00181596	0.0200917
ENSG00000132821	VSTM2L	1.24643	0.626869	12.8635	0.00182238	0.0201484
ENSG00000180638	SLC47A2	-1.77579	0.989364	12.9332	0.00182605	0.0201731
ENSG00000135678	CPM	1.17499	5.01046	13.0034	0.00182808	0.0201731
ENSG00000088543	C3orf18	0.924447	2.17706	12.8218	0.0018285	0.0201731
ENSG00000103274	NUBP1	0.438658	2.81763	12.8108	0.00183397	0.0202191
ENSG00000089159	PXN	0.585502	7.05443	12.7823	0.00185815	0.0204712
ENSG00000171476	HOPX	-0.687066	9.11611	12.8059	0.0018742	0.0206334
ENSG00000028203	VEZT	0.679025	5.77309	12.7731	0.00187918	0.0206581
ENSG00000189266	PNRC2	0.589837	6.2362	12.7469	0.00187921	0.0206581
ENSG00000147416	ATP6V1B2	0.343745	6.99683	12.7335	0.00188042	0.0206581
ENSG00000068615	REEP1	1.37908	0.819737	12.7501	0.00189603	0.0208149
ENSG00000143368	SF3B4	0.294849	7.08878	12.6813	0.00191291	0.0209854
ENSG00000147813	NAPRT	0.711705	6.58127	12.7422	0.00191689	0.0210142
ENSG00000246090	LOC100507053	-1.28329	-0.44348	12.5153	0.00191841	0.0210161
ENSG00000140832	MARVELD3	0.50508	2.92123	12.6692	0.00192096	0.0210238
ENSG00000164983	TMEM65	-0.497262	4.53884	12.6673	0.00192181	0.0210238
ENSG00000145494	NDUFS6	0.382038	5.49726	12.6497	0.00193285	0.0211167
ENSG00000255501	CARD18	-1.05275	1.25609	12.6714	0.00193302	0.0211167
ENSG00000119862	LGALSL	-0.549442	6.92403	12.6399	0.00193913	0.0211686
ENSG00000141759	TXNL4A	0.287541	5.80601	12.6146	0.00195529	0.0213301
ENSG00000078487	ZCWPW1	-0.503328	2.43495	12.6051	0.00196222	0.0213898
ENSG00000158352	SHROOM4	-0.854577	2.70675	12.6031	0.00196352	0.0213898
ENSG00000175130	MARCKSL1	-0.595771	5.19245	12.5937	0.00196883	0.0214327
ENSG00000005884	ITGA3	0.461061	9.04894	12.5893	0.00197167	0.0214487
ENSG00000169758	TMEM266	-1.21744	2.35387	12.6227	0.00197503	0.0214702
ENSG00000143603	KCNN3	-1.42379	0.878237	12.5881	0.00199222	0.021642
ENSG00000113719	ERGIC1	-0.36149	6.7145	12.5528	0.00199547	0.0216493
ENSG00000137171	KLC4	-0.43151	4.2174	12.5527	0.00199568	0.0216493
ENSG00000138107	ACTR1A	0.228173	7.09308	12.5433	0.00200178	0.0217003
ENSG00000151014	NOCT	0.946853	3.83235	12.5844	0.00200653	0.0217262
ENSG00000198948	MFAP3L	-0.740006	2.89161	12.5346	0.00200821	0.0217262
ENSG00000266524	GDF10	-2.56692	-0.915456	11.7005	0.00200835	0.0217262
ENSG00000077585	GPR137B	-0.306699	4.67116	12.5272	0.00201247	0.0217557
ENSG00000039523	RIPOR1	0.655498	6.81734	12.5626	0.0020207	0.0218294
ENSG00000197921	HES5	1.01561	1.19721	12.5194	0.00202909	0.0219049
ENSG00000198734	F5	-1.70323	-0.302191	12.1281	0.00203488	0.0219522
ENSG00000100567	PSMA3	0.436167	6.33151	12.4902	0.00203717	0.0219617
ENSG00000091164	TXNL1	0.290804	6.37197	12.4865	0.00203965	0.0219732
ENSG00000135828	RNASEL	-0.548274	2.81587	12.4769	0.00204667	0.0220335
ENSG00000230943	LINC02541	-0.919791	3.49992	12.4974	0.00204808	0.0220335
ENSG00000173264	GPR137	0.38429	5.95427	12.4622	0.00205608	0.0220899
ENSG00000161249	DMKN	-0.502252	11.2791	12.4617	0.00205642	0.0220899
ENSG00000155368	DBI	-0.575483	7.62828	12.471	0.00205758	0.0220899
ENSG00000144369	FAM171B	1.07635	2.74107	12.478	0.00205919	0.022092
ENSG00000134291	TMEM106C	0.339701	5.48153	12.4483	0.00206556	0.022145
ENSG00000138744	NAAA	-0.709975	3.17581	12.4463	0.0020673	0.0221464
ENSG00000111348	ARHGDIB	-0.899864	5.83187	12.5814	0.00206916	0.0221464
ENSG00000183690	EFHC2	-1.10784	1.17226	12.4541	0.00206996	0.0221464
ENSG00000155918	RAET1L	0.734875	4.0585	12.4136	0.00208959	0.0223411
ENSG00000180871	CXCR2	-0.898064	2.88283	12.4133	0.00209122	0.0223432
ENSG00000119421	NDUFA8	0.252589	5.13662	12.3878	0.00210743	0.0225009
ENSG00000167378	IRGQ	0.398974	5.12749	12.3832	0.00211064	0.0225197
ENSG00000196407	THEM5	-1.0439	4.90959	12.5115	0.00211715	0.0225669
ENSG00000262223	LINC03048	-0.84684	0.769047	12.3942	0.00211795	0.0225669
ENSG00000079277	MKNK1	0.354117	5.01061	12.3543	0.00213098	0.0226823
ENSG00000105939	ZC3HAV1	0.381869	5.60479	12.3532	0.0021317	0.0226823
ENSG00000116641	DOCK7	0.325387	4.41138	12.351	0.00213333	0.0226842
ENSG00000162407	PLPP3	0.944365	5.36664	12.4745	0.00214235	0.0227645
ENSG00000170619	COMMD5	0.306182	4.61986	12.3355	0.00214435	0.0227702
ENSG00000070501	POLB	0.71813	5.87101	12.3919	0.00214682	0.0227809
ENSG00000120832	MTERF2	-0.615349	2.84469	12.3174	0.00215784	0.0228813
ENSG00000132635	PCED1A	-0.359843	5.29762	12.3135	0.00216	0.0228813
ENSG00000171202	TMEM126A	0.316779	3.83314	12.3128	0.00216069	0.0228813
ENSG00000054116	TRAPPC3	0.283467	6.62526	12.3089	0.00216333	0.0228923
ENSG00000109270	LAMTOR3	0.308839	5.54458	12.307	0.00216467	0.0228923
ENSG00000168010	ATG16L2	0.543563	8.67888	12.2947	0.00217358	0.0229421
ENSG00000281912	LINC01144	-0.927664	0.646583	12.3197	0.00217489	0.0229421
ENSG00000099337	KCNK6	0.561194	6.99342	12.2978	0.00217496	0.0229421
ENSG00000007237	GAS7	0.47376	7.05907	12.2923	0.00217527	0.0229421
ENSG00000130701	RBBP8NL	-0.874382	3.10272	12.2884	0.00217875	0.0229632
ENSG00000212694	LINC01089	-0.377139	3.98276	12.2808	0.0021838	0.0230009
ENSG00000139531	SUOX	0.535348	4.4516	12.2763	0.00218697	0.0230186
ENSG00000283632	EXOC3L2	-1.24392	0.927092	12.2823	0.00220025	0.0231428
ENSG00000058453	CROCC	-0.444013	5.69576	12.254	0.00220321	0.023143
ENSG00000203739	PRDX6-AS1	-1.20921	-0.30712	12.307	0.00220537	0.023143
ENSG00000107562	CXCL12	1.19623	4.01897	12.3859	0.00220574	0.023143
ENSG00000136930	PSMB7	0.24294	7.10852	12.2499	0.00220622	0.023143
ENSG00000163071	SPATA18	-0.605726	2.03962	12.2365	0.00221776	0.0232484
ENSG00000185670	ZBTB3	-0.612076	2.73134	12.2198	0.00222908	0.0233513
ENSG00000160712	IL6R	-0.569382	4.35036	12.2126	0.00223394	0.0233598
ENSG00000010292	NCAPD2	-0.334063	4.79836	12.2093	0.00223635	0.0233598
ENSG00000107771	CCSER2	0.575481	5.34735	12.2083	0.00223702	0.0233598
ENSG00000159199	ATP5MC1	0.360477	6.07676	12.208	0.00223727	0.0233598
ENSG00000132846	ZBED3	-1.05892	0.289981	12.2414	0.00223739	0.0233598
ENSG00000091436	MAP3K20	-0.510937	5.13734	12.1992	0.00224382	0.0234112
ENSG00000135596	MICAL1	0.394791	6.00775	12.1811	0.00225739	0.023537
ENSG00000226869	LHFPL3-AS1	-1.41809	-0.872495	11.3135	0.00226116	0.0235606
ENSG00000180902	D2HGDH	-0.580908	6.03955	12.1756	0.00226959	0.0236128
ENSG00000244945	RUFY1-AS1	1.30363	-0.541577	12.1813	0.00227038	0.0236128
ENSG00000136514	RTP4	1.12798	1.28067	12.178	0.00227124	0.0236128
ENSG00000088836	SLC4A11	0.613017	4.05701	12.1596	0.00227386	0.0236128
ENSG00000171243	SOSTDC1	-1.47697	0.0973713	12.0042	0.00227489	0.0236128
ENSG00000100077	GRK3	0.40983	3.02624	12.1581	0.00227527	0.0236128
ENSG00000063127	SLC6A16	-0.774546	1.3327	12.1436	0.00229161	0.0237665
ENSG00000124374	PAIP2B	-0.600783	3.53545	12.1227	0.00230225	0.0238609
ENSG00000160563	MED27	0.35591	4.02358	12.1095	0.0023123	0.0239492
ENSG00000152154	TMEM178A	-1.04125	-0.0382424	12.1365	0.00231728	0.0239848
ENSG00000232434	AJM1	-0.359432	4.46503	12.0906	0.00232688	0.0240681
ENSG00000121691	CAT	0.628318	6.60011	12.1202	0.00233019	0.0240863
ENSG00000124191	TOX2	1.10111	2.19052	12.0859	0.00234273	0.0241879
ENSG00000115257	PCSK4	-0.686473	2.37822	12.073	0.00234312	0.0241879
ENSG00000125356	NDUFA1	0.328272	5.74374	12.0573	0.00235296	0.0242671
ENSG00000111237	VPS29	0.290503	5.84147	12.0561	0.00235391	0.0242671
ENSG00000205213	LGR4	-0.88259	3.70214	12.0828	0.0023599	0.0242975
ENSG00000100336	APOL4	0.876219	5.2755	12.1593	0.00235998	0.0242975
ENSG00000124766	SOX4	-0.91139	4.77905	12.1487	0.0023682	0.0243564
ENSG00000182985	CADM1	-0.745851	3.1323	12.0378	0.00236883	0.0243564
ENSG00000244968	LIFR-AS1	1.04649	0.538715	12.0599	0.00237511	0.0243972
ENSG00000165801	ARHGEF40	-0.528321	4.61948	12.0284	0.00237593	0.0243972
ENSG00000155893	PXYLP1	0.475512	3.3211	12.0165	0.00238569	0.0244678
ENSG00000168924	LETM1	0.362133	5.93573	12.0139	0.00238742	0.0244678
ENSG00000160752	FDPS	0.368738	6.5884	12.013	0.00238817	0.0244678
ENSG00000161642	ZNF385A	0.360424	8.90373	12.0119	0.0023891	0.0244678
ENSG00000196924	FLNA	0.444306	9.89974	12.0098	0.00239071	0.0244683
ENSG00000157657	ZNF618	-1.0568	0.99181	12.0009	0.00240751	0.024624
ENSG00000110717	NDUFS8	0.341567	5.94833	11.9865	0.00240954	0.0246286
ENSG00000168476	REEP4	-0.380349	6.88723	11.9814	0.00241364	0.0246543
ENSG00000250722	SELENOP	-0.790925	3.44312	11.9781	0.00241671	0.0246695
ENSG00000173692	PSMD1	0.342883	5.73599	11.9672	0.00242524	0.0247403
ENSG00000005194	CIAPIN1	0.316388	5.39207	11.9627	0.00242891	0.0247615
ENSG00000151224	MAT1A	1.03164	5.04001	12.0855	0.0024344	0.0248012
ENSG00000164099	PRSS12	-0.852894	0.546074	11.9646	0.00244933	0.0249371
ENSG00000177045	SIX5	-0.650529	3.29084	11.9258	0.00245986	0.0250279
ENSG00000006756	ARSD	-0.489142	4.72627	11.9183	0.00246558	0.0250697
ENSG00000251432	LINC02615	-0.588878	2.37606	11.9161	0.00246863	0.0250715
ENSG00000068650	ATP11A	0.484579	5.11233	11.9142	0.00246898	0.0250715
ENSG00000180769	WDFY3-AS2	-0.89608	0.499745	11.9387	0.00247397	0.0251058
ENSG00000198113	TOR4A	0.650126	5.06839	11.9152	0.00247592	0.0251092
ENSG00000184675	AMER1	-0.574154	2.15292	11.9016	0.00248075	0.0251189
ENSG00000140836	ZFHX3	-0.647534	2.96832	11.9	0.00248132	0.0251189
ENSG00000110328	GALNT18	0.523529	5.6104	11.8989	0.00248172	0.0251189
ENSG00000162241	SLC25A45	-0.50513	2.54778	11.8903	0.00248974	0.0251838
ENSG00000172932	ANKRD13D	-0.319748	6.5996	11.8871	0.00249159	0.0251861
ENSG00000114450	GNB4	0.816595	6.07726	11.9934	0.00249658	0.0252188
ENSG00000163683	SMIM14	-0.404411	4.95907	11.8795	0.00249807	0.0252188
ENSG00000186889	TMEM17	-0.926292	0.967594	11.8764	0.00251151	0.0253381
ENSG00000106591	MRPL32	0.26735	5.12583	11.8609	0.00251377	0.0253445
ENSG00000161203	AP2M1	0.295036	8.29255	11.8534	0.00252009	0.0253592
ENSG00000186818	LILRB4	1.68207	0.587956	11.8822	0.00252074	0.0253592
ENSG00000148218	ALAD	-0.677016	5.95273	11.9003	0.00252114	0.0253592
ENSG00000134259	NGF	-1.58582	1.52434	11.9138	0.00252175	0.0253592
ENSG00000153292	ADGRF1	-1.53145	0.708495	11.3706	0.00252576	0.0253673
ENSG00000005302	MSL3	-0.380529	4.56436	11.846	0.00252653	0.0253673
ENSG00000013583	HEBP1	-0.395704	5.3501	11.8448	0.00252744	0.0253673
ENSG00000125945	ZNF436	-0.359878	4.8737	11.8379	0.0025334	0.0254107
ENSG00000178585	CTNNBIP1	-0.512963	7.8713	11.827	0.0025427	0.0254875
ENSG00000129521	EGLN3	0.953259	9.58824	11.969	0.00254464	0.0254906
ENSG00000118762	PKD2	0.720403	3.87093	11.8126	0.0025554	0.0255756
ENSG00000174446	SNAPC5	0.394321	3.20007	11.8104	0.00255738	0.0255756
ENSG00000117016	RIMS3	0.640589	2.94111	11.8101	0.00255805	0.0255756
ENSG00000215193	PEX26	0.293507	5.84457	11.7926	0.00257248	0.0257033
ENSG00000245849	RAD51-AS1	-0.43852	3.40427	11.7905	0.00257467	0.0257087
ENSG00000106069	CHN2	1.08021	0.412245	11.8096	0.00258847	0.025817
ENSG00000132561	MATN2	-0.481891	3.9378	11.7732	0.00258968	0.025817
ENSG00000135111	TBX3	-1.10101	4.28128	11.898	0.00259049	0.025817
ENSG00000070159	PTPN3	0.409154	6.1581	11.7666	0.0025952	0.0258474
ENSG00000106733	NMRK1	-0.250347	5.68448	11.7565	0.00260413	0.025916
ENSG00000160298	C21orf58	-0.786432	1.8973	11.7575	0.00260541	0.025916
ENSG00000099994	SUSD2	0.780566	6.84722	11.8569	0.00260901	0.0259254
ENSG00000089902	RCOR1	0.295933	5.81537	11.7502	0.00260969	0.0259254
ENSG00000165555	NOXRED1	-0.80149	0.0107224	11.7862	0.00261533	0.0259648
ENSG00000138801	PAPSS1	-0.299805	5.47194	11.7415	0.00261743	0.0259691
ENSG00000092010	PSME1	0.392021	7.18119	11.7324	0.00262556	0.0260332
ENSG00000130653	PNPLA7	-0.652097	5.05603	11.7369	0.00263696	0.0261296
ENSG00000112655	PTK7	-0.354864	6.19165	11.7083	0.0026471	0.0262134
ENSG00000131584	ACAP3	-0.53092	7.46968	11.7002	0.0026544	0.026269
ENSG00000137760	ALKBH8	-0.574152	2.06736	11.6844	0.00267016	0.0264081
ENSG00000120327	PCDHB14	-0.590158	2.50176	11.6816	0.00267208	0.0264103
ENSG00000112624	BICRAL	-0.348741	3.92076	11.6729	0.00267931	0.026465
ENSG00000186073	CDIN1	-0.532848	2.79682	11.6689	0.00268354	0.0264899
ENSG00000170234	PWWP2A	-0.421602	4.46755	11.6638	0.00268757	0.026509
ENSG00000198843	SELENOT	0.356069	5.79245	11.6622	0.00268888	0.026509
ENSG00000197785	ATAD3A	0.357357	5.51591	11.6559	0.00269465	0.0265491
ENSG00000164916	FOXK1	0.321933	6.64834	11.6368	0.00271228	0.0267055
ENSG00000160049	DFFA	0.242467	5.50015	11.635	0.00271395	0.0267055
ENSG00000183496	MEX3B	-0.823933	1.24948	11.6445	0.00271761	0.0267246
ENSG00000013016	EHD3	0.602776	4.43049	11.6163	0.00273139	0.0268432
ENSG00000171388	APLN	-0.902181	4.27774	11.6818	0.00273746	0.0268804
ENSG00000261087	ZNNT1	-0.529435	3.02691	11.609	0.00273863	0.0268804
ENSG00000265972	TXNIP	-0.875309	8.43337	11.7265	0.0027428	0.0269043
ENSG00000122692	SMU1	0.201123	5.9607	11.5958	0.00275038	0.0269616
ENSG00000124875	CXCL6	2.36189	1.35481	11.6747	0.00275453	0.0269686
ENSG00000184983	NDUFA6	0.325745	5.64784	11.5914	0.00275455	0.0269686
ENSG00000099860	GADD45B	-0.657873	6.39661	11.6339	0.00275959	0.027001
ENSG00000112144	CILK1	-0.51005	3.55939	11.5727	0.0027725	0.0271102
ENSG00000168827	GFM1	0.406479	4.73381	11.5701	0.00277472	0.0271148
ENSG00000095397	WHRN	-0.468905	4.64244	11.5683	0.00277645	0.0271148
ENSG00000147257	GPC3	-1.14338	1.29118	11.5731	0.00278435	0.0271749
ENSG00000198105	ZNF248	-0.387587	3.30827	11.551	0.00279318	0.027244
ENSG00000076248	UNG	-0.439487	5.88632	11.5384	0.00280484	0.0273406
ENSG00000117600	PLPPR4	-1.00518	0.934853	11.5509	0.00281382	0.0273966
ENSG00000197279	ZNF165	0.791534	1.6267	11.5303	0.00281554	0.0273966
ENSG00000225556	C2CD4D	-0.952066	0.30308	11.5551	0.00281586	0.0273966
ENSG00000178982	EIF3K	0.290313	7.74574	11.5245	0.00281821	0.0274023
ENSG00000108509	CAMTA2	0.262996	6.93486	11.5156	0.00282684	0.0274691
ENSG00000162522	NHSL3	0.403593	9.18757	11.5024	0.00283961	0.0275735
ENSG00000139437	TCHP	-0.484458	4.43507	11.4991	0.00284288	0.0275735
ENSG00000167244	IGF2	-1.83698	2.97037	11.6712	0.0028429	0.0275735
ENSG00000107651	SEC23IP	0.286714	4.77144	11.4936	0.0028482	0.0276077
ENSG00000196154	S100A4	-0.692864	5.40282	11.5327	0.00285148	0.0276223
ENSG00000185187	SIGIRR	0.402504	4.71691	11.472	0.0028694	0.0277786
ENSG00000072195	SPEG	-0.678846	3.43513	11.4621	0.00287949	0.027859
ENSG00000136261	BZW2	0.275638	6.45626	11.4526	0.00288847	0.0279285
ENSG00000106261	ZKSCAN1	-0.235475	6.09431	11.4383	0.0029026	0.0280477
ENSG00000154380	ENAH	-0.46567	5.32282	11.436	0.00290496	0.0280531
ENSG00000198816	ZNF358	-0.48482	4.33951	11.4262	0.00291489	0.0281295
ENSG00000111424	VDR	0.357881	6.12114	11.4244	0.00291649	0.0281295
ENSG00000100412	ACO2	0.345554	6.21988	11.4148	0.00292618	0.0282055
ENSG00000132478	UNK	-0.41165	6.18891	11.4126	0.00292838	0.0282092
ENSG00000186470	BTN3A2	-0.416793	5.43198	11.4088	0.00293222	0.0282218
ENSG00000196557	CACNA1H	0.850861	5.70552	11.5214	0.00293331	0.0282218
ENSG00000122644	ARL4A	0.431698	6.1572	11.4056	0.00293537	0.0282241
ENSG00000076555	ACACB	-0.740534	2.46389	11.3965	0.00294615	0.0283103
ENSG00000178498	DTX3	-0.496866	4.03408	11.3933	0.00294803	0.0283109
ENSG00000182327	GLTPD2	-0.915947	1.32175	11.394	0.00296472	0.028449
ENSG00000121064	SCPEP1	-0.53856	4.97626	11.3746	0.00296696	0.028449
ENSG00000114739	ACVR2B	-0.83054	1.80394	11.3762	0.00296789	0.028449
ENSG00000127533	F2RL3	-1.45115	2.86299	11.4914	0.00297202	0.028471
ENSG00000255874	PRECSIT	-1.16684	-0.358906	11.371	0.0029768	0.0284993
ENSG00000072858	SIDT1	1.82808	-0.470688	11.1851	0.00298538	0.0285497
ENSG00000021645	NRXN3	-1.4975	-0.717593	11.0766	0.00298573	0.0285497
ENSG00000142273	CBLC	0.419652	6.68245	11.3537	0.00298828	0.0285565
ENSG00000126804	ZBTB1	-0.387314	4.78773	11.3485	0.00299364	0.0285901
ENSG00000000419	DPM1	0.298346	5.55851	11.3448	0.00299746	0.0286091
ENSG00000143669	LYST	-0.370876	5.20384	11.3403	0.00300206	0.0286354
ENSG00000157796	WDR19	-0.376379	4.07706	11.3384	0.00300419	0.0286383
ENSG00000000003	TSPAN6	-0.625456	3.15232	11.3301	0.00301313	0.0287023
ENSG00000133943	DGLUCY	-0.558134	4.98452	11.3283	0.0030146	0.0287023
ENSG00000105968	H2AZ2	-0.262586	5.6761	11.3116	0.00303191	0.028826
ENSG00000154262	ABCA6	-1.15862	1.83434	11.3189	0.00303321	0.028826
ENSG00000139291	TMEM19	-0.546569	5.28425	11.3084	0.00303532	0.028826
ENSG00000170271	FAXDC2	-0.619389	3.26982	11.3075	0.0030366	0.028826
ENSG00000129422	MTUS1	0.580595	5.45672	11.311	0.00303916	0.028826
ENSG00000119326	CTNNAL1	0.564993	4.7356	11.3045	0.00303937	0.028826
ENSG00000176428	VPS37D	-0.587971	1.64476	11.3083	0.00304104	0.028826
ENSG00000176435	CLEC14A	-1.22961	3.09299	11.3889	0.0030424	0.028826
ENSG00000111816	FRK	-0.878497	1.0702	11.2968	0.0030579	0.0289552
ENSG00000116731	PRDM2	0.261831	5.57481	11.2817	0.00306331	0.0289737
ENSG00000102871	TRADD	0.343214	6.39161	11.2803	0.00306483	0.0289737
ENSG00000163064	EN1	-0.719569	2.59813	11.2806	0.00306543	0.0289737
ENSG00000124343	XG	-0.439378	5.14819	11.2672	0.00307873	0.0290817
ENSG00000089163	SIRT4	-0.675191	0.948607	11.2755	0.00308127	0.029088
ENSG00000175745	NR2F1	-1.52676	0.160224	11.1459	0.0030859	0.029114
ENSG00000049540	ELN	-1.63738	3.12016	11.402	0.00309841	0.0292144
ENSG00000158163	DZIP1L	0.773809	2.88678	11.2318	0.00311729	0.0293746
ENSG00000144655	CSRNP1	0.88678	6.786	11.3388	0.00312576	0.0294168
ENSG00000102996	MMP15	0.846968	5.02625	11.32	0.00312673	0.0294168
ENSG00000156869	FRRS1	-0.298758	4.80368	11.2208	0.00312849	0.0294168
ENSG00000134256	CD101	0.732841	0.768997	11.2302	0.00312932	0.0294168
ENSG00000113407	TARS1	0.326337	5.81519	11.2111	0.00313899	0.0294735
ENSG00000104671	DCTN6	0.374651	4.58917	11.211	0.00313915	0.0294735
ENSG00000166025	AMOTL1	0.314415	6.41102	11.2031	0.00314767	0.02952
ENSG00000135778	NTPCR	-0.433896	4.42618	11.203	0.00314789	0.02952
ENSG00000141367	CLTC	0.263763	7.56483	11.1934	0.00315821	0.0295989
ENSG00000291155	CT75	-1.45622	-0.547687	11.0071	0.00316332	0.029629
ENSG00000013364	MVP	0.275705	8.66178	11.177	0.00317627	0.0297324
ENSG00000160214	RRP1	0.238256	6.03603	11.1726	0.00318101	0.0297338
ENSG00000143776	CDC42BPA	0.321017	4.21192	11.1727	0.00318108	0.0297338
ENSG00000184305	CCSER1	-1.20327	-1.07686	10.8194	0.00318342	0.0297338
ENSG00000162494	LRRC38	1.48692	-0.347744	11.0897	0.00318406	0.0297338
ENSG00000136492	BRIP1	-1.29372	-0.44244	11.165	0.00319778	0.029844
ENSG00000138448	ITGAV	0.776148	6.69368	11.2527	0.00320152	0.029861
ENSG00000165795	NDRG2	-0.363325	6.92627	11.1507	0.00320531	0.0298785
ENSG00000168067	MAP4K2	-0.328367	4.00916	11.1479	0.00320867	0.0298919
ENSG00000102007	PLP2	0.342479	8.60963	11.145	0.00321167	0.029902
ENSG00000114631	PODXL2	-0.760322	2.91749	11.138	0.00322022	0.0299636
ENSG00000170779	CDCA4	-0.404928	4.75572	11.1278	0.00323097	0.0300457
ENSG00000150768	DLAT	0.383855	4.1184	11.1198	0.00324002	0.0301078
ENSG00000161940	BCL6B	-1.02185	4.16834	11.2159	0.00324152	0.0301078
ENSG00000169231	THBS3	-0.306929	4.70024	11.1002	0.00326202	0.0302631
ENSG00000204371	EHMT2	-0.428936	5.43632	11.1001	0.00326213	0.0302631
ENSG00000108306	FBXL20	-0.369464	4.47698	11.0967	0.00326601	0.0302811
ENSG00000078596	ITM2A	-0.75891	2.42877	11.0869	0.00327876	0.0303691
ENSG00000137267	TUBB2A	-0.421859	6.42799	11.0849	0.0032794	0.0303691
ENSG00000135900	MRPL44	0.299499	4.62697	11.076	0.00328958	0.0304334
ENSG00000157881	PANK4	0.326851	5.12937	11.0754	0.00329026	0.0304334
ENSG00000239523	MYLK-AS1	-0.892599	-0.300053	11.0867	0.0033394	0.0308696
ENSG00000174326	SLC16A11	-0.725969	1.58323	11.0286	0.00334857	0.030936
ENSG00000178467	P4HTM	-0.391283	3.89826	11.0074	0.00336921	0.0310958
ENSG00000188486	H2AX	-0.419304	4.36437	11.0068	0.00336986	0.0310958
ENSG00000168807	SNTB2	-0.390316	4.24136	10.9983	0.00337987	0.0311537
ENSG00000100979	PLTP	-0.47596	6.38429	10.9966	0.00338172	0.0311537
ENSG00000004799	PDK4	-1.22433	3.43198	11.0918	0.00338214	0.0311537
ENSG00000163141	BNIPL	-0.448242	7.45483	10.9857	0.00339462	0.0312502
ENSG00000107611	CUBN	-1.15614	-0.227474	11.0083	0.00339879	0.03127
ENSG00000181751	MACIR	0.545265	3.4304	10.98	0.00340183	0.0312796
ENSG00000157933	SKI	-0.215524	7.73159	10.9754	0.00340677	0.0313065
ENSG00000197406	DIO3	-1.89179	1.69182	11.0328	0.00343327	0.0315314
ENSG00000166689	PLEKHA7	-0.593793	4.48699	10.951	0.00343607	0.0315385
ENSG00000166840	GLYATL1	-1.10941	0.720372	10.973	0.00343929	0.0315495
ENSG00000129657	SEC14L1	0.57714	5.77124	10.9528	0.00344811	0.0315982
ENSG00000188352	FOCAD	-0.492627	3.74922	10.9403	0.00344908	0.0315982
ENSG00000166783	MARF1	-0.344799	5.6861	10.9388	0.00345069	0.0315982
ENSG00000110693	SOX6	-0.723058	1.40067	10.9396	0.00345487	0.0316178
ENSG00000050628	PTGER3	-0.544963	4.71085	10.9288	0.00346282	0.031672
ENSG00000164402	SEPTIN8	0.339205	6.72173	10.9259	0.00346622	0.0316845
ENSG00000165271	NOL6	0.466284	6.31832	10.9157	0.00347866	0.0317795
ENSG00000179981	TSHZ1	-0.39729	3.74908	10.8952	0.00350397	0.031992
ENSG00000106780	MEGF9	-0.531409	4.78038	10.8897	0.00351049	0.0320327
ENSG00000117410	ATP6V0B	0.28739	6.50883	10.8843	0.00351711	0.0320743
ENSG00000076356	PLXNA2	-0.392809	4.27853	10.8819	0.00352019	0.0320836
ENSG00000116667	C1orf21	-0.261596	7.03092	10.8791	0.00352344	0.0320945
ENSG00000151611	MMAA	0.336122	3.54806	10.872	0.00353257	0.0321471
ENSG00000138600	SPPL2A	0.62741	6.32598	10.9072	0.00353476	0.0321471
ENSG00000284194	SCO2	-1.42275	0.88592	10.8689	0.00353542	0.0321471
ENSG00000163528	CHCHD4	0.370444	3.9901	10.8647	0.0035415	0.0321575
ENSG00000266074	BAHCC1	-0.526386	4.59182	10.8643	0.0035419	0.0321575
ENSG00000010278	CD9	0.36445	9.24832	10.8635	0.00354275	0.0321575
ENSG00000125148	MT2A	-1.24971	9.23245	11.0127	0.0035678	0.032366
ENSG00000275385	CCL18	2.37213	2.91708	11.0057	0.00358039	0.0324612
ENSG00000104324	CPQ	-0.425649	3.88998	10.8316	0.00358294	0.0324655
ENSG00000198648	STK39	-0.661038	3.37382	10.8179	0.0036005	0.0326056
ENSG00000165152	PGAP4	-0.279714	4.94241	10.8093	0.00361081	0.03268
ENSG00000160471	COX6B2	-0.510845	4.52036	10.8037	0.00361798	0.0327258
ENSG00000129295	DNAAF11	-0.659166	1.38527	10.8046	0.0036219	0.0327423
ENSG00000102471	NDFIP2	0.478449	6.98398	10.7972	0.00362611	0.0327613
ENSG00000120913	PDLIM2	-0.309003	6.04065	10.7943	0.00362982	0.0327758
ENSG00000196923	PDLIM7	-0.502683	5.91779	10.7908	0.00363434	0.0327976
ENSG00000135929	CYP27A1	-0.649064	3.14734	10.7685	0.00366373	0.0330436
ENSG00000142197	DOP1B	-0.451983	3.1	10.7642	0.00366905	0.0330724
ENSG00000085998	POMGNT1	0.368383	6.63978	10.7595	0.00367454	0.0331027
ENSG00000037042	TUBG2	-0.525071	4.20643	10.7558	0.00367953	0.0331285
ENSG00000106976	DNM1	-0.559429	4.31725	10.7399	0.00370023	0.0332818
ENSG00000107863	ARHGAP21	0.491556	4.9756	10.7393	0.00370083	0.0332818
ENSG00000123989	CHPF	0.35441	6.12616	10.7373	0.00370341	0.0332858
ENSG00000173801	JUP	0.454756	11.4759	10.7351	0.00370623	0.033286
ENSG00000099814	CEP170B	0.396104	8.55887	10.7333	0.00370859	0.033286
ENSG00000164305	CASP3	0.407551	4.80818	10.7324	0.00370985	0.033286
ENSG00000105447	GRWD1	0.35334	5.90007	10.7288	0.00371446	0.0333082
ENSG00000143772	ITPKB	-0.392336	5.45607	10.7267	0.00371722	0.0333138
ENSG00000102100	SLC35A2	0.30029	5.23885	10.7202	0.00372579	0.0333713
ENSG00000101126	ADNP	-0.240225	5.43605	10.7117	0.00373695	0.0334521
ENSG00000134440	NARS1	0.293681	6.27017	10.7053	0.00374532	0.0335077
ENSG00000233461	LOC122526782	-0.338382	5.87752	10.6948	0.00375924	0.0336129
ENSG00000153944	MSI2	-0.312451	3.96646	10.6907	0.00376493	0.0336444
ENSG00000106714	CNTNAP3	0.765152	3.52155	10.6857	0.00377183	0.0336868
ENSG00000088387	DOCK9	-0.365362	5.56099	10.6752	0.00378534	0.0337575
ENSG00000148840	PPRC1	0.331634	6.32826	10.6735	0.00378762	0.0337575
ENSG00000176387	HSD11B2	-0.745299	4.02816	10.6882	0.00378795	0.0337575
ENSG00000166548	TK2	-0.483083	3.47222	10.6732	0.00378843	0.0337575
ENSG00000108813	DLX4	-0.821396	1.79584	10.6704	0.00379481	0.0337688
ENSG00000136237	RAPGEF5	-0.679081	3.4575	10.6676	0.00379603	0.0337688
ENSG00000180176	TH	-1.51071	-0.467366	10.2248	0.00379622	0.0337688
ENSG00000163069	SGCB	-0.476473	3.5683	10.6657	0.00379837	0.0337688
ENSG00000108091	CCDC6	-0.377806	5.81389	10.6578	0.00380862	0.0338406
ENSG00000170892	TSEN34	-0.311336	5.79552	10.651	0.00381782	0.0339031
ENSG00000185453	ZSWIM9	-0.378994	3.49719	10.6481	0.00382217	0.0339223
ENSG00000166153	DEPDC4	-1.3158	-0.932288	10.3201	0.00383949	0.0340351
ENSG00000105364	MRPL4	0.34467	5.73537	10.6348	0.0038398	0.0340351
ENSG00000186376	ZNF75D	-0.422962	3.04853	10.634	0.00384144	0.0340351
ENSG00000138182	KIF20B	-0.629265	1.59094	10.6139	0.00387179	0.034265
ENSG00000164684	ZNF704	-0.593567	3.05139	10.6118	0.00387179	0.034265
ENSG00000156239	N6AMT1	-0.596677	1.99726	10.6099	0.00387681	0.03429
ENSG00000140807	NKD1	1.19354	2.78994	10.6447	0.00389381	0.0344208
ENSG00000111229	ARPC3	0.266299	6.92869	10.5856	0.00390721	0.0345196
ENSG00000174586	ZNF497	-0.909242	0.0223157	10.6126	0.00391014	0.0345231
ENSG00000102893	PHKB	0.429466	4.82657	10.5821	0.00391204	0.0345231
ENSG00000167863	ATP5PD	0.290858	6.61936	10.5716	0.00392664	0.0346323
ENSG00000141736	ERBB2	-0.508092	8.45168	10.567	0.00393302	0.034662
ENSG00000105227	PRX	-0.45883	3.92703	10.5649	0.00393623	0.034662
ENSG00000023191	RNH1	0.264491	8.97142	10.5644	0.00393669	0.034662
ENSG00000101146	RAE1	0.279259	5.50079	10.5537	0.00395161	0.0347737
ENSG00000083812	ZNF324	0.398146	4.11178	10.5413	0.00396925	0.0348693
ENSG00000205978	NYNRIN	-0.735451	4.78356	10.5853	0.00396964	0.0348693
ENSG00000147180	ZNF711	-0.960191	3.04276	10.5747	0.0039727	0.0348693
ENSG00000010030	ETV7	0.556101	4.7462	10.5385	0.003973	0.0348693
ENSG00000197442	MAP3K5	0.573067	5.13302	10.538	0.00397367	0.0348693
ENSG00000102048	ASB9	-1.67253	-0.339254	10.2413	0.00398241	0.0349263
ENSG00000131165	CHMP1A	0.23783	7.23915	10.5247	0.00399247	0.0349948
ENSG00000149380	P4HA3	-1.60584	1.19857	10.575	0.0040088	0.0351181
ENSG00000131871	SELENOS	0.294215	5.85483	10.5102	0.00401303	0.0351354
ENSG00000138152	BTBD16	-0.648363	3.48485	10.5075	0.00401777	0.0351572
ENSG00000121753	ADGRB2	-0.632396	1.8075	10.5043	0.00402994	0.0352439
ENSG00000166938	DIS3L	-0.577749	3.45545	10.4964	0.00403317	0.0352523
ENSG00000236144	TMEM147-AS1	-0.505343	3.28935	10.49	0.0040424	0.0352673
ENSG00000118985	ELL2	0.508575	6.45526	10.4876	0.00404547	0.0352673
ENSG00000106853	PTGR1	-0.351	5.70554	10.4875	0.00404557	0.0352673
ENSG00000116062	MSH6	-0.315693	4.16737	10.4851	0.00404927	0.0352673
ENSG00000165591	FAAH2	-0.401423	5.04452	10.4847	0.00404966	0.0352673
ENSG00000083223	TUT7	0.460936	5.77244	10.4842	0.00405038	0.0352673
ENSG00000184702	SEPTIN5	-0.787053	2.42862	10.4851	0.00405075	0.0352673
ENSG00000184162	NR2C2AP	0.270872	4.44247	10.4808	0.0040554	0.0352881
ENSG00000006625	GGCT	-0.396861	5.28305	10.4752	0.00406333	0.0353344
ENSG00000123545	NDUFAF4	0.529065	3.68665	10.4741	0.00406526	0.0353344
ENSG00000170873	MTSS1	0.736953	6.19071	10.5579	0.00406837	0.0353417
ENSG00000169020	ATP5ME	0.296453	4.89877	10.4635	0.00408034	0.0354098
ENSG00000180957	PITPNB	0.358857	6.26153	10.4632	0.00408076	0.0354098
ENSG00000116898	MRPS15	0.274927	5.64309	10.4509	0.00409867	0.0355396
ENSG00000273238	TMEM271	-0.988717	0.646032	10.477	0.00410028	0.0355396
ENSG00000173153	ESRRA	0.291809	6.35679	10.4475	0.0041035	0.0355415
ENSG00000131652	THOC6	0.299721	5.19904	10.4457	0.00410626	0.0355415
ENSG00000149582	TMEM25	-0.605592	3.61269	10.4438	0.00410937	0.0355415
ENSG00000181915	ADO	0.463314	4.66243	10.4433	0.0041098	0.0355415
ENSG00000139266	MARCHF9	0.381273	5.90875	10.4418	0.00411192	0.0355415
ENSG00000139117	CPNE8	0.651524	4.1451	10.4319	0.00412668	0.0356286
ENSG00000113532	ST8SIA4	0.795885	1.36991	10.4352	0.00412713	0.0356286
ENSG00000225377	NRSN2-AS1	0.664037	1.42897	10.4341	0.00412886	0.0356286
ENSG00000107902	LHPP	-0.444951	4.15239	10.4203	0.00414369	0.0357367
ENSG00000072682	P4HA2	0.65388	5.91198	10.4569	0.00415366	0.0357984
ENSG00000176788	BASP1	-0.690234	5.69656	10.4679	0.00415544	0.0357984
ENSG00000226251	LINC02608	0.797034	0.234872	10.4151	0.00415874	0.035807
ENSG00000171155	C1GALT1C1	0.40014	3.94847	10.4077	0.00416235	0.0358096
ENSG00000107882	SUFU	-0.486462	5.0665	10.4067	0.00416364	0.0358096
ENSG00000196542	SPTSSB	-0.822605	4.2638	10.4597	0.00416778	0.0358254
ENSG00000241370	RPP21	-0.47006	1.83256	10.3996	0.00417685	0.0358836
ENSG00000172159	FRMD3	-0.996366	2.06158	10.3958	0.00418513	0.0359348
ENSG00000205078	SYCE1L	-0.569698	2.06478	10.3912	0.00418905	0.0359487
ENSG00000174109	UQCC4	0.379736	4.05143	10.3882	0.00419156	0.0359504
ENSG00000047644	WWC3	0.300381	5.56051	10.385	0.00419603	0.0359615
ENSG00000141858	SAMD1	-0.296351	6.1789	10.384	0.00419747	0.0359615
ENSG00000197385	ZNF860	0.859013	1.36353	10.386	0.0042044	0.036001
ENSG00000179010	MRFAP1	0.204956	7.92199	10.3717	0.00421596	0.0360802
ENSG00000105143	SLC1A6	-0.98327	3.80677	10.4522	0.00421949	0.0360905
ENSG00000185278	ZBTB37	-0.381375	3.23896	10.3582	0.00423692	0.0362197
ENSG00000145908	ZNF300	-0.626534	1.50071	10.3586	0.00424039	0.0362295
ENSG00000175348	TMEM9B	0.279638	5.91401	10.3508	0.00424754	0.0362476
ENSG00000105254	TBCB	-0.303878	5.60947	10.3504	0.00424815	0.0362476
ENSG00000131236	CAP1	0.248207	7.83884	10.3495	0.00424949	0.0362476
ENSG00000024422	EHD2	0.444153	8.28406	10.3443	0.00425747	0.0362957
ENSG00000115267	IFIH1	0.632017	4.41508	10.3397	0.00426461	0.0363367
ENSG00000134121	CHL1	-0.928849	3.82389	10.3971	0.00426891	0.0363472
ENSG00000186260	MRTFB	-0.371572	4.39747	10.3359	0.00427051	0.0363472
ENSG00000116544	DLGAP3	-1.54611	-0.432641	10.0969	0.00427285	0.0363473
ENSG00000099377	HSD3B7	0.494844	5.55464	10.3227	0.00429056	0.0364637
ENSG00000092847	AGO1	-0.370031	4.92035	10.3223	0.00429122	0.0364637
ENSG00000148841	ITPRIP	-0.509739	5.89022	10.3175	0.00429852	0.0365058
ENSG00000120217	CD274	1.41836	2.90682	10.4076	0.00430162	0.0365122
ENSG00000187720	THSD4	-1.05611	3.13138	10.3702	0.00430398	0.0365123
ENSG00000104833	TUBB4A	-0.934745	1.22873	10.3302	0.00431275	0.0365668
ENSG00000243989	ACY1	-0.845183	0.0929113	10.3234	0.00433244	0.0367096
ENSG00000185220	PGBD2	-0.391406	2.92431	10.2948	0.00433431	0.0367096
ENSG00000123700	KCNJ2	1.03323	3.0566	10.3268	0.00433771	0.0367184
ENSG00000150054	MPP7	0.590226	6.07913	10.3017	0.00436271	0.0369099
ENSG00000134532	SOX5	0.774255	2.38088	10.2741	0.00436873	0.0369408
ENSG00000131966	ACTR10	0.235797	6.02769	10.2606	0.00438704	0.0370755
ENSG00000131828	PDHA1	0.243288	6.0088	10.2587	0.00438995	0.03708
ENSG00000127527	EPS15L1	0.248033	5.84188	10.252	0.00440047	0.0371285
ENSG00000101367	MAPRE1	0.297542	5.93211	10.252	0.00440047	0.0371285
ENSG00000186577	SMIM29	0.381232	5.80517	10.2384	0.00442215	0.0372912
ENSG00000137955	RABGGTB	0.284622	6.17686	10.2341	0.00442896	0.0372991
ENSG00000170345	FOS	-1.19834	7.43129	10.3866	0.00442904	0.0372991
ENSG00000105523	FAM83E	0.468695	4.89915	10.2331	0.00443053	0.0372991
ENSG00000168765	GSTM4	-0.68971	3.82092	10.2315	0.00443331	0.0372991
ENSG00000163126	ANKRD23	-0.825096	0.792041	10.2452	0.00443728	0.0372991
ENSG00000166896	ATP23	-0.491169	2.58449	10.2282	0.0044398	0.0372991
ENSG00000103855	CD276	-0.449015	7.19817	10.2272	0.00443986	0.0372991
ENSG00000233223	MPDU1-AS1	-0.386964	3.07459	10.2189	0.00445387	0.0373966
ENSG00000101447	FAM83D	1.10112	5.31732	10.3548	0.00446142	0.0374399
ENSG00000140320	BAHD1	0.28495	5.69496	10.2008	0.00448218	0.0375938
ENSG00000214652	ZNF727	-0.868128	0.298818	10.2155	0.00449572	0.037687
ENSG00000166813	KIF7	0.949187	0.991817	10.204	0.00450331	0.0377303
ENSG00000174132	FAM174A	-0.39923	5.11552	10.1861	0.00450598	0.0377325
ENSG00000166068	SPRED1	0.642814	4.57898	10.1951	0.00450846	0.0377329
ENSG00000204588	LINC01123	1.00252	0.842359	10.1905	0.00453078	0.0378869
ENSG00000156709	AIFM1	0.348289	4.89809	10.1703	0.00453172	0.0378869
ENSG00000143344	RGL1	-0.697324	3.52835	10.1661	0.00453907	0.0379125
ENSG00000082781	ITGB5	-0.510005	7.22218	10.1688	0.00454021	0.0379125
ENSG00000169031	COL4A3	2.27694	-0.259501	9.76268	0.0045421	0.0379125
ENSG00000113578	FGF1	-1.82744	-0.241903	9.61779	0.00455263	0.0379677
ENSG00000175602	CCDC85B	-0.713773	4.91635	10.1896	0.00455596	0.0379677
ENSG00000146066	HIGD2A	0.303785	5.65718	10.1554	0.00455602	0.0379677
ENSG00000109743	BST1	-0.815401	0.112993	10.1815	0.00456304	0.0380058
ENSG00000163900	TMEM41A	0.281395	5.01663	10.1461	0.00457134	0.0380546
ENSG00000246174	KCTD21-AS1	-1.03344	0.108167	10.1755	0.00457567	0.0380703
ENSG00000104980	TIMM44	0.271229	5.72438	10.1361	0.0045878	0.0381508
ENSG00000069345	DNAJA2	0.223118	6.12572	10.128	0.0046012	0.0382418
ENSG00000183579	ZNRF3	-0.408803	2.85796	10.112	0.0046286	0.0384244
ENSG00000177685	CRACR2B	-1.43416	1.53809	10.158	0.00462906	0.0384244
ENSG00000099625	CBARP	-0.494666	3.27424	10.1109	0.00463058	0.0384244
ENSG00000180370	PAK2	0.322776	5.7638	10.1017	0.00464507	0.0385241
ENSG00000134283	PPHLN1	0.19847	5.2672	10.099	0.00464959	0.0385272
ENSG00000124067	SLC12A4	0.325039	7.27396	10.0985	0.00465038	0.0385272
ENSG00000103642	LACTB	0.624931	5.3288	10.1194	0.00465388	0.0385272
ENSG00000115687	PASK	-0.449187	3.10504	10.096	0.00465534	0.0385272
ENSG00000159140	SON	0.231625	6.76288	10.0919	0.00466157	0.0385583
ENSG00000141542	RAB40B	-0.535247	4.36661	10.0873	0.00466941	0.0386026
ENSG00000071282	LMCD1	0.880252	4.7463	10.1613	0.00468437	0.0387057
ENSG00000275549	STPG3-AS1	-1.14765	-0.556088	10.0678	0.00469465	0.0387647
ENSG00000166974	MAPRE2	-0.547795	4.04538	10.0714	0.00469649	0.0387647
ENSG00000103485	QPRT	1.1944	2.46199	10.0999	0.00472508	0.0389556
ENSG00000111405	ENDOU	-1.40935	2.18581	10.1448	0.00472925	0.0389556
ENSG00000176153	GPX2	1.27323	7.38074	10.2011	0.00472937	0.0389556
ENSG00000133466	C1QTNF6	-0.657572	2.96819	10.0523	0.00472962	0.0389556
ENSG00000254087	LYN	-0.596559	4.5124	10.0467	0.00473852	0.038961
ENSG00000152207	CYSLTR2	0.861198	1.55457	10.05	0.00474001	0.038961
ENSG00000106635	BCL7B	0.314871	5.78395	10.0449	0.00474135	0.038961
ENSG00000101773	RBBP8	0.555921	4.4735	10.0449	0.00474159	0.038961
ENSG00000131473	ACLY	0.361083	6.43225	10.0432	0.00474438	0.038961
ENSG00000120659	TNFSF11	1.0794	-0.970462	9.51254	0.0047453	0.038961
ENSG00000165071	TMEM71	1.13062	1.02028	10.0419	0.00477766	0.039175
ENSG00000131697	NPHP4	0.503848	4.60457	10.0237	0.00477802	0.039175
ENSG00000169403	PTAFR	0.669051	3.60076	10.0212	0.00478261	0.039175
ENSG00000128951	DUT	-0.352156	5.50458	10.0206	0.00478337	0.039175
ENSG00000071051	NCK2	0.497625	6.34247	10.0202	0.00478395	0.039175
ENSG00000149658	YTHDF1	0.254796	5.92999	10.0181	0.00478761	0.039175
ENSG00000184588	PDE4B	0.877096	4.46889	10.0948	0.00478898	0.039175
ENSG00000143786	CNIH3	-0.932659	0.249496	10.0365	0.0047941	0.0391963
ENSG00000205220	PSMB10	0.725099	3.52251	10.0131	0.00479678	0.0391976
ENSG00000184860	SDR42E1	0.36806	5.38352	10.0086	0.00480413	0.0392371
ENSG00000164309	CMYA5	-0.759186	1.18944	10.0051	0.00481759	0.0393264
ENSG00000182481	KPNA2	0.435093	5.08893	9.98704	0.00484184	0.0394957
ENSG00000135838	NPL	-0.664875	2.4912	9.98668	0.00484383	0.0394957
ENSG00000027697	IFNGR1	-0.31005	7.50528	9.98467	0.00484594	0.0394957
ENSG00000158156	XKR8	-0.484719	3.45625	9.98237	0.00485051	0.0395039
ENSG00000172803	SNX32	-0.63723	0.929654	9.99085	0.00485202	0.0395039
ENSG00000106603	COA1	-0.276839	4.62773	9.9767	0.00486007	0.039531
ENSG00000176222	ZNF404	-0.680575	0.933147	9.98351	0.00486044	0.039531
ENSG00000279141	LINC01451	-0.827306	1.70667	9.96997	0.00487685	0.0396438
ENSG00000281398	SNHG4	-0.5555	3.12458	9.96494	0.00488144	0.0396604
ENSG00000086062	B4GALT1	0.673448	7.44825	10.0252	0.00489029	0.0396917
ENSG00000158286	RNF207	0.500812	3.56892	9.95972	0.00489039	0.0396917
ENSG00000010310	GIPR	-0.577513	3.39904	9.94843	0.00491061	0.039835
ENSG00000120049	KCNIP2	-0.580459	2.34077	9.93936	0.00492782	0.0399538
ENSG00000072609	CHFR	0.362471	5.37426	9.93164	0.00494014	0.0400329
ENSG00000143793	C1orf35	-0.340744	4.89906	9.91836	0.0049641	0.0402061
ENSG00000198561	CTNND1	0.461999	5.85298	9.90891	0.00498109	0.0403227
ENSG00000147113	DIPK2B	-1.22593	2.92837	9.9809	0.0049941	0.0404071
ENSG00000228223	HCG11	-0.445447	2.82697	9.8996	0.00499883	0.0404243
ENSG00000197114	ZGPAT	0.308063	3.75134	9.89535	0.00500606	0.040445
ENSG00000103671	TRIP4	0.287037	4.53106	9.89495	0.00500658	0.040445
ENSG00000115425	PECR	-0.592065	1.58456	9.89165	0.0050169	0.0405073
ENSG00000143889	HNRNPLL	0.298948	4.35433	9.8854	0.00502406	0.0405441
ENSG00000125835	SNRPB	0.3241	6.88111	9.87656	0.00504007	0.0406522
ENSG00000162722	TRIM58	1.11965	1.21827	9.84318	0.00504911	0.0407041
ENSG00000165092	ALDH1A1	-0.974364	0.876363	9.86978	0.00507184	0.0408662
ENSG00000092621	PHGDH	0.804708	5.86227	9.94445	0.00508306	0.0409354
ENSG00000130856	ZNF236	-0.359682	2.8403	9.84829	0.00509321	0.0409959
ENSG00000166343	MSS51	-0.482013	1.817	9.83939	0.00511178	0.0411241
ENSG00000130768	SMPDL3B	0.662906	1.53308	9.83881	0.00512917	0.0412306
ENSG00000188508	KRTDAP	-0.565876	9.54135	9.85512	0.00513032	0.0412306
ENSG00000160211	G6PD	0.420273	6.35297	9.82496	0.00513576	0.041253
ENSG00000161381	PLXDC1	0.845947	5.11775	9.90988	0.00514062	0.0412606
ENSG00000141522	ARHGDIA	0.274389	8.24716	9.82066	0.00514382	0.0412606
ENSG00000266412	NCOA4	0.297834	6.98738	9.81822	0.00514841	0.0412606
ENSG00000111684	LPCAT3	0.408109	4.82779	9.81773	0.0051494	0.0412606
ENSG00000119669	IRF2BPL	-0.370671	6.48691	9.81648	0.00515167	0.0412606
ENSG00000205808	PLPP6	-0.283404	3.42905	9.81414	0.00515659	0.0412606
ENSG00000143502	SUSD4	0.908316	1.41429	9.81668	0.00515753	0.0412606
ENSG00000128585	MKLN1	0.493966	3.72883	9.81337	0.00515791	0.0412606
ENSG00000218739	CEBPZOS	0.384236	5.48593	9.80893	0.00516591	0.0413034
ENSG00000120647	CCDC77	-0.478108	2.16123	9.80785	0.00516999	0.0413148
ENSG00000007202	BLTP2	0.243429	6.10175	9.80174	0.00517948	0.0413694
ENSG00000131018	SYNE1	-0.606374	4.783	9.79078	0.00521897	0.0416634
ENSG00000113763	UNC5A	-1.48875	0.352201	9.77638	0.00522236	0.0416691
ENSG00000079257	LXN	-0.768089	3.49369	9.78058	0.00523887	0.0417794
ENSG00000198805	PNP	0.464168	6.44476	9.76074	0.00525769	0.0418416
ENSG00000112078	KCTD20	-0.218824	6.15723	9.76054	0.00525807	0.0418416
ENSG00000143878	RHOB	-0.545142	7.77091	9.77827	0.00525844	0.0418416
ENSG00000002745	WNT16	-0.710726	4.26695	9.78023	0.00526089	0.0418416
ENSG00000233922	LINC01694	-1.38011	-0.428543	9.68557	0.00526411	0.0418416
ENSG00000166289	PLEKHF1	0.636129	4.11371	9.75701	0.0052651	0.0418416
ENSG00000163624	CDS1	-0.447094	4.38544	9.7568	0.00526548	0.0418416
ENSG00000118246	FASTKD2	0.314563	4.97593	9.75221	0.00527419	0.0418894
ENSG00000072506	HSD17B10	0.515611	6.02701	9.74321	0.00530242	0.0420921
ENSG00000182310	SPACA6	-0.51601	2.85428	9.73314	0.0053121	0.0421475
ENSG00000154124	OTULIN	0.27651	4.99967	9.72647	0.00532414	0.0422216
ENSG00000073331	ALPK1	-0.25729	5.07366	9.72426	0.00532844	0.0422341
ENSG00000106484	MEST	0.87751	1.06594	9.71872	0.00535139	0.0423944
ENSG00000087448	KLHL42	-0.392362	3.54018	9.71072	0.0053553	0.0424038
ENSG00000167394	ZNF668	0.37286	2.89196	9.7089	0.00535942	0.0424149
ENSG00000158864	NDUFS2	0.232856	7.33564	9.70375	0.00536855	0.0424656
ENSG00000167772	ANGPTL4	1.02346	9.06299	9.82529	0.00538219	0.0425518
ENSG00000167740	CYB5D2	-0.421228	3.63914	9.68835	0.0053994	0.0426357
ENSG00000128039	SRD5A3	-0.445693	2.763	9.68908	0.00539959	0.0426357
ENSG00000229132	EIF4A1P10	1.14692	-0.179132	9.71635	0.00540194	0.0426357
ENSG00000105514	RAB3D	-0.4027	6.00919	9.68594	0.00540375	0.0426357
ENSG00000225950	NTF4	-0.416911	4.19938	9.68426	0.00540731	0.0426422
ENSG00000166220	TBATA	-1.02811	-0.673879	9.28869	0.00542805	0.042784
ENSG00000044115	CTNNA1	0.271532	8.3099	9.66842	0.0054386	0.0428455
ENSG00000120694	HSPH1	0.536237	5.25519	9.66013	0.00545524	0.0429548
ENSG00000176340	COX8A	0.332449	5.9864	9.65727	0.00546092	0.0429779
ENSG00000074527	NTN4	0.594436	3.90411	9.6516	0.00547265	0.0430276
ENSG00000146192	FGD2	-0.595128	3.90913	9.65155	0.00547277	0.0430276
ENSG00000163346	PBXIP1	-0.519104	6.03833	9.6572	0.00547616	0.0430306
ENSG00000108387	SEPTIN4	-0.616957	2.66012	9.64914	0.00547869	0.0430306
ENSG00000164920	OSR2	1.08354	3.06349	9.69022	0.00549954	0.0431726
ENSG00000013275	PSMC4	0.251434	6.36889	9.62088	0.00553447	0.0434104
ENSG00000163362	INAVA	-0.50578	4.90805	9.6185	0.00553942	0.0434104
ENSG00000074054	CLASP1	0.285158	5.51336	9.618	0.00554035	0.0434104
ENSG00000127124	HIVEP3	-0.471658	6.21677	9.61768	0.00554098	0.0434104
ENSG00000247950	SEC24B-AS1	-0.78995	0.220933	9.63716	0.0055489	0.0434505
ENSG00000167183	PRR15L	1.86018	1.67629	9.70983	0.0055547	0.0434741
ENSG00000147065	MSN	0.402812	9.55809	9.60901	0.00555869	0.0434834
ENSG00000124098	FAM210B	-0.472047	5.6453	9.6017	0.00557368	0.0435789
ENSG00000128815	WDFY4	1.07232	0.436562	9.61328	0.00558299	0.0436297
ENSG00000140403	DNAJA4	0.311012	5.60104	9.59051	0.00559668	0.0437147
ENSG00000280693	SH3PXD2A-AS1	-0.799519	4.06555	9.62296	0.00560689	0.0437587
ENSG00000104228	TRIM35	-0.602931	5.11517	9.60223	0.00560895	0.0437587
ENSG00000270049	ATP6V0D1-DT	-0.900328	0.346187	9.60727	0.0056116	0.0437587
ENSG00000026950	BTN3A1	-0.422797	4.93231	9.58238	0.00561354	0.0437587
ENSG00000276023	DUSP14	0.428339	5.69198	9.57933	0.00561982	0.0437857
ENSG00000107036	RIC1	0.440049	4.53413	9.57399	0.005631	0.0438474
[truncated: 13,568 more rows]

## Sheet: DEGs_IL13_vs_control
	Symbol	logFC	logCPM	F	PValue	FDR
ENSG00000214711	CAPN14	7.58813	8.00656	1055.1	5.85903e-19	9.12075e-15
ENSG00000153714	LURAP1L	4.99772	6.91604	926.816	1.80591e-18	1.40563e-14
ENSG00000140274	DUOXA2	8.50316	5.53748	506.122	1.21039e-17	6.28069e-14
ENSG00000109861	CTSC	3.73545	9.03082	645.177	6.58621e-17	2.56319e-13
ENSG00000198400	NTRK1	9.76104	5.14382	292.005	1.13789e-16	3.5427e-13
ENSG00000179241	LDLRAD3	2.53863	6.01135	572.305	2.15219e-16	5.58386e-13
ENSG00000203857	HSD3B1	8.46969	4.95158	350.328	5.60127e-16	1.24564e-12
ENSG00000266729	DSG1-AS1	4.39391	1.53771	250.362	7.31768e-15	1.38574e-11
ENSG00000114737	CISH	3.35425	7.11793	395.51	8.0116e-15	1.38574e-11
ENSG00000105641	SLC5A5	6.56379	5.17921	392.939	1.58943e-14	2.47426e-11
ENSG00000164038	SLC9B2	3.26849	5.72546	327.395	4.98654e-14	7.05686e-11
ENSG00000173559	NABP1	2.9661	7.20024	316.871	6.81987e-14	8.84708e-11
ENSG00000112195	TREML2	5.80393	1.21752	154.252	1.12416e-13	1.34614e-10
ENSG00000123685	BATF3	4.36935	4.27301	290.222	1.63283e-13	1.81559e-10
ENSG00000287927	LOC107986954	3.87438	3.39329	288.491	1.83087e-13	1.90008e-10
ENSG00000131620	ANO1	3.19262	6.71433	280.88	2.46379e-13	2.39712e-10
ENSG00000140279	DUOX2	5.71054	8.76298	259.108	1.09472e-12	1.00244e-09
ENSG00000140297	GCNT3	6.14649	2.85618	196.358	1.35376e-12	1.17078e-09
ENSG00000119938	PPP1R3C	4.07586	7.92815	240.773	1.64855e-12	1.35069e-09
ENSG00000133477	FAM83F	1.99273	7.72207	219.054	2.26548e-12	1.76334e-09
ENSG00000197641	SERPINB13	3.22194	8.11227	215.111	3.64565e-12	2.70247e-09
ENSG00000271447	MMP28	2.1563	7.30215	202.462	4.72491e-12	3.3433e-09
ENSG00000171357	LURAP1	3.52078	2.05291	199.296	6.12831e-12	4.1478e-09
ENSG00000163053	SLC16A14	3.24017	6.18501	196.578	8.83371e-12	5.72977e-09
ENSG00000006062	MAP3K14	2.26118	6.25583	186.752	9.98927e-12	6.22012e-09
ENSG00000100078	PLA2G3	2.57537	7.5282	184.937	1.24944e-11	7.4808e-09
ENSG00000113594	LIFR	2.99133	5.2738	181.524	1.54539e-11	8.91006e-09
ENSG00000104267	CA2	4.43276	10.1846	186.097	2.11713e-11	1.17705e-08
ENSG00000142619	PADI3	4.5936	1.89002	161.34	2.462e-11	1.32158e-08
ENSG00000206384	COL6A6	4.1152	1.81546	140.531	2.61244e-11	1.3556e-08
ENSG00000158292	GPR153	1.92719	6.73496	158.154	4.57686e-11	2.29832e-08
ENSG00000110324	IL10RA	2.62399	4.75429	156.772	5.21078e-11	2.53488e-08
ENSG00000006606	CCL26	6.05011	7.17178	168.29	5.80901e-11	2.74027e-08
ENSG00000271856	LINC01215	7.5008	3.72265	127.351	6.0365e-11	2.76383e-08
ENSG00000007264	MATK	3.78238	3.60808	150.035	8.3369e-11	3.70802e-08
ENSG00000073849	ST6GAL1	3.43296	6.2604	155.147	9.01691e-11	3.89906e-08
ENSG00000157837	SPPL3	1.00863	7.5958	144.103	1.06056e-10	4.46208e-08
ENSG00000100439	ABHD4	1.1199	6.7446	141.435	1.25423e-10	5.13807e-08
ENSG00000157168	NRG1	1.64752	4.45874	140.207	1.35716e-10	5.41716e-08
ENSG00000141298	SSH2	1.26519	4.50918	136.777	1.69336e-10	6.59015e-08
ENSG00000069535	MAOB	4.45396	5.67007	140.682	2.52821e-10	9.59919e-08
ENSG00000104332	SFRP1	2.17883	6.28764	131.702	2.66179e-10	9.86572e-08
ENSG00000124788	ATXN1	1.0532	5.64196	128.484	2.95213e-10	1.05387e-07
ENSG00000166387	PPFIBP2	1.12312	6.64849	128.352	2.97876e-10	1.05387e-07
ENSG00000175274	TP53I11	-1.39748	6.70956	127.652	3.12662e-10	1.06456e-07
ENSG00000113716	HMGXB3	1.00772	6.27579	127.564	3.14574e-10	1.06456e-07
ENSG00000171302	CANT1	2.23509	7.6381	128.154	3.53468e-10	1.17073e-07
ENSG00000133110	POSTN	4.15897	8.73348	135.261	3.62621e-10	1.17603e-07
ENSG00000136810	TXN	1.85655	8.57544	124.827	3.93655e-10	1.25062e-07
ENSG00000140254	DUOXA1	2.14775	7.97052	125.494	4.24151e-10	1.32055e-07
ENSG00000109099	PMP22	3.4206	8.62229	130.291	4.36115e-10	1.33118e-07
ENSG00000114115	RBP1	-1.99257	2.43773	121.993	4.72728e-10	1.4037e-07
ENSG00000168389	MFSD2A	2.79077	7.79489	127.317	4.77984e-10	1.4037e-07
ENSG00000117143	UAP1	1.7197	7.36144	121.399	4.86927e-10	1.4037e-07
ENSG00000151006	PRSS53	2.04007	5.72629	120.073	5.70132e-10	1.61368e-07
ENSG00000100842	EFS	1.74166	8.56174	116.641	6.91328e-10	1.92177e-07
ENSG00000137691	CFAP300	2.7055	2.22136	116.807	7.27564e-10	1.98702e-07
ENSG00000035664	DAPK2	2.05194	6.24965	116.686	7.68835e-10	2.06353e-07
ENSG00000144645	OSBPL10	1.18429	4.96891	114.494	8.13323e-10	2.14593e-07
ENSG00000243927	MRPS6	1.44391	7.27528	114.143	8.3519e-10	2.1669e-07
ENSG00000162366	PDZK1IP1	1.1289	7.69985	113.85	8.5406e-10	2.17953e-07
ENSG00000137857	DUOX1	2.22669	9.1503	116.232	8.7703e-10	2.20205e-07
ENSG00000100243	CYB5R3	0.806711	8.57093	113.24	8.94978e-10	2.21145e-07
ENSG00000196220	SRGAP3	-2.5755	3.10906	113.045	9.16762e-10	2.22988e-07
ENSG00000166272	WBP1L	1.04785	7.53542	111.785	1.00155e-09	2.39863e-07
ENSG00000146233	CYP39A1	-2.98018	2.56898	110.064	1.16715e-09	2.75289e-07
ENSG00000130222	GADD45G	3.45718	4.90334	114.733	1.21414e-09	2.82097e-07
ENSG00000108262	GIT1	0.948994	7.58758	106.904	1.47426e-09	3.37497e-07
ENSG00000112562	SMOC2	2.31847	5.44888	108.604	1.53485e-09	3.46276e-07
ENSG00000188153	COL4A5	-1.90503	4.2307	104.81	1.74986e-09	3.89144e-07
ENSG00000183779	ZNF703	1.44995	6.92431	104.205	1.83772e-09	3.98085e-07
ENSG00000152217	SETBP1	1.5973	3.93649	104.197	1.84121e-09	3.98085e-07
ENSG00000171877	FRMD5	3.97632	2.69545	104.209	2.01191e-09	4.29033e-07
ENSG00000197565	COL4A6	-2.88478	2.48465	102.644	2.1586e-09	4.54094e-07
ENSG00000186716	BCR	1.19207	7.52282	101.686	2.26702e-09	4.70543e-07
ENSG00000099282	TSPAN15	1.75369	5.70184	100.149	2.62069e-09	5.36793e-07
ENSG00000230937	MIR205HG	-1.33182	8.52423	98.2556	3.03918e-09	6.14428e-07
ENSG00000185909	KLHDC8B	-1.37606	5.85761	98.0952	3.08209e-09	6.15113e-07
ENSG00000259330	INAFM2	1.39624	4.016	97.6727	3.19968e-09	6.30124e-07
ENSG00000181449	SOX2	3.89566	3.91106	101.871	3.23826e-09	6.30124e-07
ENSG00000156463	SH3RF2	1.10859	7.5552	96.5202	3.53655e-09	6.79673e-07
ENSG00000137819	PAQR5	2.35684	4.82305	95.8642	4.40088e-09	8.35469e-07
ENSG00000148803	FUOM	1.33134	3.92235	93.6452	4.57273e-09	8.57635e-07
ENSG00000107862	GBF1	0.807296	7.09582	93.3015	4.71328e-09	8.73472e-07
ENSG00000276045	ORAI1	1.22011	6.84819	93.0817	4.80814e-09	8.80568e-07
ENSG00000182134	TDRKH	1.5084	3.98002	91.1627	5.7356e-09	1.03821e-06
ENSG00000125037	EMC3	0.725141	6.46097	90.6481	6.01007e-09	1.0724e-06
ENSG00000145555	MYO10	1.35441	6.31474	90.4688	6.11087e-09	1.0724e-06
ENSG00000127129	EDN2	4.83254	5.32505	96.6369	6.13112e-09	1.0724e-06
ENSG00000196639	HRH1	1.01487	5.25726	89.0778	6.95983e-09	1.16893e-06
ENSG00000187193	MT1X	-2.4244	7.38605	92.7993	6.96641e-09	1.16893e-06
ENSG00000121578	B4GALT4	1.53175	5.2181	88.9478	7.04633e-09	1.16893e-06
ENSG00000214595	EML6	-2.07989	1.97928	89.3966	7.09528e-09	1.16893e-06
ENSG00000067141	NEO1	-1.33034	6.39032	88.8606	7.10298e-09	1.16893e-06
ENSG00000188313	PLSCR1	1.19295	5.79846	88.8152	7.13356e-09	1.16893e-06
ENSG00000164825	DEFB1	-1.70016	5.37995	87.9083	7.95091e-09	1.28037e-06
ENSG00000118513	MYB	-2.85994	3.12878	88.3272	7.97815e-09	1.28037e-06
ENSG00000132640	BTBD3	1.4315	5.45819	87.3467	8.2018e-09	1.29921e-06
ENSG00000133067	LGR6	3.51781	3.06183	89.0916	8.26247e-09	1.29921e-06
ENSG00000133818	RRAS2	1.60863	4.63173	86.1396	9.21328e-09	1.40854e-06
ENSG00000163931	TKT	1.03569	8.96428	86.1283	9.21911e-09	1.40854e-06
ENSG00000179431	FJX1	1.72862	5.75118	86.6225	9.22923e-09	1.40854e-06
ENSG00000102977	ACD	0.827712	5.15903	84.9794	1.03102e-08	1.55824e-06
ENSG00000157368	IL34	-1.93424	5.5707	84.5287	1.21874e-08	1.82425e-06
ENSG00000134247	PTGFRN	0.960256	7.29522	82.6388	1.29926e-08	1.92624e-06
ENSG00000204175	GPRIN2	1.96501	7.30948	84.4429	1.34274e-08	1.97193e-06
ENSG00000138640	FAM13A	1.2572	5.42546	81.4891	1.45875e-08	2.12227e-06
ENSG00000109917	ZPR1	0.745921	5.83571	80.5365	1.60677e-08	2.31597e-06
ENSG00000196743	GM2A	-1.25048	7.72624	80.4321	1.62399e-08	2.31932e-06
ENSG00000173334	TRIB1	1.0882	6.12507	80.0198	1.69405e-08	2.38799e-06
ENSG00000213626	LBH	1.71479	5.58899	80.4988	1.70275e-08	2.38799e-06
ENSG00000204267	TAP2	1.30798	5.80209	79.8585	1.72243e-08	2.39403e-06
ENSG00000213085	CFAP45	1.81279	1.06592	79.5587	1.86913e-08	2.57493e-06
ENSG00000151689	INPP1	0.997604	6.91075	78.6089	1.96006e-08	2.67651e-06
ENSG00000245848	CEBPA	-1.32764	5.16375	78.3101	2.02245e-08	2.73769e-06
ENSG00000065923	SLC9A7	2.0479	4.38169	78.468	2.12619e-08	2.85331e-06
ENSG00000107959	PITRM1	1.00398	6.36944	77.516	2.19771e-08	2.92409e-06
ENSG00000290462	CYP4F35P	3.1965	1.04946	60.5522	2.21818e-08	2.9263e-06
ENSG00000092439	TRPM7	1.14239	5.96239	77.2837	2.25223e-08	2.93145e-06
ENSG00000120498	TEX11	3.88	0.180161	62.2161	2.27267e-08	2.93145e-06
ENSG00000102287	GABRE	-1.32343	5.85004	77.1741	2.27857e-08	2.93145e-06
ENSG00000172575	RASGRP1	3.50267	6.16646	80.3772	2.59417e-08	3.31012e-06
ENSG00000140307	GTF2A2	1.52833	5.80409	74.814	3.02743e-08	3.83155e-06
ENSG00000138463	SLC49A4	1.11692	5.09136	73.6548	3.32855e-08	4.14848e-06
ENSG00000121858	TNFSF10	1.16402	7.81786	73.6461	3.33115e-08	4.14848e-06
ENSG00000129173	E2F8	-2.23117	0.837439	72.0647	3.51393e-08	4.34138e-06
ENSG00000106799	TGFBR1	1.20221	5.58599	72.3967	3.82438e-08	4.68772e-06
ENSG00000134757	DSG3	1.13527	8.86098	71.3996	4.27509e-08	5.19924e-06
ENSG00000068079	IFI35	1.38763	4.64938	70.8392	4.55565e-08	5.4975e-06
ENSG00000136068	FLNB	0.983517	8.85134	70.7251	4.61321e-08	5.52415e-06
ENSG00000062038	CDH3	1.12928	9.03343	70.6092	4.67418e-08	5.55443e-06
ENSG00000118515	SGK1	1.2258	7.72007	70.3881	4.79307e-08	5.65255e-06
ENSG00000169851	PCDH7	1.15341	4.82509	69.8825	5.07866e-08	5.94432e-06
ENSG00000159842	ABR	1.18601	7.81369	69.7916	5.13057e-08	5.96026e-06
ENSG00000198574	SH2D1B	5.90244	0.349322	59.4573	5.21401e-08	6.01234e-06
ENSG00000136826	KLF4	1.08732	9.01683	69.2049	5.48817e-08	6.28194e-06
ENSG00000163995	ABLIM2	1.37261	5.82832	68.9666	5.64154e-08	6.41035e-06
ENSG00000116711	PLA2G4A	1.43713	4.24163	68.8488	5.72225e-08	6.4312e-06
ENSG00000106546	AHR	1.15889	6.01946	68.813	5.74251e-08	6.4312e-06
ENSG00000156515	HK1	0.920824	8.67024	68.4896	5.96171e-08	6.57089e-06
ENSG00000169188	APEX2	0.808136	5.86207	68.4583	5.98349e-08	6.57089e-06
ENSG00000114993	RTKN	1.1708	7.30943	68.4433	5.99388e-08	6.57089e-06
ENSG00000072110	ACTN1	0.801479	9.19984	68.1853	6.17663e-08	6.72388e-06
ENSG00000243284	VSIG8	3.30198	1.66841	58.1929	6.37477e-08	6.82684e-06
ENSG00000166268	MYRFL	2.03817	2.96216	68.0468	6.39935e-08	6.82684e-06
ENSG00000109158	GABRA4	5.37741	0.290794	55.6992	6.42166e-08	6.82684e-06
ENSG00000104689	TNFRSF10A	1.26412	3.45527	67.8272	6.44662e-08	6.82684e-06
ENSG00000180104	EXOC3	0.847069	7.45912	67.1337	6.98734e-08	7.34945e-06
ENSG00000213366	GSTM2	-1.32445	4.5992	67.0597	7.05063e-08	7.36626e-06
ENSG00000112294	ALDH5A1	-1.5271	2.99472	66.6635	7.40666e-08	7.68663e-06
ENSG00000166579	NDEL1	0.720454	7.88909	66.4791	7.55074e-08	7.76299e-06
ENSG00000123836	PFKFB2	1.00325	4.76532	66.4018	7.62233e-08	7.76299e-06
ENSG00000165272	AQP3	2.20852	12.5689	68.8379	7.62984e-08	7.76299e-06
ENSG00000135374	ELF5	2.04342	2.71678	66.4634	7.7303e-08	7.77387e-06
ENSG00000168754	FAM178B	2.49339	1.1328	66.6501	7.74041e-08	7.77387e-06
ENSG00000262152	GREP1	1.63774	2.087	66.0526	8.00727e-08	7.91813e-06
ENSG00000153294	ADGRF4	-1.94366	4.42307	66.8032	8.01389e-08	7.91813e-06
ENSG00000189292	ALKAL2	1.78187	3.76873	65.9374	8.06225e-08	7.91813e-06
ENSG00000175785	PRIMA1	-1.6309	2.39081	65.9486	8.08751e-08	7.91813e-06
ENSG00000143061	IGSF3	1.17073	6.4203	65.84	8.14924e-08	7.9287e-06
ENSG00000135587	SMPD2	0.815385	5.03726	65.4008	8.59213e-08	8.30768e-06
ENSG00000188613	NANOS1	2.18135	2.72233	65.1293	8.93074e-08	8.58178e-06
ENSG00000163032	VSNL1	1.92153	6.06363	66.9065	9.1073e-08	8.69775e-06
ENSG00000163694	RBM47	1.09729	4.77132	64.733	9.31507e-08	8.84193e-06
ENSG00000111275	ALDH2	-1.55229	7.96322	65.4626	9.38317e-08	8.8526e-06
ENSG00000171862	PTEN	0.889163	7.11509	64.005	1.01773e-07	9.54398e-06
ENSG00000134153	EMC7	0.836534	6.10001	63.9405	1.02582e-07	9.56223e-06
ENSG00000204610	TRIM15	2.96616	4.36038	65.8459	1.07599e-07	9.95169e-06
ENSG00000100030	MAPK1	0.560239	6.69672	63.5186	1.08039e-07	9.95169e-06
ENSG00000150556	LYPD6B	1.28394	6.01479	63.4398	1.09097e-07	9.97205e-06
ENSG00000205795	CYS1	2.6492	0.560645	60.9408	1.09541e-07	9.97205e-06
ENSG00000186160	CYP4Z1	3.88843	2.59703	62.8115	1.12657e-07	1.01961e-05
ENSG00000145824	CXCL14	-2.50406	6.52514	65.9838	1.14337e-07	1.02437e-05
ENSG00000125089	SH3TC1	1.5013	5.87783	63.5674	1.14499e-07	1.02437e-05
ENSG00000197261	C6orf141	-2.02708	2.15916	62.9184	1.17471e-07	1.04496e-05
ENSG00000197467	COL13A1	1.52306	5.51184	62.9794	1.2074e-07	1.06793e-05
ENSG00000167323	STIM1	1.20813	7.5404	62.2833	1.25939e-07	1.10762e-05
ENSG00000204869	IGFL4	2.92473	2.26166	62.2888	1.36035e-07	1.18969e-05
ENSG00000237101	LOC101927164	-2.38481	2.17765	61.4482	1.42795e-07	1.23864e-05
ENSG00000213523	SRA1	0.983653	5.38662	61.2334	1.43742e-07	1.23864e-05
ENSG00000151651	ADAM8	2.62911	7.54213	64.3317	1.44019e-07	1.23864e-05
ENSG00000143434	SEMA6C	-1.32646	4.26788	61.0058	1.48003e-07	1.26591e-05
ENSG00000159713	TPPP3	-1.85618	5.71514	62.0878	1.60446e-07	1.36484e-05
ENSG00000034677	RNF19A	1.44608	6.27741	60.8094	1.62187e-07	1.36947e-05
ENSG00000167397	VKORC1	1.20336	5.99146	60.2585	1.62749e-07	1.36947e-05
ENSG00000062716	VMP1	1.00324	7.6947	59.8004	1.72623e-07	1.44475e-05
ENSG00000114923	SLC4A3	1.64516	2.22023	59.5402	1.79989e-07	1.49834e-05
ENSG00000059378	PARP12	1.02078	5.47215	59.3019	1.84139e-07	1.52473e-05
ENSG00000273033	LINC02035	0.850615	3.68916	59.2037	1.86623e-07	1.53713e-05
ENSG00000197646	PDCD1LG2	2.12526	1.41564	59.4059	1.8842e-07	1.54375e-05
ENSG00000165606	DRGX	3.50997	2.3814	54.482	1.91928e-07	1.56427e-05
ENSG00000092068	SLC7A8	-1.04803	5.22396	58.6181	2.01322e-07	1.63228e-05
ENSG00000184731	FAM110C	0.771921	6.37448	58.3547	2.08375e-07	1.68071e-05
ENSG00000198947	DMD	1.68946	4.58285	58.3534	2.20788e-07	1.77165e-05
ENSG00000145431	PDGFC	1.58575	4.30066	57.662	2.29168e-07	1.82946e-05
ENSG00000198743	SLC5A3	2.02857	6.5461	59.0932	2.43635e-07	1.93503e-05
ENSG00000136950	ARPC5L	0.878253	7.16158	56.9002	2.52722e-07	1.99702e-05
ENSG00000162777	DENND2D	1.16487	6.05287	56.7735	2.57054e-07	2.02099e-05
ENSG00000008056	SYN1	1.96084	2.9789	56.5376	2.65935e-07	2.0803e-05
ENSG00000185499	MUC1	1.33656	6.41248	56.5504	2.75799e-07	2.14668e-05
ENSG00000141524	TMC6	0.647832	7.44255	55.9587	2.86914e-07	2.22209e-05
ENSG00000124019	FAM124B	2.72908	1.67857	55.4513	3.08679e-07	2.37882e-05
ENSG00000067992	PDK3	0.805437	5.00502	55.3244	3.1285e-07	2.39545e-05
ENSG00000146411	SLC2A12	-2.5255	0.249252	55.0641	3.13915e-07	2.39545e-05
ENSG00000169021	UQCRFS1	0.618195	6.17764	54.9297	3.302e-07	2.50575e-05
ENSG00000186416	NKRF	0.853042	3.76989	54.9031	3.31589e-07	2.50575e-05
ENSG00000171476	HOPX	-1.45946	9.11611	55.5273	3.37801e-07	2.52845e-05
ENSG00000169122	FAM110B	1.90905	4.51702	55.5312	3.37842e-07	2.52845e-05
ENSG00000104081	BMF	-1.41932	2.65665	54.5478	3.48763e-07	2.59326e-05
ENSG00000167566	NCKAP5L	0.996289	5.29837	54.5118	3.49832e-07	2.59326e-05
ENSG00000185338	SOCS1	3.24116	3.55412	56.2391	3.53732e-07	2.60974e-05
ENSG00000164488	DACT2	-1.85809	3.64269	54.6027	3.57562e-07	2.62555e-05
ENSG00000119771	KLHL29	1.3868	5.41766	54.4626	3.64133e-07	2.66125e-05
ENSG00000169860	P2RY1	1.57341	5.26049	54.6402	3.73059e-07	2.71375e-05
ENSG00000221963	APOL6	1.10971	4.77537	54.0054	3.75324e-07	2.71752e-05
ENSG00000075426	FOSL2	0.839793	8.68852	53.9037	3.8061e-07	2.74303e-05
ENSG00000130669	PAK4	0.807237	7.1441	53.8326	3.84403e-07	2.75761e-05
ENSG00000182389	CACNB4	1.57348	2.41194	53.8262	3.90718e-07	2.77761e-05
ENSG00000223802	CERS1	3.96653	2.62364	52.1842	3.9076e-07	2.77761e-05
ENSG00000172493	AFF1	0.833433	5.99658	53.3358	4.12106e-07	2.91602e-05
ENSG00000057294	PKP2	2.0262	3.66076	53.6647	4.16471e-07	2.91924e-05
ENSG00000112249	ASCC3	0.755504	5.00494	53.2547	4.16874e-07	2.91924e-05
ENSG00000255774	LINC02747	-2.31951	0.867918	53.5028	4.18186e-07	2.91924e-05
ENSG00000105767	CADM4	0.96433	6.16999	53.1785	4.21329e-07	2.92805e-05
ENSG00000160293	VAV2	0.824992	5.1214	53.1085	4.25548e-07	2.94422e-05
ENSG00000125430	HS3ST3B1	1.93363	3.82553	53.2333	4.42791e-07	3.04997e-05
ENSG00000138279	ANXA7	0.547028	6.8773	52.6382	4.54771e-07	3.11869e-05
ENSG00000105854	PON2	-0.987847	5.27122	52.5788	4.5866e-07	3.12514e-05
ENSG00000100612	DHRS7	0.971168	6.56305	52.5619	4.59726e-07	3.12514e-05
ENSG00000073734	ABCB11	-2.89617	0.200208	44.1089	4.78094e-07	3.23587e-05
ENSG00000196776	CD47	1.33554	7.39844	52.6712	4.80903e-07	3.24062e-05
ENSG00000169991	IFFO2	1.4255	9.51022	52.9509	4.8296e-07	3.24062e-05
ENSG00000123405	NFE2	1.48664	6.01508	52.5257	5.10502e-07	3.41073e-05
ENSG00000136828	RALGPS1	1.23533	3.783	51.7654	5.15458e-07	3.42912e-05
ENSG00000107485	GATA3	1.20111	8.26007	51.7726	5.27597e-07	3.49081e-05
ENSG00000186665	C17orf58	1.54521	4.41631	51.7538	5.29216e-07	3.49081e-05
ENSG00000181577	LINC03040	2.52687	1.86046	51.3816	5.55656e-07	3.64975e-05
ENSG00000078124	ACER3	1.2815	4.30704	51.1531	5.6293e-07	3.68199e-05
ENSG00000108639	SYNGR2	0.843168	8.79896	51.1151	5.65826e-07	3.68544e-05
ENSG00000067840	PDZD4	2.03367	5.66542	52.6575	5.70157e-07	3.69818e-05
ENSG00000160213	CSTB	0.969515	9.23018	50.9218	5.81934e-07	3.75891e-05
ENSG00000114541	FRMD4B	0.934745	5.22877	50.8318	5.89666e-07	3.77731e-05
ENSG00000054219	LY75	1.25519	3.50768	50.8162	5.91491e-07	3.77731e-05
ENSG00000182612	TSPAN10	-1.86292	1.88988	51.1374	5.92063e-07	3.77731e-05
ENSG00000041353	RAB27B	-1.31338	4.29577	50.7534	5.96632e-07	3.79093e-05
ENSG00000155846	PPARGC1B	2.04648	4.29666	51.6416	6.13808e-07	3.88421e-05
ENSG00000138134	STAMBPL1	0.91796	3.24423	50.2404	6.43468e-07	4.05541e-05
ENSG00000121900	TMEM54	1.05373	7.22275	49.9767	6.68292e-07	4.19488e-05
ENSG00000184489	PTP4A3	1.71145	7.29215	51.2378	6.77434e-07	4.23519e-05
ENSG00000177989	CIMAP1B	-0.781237	5.62445	49.7674	6.8932e-07	4.29226e-05
ENSG00000106415	GLCCI1	-1.61212	2.8806	49.2897	7.41268e-07	4.58651e-05
ENSG00000291196	KRT16P3	3.75357	1.05067	46.3373	7.42468e-07	4.58651e-05
ENSG00000130055	GDPD2	1.53378	6.16874	50.158	7.48423e-07	4.59359e-05
ENSG00000153291	SLC25A27	-1.28572	3.12775	49.2101	7.49517e-07	4.59359e-05
ENSG00000132185	FCRLA	3.06123	2.27125	49.5222	7.56848e-07	4.62034e-05
ENSG00000226742	HSBP1L1	0.718457	5.67803	48.9898	7.73798e-07	4.70536e-05
ENSG00000163788	SNRK	1.23999	5.48361	49.0635	7.78711e-07	4.70847e-05
ENSG00000174307	PHLDA3	1.12486	6.73318	48.9192	7.82508e-07	4.70847e-05
ENSG00000277363	SRCIN1	-1.11409	3.82733	48.9116	7.83383e-07	4.70847e-05
ENSG00000246705	H2AJ	-0.654354	6.38082	48.8489	7.90262e-07	4.73154e-05
ENSG00000203697	CAPN8	3.85245	1.77025	48.7271	8.01184e-07	4.77222e-05
ENSG00000106278	PTPRZ1	-1.79423	3.65109	48.9829	8.03187e-07	4.77222e-05
ENSG00000100647	SUSD6	0.773285	7.02109	48.5825	8.22515e-07	4.86848e-05
ENSG00000137460	FHDC1	-0.927242	4.66013	48.4005	8.45573e-07	4.986e-05
ENSG00000091136	LAMB1	-1.31805	5.95792	48.5355	8.76261e-07	5.14745e-05
ENSG00000137502	RAB30	-1.13865	3.13039	48.1372	8.80764e-07	5.15445e-05
ENSG00000103044	HAS3	3.12298	8.26026	50.3799	8.85523e-07	5.1629e-05
ENSG00000113712	CSNK1A1	0.603828	6.57585	47.9092	9.10682e-07	5.28977e-05
ENSG00000180891	CUEDC1	-0.780528	4.75767	47.8469	9.19499e-07	5.32113e-05
ENSG00000172380	GNG12	0.811675	7.35026	47.7942	9.26746e-07	5.34321e-05
ENSG00000163606	CD200R1	3.15699	1.39729	47.9519	9.35654e-07	5.37227e-05
ENSG00000258791	LINC00520	2.29748	2.53302	47.9421	9.38689e-07	5.37227e-05
ENSG00000187017	ESPN	1.12853	7.56329	47.7206	9.51152e-07	5.42366e-05
ENSG00000183111	ARHGEF37	0.981618	6.64835	47.2918	1.0007e-06	5.68537e-05
ENSG00000125378	BMP4	1.07713	4.87759	47.1056	1.02993e-06	5.81408e-05
ENSG00000166033	HTRA1	-1.31903	5.46719	47.3974	1.03082e-06	5.81408e-05
ENSG00000165704	HPRT1	0.745117	5.32162	47.0536	1.0381e-06	5.82447e-05
ENSG00000142632	ARHGEF19	-0.92939	4.24546	47.0423	1.04015e-06	5.82447e-05
ENSG00000248991	LOC127898556	3.41946	-0.519918	38.0518	1.06167e-06	5.92366e-05
ENSG00000086205	FOLH1	2.57803	1.46564	45.7821	1.06894e-06	5.94292e-05
ENSG00000070010	UFD1	0.706702	5.57216	46.1896	1.18676e-06	6.57451e-05
ENSG00000149418	ST14	0.920406	8.95003	45.9544	1.23118e-06	6.78236e-05
ENSG00000113648	MACROH2A1	0.630714	7.55352	45.945	1.233e-06	6.78236e-05
ENSG00000176641	RNF152	1.36192	4.7241	46.0216	1.24615e-06	6.83055e-05
ENSG00000137563	GGH	1.43405	5.76838	46.3922	1.26513e-06	6.91026e-05
ENSG00000168575	SLC20A2	0.769297	6.17288	45.585	1.30473e-06	7.10165e-05
ENSG00000093009	CDC45	2.30867	2.57066	45.8707	1.31733e-06	7.13094e-05
ENSG00000164687	FABP5	-2.14232	6.45977	47.3425	1.31927e-06	7.13094e-05
ENSG00000154845	PPP4R1	0.860753	7.41249	45.3127	1.36201e-06	7.33649e-05
ENSG00000172197	MBOAT1	-0.932205	2.1882	45.2219	1.38526e-06	7.41626e-05
ENSG00000080546	SESN1	-1.27463	3.92514	45.2038	1.38635e-06	7.41626e-05
ENSG00000100342	APOL1	1.23662	5.48361	45.0374	1.45487e-06	7.75615e-05
ENSG00000141655	TNFRSF11A	1.83087	3.35983	44.9961	1.47243e-06	7.81191e-05
ENSG00000184613	NELL2	2.39743	3.96441	45.9187	1.47536e-06	7.81191e-05
ENSG00000138670	RASGEF1B	-1.46839	4.04514	44.736	1.51237e-06	7.98069e-05
ENSG00000094796	KRT31	-2.21166	1.95763	44.7865	1.52353e-06	8.01245e-05
ENSG00000197879	MYO1C	0.767707	8.40825	44.519	1.54538e-06	8.09999e-05
ENSG00000108829	LRRC59	0.623772	6.33311	44.405	1.57388e-06	8.2217e-05
ENSG00000103876	FAH	-0.763291	3.81494	44.3656	1.58448e-06	8.24391e-05
ENSG00000243701	DUBR	1.47867	2.25805	44.3572	1.59273e-06	8.24391e-05
ENSG00000156284	CLDN8	-1.7517	1.00786	44.5365	1.59402e-06	8.24391e-05
ENSG00000162889	MAPKAPK2	0.739402	7.91893	44.1582	1.63756e-06	8.42233e-05
ENSG00000142973	CYP4B1	1.60882	6.99657	45.277	1.63934e-06	8.42233e-05
ENSG00000080573	COL5A3	-1.25846	6.61072	44.5448	1.64731e-06	8.4354e-05
ENSG00000162747	FCGR3B	-3.17186	-0.139578	38.0068	1.65485e-06	8.44624e-05
ENSG00000162009	SSTR5	-2.55099	-0.582255	36.6826	1.66745e-06	8.48275e-05
ENSG00000133135	RNF128	-1.00246	2.36107	43.9384	1.70042e-06	8.62229e-05
ENSG00000145685	LHFPL2	1.2258	4.81746	43.8113	1.73224e-06	8.75513e-05
ENSG00000186832	KRT16	2.66289	12.427	45.6527	1.75724e-06	8.85275e-05
ENSG00000138029	HADHB	0.435832	7.35459	43.6815	1.76875e-06	8.87427e-05
ENSG00000264230	ANXA8L1	0.618323	6.43572	43.6671	1.77291e-06	8.87427e-05
ENSG00000141338	ABCA8	-3.17681	1.13101	42.8305	1.78366e-06	8.89946e-05
ENSG00000099994	SUSD2	1.53195	6.84722	44.6295	1.7936e-06	8.91319e-05
ENSG00000184564	SLITRK6	-1.77621	0.928703	43.8236	1.79787e-06	8.91319e-05
ENSG00000102891	MT4	-2.72086	2.29869	38.6127	1.83385e-06	9.06272e-05
ENSG00000008516	MMP25	1.70999	4.19621	43.8451	1.84271e-06	9.07768e-05
ENSG00000154310	TNIK	2.85403	3.00404	44.4714	1.85861e-06	9.12712e-05
ENSG00000134463	ECHDC3	1.00589	5.15815	43.2668	1.89247e-06	9.26415e-05
ENSG00000172752	COL6A5	2.54816	3.39035	44.3174	1.90153e-06	9.27937e-05
ENSG00000167325	RRM1	-0.600242	5.33123	43.1854	1.91778e-06	9.32941e-05
ENSG00000173918	C1QTNF1	2.95497	7.52995	44.9488	1.96103e-06	9.51008e-05
ENSG00000204613	TRIM10	1.5141	3.70939	43.0091	1.97534e-06	9.54109e-05
ENSG00000104921	FCER2	3.60187	0.507416	35.7814	1.97968e-06	9.54109e-05
ENSG00000132182	NUP210	1.63056	5.16379	43.8459	1.99856e-06	9.60233e-05
ENSG00000085433	WDR47	1.20364	5.55812	43.0501	2.01406e-06	9.64702e-05
ENSG00000085063	CD59	1.22153	8.91134	43.0412	2.09702e-06	0.000100136
ENSG00000116120	FARSB	0.850597	6.63494	42.5349	2.13423e-06	0.000101601
ENSG00000137033	IL33	-2.22332	4.27796	43.6919	2.14176e-06	0.000101649
ENSG00000163162	RNF149	-0.501281	6.45369	42.358	2.19766e-06	0.000103985
ENSG00000206073	SERPINB4	2.46876	9.9087	44.1042	2.21147e-06	0.000104321
ENSG00000177383	MAGEF1	0.925676	5.09726	42.1155	2.28822e-06	0.000107616
ENSG00000109193	SULT1E1	-3.37908	-0.115843	38.9767	2.32709e-06	0.000109114
ENSG00000197956	S100A6	-1.04614	7.62571	42.0353	2.33513e-06	0.000109162
ENSG00000041982	TNC	1.52091	8.39532	42.8143	2.39209e-06	0.00011149
ENSG00000082196	C1QTNF3	-0.937918	2.24678	41.6465	2.48075e-06	0.000115277
ENSG00000148832	PAOX	1.13026	1.45853	41.582	2.5245e-06	0.000116961
ENSG00000026508	CD44	0.817872	10.7913	41.4213	2.56999e-06	0.000118715
ENSG00000058404	CAMK2B	2.26448	1.9252	41.5675	2.58145e-06	0.000118892
ENSG00000139233	LLPH	1.12353	4.42507	41.2967	2.62519e-06	0.00012055
ENSG00000125124	BBS2	-0.857317	3.891	41.2706	2.63727e-06	0.000120748
ENSG00000188373	GPR15LG	-1.6249	4.39637	41.6164	2.65408e-06	0.00012107
ENSG00000172345	STARD5	0.807609	5.0603	41.2181	2.65986e-06	0.00012107
ENSG00000134253	TRIM45	-1.25171	1.52488	41.1342	2.71897e-06	0.0001234
ENSG00000128283	CDC42EP1	1.63458	8.20895	42.1378	2.74543e-06	0.000123942
ENSG00000185924	RTN4RL1	-1.34984	4.26316	41.116	2.74685e-06	0.000123942
ENSG00000140263	SORD	1.1105	5.38564	40.9182	2.79841e-06	0.000125904
ENSG00000204264	PSMB8	0.61403	6.89374	40.7691	2.87008e-06	0.000128757
ENSG00000164236	ANKRD33B	0.820361	4.28288	40.6712	2.91897e-06	0.000130574
ENSG00000010932	FMO1	-2.36869	1.617	40.7205	2.94699e-06	0.000131449
ENSG00000149782	PLCB3	0.581627	7.16268	40.5606	2.97397e-06	0.000132274
ENSG00000132334	PTPRE	1.22185	4.64655	40.4535	3.02944e-06	0.000134357
ENSG00000159714	ZDHHC1	-1.06026	4.11198	40.3029	3.10907e-06	0.000137497
ENSG00000178075	GRAMD1C	-1.08784	2.99953	40.2446	3.14319e-06	0.000138612
ENSG00000138316	ADAMTS14	1.79538	3.87176	40.5614	3.21515e-06	0.000141046
ENSG00000111647	BLTP3B	1.03066	4.12066	40.0959	3.22169e-06	0.000141046
ENSG00000224308	LINC01527	2.75408	-0.430057	35.3752	3.22557e-06	0.000141046
ENSG00000008323	PLEKHG6	1.04443	5.71729	40.0588	3.24145e-06	0.000141343
ENSG00000111596	CNOT2	0.763641	6.62473	40.0391	3.25242e-06	0.000141426
ENSG00000117013	KCNQ4	1.16314	2.59569	39.9996	3.28039e-06	0.000142245
ENSG00000185052	SLC24A3	1.13579	4.74195	39.9472	3.30502e-06	0.000142915
ENSG00000185920	PTCH1	-1.05793	2.48051	39.856	3.36235e-06	0.000144991
ENSG00000110955	ATP5F1B	0.481582	9.14598	39.7385	3.42584e-06	0.000147037
ENSG00000124151	NCOA3	0.68806	5.42291	39.7096	3.44318e-06	0.000147037
ENSG00000050393	MCUR1	0.65447	6.15738	39.7058	3.44534e-06	0.000147037
ENSG00000183624	HMCES	0.49451	6.20236	39.702	3.44758e-06	0.000147037
ENSG00000130649	CYP2E1	1.26574	4.40427	39.6243	3.49576e-06	0.000148685
ENSG00000229847	EMX2OS	-1.04098	3.29818	39.4946	3.57693e-06	0.000151354
ENSG00000160710	ADAR	0.434087	7.15985	39.4882	3.57797e-06	0.000151354
ENSG00000105088	OLFM2	-0.468383	7.14282	39.3868	3.64175e-06	0.000153635
ENSG00000143416	SELENBP1	1.25822	4.71772	39.3877	3.71274e-06	0.000156206
ENSG00000266709	MGC12916	2.39339	0.612891	39.319	3.79891e-06	0.0001594
ENSG00000169241	SLC50A1	0.549036	6.79343	38.9823	3.90877e-06	0.000162794
ENSG00000174485	DENND4A	1.32605	4.33922	39.0613	3.91445e-06	0.000162794
ENSG00000131791	PRKAB2	-0.796869	4.08052	38.9618	3.92391e-06	0.000162794
ENSG00000158806	NPM2	2.12333	2.34847	39.1222	3.92542e-06	0.000162794
ENSG00000197771	MCMBP	0.432055	6.13775	38.9485	3.93206e-06	0.000162794
ENSG00000114126	TFDP2	-0.622197	4.27528	38.8814	3.97959e-06	0.000164324
ENSG00000015532	XYLT2	-0.727443	5.25592	38.8369	4.01016e-06	0.000165148
ENSG00000136478	TEX2	0.807075	5.69008	38.7909	4.04266e-06	0.000166048
ENSG00000124102	PI3	1.81946	8.77153	40.0061	4.06594e-06	0.000166564
ENSG00000266028	SRGAP2	-0.867379	5.14227	38.6923	4.11376e-06	0.000168081
ENSG00000154978	VOPP1	1.10554	4.09509	38.6621	4.13672e-06	0.000168577
ENSG00000140740	UQCRC2	0.428023	7.52856	38.631	4.15816e-06	0.000169008
ENSG00000180071	ANKRD18A	0.979469	3.97741	38.3842	4.34509e-06	0.000176146
ENSG00000154518	ATP5MC3	0.646	7.10353	38.3524	4.36842e-06	0.000176632
ENSG00000128335	APOL2	0.677819	5.46096	38.3179	4.39546e-06	0.000177265
ENSG00000146950	SHROOM2	-1.1824	2.79127	38.1538	4.53192e-06	0.000182296
ENSG00000139192	TAPBPL	0.783996	4.19608	38.1137	4.55896e-06	0.000182911
ENSG00000107521	HPS1	0.504443	4.81117	38.0726	4.59183e-06	0.000183756
ENSG00000100079	LGALS2	2.16891	1.90611	38.05	4.65415e-06	0.000185772
ENSG00000002834	LASP1	0.462849	8.1801	37.887	4.74617e-06	0.000188961
ENSG00000180316	PNPLA1	0.781913	5.85865	37.7509	4.86345e-06	0.000193136
ENSG00000176928	GCNT4	1.46082	2.86592	37.625	4.9843e-06	0.000197383
ENSG00000119900	OGFRL1	1.08748	5.51526	37.6835	4.99575e-06	0.000197383
ENSG00000050628	PTGER3	-1.03462	4.71085	37.5881	5.00865e-06	0.000197391
ENSG00000196455	PIK3R4	0.589043	4.32141	37.569	5.02587e-06	0.00019757
ENSG00000165879	FRAT1	-1.24536	1.99933	37.5436	5.06469e-06	0.000198595
ENSG00000134369	NAV1	0.747574	6.37581	37.4631	5.1217e-06	0.000200325
ENSG00000153879	CEBPG	-0.391451	6.01221	37.3584	5.21945e-06	0.000203637
ENSG00000038532	CLEC16A	0.613938	5.8306	37.3358	5.24079e-06	0.000203958
ENSG00000142224	IL19	6.07686	2.66472	37.5085	5.31236e-06	0.000206228
ENSG00000079931	MOXD1	-1.78328	3.98248	37.7505	5.38344e-06	0.000208465
ENSG00000272636	DOC2B	0.842798	7.32699	37.1737	5.39676e-06	0.000208465
ENSG00000174080	CTSF	-1.20306	4.85153	37.2181	5.46322e-06	0.000210491
ENSG00000170113	NIPA1	1.7584	5.42992	38.0278	5.47626e-06	0.000210491
ENSG00000029153	BMAL2	0.897004	5.90971	36.7359	5.84436e-06	0.000224087
ENSG00000116459	ATP5PB	0.468063	7.15734	36.7142	5.8675e-06	0.000224421
ENSG00000130734	ATG4D	0.579922	5.7039	36.6238	5.96546e-06	0.000227609
ENSG00000099284	MACROH2A2	0.725442	4.85285	36.5649	6.03063e-06	0.000229532
ENSG00000131089	ARHGEF9	0.800174	4.60756	36.5085	6.09358e-06	0.000231363
ENSG00000166106	ADAMTS15	2.91897	2.91226	37.3507	6.15194e-06	0.00023301
ENSG00000182580	EPHB3	0.970092	7.3695	36.4043	6.24839e-06	0.000235935
ENSG00000152527	PLEKHH2	1.08931	3.77082	36.3642	6.25946e-06	0.000235935
ENSG00000136153	LMO7	0.910434	6.11603	36.3335	6.29173e-06	0.000236402
ENSG00000148600	CDHR1	-1.72986	6.53356	37.3515	6.30223e-06	0.000236402
ENSG00000205336	ADGRG1	-0.736283	7.02765	36.2287	6.4144e-06	0.000240031
ENSG00000180354	MTURN	-0.840059	4.98109	36.1945	6.45547e-06	0.00024065
ENSG00000164048	ZNF589	1.08006	4.89157	36.1894	6.46184e-06	0.00024065
ENSG00000010017	RANBP9	0.742102	5.65464	36.1475	6.51129e-06	0.000241912
ENSG00000174527	MYO1H	-3.59009	-0.90256	32.4074	6.79542e-06	0.000251867
ENSG00000063180	CA11	-0.712956	3.88383	35.9039	6.81354e-06	0.000251939
ENSG00000203288	TDRKH-AS1	1.87641	0.085083	36.0184	6.84762e-06	0.00025208
ENSG00000123096	SSPN	2.01408	2.76848	36.1017	6.84973e-06	0.00025208
ENSG00000160216	AGPAT3	0.401204	6.51089	35.8465	6.88443e-06	0.000252759
ENSG00000112902	SEMA5A	1.27998	3.50644	35.7222	7.05031e-06	0.00025824
ENSG00000247287	PRKCH-AS1	-0.733115	2.33312	35.6789	7.11696e-06	0.00026007
ENSG00000174370	KCNJ5-AS1	-1.72774	0.198335	35.9119	7.17996e-06	0.000261172
ENSG00000116990	MYCL	-1.85865	5.18063	36.6121	7.18341e-06	0.000261172
ENSG00000101439	CST3	0.773697	8.26821	35.6075	7.19746e-06	0.000261172
ENSG00000152661	GJA1	-1.16396	7.92777	35.9185	7.2529e-06	0.000262108
ENSG00000234224	TMEM229A	5.80029	0.666035	32.8041	7.27268e-06	0.000262108
ENSG00000143753	DEGS1	-0.803103	8.74071	35.551	7.27378e-06	0.000262108
ENSG00000102024	PLS3	-0.473869	7.06699	35.5117	7.32734e-06	0.000263429
ENSG00000012660	ELOVL5	1.00411	5.46532	35.4254	7.44687e-06	0.000267109
ENSG00000127884	ECHS1	0.555222	6.59136	35.3289	7.58232e-06	0.000271343
ENSG00000010319	SEMA3G	-2.76332	1.29503	35.0499	7.73234e-06	0.000275672
ENSG00000109323	MANBA	-0.850427	3.25121	35.2232	7.73872e-06	0.000275672
ENSG00000167767	KRT80	-1.14002	8.56306	35.3442	8.04004e-06	0.000285752
ENSG00000171793	CTPS1	0.752901	4.5258	34.9782	8.10044e-06	0.000287243
ENSG00000167549	CORO6	1.44979	4.76744	35.3993	8.14534e-06	0.000288178
ENSG00000132746	ALDH3B2	-0.860922	9.02395	34.8826	8.24692e-06	0.000290586
ENSG00000138119	MYOF	0.707962	7.85081	34.8703	8.26604e-06	0.000290586
ENSG00000050405	LIMA1	0.662401	7.2719	34.8682	8.26939e-06	0.000290586
ENSG00000122877	EGR2	1.7838	4.56631	35.6106	8.36536e-06	0.000293253
ENSG00000155850	SLC26A2	1.20003	5.70488	35.0952	8.38297e-06	0.000293253
ENSG00000122863	CHST3	-1.23613	4.59372	34.8645	8.47247e-06	0.00029572
ENSG00000114270	COL7A1	-0.867466	8.30088	34.6615	8.59958e-06	0.000299485
ENSG00000197780	TAF13	0.728042	5.50104	34.5966	8.70657e-06	0.000302534
ENSG00000131746	TNS4	1.57688	9.95203	35.1955	9.08279e-06	0.000314401
ENSG00000265190	ANXA8	0.749663	6.73359	34.371	9.0885e-06	0.000314401
ENSG00000171346	KRT15	-2.54887	6.6406	35.5296	9.3193e-06	0.000321671
ENSG00000186577	SMIM29	0.699203	5.80517	34.2234	9.34882e-06	0.000321976
ENSG00000091128	LAMB4	-1.96778	4.59593	35.0392	9.41038e-06	0.000323338
ENSG00000138152	BTBD16	-1.21897	3.48485	34.1826	9.42991e-06	0.000323338
ENSG00000084444	FAM234B	-0.64186	3.65361	34.1543	9.47692e-06	0.000324236
ENSG00000120053	GOT1	0.749254	5.15229	34.0728	9.62277e-06	0.000328504
ENSG00000141574	SECTM1	1.80332	7.37664	35.1659	9.67182e-06	0.000329456
ENSG00000125356	NDUFA1	0.55248	5.74374	34.0109	9.73738e-06	0.000330965
ENSG00000033867	SLC4A7	2.60912	4.86052	35.093	9.89635e-06	0.000335607
ENSG00000164904	ALDH7A1	-1.14548	5.67293	34.1882	9.91709e-06	0.000335607
ENSG00000054179	ENTPD2	1.24477	6.05842	34.3384	9.96325e-06	0.00033635
ENSG00000142102	PGGHG	-0.832764	6.39012	33.8818	9.98224e-06	0.00033635
ENSG00000150672	DLG2	-2.18191	4.26809	34.7293	1.01413e-05	0.000340722
ENSG00000134061	CD180	3.38246	0.253264	29.7952	1.01741e-05	0.000340722
ENSG00000071205	ARHGAP10	0.673344	4.177	33.7824	1.01777e-05	0.000340722
ENSG00000091513	TF	-1.28037	1.03943	33.9393	1.02265e-05	0.000341623
ENSG00000176871	WSB2	0.556946	5.84012	33.7273	1.02843e-05	0.000342818
ENSG00000115159	GPD2	0.962938	5.90309	33.713	1.03339e-05	0.000343735
ENSG00000004961	HCCS	0.460238	4.46437	33.6233	1.04946e-05	0.000348335
ENSG00000157551	KCNJ15	-1.44938	3.94562	33.7459	1.06266e-05	0.000351968
ENSG00000071575	TRIB2	-0.94822	4.78871	33.5066	1.07344e-05	0.000354782
ENSG00000166710	B2M	0.585156	11.465	33.4732	1.08032e-05	0.000356299
ENSG00000120162	MOB3B	-0.714897	3.64795	33.4591	1.08368e-05	0.000356651
ENSG00000134245	WNT2B	-0.813063	3.64335	33.3886	1.09864e-05	0.000360036
ENSG00000167508	MVD	0.805745	7.50918	33.3802	1.10002e-05	0.000360036
ENSG00000255302	EID1	1.23146	6.58076	33.87	1.1009e-05	0.000360036
ENSG00000197343	ZNF655	0.579649	6.47823	33.2949	1.11845e-05	0.000365008
ENSG00000154319	FAM167A	-1.04206	3.46276	33.2437	1.13043e-05	0.000368147
ENSG00000134207	SYT6	3.07319	-0.0654569	29.195	1.13796e-05	0.000369824
ENSG00000082438	COBLL1	0.657538	4.5542	33.0477	1.17392e-05	0.000380717
ENSG00000110723	EXPH5	-1.09332	4.46967	33.0307	1.1779e-05	0.000381212
ENSG00000049283	EPN3	-0.879969	5.41275	32.9991	1.18506e-05	0.000382735
ENSG00000184640	SEPTIN9	0.523326	9.52433	32.9591	1.19431e-05	0.000384924
ENSG00000130653	PNPLA7	-1.11973	5.05603	33.0378	1.20057e-05	0.000386143
ENSG00000265972	TXNIP	-1.51131	8.43337	33.6342	1.21464e-05	0.000389861
ENSG00000177674	AGTRAP	-0.869287	5.79194	32.8535	1.21936e-05	0.000390572
ENSG00000131981	LGALS3	0.495637	9.06085	32.7707	1.23935e-05	0.000396159
ENSG00000185418	TARS3	0.550127	4.30598	32.7515	1.24426e-05	0.000396913
ENSG00000124201	ZNFX1	0.784262	5.95727	32.686	1.26022e-05	0.000401181
ENSG00000149212	SESN3	-1.27561	3.35926	32.6786	1.2628e-05	0.000401184
ENSG00000130700	GATA5	2.89942	1.58782	32.948	1.27775e-05	0.000405105
ENSG00000086696	HSD17B2	1.17649	3.40666	32.6062	1.28111e-05	0.000405347
ENSG00000081014	AP4E1	0.642809	4.28491	32.585	1.2858e-05	0.000406007
ENSG00000198535	C2CD4A	-3.07052	2.59062	33.2244	1.29561e-05	0.000408274
ENSG00000197506	SLC28A3	1.66561	4.74219	33.1849	1.31455e-05	0.000413405
ENSG00000171109	MFN1	0.616122	5.63266	32.4148	1.32962e-05	0.000416748
ENSG00000160087	UBE2J2	0.374756	6.46787	32.4091	1.33111e-05	0.000416748
ENSG00000134762	DSC3	0.854469	10.6639	32.3902	1.3361e-05	0.000416748
ENSG00000167107	ACSF2	1.50944	5.62186	33.1294	1.33621e-05	0.000416748
ENSG00000152056	AP1S3	1.60118	2.60822	32.3908	1.33856e-05	0.000416748
ENSG00000121064	SCPEP1	-0.922593	4.97626	32.319	1.35525e-05	0.00042092
ENSG00000120471	TP53AIP1	-1.43624	3.07543	32.3153	1.35737e-05	0.00042092
ENSG00000102007	PLP2	0.584201	8.60963	32.2977	1.36088e-05	0.000421
ENSG00000108691	CCL2	1.80413	7.16349	33.3458	1.36304e-05	0.000421
ENSG00000170775	GPR37	1.00694	4.84311	32.2631	1.3704e-05	0.000422435
ENSG00000185432	TMT1A	-1.57855	3.90211	32.5576	1.38434e-05	0.000425889
ENSG00000111912	NCOA7	-1.29928	4.98382	32.5038	1.38994e-05	0.00042677
ENSG00000134308	YWHAQ	0.516443	7.92593	32.1621	1.39809e-05	0.000428426
ENSG00000140859	KIFC3	-0.635262	6.20891	32.0878	1.41895e-05	0.000433966
ENSG00000266714	MYO15B	-0.606059	5.95273	32.0493	1.42992e-05	0.000435948
ENSG00000159202	UBE2Z	0.728632	7.48241	32.0453	1.43104e-05	0.000435948
ENSG00000147862	NFIB	0.742166	6.17474	32.0028	1.44325e-05	0.00043881
ENSG00000198729	PPP1R14C	-0.692308	6.39637	31.9459	1.45973e-05	0.000442957
ENSG00000230701	FBXW4P1	1.0772	1.6569	31.9544	1.46269e-05	0.000442992
ENSG00000076258	FMO4	-1.09111	1.83569	31.9395	1.46862e-05	0.000443923
ENSG00000241553	ARPC4	0.415606	6.62475	31.8842	1.47788e-05	0.000445085
ENSG00000186815	TPCN1	-0.723484	5.74723	31.8832	1.47818e-05	0.000445085
ENSG00000132749	TESMIN	-1.2536	1.48258	31.7372	1.53514e-05	0.000461037
ENSG00000204682	MIR1915HG	-1.24039	1.97917	31.7078	1.53709e-05	0.000461037
ENSG00000132376	INPP5K	0.493394	6.10938	31.6364	1.55328e-05	0.000464997
ENSG00000197798	FAM118B	0.655476	3.21452	31.5638	1.57696e-05	0.000471182
ENSG00000160062	ZBTB8A	1.07463	2.30058	31.546	1.58487e-05	0.000472637
ENSG00000133131	MORC4	0.825029	5.54353	31.4943	1.59846e-05	0.00047578
ENSG00000174996	KLC2	0.444537	5.73396	31.4437	1.61486e-05	0.000479743
ENSG00000154153	RETREG1	1.11979	4.23739	31.3797	1.63628e-05	0.000485181
ENSG00000153790	SPMIP4	-0.863242	1.88854	31.3135	1.66233e-05	0.000491966
ENSG00000166326	TRIM44	0.44711	5.88204	31.2694	1.67285e-05	0.000494141
ENSG00000004777	ARHGAP33	-0.760884	4.50926	31.2353	1.68469e-05	0.000496695
ENSG00000163864	NMNAT3	-0.996709	3.33608	31.2186	1.69129e-05	0.000497701
ENSG00000163297	ANTXR2	-1.09239	4.01565	31.1621	1.71015e-05	0.000502299
ENSG00000161551	ZNF577	-0.571139	3.80401	31.142	1.71713e-05	0.0005034
ENSG00000182810	DDX28	0.815343	4.63585	31.1136	1.72684e-05	0.000505294
ENSG00000145949	MYLK4	-1.56918	0.787949	31.0664	1.78435e-05	0.000521143
ENSG00000267414	SETBP1-DT	1.62291	0.693056	31.0996	1.78962e-05	0.000521705
ENSG00000134248	LAMTOR5	0.447642	5.61727	30.9118	1.79915e-05	0.000523503
ENSG00000113161	HMGCR	0.808929	6.8258	30.8859	1.80869e-05	0.000524624
ENSG00000079215	SLC1A3	-1.07457	3.58907	30.8813	1.81117e-05	0.000524624
ENSG00000188483	IER5L	-1.04478	3.84464	30.8763	1.81312e-05	0.000524624
ENSG00000175198	PCCA	-0.900841	2.88275	30.834	1.82939e-05	0.000528352
ENSG00000137491	SLCO2B1	2.29754	4.12327	31.642	1.84288e-05	0.000530351
ENSG00000178372	CALML5	-1.60072	7.71641	31.5776	1.84558e-05	0.000530351
ENSG00000151611	MMAA	0.56668	3.54806	30.7864	1.84653e-05	0.000530351
ENSG00000139324	TMTC3	1.07892	4.98841	30.8462	1.85879e-05	0.000532887
ENSG00000100336	APOL4	1.41473	5.2755	31.3038	1.8671e-05	0.000533811
ENSG00000161905	ALOX15	3.01653	3.03846	31.5688	1.86887e-05	0.000533811
ENSG00000173404	INSM1	3.0305	-0.709853	27.4543	1.89216e-05	0.000539474
ENSG00000197694	SPTAN1	0.597826	7.85885	30.642	1.90136e-05	0.000541107
ENSG00000164296	TIGD6	0.680883	2.63533	30.602	1.91888e-05	0.000545095
ENSG00000113845	TIMMDC1	0.443328	6.14336	30.5457	1.93937e-05	0.000548989
ENSG00000112679	DUSP22	0.417888	6.90719	30.5451	1.93964e-05	0.000548989
ENSG00000188042	ARL4C	0.633858	5.36699	30.5222	1.94886e-05	0.000550596
ENSG00000087253	LPCAT2	-0.836306	3.39037	30.4546	1.977e-05	0.000557537
ENSG00000139318	DUSP6	1.11313	5.72243	30.6467	1.99015e-05	0.000560229
ENSG00000242802	AP5Z1	0.533521	6.62513	30.3747	2.00899e-05	0.000564512
ENSG00000115194	SLC30A3	2.94171	-0.688605	25.8253	2.02577e-05	0.000568202
ENSG00000157216	SSBP3	0.832718	6.76525	30.2514	2.06087e-05	0.000577008
ENSG00000070214	SLC44A1	-0.490773	5.8794	30.2286	2.07063e-05	0.000578698
ENSG00000158458	NRG2	-1.95329	0.450803	30.4197	2.08742e-05	0.000582347
ENSG00000172478	MAB21L4	0.946713	7.78306	30.2473	2.10201e-05	0.000585367
ENSG00000179772	FOXS1	-3.73571	-0.217486	26.3025	2.11683e-05	0.000588063
ENSG00000165795	NDRG2	-0.600073	6.92627	30.1166	2.11925e-05	0.000588063
ENSG00000171522	PTGER4	0.91179	2.98247	29.9958	2.17475e-05	0.00060239
ENSG00000100726	TELO2	0.48063	6.60905	29.9654	2.18697e-05	0.000604119
ENSG00000130304	SLC27A1	-0.570095	5.52185	29.9616	2.18875e-05	0.000604119
ENSG00000255690	TRIL	-3.17983	-1.0211	25.7688	2.23072e-05	0.000614612
ENSG00000101850	GPR143	1.29209	2.77402	29.8382	2.24902e-05	0.000618561
ENSG00000119471	HSDL2	-0.622242	5.1172	29.7927	2.26733e-05	0.000622497
ENSG00000133678	TMEM254	-1.00753	4.42991	29.7398	2.29284e-05	0.000628391
ENSG00000198168	SVIP	0.880074	3.91452	29.5122	2.40509e-05	0.000657996
ENSG00000128564	VGF	2.483	-0.22231	26.601	2.41895e-05	0.000660627
ENSG00000143819	EPHX1	-0.923804	5.38853	29.4703	2.4259e-05	0.000661253
ENSG00000188508	KRTDAP	-0.986912	9.54135	29.6505	2.42974e-05	0.000661253
ENSG00000256812	CAPNS2	-1.16295	5.75965	29.7679	2.4456e-05	0.000664408
ENSG00000128989	ARPP19	0.470872	6.79636	29.421	2.45111e-05	0.000664747
ENSG00000111432	FZD10	1.43161	4.45474	29.7062	2.50226e-05	0.000677438
ENSG00000160285	LSS	0.671032	8.08058	29.2959	2.5167e-05	0.000680163
ENSG00000100290	BIK	1.26994	2.03644	29.2709	2.53888e-05	0.000684969
ENSG00000156265	MAP3K7CL	-1.07089	2.28563	29.2504	2.54559e-05	0.000685593
ENSG00000248727	LINC01948	-1.35764	1.81098	29.2169	2.56968e-05	0.000690885
ENSG00000181804	SLC9A9	-1.22144	2.54484	29.1896	2.57703e-05	0.000691665
ENSG00000110756	HPS5	0.990558	4.42775	29.1145	2.61551e-05	0.000700785
ENSG00000099246	RAB18	0.665569	6.86474	29.0623	2.64431e-05	0.000707284
ENSG00000104518	GSDMD	0.558073	5.74973	29.0249	2.66553e-05	0.000711737
ENSG00000005022	SLC25A5	0.51141	8.38144	28.9421	2.71271e-05	0.000723096
ENSG00000106976	DNM1	-0.939004	4.31725	28.9037	2.73543e-05	0.000727906
ENSG00000196155	PLEKHG4	-0.49763	4.66886	28.7902	2.80227e-05	0.000744419
ENSG00000137709	POU2F3	0.621025	7.22827	28.7695	2.81438e-05	0.000746362
ENSG00000161642	ZNF385A	0.558507	8.90373	28.7201	2.84427e-05	0.000753006
ENSG00000180871	CXCR2	-1.46095	2.88283	28.6882	2.86975e-05	0.000758047
ENSG00000116954	RRAGC	0.455365	6.25975	28.673	2.87305e-05	0.000758047
ENSG00000132613	MTSS2	-0.547378	4.70692	28.6402	2.89353e-05	0.00076216
ENSG00000163331	DAPL1	-1.79726	3.68322	29.1393	2.90008e-05	0.000762593
ENSG00000123104	ITPR2	0.795571	6.02808	28.5892	2.92512e-05	0.00076788
ENSG00000027869	SH2D2A	1.66283	1.90601	28.5903	2.94093e-05	0.000770437
ENSG00000197122	SRC	0.724496	6.37261	28.558	2.94476e-05	0.000770437
ENSG00000082641	NFE2L1	0.608617	8.32008	28.5349	2.95939e-05	0.000772966
ENSG00000265354	TIMM23	0.484305	5.4676	28.4818	2.99333e-05	0.000780523
ENSG00000165424	ZCCHC24	-1.03129	3.90512	28.4544	3.01197e-05	0.00078407
ENSG00000140395	SKIC8	0.47554	5.64871	28.4133	3.03775e-05	0.00078946
ENSG00000132669	RIN2	-0.780477	6.64366	28.2199	3.16716e-05	0.00082172
ENSG00000138617	PARP16	-0.437846	3.96605	28.1791	3.19586e-05	0.000827785
ENSG00000105697	HAMP	-2.15575	0.458029	26.1353	3.21493e-05	0.000830684
ENSG00000171492	LRRC8D	0.884443	3.4378	28.1485	3.21772e-05	0.000830684
ENSG00000100350	FOXRED2	-0.782874	4.23249	28.124	3.23404e-05	0.000833162
ENSG00000163293	NIPAL1	0.768352	4.86315	28.1179	3.23802e-05	0.000833162
ENSG00000110697	PITPNM1	0.548463	6.69113	28.0904	3.25714e-05	0.000836698
ENSG00000108839	ALOX12	-1.03817	2.13334	28.0671	3.28195e-05	0.000841681
ENSG00000169435	RASSF6	1.42911	3.15797	28.0327	3.31916e-05	0.000848828
ENSG00000100994	PYGB	-0.796155	6.51211	28.0013	3.32072e-05	0.000848828
ENSG00000261150	EPPK1	1.04041	7.56299	28.2346	3.33089e-05	0.000850033
ENSG00000178947	SMIM10L2A	-1.21974	2.17325	27.986	3.33934e-05	0.000850794
ENSG00000178026	LRRC75B	-0.879249	3.86581	27.9505	3.35862e-05	0.000853037
ENSG00000231233	CFAP58-DT	-1.28807	0.723056	28.0818	3.35911e-05	0.000853037
ENSG00000115286	NDUFS7	0.612273	4.26055	27.9204	3.38011e-05	0.000856974
ENSG00000114999	TTL	0.799234	6.40119	27.8551	3.42803e-05	0.000867594
ENSG00000143106	PSMA5	0.391104	6.13151	27.8482	3.43315e-05	0.000867594
ENSG00000125826	RBCK1	0.465027	7.37806	27.8298	3.44695e-05	0.00086967
ENSG00000165794	SLC39A2	-1.51829	4.44857	28.3016	3.45594e-05	0.000870527
ENSG00000280594	BTG3-AS1	-1.26573	0.38406	27.963	3.47049e-05	0.000872373
ENSG00000090512	FETUB	2.7054	0.315978	27.3577	3.47447e-05	0.000872373
ENSG00000064042	LIMCH1	0.816043	4.81451	27.7601	3.50013e-05	0.000875986
ENSG00000178882	RFLNA	1.97188	0.663648	27.6863	3.50044e-05	0.000875986
ENSG00000161249	DMKN	-0.75079	11.2791	27.7523	3.50574e-05	0.000875986
ENSG00000185046	ANKS1B	1.91893	0.516757	27.8586	3.51507e-05	0.000876908
ENSG00000135373	EHF	1.3316	8.02305	28.3007	3.52123e-05	0.00087704
ENSG00000204033	LRIT2	-1.6745	1.43518	27.7536	3.54402e-05	0.000879319
ENSG00000180694	TMEM64	-0.722931	3.01208	27.7028	3.54603e-05	0.000879319
ENSG00000134265	NAPG	0.677868	5.29853	27.6984	3.54733e-05	0.000879319
ENSG00000120915	EPHX2	-0.841956	5.58716	27.6674	3.57145e-05	0.000883891
ENSG00000101000	PROCR	0.986661	5.43258	27.7242	3.58789e-05	0.000886551
ENSG00000116198	CEP104	0.502838	4.69636	27.6056	3.62033e-05	0.000893148
ENSG00000182054	IDH2	-0.653279	7.6826	27.5867	3.63502e-05	0.000894556
ENSG00000249184	LOC105377488	1.96097	-0.814786	24.4458	3.63753e-05	0.000894556
ENSG00000109906	ZBTB16	-1.2394	5.13831	27.7896	3.68004e-05	0.000901704
ENSG00000204564	C6orf136	0.442468	4.58431	27.526	3.68405e-05	0.000901704
ENSG00000149256	TENM4	-0.751039	4.07052	27.5226	3.6873e-05	0.000901704
ENSG00000143036	SLC44A3	-0.776661	3.33545	27.5206	3.68976e-05	0.000901704
ENSG00000124588	NQO2	-0.451084	5.35858	27.5051	3.70087e-05	0.000902766
ENSG00000150540	HNMT	-1.38981	2.92774	27.4969	3.71033e-05	0.000902766
ENSG00000151414	NEK7	0.972386	4.73135	27.4922	3.71151e-05	0.000902766
ENSG00000233452	STXBP5-AS1	-1.61161	1.19348	27.5548	3.735e-05	0.000906788
ENSG00000240849	PEDS1	-0.459458	5.62202	27.4574	3.73969e-05	0.000906788
ENSG00000108924	HLF	-0.901707	4.39001	27.3584	3.8226e-05	0.000925451
ENSG00000160145	KALRN	1.34201	4.1551	27.5308	3.87139e-05	0.000935805
ENSG00000117834	SLC5A9	-1.74476	1.58515	27.2742	3.94162e-05	0.000949912
ENSG00000189419	SPATA41	-1.38528	-0.139332	27.2388	3.94195e-05	0.000949912
ENSG00000137648	TMPRSS4	0.807237	8.90728	27.2027	3.95551e-05	0.000951707
ENSG00000102547	CAB39L	-0.69562	3.24093	27.1966	3.9628e-05	0.00095199
ENSG00000135439	AGAP2	-1.06256	3.11452	27.1515	4.0033e-05	0.000960198
ENSG00000184949	FAM227A	-2.02841	-0.510014	26.7586	4.00931e-05	0.000960198
ENSG00000002587	HS3ST1	3.9509	3.72521	27.9915	4.04528e-05	0.000966048
ENSG00000185880	TRIM69	0.478108	6.0632	27.1003	4.04614e-05	0.000966048
ENSG00000163513	TGFBR2	-0.993168	5.38284	27.1699	4.0629e-05	0.000968562
ENSG00000084754	HADHA	0.391359	7.88253	27.0578	4.08447e-05	0.0009706
ENSG00000189067	LITAF	0.621506	7.79415	27.0519	4.08981e-05	0.0009706
ENSG00000010278	CD9	0.576007	9.24832	27.0515	4.09015e-05	0.0009706
ENSG00000167653	PSCA	-1.25672	2.26428	27.1008	4.14877e-05	0.000983012
ENSG00000161267	BDH1	-0.653827	5.71047	26.8851	4.2442e-05	0.00100344
ENSG00000126267	COX6B1	0.444226	6.91938	26.8812	4.24787e-05	0.00100344
ENSG00000143450	OAZ3	1.11481	1.88296	26.8827	4.26003e-05	0.00100479
ENSG00000147465	STAR	-1.37193	1.35765	26.8505	4.31835e-05	0.00101688
ENSG00000172201	ID4	-0.927414	4.9597	26.8014	4.32435e-05	0.00101688
ENSG00000131781	FMO5	-1.37638	0.750656	26.9178	4.33463e-05	0.00101775
ENSG00000143149	ALDH9A1	0.637046	6.85001	26.7694	4.35501e-05	0.00102067
ENSG00000075624	ACTB	0.679335	12.0555	26.7641	4.36016e-05	0.00102067
ENSG00000188315	C3orf62	-0.682061	2.9076	26.6772	4.44822e-05	0.00103843
ENSG00000105516	DBP	-1.24043	3.24723	26.6762	4.44938e-05	0.00103843
ENSG00000257242	LINC01619	3.18956	2.41488	27.1574	4.46745e-05	0.00104109
ENSG00000162241	SLC25A45	-0.788281	2.54778	26.6175	4.50949e-05	0.00104932
ENSG00000173598	NUDT4	-0.794069	3.73353	26.5871	4.53753e-05	0.00105427
ENSG00000198948	MFAP3L	-1.11648	2.89161	26.5733	4.5541e-05	0.00105654
ENSG00000131174	COX7B	0.458929	6.25292	26.5144	4.61073e-05	0.00106808
ENSG00000237923	LINC02570	1.53251	0.410647	25.9837	4.62833e-05	0.00107009
ENSG00000093010	COMT	-0.789711	6.4736	26.4928	4.63313e-05	0.00107009
ENSG00000146409	SLC18B1	-0.781606	2.86207	26.4803	4.64904e-05	0.00107217
ENSG00000131626	PPFIA1	0.614087	4.85215	26.463	4.66445e-05	0.00107353
ENSG00000250479	CHCHD10	0.869801	3.93792	26.4597	4.66874e-05	0.00107353
ENSG00000183166	CALN1	-1.14564	0.953259	26.481	4.71308e-05	0.00108142
ENSG00000060709	RIMBP2	-1.51798	0.495068	26.5342	4.71691e-05	0.00108142
ENSG00000141401	IMPA2	-0.574367	7.82856	26.3846	4.74711e-05	0.00108607
ENSG00000198039	ZNF273	-0.899916	4.68828	26.3813	4.75116e-05	0.00108607
ENSG00000145113	MUC4	2.63036	1.55984	26.5219	4.76609e-05	0.00108789
ENSG00000066230	SLC9A3	1.07144	3.76307	26.3612	4.77425e-05	0.00108815
ENSG00000235706	DICER1-AS1	-1.08685	1.70642	26.3607	4.78976e-05	0.00109009
ENSG00000223573	TINCR	-0.979064	6.57098	26.5027	4.80998e-05	0.00109244
ENSG00000095321	CRAT	0.692422	5.73177	26.3225	4.81411e-05	0.00109244
ENSG00000109255	NMU	-1.74835	1.66166	26.3484	4.83784e-05	0.00109565
ENSG00000119681	LTBP2	-1.41535	3.73705	26.4745	4.84234e-05	0.00109565
ENSG00000169813	HNRNPF	0.40863	8.37804	26.2779	4.86266e-05	0.00109865
ENSG00000186591	UBE2H	-0.543941	6.36432	26.2491	4.89438e-05	0.00110421
ENSG00000162641	AKNAD1	-2.26557	-0.406535	23.793	4.90856e-05	0.00110445
ENSG00000183049	CAMK1D	0.492998	6.31588	26.2353	4.90959e-05	0.00110445
ENSG00000176984	LOC107984399	2.85005	-0.899549	23.1454	4.92804e-05	0.001107
ENSG00000142794	NBPF3	1.65252	1.56994	26.2413	4.96297e-05	0.00111324
ENSG00000151612	ZNF827	0.929139	2.612	26.1326	5.03113e-05	0.0011269
ENSG00000186081	KRT5	-0.749501	14.0837	26.0685	5.09848e-05	0.00114035
ENSG00000179091	CYC1	0.466457	7.04563	26.0588	5.10964e-05	0.0011412
ENSG00000151090	THRB	-0.617036	3.04449	26.0521	5.12073e-05	0.00114204
ENSG00000101311	FERMT1	-0.805575	4.66219	26.0406	5.13144e-05	0.00114279
ENSG00000173762	CD7	1.52108	1.71023	26.0448	5.17718e-05	0.00115133
ENSG00000148840	PPRC1	0.518698	6.32826	25.947	5.24094e-05	0.00116385
ENSG00000109919	MTCH2	0.443057	6.11521	25.9309	5.26017e-05	0.00116645
ENSG00000102901	CENPT	-0.543959	6.35985	25.9172	5.27663e-05	0.001167
ENSG00000118507	AKAP7	-1.47426	0.726221	25.9834	5.28579e-05	0.001167
ENSG00000257365	FNTB	0.535535	4.03751	25.9103	5.28588e-05	0.001167
ENSG00000170190	SLC16A5	-0.723296	3.90871	25.9048	5.29262e-05	0.001167
ENSG00000100911	PSME2	0.601803	7.05898	25.7673	5.4599e-05	0.00120218
ENSG00000196557	CACNA1H	1.29256	5.70552	26.2339	5.47451e-05	0.00120359
ENSG00000159516	SPRR2G	-1.39406	9.7611	26.3167	5.48474e-05	0.00120359
ENSG00000165434	PGM2L1	-1.65212	1.58273	25.777	5.4946e-05	0.00120359
ENSG00000121207	LRAT	2.65884	0.406627	24.7255	5.49722e-05	0.00120359
ENSG00000182208	MOB2	0.532678	6.83788	25.7238	5.51445e-05	0.00120524
ENSG00000050820	BCAR1	0.850779	7.68709	25.7729	5.52026e-05	0.00120524
ENSG00000204580	DDR1	0.645952	9.06472	25.6988	5.54606e-05	0.00120918
ENSG00000174175	SELP	2.72625	1.27861	23.8825	5.6914e-05	0.00123913
ENSG00000155265	GOLGA7B	0.731268	7.60504	25.5772	5.70251e-05	0.00123982
ENSG00000265763	ZNF488	-1.54224	0.931111	25.6457	5.7188e-05	0.00124163
ENSG00000183578	TNFAIP8L3	-0.754023	4.76273	25.5384	5.75396e-05	0.00124752
ENSG00000099860	GADD45B	-0.991246	6.39661	25.6608	5.84563e-05	0.00126496
ENSG00000255529	POLR2M	0.577635	3.9235	25.4664	5.85063e-05	0.00126496
ENSG00000196503	ARL9	-1.9225	-0.123117	25.2618	5.90756e-05	0.00127549
ENSG00000213625	LEPROT	-0.356876	6.40869	25.4096	5.92638e-05	0.00127778
ENSG00000167193	CRK	0.443253	5.86639	25.3913	5.95135e-05	0.00128139
ENSG00000162692	VCAM1	2.52823	2.30027	24.3988	6.04827e-05	0.00130046
ENSG00000089775	ZBTB25	-0.518151	3.75685	25.3156	6.05743e-05	0.00130063
ENSG00000106804	C5	-0.927178	2.04498	25.3128	6.07137e-05	0.00130183
ENSG00000122490	SLC66A2	0.465599	6.55477	25.2843	6.0999e-05	0.00130476
ENSG00000111846	GCNT2	1.03407	2.14311	25.2924	6.10179e-05	0.00130476
ENSG00000002330	BAD	0.529359	4.51723	25.2673	6.12477e-05	0.00130788
ENSG00000132635	PCED1A	-0.519324	5.29762	25.222	6.1885e-05	0.00131968
ENSG00000112576	CCND3	0.761218	6.85547	25.203	6.2156e-05	0.00132111
ENSG00000139531	SUOX	0.768704	4.4516	25.2005	6.21993e-05	0.00132111
ENSG00000169020	ATP5ME	0.46127	4.89877	25.1997	6.2207e-05	0.00132111
ENSG00000250320	EDIL3-DT	-2.49763	-1.10432	22.4858	6.23062e-05	0.00132142
ENSG00000284485	MIR205	-1.20158	2.84491	25.1328	6.32463e-05	0.00133953
ENSG00000197375	SLC22A5	0.904567	3.86409	25.0852	6.38894e-05	0.00135131
ENSG00000127585	FBXL16	-0.702543	4.47877	25.0384	6.45788e-05	0.00136404
ENSG00000147813	NAPRT	1.00549	6.58127	25.2055	6.53961e-05	0.00137825
ENSG00000230638	LOC100418723	0.650828	4.76653	24.9769	6.55047e-05	0.00137825
ENSG00000136999	CCN3	-1.15784	1.56286	24.9981	6.55172e-05	0.00137825
ENSG00000100325	ASCC2	0.397599	6.32931	24.9271	6.62634e-05	0.00139207
ENSG00000138669	PRKG2	-2.01286	-1.08754	23.3211	6.6392e-05	0.00139289
ENSG00000175793	SFN	0.65661	12.2319	24.89	6.68379e-05	0.00140036
ENSG00000062282	DGAT2	-0.803175	5.53392	24.8619	6.72805e-05	0.0014057
ENSG00000136830	NIBAN2	0.435683	10.1141	24.8601	6.73051e-05	0.0014057
ENSG00000172456	FGGY	-0.800276	2.57589	24.8595	6.73783e-05	0.0014057
ENSG00000169715	MT1E	-1.07743	5.6632	25.072	6.7454e-05	0.0014057
ENSG00000054793	ATP9A	0.459094	5.12953	24.7461	6.91233e-05	0.00143856
ENSG00000165138	ANKS6	-0.830179	3.50966	24.7409	6.92274e-05	0.0014388
ENSG00000145623	OSMR	0.866355	7.24723	24.7974	6.95547e-05	0.00144368
ENSG00000005302	MSL3	-0.555498	4.56436	24.6939	6.99754e-05	0.00145048
ENSG00000143162	CREG1	-0.560189	7.03749	24.6523	7.0653e-05	0.00146069
ENSG00000180263	FGD6	1.24534	5.68921	25.0738	7.06556e-05	0.00146069
ENSG00000111321	LTBR	0.422046	8.70154	24.6191	7.12045e-05	0.00146927
ENSG00000233175	FMNL1-AS1	-1.38339	-0.31362	24.515	7.12596e-05	0.00146927
ENSG00000111817	DSE	1.14534	6.54831	24.9884	7.15516e-05	0.00147334
ENSG00000127399	LRRC61	1.16961	3.77531	24.6339	7.18096e-05	0.0014767
ENSG00000215458	AATBC	0.83937	4.40317	24.568	7.20733e-05	0.00147909
ENSG00000124831	LRRFIP1	0.625129	6.69454	24.5647	7.21196e-05	0.00147909
ENSG00000073282	TP63	0.537992	7.87188	24.5548	7.22862e-05	0.00147909
ENSG00000012211	PRICKLE3	0.551148	5.72121	24.5463	7.24312e-05	0.00147909
ENSG00000198721	ECI2	-0.634766	3.7395	24.5455	7.24634e-05	0.00147909
ENSG00000014164	ZC3H3	0.465464	5.94272	24.5397	7.25447e-05	0.00147909
ENSG00000116729	WLS	-0.605698	5.39817	24.5371	7.25908e-05	0.00147909
ENSG00000089902	RCOR1	0.428312	5.81537	24.5175	7.29224e-05	0.0014839
ENSG00000070501	POLB	1.01717	5.87101	24.6683	7.37758e-05	0.00149864
ENSG00000162722	TRIM58	1.70335	1.21827	24.3235	7.38394e-05	0.00149864
ENSG00000172888	ZNF621	-0.462692	3.88139	24.4224	7.45863e-05	0.00151183
ENSG00000127533	F2RL3	-2.37918	2.86299	24.8408	7.54658e-05	0.00152491
ENSG00000175183	CSRP2	0.755527	5.87415	24.3716	7.54706e-05	0.00152491
ENSG00000088682	COQ9	0.388231	5.22206	24.3686	7.55256e-05	0.00152491
ENSG00000100216	TOMM22	0.364494	6.37676	24.3484	7.58846e-05	0.00153018
ENSG00000114200	BCHE	-2.0734	0.739301	24.2883	7.63465e-05	0.0015368
ENSG00000263400	TMEM220-AS1	-2.6923	-1.08356	21.8596	7.64105e-05	0.0015368
ENSG00000006695	COX10	0.455975	4.15177	24.3082	7.6619e-05	0.00153874
ENSG00000001084	GCLC	-0.636778	3.49396	24.3032	7.67213e-05	0.00153874
ENSG00000102034	ELF4	0.878062	5.63946	24.3461	7.68035e-05	0.00153874
ENSG00000144369	FAM171B	1.49075	2.74107	24.3534	7.69824e-05	0.00154034
ENSG00000153815	CMIP	0.872697	8.25579	24.3188	7.83245e-05	0.00156518
ENSG00000105479	ODAD1	-1.24957	0.945279	24.2389	7.87577e-05	0.00157182
ENSG00000163683	SMIM14	-0.58178	4.95907	24.1805	7.89587e-05	0.00157382
ENSG00000144730	IL17RD	-0.974076	3.02925	24.1697	7.92005e-05	0.00157662
ENSG00000126773	PCNX4	0.548263	4.90657	24.121	8.00816e-05	0.00159207
ENSG00000081026	MAGI3	0.84483	2.47291	24.1086	8.04047e-05	0.00159207
ENSG00000197147	LRRC8B	1.05844	4.98285	24.2547	8.04205e-05	0.00159207
ENSG00000112293	GPLD1	-1.39261	2.59807	24.1066	8.0458e-05	0.00159207
ENSG00000114735	HEMK1	0.550196	5.27391	24.0972	8.05318e-05	0.00159207
ENSG00000258498	DIO3OS	-1.68876	2.19601	24.1482	8.05904e-05	0.00159207
ENSG00000254126	CD8B2	1.64968	0.029938	24.0385	8.08764e-05	0.00159569
ENSG00000104824	HNRNPL	0.357758	7.71908	23.9806	8.27933e-05	0.00163145
ENSG00000197959	DNM3	1.05819	1.88513	23.9741	8.31432e-05	0.00163627
ENSG00000006451	RALA	0.454847	6.15731	23.9436	8.35259e-05	0.00164028
ENSG00000181104	F2R	-0.88386	5.83323	24.0149	8.35578e-05	0.00164028
ENSG00000170370	EMX2	-0.796908	3.25004	23.9381	8.36718e-05	0.00164045
ENSG00000171681	ATF7IP	-0.698858	4.75062	23.9023	8.43563e-05	0.00165179
ENSG00000162078	ZG16B	0.536129	4.93222	23.87	8.50082e-05	0.00166247
ENSG00000112996	MRPS30	0.393029	5.13966	23.8114	8.62043e-05	0.00168361
ENSG00000101457	DNTTIP1	0.515069	5.28711	23.8065	8.63058e-05	0.00168361
ENSG00000134294	SLC38A2	-0.605654	8.44256	23.7661	8.71408e-05	0.00169777
ENSG00000183248	PRR36	-1.5485	-0.174024	23.7915	8.73186e-05	0.00169911
ENSG00000166681	BEX3	-0.909701	4.31299	23.7	8.85418e-05	0.00172076
ENSG00000107282	APBA1	-1.27697	1.92312	23.6936	8.88655e-05	0.0017249
ENSG00000164649	CDCA7L	-1.21666	2.43851	23.6712	8.92477e-05	0.00173016
ENSG00000196542	SPTSSB	-1.27241	4.2638	23.886	8.96426e-05	0.00173565
ENSG00000085831	TTC39A	0.455192	5.07598	23.6262	9.01147e-05	0.00174263
ENSG00000188229	TUBB4B	0.601355	9.22864	23.6103	9.04549e-05	0.00174704
ENSG00000119862	LGALSL	-0.753028	6.92403	23.5955	9.07774e-05	0.00175094
ENSG00000127951	FGL2	2.18016	5.26465	24.266	9.08819e-05	0.00175094
ENSG00000100385	IL2RB	-1.1201	3.40553	23.5694	9.14282e-05	0.00175929
ENSG00000180113	TDRD6	-1.49696	0.429348	23.6898	9.16895e-05	0.00176214
ENSG00000131018	SYNE1	-0.958091	4.783	23.5771	9.21999e-05	0.00176885
ENSG00000111012	CYP27B1	2.43615	5.19464	24.2033	9.22661e-05	0.00176885
ENSG00000137145	DENND4C	1.09524	5.69023	23.7694	9.34563e-05	0.00178946
ENSG00000111775	COX6A1	0.397941	5.73844	23.4654	9.36628e-05	0.00179122
ENSG00000225783	MIAT	-1.18784	1.84006	23.4436	9.43959e-05	0.00179982
ENSG00000227051	C14orf132	-1.03137	3.92817	23.4314	9.44569e-05	0.00179982
ENSG00000168077	SCARA3	0.712851	5.2227	23.4304	9.44598e-05	0.00179982
ENSG00000124107	SLPI	-1.34522	6.92432	23.8965	9.48328e-05	0.00180472
ENSG00000198105	ZNF248	-0.561755	3.30827	23.3449	9.64581e-05	0.001833
ENSG00000227456	LINC00310	2.48767	-0.45764	22.1711	9.65544e-05	0.001833
ENSG00000166869	CHP2	-1.27837	4.81393	23.6655	9.72467e-05	0.0018439
ENSG00000026297	RNASET2	-0.923501	3.8074	23.2929	9.76705e-05	0.00184968
ENSG00000240065	PSMB9	0.713961	4.91743	23.2831	9.78822e-05	0.00185144
ENSG00000145934	TENM2	1.21172	4.41108	23.4635	9.81788e-05	0.00185479
ENSG00000121104	FAM117A	-0.688955	4.64544	23.2639	9.83412e-05	0.00185554
ENSG00000117411	B4GALT2	0.467828	6.76078	23.2587	9.84569e-05	0.00185554
ENSG00000161714	PLCD3	-0.683723	5.70115	23.23	9.91458e-05	0.00186627
ENSG00000010256	UQCRC1	0.403374	7.72041	23.2124	9.95686e-05	0.00187196
ENSG00000068137	PLEKHH3	-0.667994	6.14554	23.2021	9.98168e-05	0.00187436
ENSG00000105251	SHD	6.63948	-0.774344	30.8208	0.000100011	0.00187575
ENSG00000176087	SLC35A4	0.496765	7.56482	23.1641	0.00010074	0.00188577
ENSG00000129235	TXNDC17	0.754536	5.48445	23.1623	0.000100788	0.00188577
ENSG00000100744	GSKIP	0.767865	5.43098	23.1524	0.00010103	0.00188618
ENSG00000143653	SCCPDH	-0.940419	4.84488	23.1965	0.000101052	0.00188618
ENSG00000166415	WDR72	-1.88574	-0.898204	21.3241	0.000101189	0.00188647
ENSG00000010030	ETV7	0.824894	4.7462	23.1244	0.000101725	0.0018942
ENSG00000106554	CHCHD3	0.42751	4.85573	23.0764	0.000102916	0.00191088
ENSG00000164379	FOXQ1	0.874701	5.76582	23.15	0.000102968	0.00191088
ENSG00000285972	CERNA2	-2.25976	-0.429911	20.6505	0.000102989	0.00191088
ENSG00000147408	CSGALNACT1	-1.22744	2.63309	23.0597	0.000103428	0.00191675
ENSG00000196154	S100A4	-0.998108	5.40282	23.1874	0.000103766	0.00192073
ENSG00000105519	CAPS	-0.635798	3.27115	23.0187	0.000104409	0.00193032
ENSG00000179593	ALOX15B	1.66396	6.95066	23.5841	0.000105115	0.00194056
ENSG00000233621	LITATS1	0.691686	4.3968	22.986	0.000105212	0.00194056
ENSG00000162849	KIF26B	1.04506	2.27939	22.8815	0.000108132	0.00199207
ENSG00000261087	ZNNT1	-0.763461	3.02691	22.8655	0.000108391	0.00199352
ENSG00000108828	VAT1	0.670668	8.71759	22.8588	0.00010852	0.00199352
ENSG00000151014	NOCT	1.28048	3.83235	22.9951	0.000108595	0.00199352
ENSG00000175779	LINC02694	3.2021	0.0180453	21.6343	0.000109113	0.00200065
ENSG00000198793	MTOR	0.360852	4.95501	22.8207	0.000109541	0.00200614
ENSG00000005001	PRSS22	1.27101	6.78948	23.2105	0.000109947	0.00201121
ENSG00000073350	LLGL2	0.540958	7.50664	22.7902	0.000110356	0.00201633
ENSG00000108932	SLC16A6	1.42421	1.33672	22.7979	0.00011075	0.00201814
ENSG00000139263	LRIG3	-0.943714	4.44348	22.7884	0.000110819	0.00201814
ENSG00000000003	TSPAN6	-0.91355	3.15232	22.7739	0.000110844	0.00201814
ENSG00000133247	KMT5C	-0.59548	4.40499	22.7553	0.000111319	0.00202313
ENSG00000153292	ADGRF1	-2.47276	0.708495	21.2723	0.00011139	0.00202313
ENSG00000124370	MCEE	-0.555094	4.21512	22.7483	0.000111508	0.00202313
ENSG00000213585	VDAC1	0.34257	7.98516	22.7309	0.000111971	0.00202917
ENSG00000104324	CPQ	-0.626212	3.88998	22.7105	0.000112558	0.00203743
ENSG00000158473	CD1D	-2.08427	0.453943	22.5916	0.000114386	0.00206812
ENSG00000105135	ILVBL	-0.548807	6.06229	22.6236	0.000114962	0.00207612
ENSG00000068305	MEF2A	0.548663	6.02613	22.6096	0.000115357	0.00207898
ENSG00000188112	C6orf132	0.400626	8.46985	22.6086	0.000115388	0.00207898
ENSG00000185585	OLFML2A	1.30668	4.39294	22.83	0.000117063	0.00210672
ENSG00000154642	C21orf91	1.01615	5.37581	22.6861	0.000118046	0.00211804
ENSG00000100341	PNPLA5	1.56269	-0.110075	20.5585	0.000118122	0.00211804
ENSG00000187554	TLR5	-1.07415	2.13112	22.5178	0.000118211	0.00211804
ENSG00000178934	LGALS7	0.89191	7.89896	22.6441	0.000118236	0.00211804
ENSG00000172115	CYCS	0.824921	6.61691	22.5635	0.000118529	0.00212085
ENSG00000150967	ABCB9	-1.07926	1.92152	22.4855	0.000119163	0.00212975
ENSG00000290861	KRT42P	-1.73646	-0.403617	21.9258	0.00011971	0.00213648
ENSG00000112695	COX7A2	0.399529	6.19817	22.4558	0.000119814	0.00213648
ENSG00000144597	EAF1	0.696818	4.93439	22.4355	0.000120425	0.00214492
ENSG00000108773	KAT2A	-0.524799	6.68699	22.4133	0.00012108	0.00215411
ENSG00000078668	VDAC3	0.378721	6.37396	22.401	0.00012145	0.00215822
ENSG00000006625	GGCT	-0.584894	5.28305	22.3695	0.000122404	0.00217271
ENSG00000105699	LSR	0.601912	7.36955	22.3581	0.000122745	0.00217627
ENSG00000083093	PALB2	0.57451	3.593	22.3107	0.000124225	0.00220001
ENSG00000167604	NFKBID	0.858833	4.40573	22.3007	0.000124516	0.00220266
ENSG00000138606	SHF	0.613406	4.77335	22.2841	0.000125025	0.00220916
ENSG00000072195	SPEG	-0.975458	3.43513	22.2735	0.000125388	0.00221306
ENSG00000241106	HLA-DOB	1.23393	1.39078	22.256	0.000126656	0.0022329
ENSG00000178982	EIF3K	0.403445	7.74574	22.2068	0.000127438	0.00224415
ENSG00000171155	C1GALT1C1	0.586223	3.94847	22.2023	0.000127602	0.00224449
ENSG00000159199	ATP5MC1	0.486789	6.07676	22.1871	0.000128065	0.0022501
ENSG00000003147	ICA1	-0.871996	4.53493	22.1552	0.000129096	0.00226473
ENSG00000130635	COL5A1	-0.992213	5.84922	22.3331	0.000129189	0.00226473
ENSG00000290706	FAM238C	-1.32128	1.82179	22.1324	0.00013018	0.00227955
ENSG00000106004	HOXA5	-0.755534	2.61915	22.1068	0.000130747	0.0022869
ENSG00000076864	RAP1GAP	1.45059	4.34785	22.4036	0.000132369	0.00231267
ENSG00000131467	PSME3	0.422061	6.95204	22.0208	0.000133483	0.00232801
ENSG00000123374	CDK2	0.427929	6.22711	22.0189	0.000133546	0.00232801
ENSG00000112137	PHACTR1	0.767293	2.96217	22.0015	0.000134192	0.00233666
ENSG00000132821	VSTM2L	1.61532	0.626869	22.0698	0.000134785	0.00234436
ENSG00000173239	LIPM	-1.67796	1.31673	21.8033	0.00013554	0.00235416
ENSG00000006555	TTC22	-0.653314	5.18449	21.9564	0.000135651	0.00235416
ENSG00000213699	SLC35F6	0.59548	5.8593	21.9353	0.000136366	0.00236393
ENSG00000155918	RAET1L	0.978767	4.0585	21.9067	0.000137369	0.00237716
ENSG00000076555	ACACB	-1.07723	2.46389	21.909	0.000137434	0.00237716
ENSG00000120899	PTK2B	-0.52374	5.80994	21.8132	0.000140602	0.00242926
ENSG00000138495	COX17	0.510646	4.46151	21.8072	0.000140826	0.00243043
ENSG00000170271	FAXDC2	-0.886874	3.26982	21.7917	0.000141411	0.00243781
ENSG00000170293	CMTM8	-1.09563	2.43635	21.7805	0.000141922	0.00244391
ENSG00000243244	STON1	-0.689678	2.64672	21.7666	0.000142361	0.00244876
ENSG00000107537	PHYH	-0.698733	3.4239	21.759	0.000142574	0.00244972
ENSG00000197406	DIO3	-3.23064	1.69182	22.0182	0.000142849	0.00245174
ENSG00000131149	GSE1	0.526313	6.13227	21.697	0.000144771	0.00248199
ENSG00000228630	HOTAIR	-1.57114	2.99668	21.8546	0.000145487	0.00249152
ENSG00000110031	LPXN	-0.80047	2.26209	21.6349	0.000147226	0.00251853
ENSG00000236882	LINC01554	-1.52394	1.75256	21.624	0.000148686	0.00253803
ENSG00000186377	CYP4X1	1.75603	4.24598	22.0194	0.000148691	0.00253803
ENSG00000196782	MAML3	-0.690623	3.52025	21.5411	0.000150613	0.00256802
ENSG00000143179	UCK2	0.441552	5.91645	21.5231	0.000151264	0.00257361
ENSG00000031081	ARHGAP31	0.94095	5.24385	21.6177	0.000151272	0.00257361
ENSG00000135643	KCNMB4	0.897569	3.69193	21.513	0.000151697	0.00257801
ENSG00000142677	IL22RA1	-0.580333	6.93983	21.504	0.000151994	0.0025786
ENSG00000189182	KRT77	2.53487	8.38705	22.1416	0.000152062	0.0025786
ENSG00000134986	NREP	-1.69838	0.157995	21.5459	0.000153331	0.00259728
ENSG00000183496	MEX3B	-1.20247	1.24948	21.4649	0.000155061	0.00262373
ENSG00000173193	PARP14	0.603638	5.31555	21.4045	0.000155877	0.00263468
ENSG00000063127	SLC6A16	-1.1035	1.3327	21.4159	0.000156227	0.00263773
ENSG00000162144	CYB561A3	-0.559559	4.79221	21.3741	0.000157089	0.00264942
ENSG00000136279	DBNL	0.359228	7.62637	21.3356	0.000158622	0.00267022
ENSG00000198870	STKLD1	-1.12692	0.542712	21.3937	0.000158666	0.00267022
ENSG00000092010	PSME1	0.529205	7.18119	21.3166	0.000159392	0.00267954
ENSG00000205220	PSMB10	1.05984	3.52251	21.2965	0.000160253	0.00269111
ENSG00000226869	LHFPL3-AS1	-2.13174	-0.872495	19.0192	0.000161135	0.002703
ENSG00000186973	CFAP144	-0.861815	1.6195	21.2578	0.000162266	0.00271317
ENSG00000089163	SIRT4	-0.995019	0.948607	21.2774	0.000162344	0.00271317
ENSG00000110768	GTF2H1	0.516399	5.46115	21.2443	0.00016235	0.00271317
ENSG00000100034	PPM1F	-0.388066	6.36122	21.2422	0.000162438	0.00271317
ENSG00000115504	EHBP1	-0.552702	3.46028	21.2342	0.000162812	0.00271651
ENSG00000121075	TBX4	1.83286	1.54022	21.2796	0.000163119	0.00271721
ENSG00000134152	KATNBL1	0.743454	5.17006	21.2179	0.00016345	0.00271721
ENSG00000113494	PRLR	-1.67803	0.802052	21.2888	0.00016345	0.00271721
ENSG00000011523	CEP68	-0.5601	4.15039	21.2159	0.000163553	0.00271721
ENSG00000185278	ZBTB37	-0.556922	3.23896	21.1957	0.000164425	0.00272879
ENSG00000176971	FIBIN	-1.62804	0.878494	21.2044	0.000166388	0.00275496
ENSG00000108602	ALDH3A1	-1.56228	5.94856	21.6602	0.000166463	0.00275496
ENSG00000141076	UTP4	0.412719	5.66801	21.1446	0.000166533	0.00275496
ENSG00000204138	PHACTR4	-0.374679	5.15613	21.1342	0.00016698	0.00275942
ENSG00000274605	PCCA-DT	-1.00449	1.09327	21.1035	0.000169841	0.00280115
ENSG00000149311	ATM	-0.680441	3.95583	21.0676	0.000169865	0.00280115
ENSG00000116514	RNF19B	1.36134	7.25176	21.4892	0.000171311	0.00282201
ENSG00000160298	C21orf58	-1.10557	1.8973	21.0365	0.000171501	0.00282215
ENSG00000129151	BBOX1	1.18394	4.67362	21.2783	0.000171785	0.00282384
ENSG00000147883	CDKN2B	-0.934256	5.52146	21.0972	0.00017378	0.00285363
ENSG00000157514	TSC22D3	-1.1355	5.61852	21.2631	0.000174243	0.00285821
ENSG00000188312	CENPP	-0.796678	3.69644	20.9552	0.000174845	0.00286506
ENSG00000085552	IGSF9	0.960651	7.00864	21.1609	0.000175486	0.00287254
ENSG00000143862	ARL8A	0.441108	6.18978	20.9347	0.000175724	0.00287341
ENSG00000168234	TTC39C	-0.513965	4.84609	20.9284	0.000176017	0.00287519
ENSG00000140471	LINS1	0.554249	4.20017	20.9174	0.000176528	0.00288012
ENSG00000137656	BUD13	0.504059	4.67324	20.9136	0.000176689	0.00288012
ENSG00000197312	DDI2	-0.356707	5.0322	20.8861	0.000177936	0.00289742
ENSG00000163875	MEAF6	0.514758	6.27415	20.8797	0.000178222	0.00289904
ENSG00000141570	CBX8	-0.849682	2.78218	20.8736	0.00017861	0.00290148
ENSG00000277200	CCDC92B	-1.14791	1.69989	20.8952	0.000178745	0.00290148
ENSG00000196407	THEM5	-1.38713	4.90959	21.1983	0.000179522	0.00291106
ENSG00000102871	TRADD	0.466581	6.39161	20.841	0.000180005	0.00291432
ENSG00000204176	SYT15	1.57151	-0.676636	19.2483	0.000180098	0.00291432
ENSG00000130762	ARHGEF16	0.558979	6.18644	20.8132	0.000181299	0.00293072
ENSG00000173153	ESRRA	0.412532	6.35679	20.8003	0.000181903	0.00293744
ENSG00000163735	CXCL5	-4.16153	3.54928	21.2355	0.00018219	0.00293884
ENSG00000168010	ATG16L2	0.707617	8.67888	20.7904	0.000182368	0.00293884
ENSG00000135917	SLC19A3	-1.27959	1.90657	20.7738	0.000183778	0.0029585
ENSG00000143367	TUFT1	-0.616906	5.86468	20.7533	0.00018412	0.00296095
ENSG00000132305	IMMT	0.352698	5.95672	20.7394	0.000184781	0.0029657
ENSG00000115221	ITGB6	1.14282	3.92469	20.8138	0.000184797	0.0029657
ENSG00000136002	ARHGEF4	-0.959484	6.89695	20.9379	0.00018566	0.00297649
ENSG00000158467	AHCYL2	-0.714668	4.11899	20.6683	0.00018823	0.00301458
ENSG00000127481	UBR4	0.396059	8.02557	20.6401	0.000189584	0.00303316
ENSG00000183671	CMKLR2	-1.82724	1.44058	20.7035	0.000190248	0.00304009
ENSG00000144821	MYH15	1.72367	0.981994	19.8094	0.000190409	0.00304009
ENSG00000198363	ASPH	0.599458	5.80672	20.5814	0.000192485	0.00307009
ENSG00000043514	TRIT1	-0.506175	4.65342	20.5721	0.000192963	0.00307457
ENSG00000113108	APBB3	0.709878	5.56125	20.5476	0.000194182	0.00309083
ENSG00000109654	TRIM2	-1.05702	2.65651	20.5437	0.000194499	0.00309271
ENSG00000138639	ARHGAP24	-1.10024	1.76416	20.5103	0.000196492	0.00312122
ENSG00000147119	CHST7	1.36457	3.14145	20.5754	0.000196871	0.00312404
ENSG00000068903	SIRT2	0.400267	6.91815	20.4771	0.000197765	0.00313504
ENSG00000158156	XKR8	-0.710848	3.45625	20.4677	0.000198306	0.00314041
ENSG00000131828	PDHA1	0.344056	6.0088	20.4512	0.000199102	0.0031481
ENSG00000102048	ASB9	-2.837	-0.339254	19.5203	0.000199196	0.0031481
ENSG00000123388	HOXC11	-0.543526	3.4037	20.4061	0.000201509	0.00317608
ENSG00000174684	B4GAT1	-0.853165	3.9276	20.4052	0.000201526	0.00317608
ENSG00000133985	TTC9	1.02688	5.54999	20.6172	0.000201578	0.00317608
ENSG00000112983	BRD8	-0.46939	4.72806	20.3938	0.000202107	0.00318119
ENSG00000140450	ARRDC4	-0.784944	5.22485	20.384	0.00020262	0.00318605
ENSG00000147180	ZNF711	-1.38697	3.04276	20.4699	0.000204177	0.0032073
ENSG00000040608	RTN4R	0.635843	3.64903	20.3334	0.000205357	0.00322257
ENSG00000181585	TMIE	-0.849434	0.275569	20.3989	0.000206141	0.00323161
ENSG00000150782	IL18	-0.850742	6.72048	20.4254	0.0002064	0.00323242
ENSG00000152465	NMT2	-0.549155	4.6588	20.3069	0.000206742	0.00323452
ENSG00000107960	STN1	-0.709319	2.01158	20.2924	0.000207783	0.00324476
ENSG00000142168	SOD1	-0.489009	6.44326	20.2852	0.000207898	0.00324476
ENSG00000127527	EPS15L1	0.349604	5.84188	20.283	0.000208021	0.00324476
ENSG00000166971	AKTIP	-0.520097	4.15522	20.2693	0.000208789	0.00325348
ENSG00000179869	ABCA13	-2.67433	-0.782934	17.7302	0.000209101	0.00325507
ENSG00000004779	NDUFAB1	0.375833	5.51996	20.252	0.000209711	0.00326131
ENSG00000109466	KLHL2	-0.53391	3.04144	20.2406	0.000210418	0.00326904
ENSG00000030110	BAK1	0.639423	5.62414	20.2349	0.000210654	0.00326944
ENSG00000142494	SLC47A1	-1.56581	3.2387	20.5015	0.000211082	0.00326985
ENSG00000170899	GSTA4	-0.980934	6.7394	20.4701	0.0002111	0.00326985
ENSG00000131016	AKAP12	-1.44565	4.34864	20.5455	0.000211581	0.00327404
ENSG00000185896	LAMP1	0.295176	8.59196	20.2114	0.000211948	0.00327599
ENSG00000130939	UBE4B	-0.328566	6.14065	20.2082	0.000212128	0.00327599
ENSG00000112079	STK38	-0.388166	5.36114	20.2002	0.000212577	0.00327967
ENSG00000171631	P2RY6	1.6747	5.41591	20.6635	0.000213163	0.00328204
ENSG00000179029	TMEM107	-0.507158	3.61641	20.1904	0.000213164	0.00328204
ENSG00000116473	RAP1A	0.475783	6.05389	20.186	0.000213363	0.00328204
ENSG00000131269	ABCB7	0.329643	4.79217	20.1693	0.000214306	0.00329271
ENSG00000110717	NDUFS8	0.443756	5.94833	20.1661	0.00021448	0.00329271
ENSG00000078061	ARAF	0.362086	6.71208	20.1606	0.000214785	0.00329415
ENSG00000067798	NAV3	-1.68923	1.76492	20.1837	0.000215322	0.00329913
ENSG00000165886	UBTD1	-0.458049	5.2332	20.1338	0.00021631	0.00331101
ENSG00000129521	EGLN3	1.25333	9.58824	20.4882	0.000217193	0.00332126
ENSG00000131183	SLC34A1	-1.91532	-0.899881	18.5054	0.000219136	0.00334688
ENSG00000103740	ACSBG1	-0.984652	1.9546	20.0856	0.000219446	0.00334688
ENSG00000157916	RER1	0.345477	7.07646	20.0776	0.000219513	0.00334688
ENSG00000164707	SLC13A4	-0.864134	1.52572	20.0691	0.000220504	0.0033587
ENSG00000227885	LOC124901333	-1.12936	1.4976	20.0605	0.000221209	0.00336615
ENSG00000091436	MAP3K20	-0.660706	5.13734	20.0186	0.00022295	0.00338933
ENSG00000204020	LIPN	-1.60418	2.04137	20.1045	0.000223554	0.00339519
ENSG00000077044	DGKD	0.831197	5.03902	20.0225	0.000223991	0.0033985
ENSG00000167468	GPX4	0.412505	7.60695	19.9756	0.000225476	0.0034177
ENSG00000105486	LIG1	-0.593027	4.77178	19.9423	0.000227476	0.00344467
ENSG00000134250	NOTCH2	0.402643	6.98514	19.9323	0.000228066	0.00345025
ENSG00000149091	DGKZ	0.286983	6.77039	19.9189	0.000228874	0.00345912
ENSG00000077721	UBE2A	0.305307	5.87374	19.9068	0.000229603	0.00346218
ENSG00000065361	ERBB3	-0.547104	6.59804	19.9059	0.000229659	0.00346218
ENSG00000014641	MDH1	0.322721	6.74059	19.9045	0.000229744	0.00346218
ENSG00000137171	KLC4	-0.550148	4.2174	19.8968	0.000230234	0.00346621
ENSG00000135940	COX5B	0.343684	6.6914	19.8798	0.000231248	0.00347811
ENSG00000124193	SRSF6	0.401073	7.09182	19.865	0.000232153	0.00348835
ENSG00000104611	SH2D4A	-0.770934	2.12485	19.8458	0.000233597	0.00350542
ENSG00000163354	DCST2	-0.734918	3.5059	19.8344	0.000234092	0.00350542
ENSG00000170468	RIOX1	0.942003	3.90407	19.8332	0.000234151	0.00350542
ENSG00000182481	KPNA2	0.615733	5.08893	19.8314	0.000234228	0.00350542
ENSG00000166396	SERPINB7	1.24794	8.02431	20.1891	0.000234415	0.00350542
ENSG00000082212	ME2	0.588587	4.98435	19.8216	0.00023484	0.00350841
ENSG00000114446	IFT57	0.524437	4.86848	19.7941	0.000236551	0.00353057
ENSG00000167895	TMC8	0.797027	3.81592	19.79	0.000236838	0.00353147
ENSG00000179523	EIF3J-DT	-0.622501	3.17555	19.7759	0.000237764	0.00353742
ENSG00000146083	RNF44	-0.347922	7.39259	19.7734	0.00023784	0.00353742
ENSG00000174775	HRAS	0.365004	6.5602	19.7688	0.00023813	0.00353742
ENSG00000137700	SLC37A4	-0.459138	4.66301	19.7688	0.000238146	0.00353742
ENSG00000100422	CERK	-0.555059	5.32944	19.7567	0.000238902	0.00354019
ENSG00000269190	FBXO17	-0.840502	3.98383	19.7565	0.000238943	0.00354019
ENSG00000137877	SPTBN5	-1.01138	2.05127	19.7599	0.000239015	0.00354019
ENSG00000253773	CFAP418-AS1	-1.69661	-0.914921	18.5816	0.000239505	0.00354408
ENSG00000163531	NFASC	-1.08235	4.03263	19.787	0.00024218	0.00357951
ENSG00000101695	RNF125	0.885812	4.05195	19.7029	0.000242359	0.00357951
ENSG00000163900	TMEM41A	0.393195	5.01663	19.6777	0.000243958	0.00359972
ENSG00000166974	MAPRE2	-0.779029	4.04538	19.6698	0.000244498	0.00360426
ENSG00000197953	AADACL2	-1.24858	4.91799	19.9705	0.000244892	0.00360665
ENSG00000135269	TES	0.550948	5.64753	19.6495	0.000245786	0.00361588
ENSG00000117118	SDHB	0.346141	6.18045	19.6444	0.00024612	0.00361588
ENSG00000117472	TSPAN1	1.14813	3.84752	19.7196	0.000246402	0.00361588
ENSG00000272970	LOC107986163	1.6594	-0.832716	18.1554	0.000246448	0.00361588
ENSG00000143368	SF3B4	0.366936	7.08878	19.6203	0.0002477	0.00363084
ENSG00000169083	AR	-1.28389	1.8301	19.6144	0.000248634	0.0036359
ENSG00000125170	DOK4	0.623032	6.7181	19.6058	0.000248656	0.0036359
ENSG00000163947	ARHGEF3	-0.825735	4.12431	19.6049	0.000248746	0.0036359
ENSG00000130787	HIP1R	-0.488874	7.11096	19.5754	0.000250672	0.00366061
ENSG00000010292	NCAPD2	-0.425619	4.79836	19.5389	0.000253135	0.00369311
ENSG00000162415	ZSWIM5	1.00123	1.02519	19.5672	0.000254128	0.00370412
ENSG00000090006	LTBP4	-0.477541	7.57247	19.5047	0.000255437	0.00371972
ENSG00000109674	NEIL3	-1.97474	-0.946441	18.135	0.000257793	0.00375053
ENSG00000198113	TOR4A	0.839535	5.06839	19.4688	0.000259439	0.00377095
ENSG00000171243	SOSTDC1	-2.07696	0.0973713	19.0391	0.000263462	0.00382585
ENSG00000181274	FRAT2	-0.589872	3.95575	19.3745	0.00026452	0.00383764
ENSG00000149489	ROM1	-0.766623	2.15068	19.3652	0.000265442	0.00384497
ENSG00000096092	TMEM14A	-1.07182	1.64788	19.3692	0.000265519	0.00384497
ENSG00000141376	BCAS3	-0.523617	3.75616	19.3548	0.000265925	0.00384726
ENSG00000077585	GPR137B	-0.383971	4.67116	19.3358	0.000267246	0.00386279
ENSG00000065717	TLE2	-0.614477	4.76494	19.3286	0.000267762	0.0038629
ENSG00000148143	ZNF462	-0.729025	2.40193	19.3297	0.000267874	0.0038629
ENSG00000188070	ZFTA	-0.880267	3.72011	19.3258	0.000267999	0.0038629
ENSG00000212694	LINC01089	-0.478667	3.98276	19.3194	0.000268448	0.0038658
ENSG00000134121	CHL1	-1.31291	3.82389	19.4931	0.000269071	0.00386927
ENSG00000004455	AK2	0.386772	7.13707	19.3086	0.000269186	0.00386927
ENSG00000118156	ZNF541	-1.89289	-0.470572	18.777	0.000270669	0.00388699
ENSG00000119630	PGF	1.09921	7.95307	19.5802	0.000271343	0.00389308
ENSG00000136098	NEK3	0.455588	3.40444	19.2674	0.000272239	0.00390234
ENSG00000132541	RIDA	-0.586837	3.82582	19.2547	0.000273153	0.00391184
ENSG00000123415	SMUG1	0.432748	5.30594	19.2432	0.000273956	0.00391974
ENSG00000160752	FDPS	0.467376	6.5884	19.2337	0.000274648	0.00392603
ENSG00000071967	CYBRD1	-0.800438	6.639	19.307	0.000274982	0.0039272
ENSG00000107317	PTGDS	-1.13292	0.686442	19.2315	0.000276413	0.00394401
ENSG00000176920	FUT2	0.527623	5.45219	19.2014	0.000277047	0.00394944
ENSG00000178307	TMEM11	0.408329	5.81458	19.1669	0.000279625	0.00398255
ENSG00000147324	MFHAS1	0.803333	4.76047	19.163	0.000279939	0.00398332
ENSG00000135069	PSAT1	-1.61045	5.08592	19.5866	0.000280556	0.00398332
ENSG00000135828	RNASEL	-0.694904	2.81587	19.1545	0.000280691	0.00398332
ENSG00000105997	HOXA3	-1.02737	1.97416	19.1578	0.000280703	0.00398332
ENSG00000108578	BLMH	-1.14064	5.68595	19.4464	0.000280959	0.00398332
ENSG00000142627	EPHA2	1.14009	7.93067	19.4435	0.000281251	0.00398383
ENSG00000135925	WNT10A	-1.2304	2.31968	19.1383	0.000282184	0.00399342
ENSG00000135926	TMBIM1	0.418626	9.7226	19.1199	0.000283185	0.00400395
ENSG00000186205	MTARC1	-1.88674	-0.957493	18.5996	0.000283688	0.00400571
ENSG00000162928	PEX13	0.838375	5.12378	19.1527	0.000283824	0.00400571
ENSG00000137494	ANKRD42	-0.643477	2.68968	19.1059	0.000284401	0.00400945
ENSG00000147588	PMP2	-3.31438	-0.794747	17.0836	0.000284675	0.00400945
ENSG00000129295	DNAAF11	-0.926329	1.38527	19.1092	0.000284862	0.00400945
ENSG00000131148	EMC8	0.474983	4.33198	19.0695	0.000287088	0.00403713
ENSG00000163141	BNIPL	-0.592472	7.45483	19.0587	0.000287898	0.00404487
ENSG00000151498	ACAD8	-0.422962	4.96349	19.0534	0.000288325	0.00404563
ENSG00000162894	FCMR	0.746699	2.35615	19.054	0.000288529	0.00404563
ENSG00000259881	LOC101927793	-1.36975	1.30303	19.0729	0.000288732	0.00404563
ENSG00000106571	GLI3	-0.570137	4.46729	19.0409	0.000289306	0.00405003
ENSG00000105613	MAST1	-0.766095	2.94613	19.0353	0.000289896	0.00405413
ENSG00000144040	SFXN5	1.15273	5.03966	19.2835	0.00029012	0.00405413
ENSG00000119421	NDUFA8	0.31402	5.13662	19.0232	0.000290679	0.0040583
ENSG00000165629	ATP5F1C	0.351942	7.14829	19.0147	0.000291342	0.0040639
ENSG00000198081	ZBTB14	-0.62721	2.38848	19.0044	0.000292371	0.00407462
ENSG00000112893	MAN2A1	0.897547	5.31162	19.0611	0.000295584	0.00411571
ENSG00000106635	BCL7B	0.433688	5.78395	18.9391	0.000297359	0.00413394
ENSG00000119013	NDUFB3	0.414572	5.08739	18.9384	0.000297425	0.00413394
ENSG00000127863	TNFRSF19	1.13144	6.86602	19.2112	0.000298968	0.00415168
ENSG00000235954	TTC28-AS1	-0.543411	3.28849	18.9003	0.000300577	0.00417031
ENSG00000118520	ARG1	-1.71899	3.46077	19.2015	0.00030089	0.00417092
ENSG00000070159	PTPN3	0.519485	6.1581	18.88	0.000302157	0.00418477
ENSG00000126804	ZBTB1	-0.503013	4.78773	18.8619	0.000303664	0.00420101
ENSG00000108387	SEPTIN4	-0.898406	2.66012	18.8615	0.000303869	0.00420101
ENSG00000204271	SPIN3	-0.86301	2.00973	18.8335	0.0003064	0.00423224
ENSG00000188624	IGFL3	-1.51996	0.253844	18.1896	0.000307414	0.00424248
ENSG00000177542	SLC25A22	0.451677	5.87735	18.8018	0.000308644	0.00425567
ENSG00000188277	C15orf62	-0.886721	4.28534	18.7996	0.000309761	0.0042673
ENSG00000138496	PARP9	0.819476	5.87489	18.8551	0.000310435	0.00427281
ENSG00000142197	DOP1B	-0.608495	3.1	18.7556	0.000312658	0.0042996
ENSG00000204314	PRRT1	-1.22899	1.51301	18.7683	0.000312952	0.00429984
ENSG00000162783	IER5	0.614942	7.09534	18.7114	0.000316332	0.00434245
ENSG00000125144	MT1G	-1.84954	3.07114	18.9972	0.000316648	0.00434296
ENSG00000165591	FAAH2	-0.539872	5.04452	18.6916	0.000318053	0.00434898
ENSG00000108242	CYP2C18	-2.14899	0.857183	18.7001	0.000318077	0.00434898
ENSG00000126775	ATG14	0.449148	4.32076	18.6886	0.00031833	0.00434898
ENSG00000005882	PDK2	-0.859094	3.75873	18.6847	0.000318691	0.00434898
ENSG00000175348	TMEM9B	0.376267	5.91401	18.6795	0.000319098	0.00434898
ENSG00000124343	XG	-0.569799	5.14819	18.6785	0.000319193	0.00434898
ENSG00000089847	ANKRD24	-1.00403	0.46912	18.7436	0.000319427	0.00434898
ENSG00000152061	RABGAP1L	0.607077	4.43123	18.6746	0.000319547	0.00434898
ENSG00000204839	MROH6	0.855859	6.26758	18.7951	0.000319601	0.00434898
ENSG00000116205	TCEANC2	-0.630206	2.68187	18.6368	0.000323008	0.0043915
ENSG00000134259	NGF	-2.24569	1.52434	18.7516	0.000324956	0.00441412
ENSG00000174564	IL20RB	0.628793	8.49035	18.5457	0.000330969	0.00448945
ENSG00000099999	RNF215	-0.606243	3.2019	18.5456	0.000331078	0.00448945
ENSG00000123505	AMD1	0.611538	6.59185	18.4973	0.000335395	0.00454404
ENSG00000273604	EPOP	1.02373	5.91478	18.7254	0.00033619	0.00455084
ENSG00000116016	EPAS1	-1.0214	7.30488	18.7451	0.000336782	0.00455489
ENSG00000186395	KRT10	-1.09814	12.9763	18.7416	0.00033866	0.00457632
ENSG00000248265	FLJ12825	1.44728	-0.346938	18.0208	0.000339075	0.00457796
ENSG00000152207	CYSLTR2	1.16415	1.55457	18.4592	0.0003401	0.00458443
ENSG00000135821	GLUL	-0.678817	7.83396	18.4451	0.000340231	0.00458443
ENSG00000151650	VENTX	1.18734	0.976099	18.4766	0.000340438	0.00458443
ENSG00000250722	SELENOP	-1.00097	3.44312	18.4358	0.000341189	0.00459057
ENSG00000213619	NDUFS3	0.373121	5.6579	18.4296	0.000341678	0.00459147
ENSG00000171943	SRGAP2C	-0.696134	2.31788	18.4309	0.000341846	0.00459147
ENSG00000167037	SGSM1	-0.880469	2.45182	18.4024	0.000344561	0.00462395
ENSG00000173801	JUP	0.596247	11.4759	18.3861	0.00034579	0.00463407
ENSG00000205250	E2F4	0.367445	6.67363	18.3848	0.00034591	0.00463407
ENSG00000198561	CTNND1	0.630784	5.85298	18.3816	0.000346214	0.00463415
ENSG00000244041	LINC01011	-1.09419	1.078	18.4162	0.000346754	0.00463739
ENSG00000236682	MAP3K2-DT	-0.867785	0.798481	18.408	0.000347767	0.00464694
ENSG00000120647	CCDC77	-0.678589	2.16123	18.364	0.000348215	0.00464894
ENSG00000151224	MAT1A	1.2837	5.04001	18.6038	0.000351417	0.00468388
ENSG00000153786	ZDHHC7	0.327316	6.2208	18.3272	0.000351434	0.00468388
ENSG00000226321	CROCC2	2.0285	0.06626	18.3753	0.000353215	0.00470002
ENSG00000136930	PSMB7	0.297362	7.10852	18.3085	0.000353248	0.00470002
ENSG00000069011	PITX1	1.31775	2.88235	18.3567	0.000353838	0.00470383
ENSG00000124143	ARHGAP40	-0.701413	5.08573	18.2965	0.000354432	0.00470772
ENSG00000173540	GMPPB	0.513169	5.4746	18.2819	0.000355856	0.0047226
ENSG00000129993	CBFA2T3	-0.81688	2.64283	18.2753	0.000356691	0.00472965
ENSG00000146066	HIGD2A	0.408274	5.65718	18.2703	0.000356998	0.0047297
ENSG00000138101	DTNB	-0.603652	3.57951	18.2548	0.000358594	0.0047467
ENSG00000129353	SLC44A2	-0.476847	7.02567	18.2488	0.000359112	0.0047467
ENSG00000115507	OTX1	-0.699243	3.24782	18.2491	0.000359196	0.0047467
ENSG00000106100	NOD1	-0.933339	2.96413	18.2301	0.000361159	0.00476604
ENSG00000276600	RAB7B	-1.25044	4.26831	18.4586	0.000361272	0.00476604
ENSG00000109182	CWH43	0.641147	5.89802	18.2174	0.000362243	0.0047748
ENSG00000139651	ZNF740	-0.368015	4.9249	18.2086	0.000363141	0.00478258
ENSG00000110328	GALNT18	0.648003	5.6104	18.156	0.000368447	0.00484836
ENSG00000139266	MARCHF9	0.503659	5.90875	18.1483	0.000369234	0.00485462
ENSG00000146192	FGD2	-0.83255	3.90913	18.1453	0.000369597	0.00485529
ENSG00000102760	RGCC	-1.01336	4.44096	18.2203	0.000371434	0.00487531
ENSG00000169714	CNBP	0.318114	8.87866	18.1075	0.000373429	0.00489736
ENSG00000185361	TNFAIP8L1	-0.958857	4.15397	18.1419	0.000373765	0.00489765
ENSG00000205502	C2CD4B	-1.90717	2.8357	18.3258	0.000376924	0.00493489
ENSG00000255337	TMEM123-DT	-1.35779	-0.529173	17.9748	0.000378392	0.00494994
ENSG00000145494	NDUFS6	0.457327	5.49726	18.0472	0.000379731	0.00496328
ENSG00000184983	NDUFA6	0.407119	5.64784	18.0382	0.000380673	0.00497142
ENSG00000144857	BOC	-0.816883	4.38703	18.0247	0.00038214	0.0049864
ENSG00000145703	IQGAP2	-1.10222	0.763951	18.0578	0.000382649	0.00498885
ENSG00000104687	GSR	-0.587692	4.11745	18.0042	0.000384322	0.00500648
ENSG00000160094	ZNF362	-0.68033	5.19249	17.9851	0.000386348	0.00502866
ENSG00000136859	ANGPTL2	-1.05279	6.0939	18.2183	0.000388643	0.00505075
ENSG00000118495	PLAGL1	-0.379168	5.48208	17.9632	0.000388694	0.00505075
ENSG00000183077	AFMID	-0.606858	5.26854	17.958	0.00038927	0.00505402
ENSG00000168938	PPIC	0.492921	5.54705	17.954	0.000389691	0.00505527
ENSG00000198814	GK	1.19676	2.97045	17.9586	0.000391849	0.00507903
ENSG00000170873	MTSS1	0.970791	6.19071	18.1538	0.000392358	0.0050814
ENSG00000178467	P4HTM	-0.506253	3.89826	17.9219	0.000393242	0.00508861
ENSG00000116962	NID1	-1.17483	4.56307	18.1387	0.00039402	0.00509403
ENSG00000082781	ITGB5	-0.679844	7.22218	17.9218	0.000394315	0.00509403
ENSG00000088386	SLC15A1	-1.43075	4.23199	18.1739	0.000394734	0.00509521
ENSG00000143457	GOLPH3L	-0.430368	4.82563	17.885	0.000397268	0.00512367
ENSG00000107566	ERLIN1	-0.394328	5.30181	17.8741	0.000398469	0.00513491
ENSG00000108984	MAP2K6	-1.88213	1.24528	17.9696	0.000400031	0.00515077
ENSG00000174791	RIN1	-0.815343	6.44944	17.9501	0.000400518	0.00515278
ENSG00000134375	TIMM17A	0.416181	5.35799	17.8443	0.000401797	0.00516497
ENSG00000165905	LARGE2	-0.80489	5.21492	17.8771	0.000402518	0.00516997
ENSG00000053438	NNAT	-1.0848	1.91859	17.8268	0.000405663	0.00520607
ENSG00000271826	PLS3-AS1	-1.68077	-0.76861	17.5416	0.000406982	0.00521869
ENSG00000172375	C2CD2L	-0.448194	5.05787	17.7805	0.000409041	0.00524077
ENSG00000118680	MYL12B	0.333064	8.6003	17.7692	0.00041032	0.00525284
ENSG00000076067	RBMS2	-0.480905	4.97256	17.7649	0.000410828	0.00525501
ENSG00000145332	KLHL8	-0.664549	2.84687	17.762	0.000411305	0.00525681
ENSG00000137845	ADAM10	0.699508	5.71496	17.7526	0.000412225	0.00526423
ENSG00000259291	ZNF710-AS1	-0.820682	3.43108	17.7243	0.000415602	0.00530301
ENSG00000123091	RNF11	0.63834	6.55517	17.7041	0.00041786	0.00532368
ENSG00000166407	LMO1	-1.75436	2.52082	17.9274	0.000417906	0.00532368
ENSG00000182985	CADM1	-0.925798	3.1323	17.694	0.00041918	0.00533555
ENSG00000267416	HEATR6-DT	1.76198	-0.455448	17.3196	0.00042258	0.00537443
ENSG00000176533	GNG7	-0.889337	2.32733	17.6554	0.000423997	0.00538012
ENSG00000172932	ANKRD13D	-0.390681	6.5996	17.6496	0.0004243	0.00538012
ENSG00000151532	VTI1A	0.351049	3.84076	17.6481	0.000424537	0.00538012
ENSG00000132341	RAN	0.307855	8.14943	17.6474	0.000424568	0.00538012
ENSG00000148411	NACC2	0.545568	4.55793	17.646	0.000424756	0.00538012
ENSG00000128294	TPST2	-0.400401	5.237	17.6316	0.000426457	0.00539728
ENSG00000149948	HMGA2	-2.27177	-0.194627	16.932	0.000427227	0.00540264
ENSG00000064225	ST3GAL6	0.793775	5.00423	17.6266	0.000430413	0.0054385
ENSG00000006756	ARSD	-0.600072	4.72627	17.5917	0.000431285	0.0054451
ENSG00000171388	APLN	-1.13305	4.27774	17.7352	0.00043215	0.0054516
ENSG00000103249	CLCN7	0.434032	6.6957	17.5664	0.000434344	0.0054726
ENSG00000176472	ZNF575	-0.753756	1.70824	17.5809	0.000434578	0.0054726
ENSG00000197894	ADH5	-0.499121	5.82519	17.5588	0.00043528	0.0054726
ENSG00000116396	KCNC4	0.484297	5.04566	17.5587	0.000435299	0.0054726
ENSG00000166949	SMAD3	-1.01382	6.73149	17.8017	0.000435572	0.0054726
ENSG00000186594	MIR22HG	0.566954	5.93772	17.5331	0.000438431	0.00550408
ENSG00000235750	KIAA0040	0.542192	4.44456	17.5202	0.000440065	0.00552014
ENSG00000152782	PANK1	-0.902961	2.82504	17.5099	0.00044151	0.00553381
ENSG00000108381	ASPA	-1.67305	0.981975	17.5064	0.000442757	0.0055416
ENSG00000088387	DOCK9	-0.470214	5.56099	17.4976	0.000442844	0.0055416
ENSG00000103489	XYLT1	-0.973919	4.10112	17.5356	0.00044351	0.00554547
ENSG00000072210	ALDH3A2	-1.14765	7.70592	17.7758	0.000444217	0.00554987
ENSG00000009335	UBE3C	0.292346	6.33187	17.4727	0.000445969	0.00556728
ENSG00000225032	LOC102723566	-1.30449	1.07352	17.4911	0.000446998	0.00557565
ENSG00000178585	CTNNBIP1	-0.624571	7.8713	17.4441	0.000449577	0.00560334
ENSG00000184384	MAML2	-0.843565	2.83986	17.4412	0.000450133	0.00560577
ENSG00000116786	PLEKHM2	0.504541	7.89944	17.4011	0.000455077	0.00566282
ENSG00000164251	F2RL1	-0.674637	6.20469	17.3957	0.000456865	0.00568052
ENSG00000198719	DLL1	0.873258	7.24663	17.5368	0.000458078	0.00569106
ENSG00000246090	LOC100507053	-1.65749	-0.44348	17.0995	0.000458589	0.00569286
ENSG00000103769	RAB11A	0.409242	8.02389	17.3679	0.000459365	0.00569796
ENSG00000167535	CACNB3	-0.652524	4.53251	17.3634	0.000459989	0.00570115
ENSG00000054116	TRAPPC3	0.33711	6.62526	17.3522	0.000461418	0.00571431
ENSG00000260630	SNAI3-AS1	0.666923	2.00536	17.3546	0.000462126	0.00571469
ENSG00000198648	STK39	-0.857774	3.37382	17.3474	0.000462182	0.00571469
ENSG00000005486	RHBDD2	0.36498	5.9531	17.3403	0.000462984	0.00572006
ENSG00000139180	NDUFA9	0.56039	3.39222	17.3037	0.00046791	0.00577633
ENSG00000103642	LACTB	0.82042	5.3288	17.3583	0.000468483	0.00577882
ENSG00000163840	DTX3L	0.521755	5.40295	17.2789	0.000471113	0.00580667
ENSG00000177576	C18orf32	-0.638058	2.38784	17.2777	0.000471575	0.00580776
ENSG00000170915	PAQR8	-0.851956	1.46676	17.279	0.000472312	0.00581224
ENSG00000237686	SCIRT	1.27355	0.959579	17.2979	0.000473036	0.00581655
ENSG00000227500	SCAMP4	0.49398	7.26195	17.2588	0.000473798	0.00582132
ENSG00000207547	MIR25	-1.10415	0.205398	17.3075	0.000475033	0.00583189
ENSG00000068745	IP6K2	-0.35594	6.64166	17.233	0.00047729	0.00585498
ENSG00000121957	GPSM2	-0.905483	4.09359	17.2558	0.000477877	0.00585757
ENSG00000225828	FAM229A	-0.742478	3.02167	17.2164	0.000479715	0.00587548
ENSG00000134765	DSC1	-1.34224	4.90857	17.4611	0.000484464	0.00592631
ENSG00000172731	LRRC20	-0.84991	2.59347	17.181	0.000484627	0.00592631
ENSG00000154258	ABCA9	-1.78646	2.28012	17.2964	0.000485671	0.00593026
ENSG00000163040	CCDC74A	-1.29131	0.805295	17.2114	0.000485712	0.00593026
ENSG00000187091	PLCD1	-0.413136	5.48372	17.1386	0.000490285	0.0059814
ENSG00000267221	C17orf113	-1.01136	0.773612	17.1651	0.000491424	0.00598836
ENSG00000103811	CTSH	-0.657468	5.86614	17.129	0.000491625	0.00598836
ENSG00000165816	VWA2	-0.821468	2.8156	17.1138	0.00049395	0.00600944
ENSG00000233922	LINC01694	-2.14427	-0.428543	16.9169	0.000494128	0.00600944
ENSG00000162413	KLHL21	0.544588	6.96977	17.1045	0.000495073	0.00601624
ENSG00000185104	FAF1	0.294888	5.61913	17.0936	0.000496608	0.00603019
ENSG00000109079	TNFAIP1	0.560496	6.57424	17.0846	0.000497894	0.00604108
ENSG00000102575	ACP5	-1.06374	5.04302	17.2806	0.00049931	0.00605355
ENSG00000064961	HMG20B	-0.270441	6.57674	17.0277	0.000506043	0.00613041
ENSG00000137218	FRS3	-0.806109	2.10634	17.018	0.000508076	0.00615024
ENSG00000133069	TMCC2	-1.16163	2.06917	17.0027	0.000510449	0.00617417
ENSG00000117308	GALE	0.552179	5.59799	16.9924	0.000511179	0.0061782
ENSG00000140807	NKD1	1.51215	2.78994	17.1029	0.000511755	0.00618037
ENSG00000073670	ADAM11	-0.969772	0.478152	16.995	0.000516694	0.00623518
ENSG00000139131	YARS2	0.499364	3.76866	16.9464	0.000518037	0.00624654
ENSG00000151948	GLT1D1	-1.31846	0.872044	16.9807	0.000520261	0.00626811
ENSG00000262406	MMP12	2.01888	3.71516	17.2754	0.000520663	0.00626811
ENSG00000143252	SDHC	0.353286	5.3732	16.9258	0.000521034	0.00626811
ENSG00000104432	IL7	0.686828	2.30398	16.9143	0.000523142	0.00628862
ENSG00000139209	SLC38A4	-1.78989	-0.695754	16.5665	0.000525883	0.00631668
ENSG00000197921	HES5	1.19591	1.19721	16.9138	0.000527213	0.0063273
ENSG00000085978	ATG16L1	0.426166	5.14462	16.8823	0.00052758	0.0063273
ENSG00000138107	ACTR1A	0.265015	7.09308	16.8776	0.000528275	0.00633076
ENSG00000136261	BZW2	0.334995	6.45626	16.8586	0.000531172	0.00636058
ENSG00000185513	L3MBTL1	0.713116	3.14357	16.8509	0.000532495	0.00637152
ENSG00000105989	WNT2	-1.99824	2.68625	17.0897	0.000536014	0.0064087
ENSG00000163050	COQ8A	-1.10215	0.304898	16.8856	0.000537489	0.00641677
ENSG00000015133	CCDC88C	0.753374	5.37536	16.8501	0.000537513	0.00641677
ENSG00000140832	MARVELD3	0.586031	2.92123	16.8083	0.000539089	0.0064259
ENSG00000197381	ADARB1	-0.544798	5.33641	16.8071	0.000539104	0.0064259
ENSG00000228223	HCG11	-0.594565	2.82697	16.7966	0.000540906	0.00644245
ENSG00000174156	GSTA3	-1.28602	3.04432	16.851	0.000546825	0.00650797
ENSG00000007314	SCN4A	-2.82217	0.237031	15.9434	0.000547711	0.00651354
ENSG00000116791	CRYZ	0.648889	5.25877	16.7246	0.000552071	0.00656001
ENSG00000176340	COX8A	0.438154	5.9864	16.7221	0.000552462	0.00656001
ENSG00000262155	LINC02175	-1.27959	-0.327152	16.7019	0.000554289	0.00657669
ENSG00000266412	NCOA4	0.38895	6.98738	16.6999	0.000556001	0.0065872
ENSG00000228775	WEE2-AS1	-1.24086	0.282747	16.7532	0.000556021	0.0065872
ENSG00000187838	PLSCR3	1.36566	1.27387	16.7127	0.000557093	0.00659488
ENSG00000167772	ANGPTL4	1.35888	9.06299	17.0289	0.000557546	0.00659499
ENSG00000120832	MTERF2	-0.731908	2.84469	16.6893	0.00055795	0.00659499
ENSG00000228486	C2orf92	-0.659227	1.4645	16.6839	0.000559807	0.0066106
ENSG00000131473	ACLY	0.465867	6.43225	16.6744	0.000560119	0.0066106
ENSG00000171928	TVP23B	0.384146	4.45391	16.667	0.000561359	0.00662009
ENSG00000150764	DIXDC1	-1.12619	2.07867	16.6694	0.000561774	0.00662009
ENSG00000108306	FBXL20	-0.456272	4.47698	16.6388	0.000565945	0.00666052
ENSG00000165171	METTL27	-1.06706	1.17661	16.6727	0.00056606	0.00666052
ENSG00000131697	NPHP4	0.650964	4.60457	16.6323	0.000567004	0.00666658
ENSG00000197892	KIF13B	-0.642718	5.48227	16.6259	0.000568034	0.00667365
ENSG00000147416	ATP6V1B2	0.393272	6.99683	16.6137	0.000570039	0.00669215
ENSG00000147155	EBP	0.46081	4.783	16.6031	0.000571814	0.00670794
ENSG00000119514	GALNT12	-1.61331	0.828483	16.6215	0.000572542	0.00671142
ENSG00000099783	HNRNPM	0.265815	7.70802	16.5945	0.00057321	0.00671419
ENSG00000245849	RAD51-AS1	-0.528405	3.40427	16.5922	0.000573703	0.00671491
ENSG00000124766	SOX4	-1.08506	4.77905	16.7782	0.000575185	0.00672721
ENSG00000267296	CEBPA-DT	-0.930732	2.61551	16.5765	0.000576593	0.00673861
ENSG00000016602	CLCA4	-2.03428	0.701429	16.5621	0.000579372	0.00676261
ENSG00000110315	RNF141	0.604938	6.39227	16.5566	0.000579541	0.00676261
ENSG00000063241	ISOC2	0.440759	5.4741	16.5539	0.000579991	0.00676261
ENSG00000186314	PRELID2	0.692894	2.86095	16.5509	0.000580751	0.00676261
ENSG00000137312	FLOT1	0.456927	7.40939	16.549	0.000580819	0.00676261
ENSG00000136238	RAC1	0.670842	9.01215	16.5644	0.000582402	0.00677121
ENSG00000133466	C1QTNF6	-0.870019	2.96819	16.5408	0.000582427	0.00677121
ENSG00000161992	PRR35	2.00394	-0.776942	14.8764	0.000584199	0.00678401
ENSG00000103485	QPRT	1.53267	2.46199	16.6379	0.0005844	0.00678401
ENSG00000163069	SGCB	-0.602519	3.5683	16.5236	0.000585211	0.00678409
ENSG00000165312	OTUD1	-0.561404	4.23746	16.523	0.000585278	0.00678409
ENSG00000118971	CCND2	0.493364	5.93911	16.5195	0.000585816	0.00678527
ENSG00000198513	ATL1	-0.744734	2.52694	16.5157	0.00058681	0.00679172
ENSG00000057704	TMCC3	-0.817757	3.32911	16.4986	0.000589553	0.00681841
ENSG00000198736	MSRB1	0.674555	6.16622	16.4907	0.00059383	0.00686277
ENSG00000109458	GAB1	0.593118	5.24671	16.4611	0.000595848	0.00688098
ENSG00000137414	FAM8A1	-0.497341	4.74588	16.4479	0.000598149	0.00690244
ENSG00000069966	GNB5	-0.628187	3.18206	16.4346	0.000600593	0.00692438
ENSG00000109270	LAMTOR3	0.357669	5.54458	16.4318	0.000600941	0.00692438
ENSG00000158286	RNF207	0.644801	3.56892	16.4192	0.000603225	0.00694556
ENSG00000137265	IRF4	0.679447	3.96139	16.3952	0.000607441	0.00698894
ENSG00000134453	RBM17	0.319851	6.31741	16.382	0.000609711	0.00700987
ENSG00000107651	SEC23IP	0.342879	4.77144	16.3206	0.000620745	0.00713147
ENSG00000005884	ITGA3	0.526003	9.04894	16.3095	0.000622732	0.00713967
ENSG00000127415	IDUA	-0.625161	3.42782	16.3098	0.000622819	0.00713967
ENSG00000167740	CYB5D2	-0.554988	3.63914	16.3034	0.000623946	0.00713967
ENSG00000213593	TMX2	0.35039	6.2323	16.3025	0.000624003	0.00713967
ENSG00000160712	IL6R	-0.665822	4.35036	16.3021	0.000624138	0.00713967
ENSG00000154930	ACSS1	-0.688304	4.27785	16.2994	0.00062462	0.00713967
ENSG00000092621	PHGDH	1.04191	5.86227	16.5226	0.000624669	0.00713967
ENSG00000173110	HSPA6	-0.767892	4.21814	16.2853	0.000627219	0.00716355
ENSG00000155792	DEPTOR	-1.31204	1.68728	16.2872	0.000628332	0.007171
ENSG00000171612	SLC25A33	0.776284	2.20874	16.253	0.000633699	0.00722271
ENSG00000166016	ABTB2	1.31455	4.05101	16.4591	0.000633791	0.00722271
ENSG00000066427	ATXN3	-0.3059	4.74066	16.2294	0.000637517	0.00725985
ENSG00000157796	WDR19	-0.454746	4.07706	16.2014	0.000642794	0.0073146
ENSG00000255874	PRECSIT	-1.53729	-0.358906	16.2058	0.000644096	0.00731978
ENSG00000149380	P4HA3	-2.22537	1.19857	16.3271	0.000644189	0.00731978
ENSG00000122970	IFT81	-0.749743	1.94161	16.1842	0.000646626	0.00734211
ENSG00000197208	SLC22A4	1.29773	0.940772	16.2125	0.000647399	0.00734338
ENSG00000180902	D2HGDH	-0.672513	6.03955	16.1875	0.000648695	0.00734338
ENSG00000163754	GYG1	0.513795	4.24274	16.1697	0.000648784	0.00734338
ENSG00000138764	CCNG2	0.689691	7.01792	16.1996	0.00064885	0.00734338
ENSG00000164465	DCBLD1	-0.661733	2.38836	16.1675	0.000649641	0.00734338
ENSG00000135111	TBX3	-1.31449	4.28128	16.3864	0.000649677	0.00734338
ENSG00000137955	RABGGTB	0.358202	6.17686	16.1629	0.00065004	0.00734338
ENSG00000250303	LINC02762	-1.24535	0.594465	16.1871	0.000655081	0.00739495
ENSG00000100567	PSMA3	0.496503	6.33151	16.1275	0.000656831	0.00740934
ENSG00000131759	RARA	0.527803	5.67767	16.1227	0.00065776	0.00741445
ENSG00000118596	SLC16A7	1.26375	4.31382	16.3154	0.000662864	0.00746658
ENSG00000106714	CNTNAP3	0.939833	3.52155	16.0828	0.000665664	0.00749269
ENSG00000151150	ANK3	-0.656774	3.96274	16.0756	0.000667002	0.00750233
ENSG00000137747	TMPRSS13	-0.508133	6.62387	16.0618	0.000669623	0.00752637
ENSG00000162434	JAK1	0.473314	7.36491	16.0499	0.00067197	0.0075473
ENSG00000262223	LINC03048	-1.0074	0.769047	16.0699	0.000674765	0.00756964
ENSG00000188089	PLA2G4E	-0.830768	7.74674	16.1654	0.000674931	0.00756964
ENSG00000185745	IFIT1	-1.69892	1.45255	16.0999	0.000676697	0.00758398
ENSG00000279141	LINC01451	-1.10038	1.70667	16.0212	0.000679001	0.00760432
ENSG00000123545	NDUFAF4	0.657312	3.68665	16.0102	0.00067999	0.00760925
ENSG00000007944	MYLIP	0.536501	5.09707	16.0076	0.000680419	0.00760925
ENSG00000162613	FUBP1	0.424357	6.10312	15.9908	0.000683777	0.00764132
ENSG00000140299	BNIP2	0.540834	6.15601	15.9883	0.000684283	0.00764149
ENSG00000076716	GPC4	-1.27761	1.11768	16.0064	0.000685498	0.00764957
ENSG00000082512	TRAF5	0.678975	2.88497	15.9613	0.00069002	0.00769056
ENSG00000019549	SNAI2	-0.525341	6.03061	15.9593	0.00069016	0.00769056
ENSG00000159228	CBR1	-0.914954	5.91398	16.1304	0.000692157	0.0077073
ENSG00000181751	MACIR	0.659914	3.4304	15.9414	0.000693966	0.00772192
ENSG00000139437	TCHP	-0.574836	4.43507	15.931	0.000695998	0.007739
ENSG00000122692	SMU1	0.236058	5.9607	15.9172	0.000698807	0.00776469
ENSG00000043143	JADE2	-0.597228	4.27551	15.9111	0.000700125	0.00777378
ENSG00000155974	GRIP1	0.725824	2.78618	15.9066	0.000701315	0.00777672
ENSG00000134817	APLNR	-2.23493	3.5018	16.2182	0.000701389	0.00777672
ENSG00000158856	DMTN	0.564645	6.52696	15.9006	0.000702238	0.0077806
ENSG00000131873	CHSY1	0.410622	6.21603	15.8953	0.000703339	0.00778541
ENSG00000173442	EHBP1L1	0.475077	8.04949	15.8937	0.000703673	0.00778541
ENSG00000071462	BUD23	0.314166	5.93901	15.8825	0.000706006	0.00779861
ENSG00000203785	SPRR2E	-1.01657	9.66672	16.0958	0.000706219	0.00779861
ENSG00000114779	ABHD14B	-0.458639	5.6385	15.8808	0.000706369	0.00779861
ENSG00000161547	SRSF2	0.337573	7.50379	15.8691	0.000708817	0.00782009
ENSG00000125744	RTN2	-0.591065	3.07142	15.8665	0.0007096	0.00782319
ENSG00000156239	N6AMT1	-0.753362	1.99726	15.8469	0.000714469	0.0078713
ENSG00000162522	NHSL3	0.473797	9.18757	15.8273	0.000717638	0.00790061
ENSG00000163882	POLR2H	0.249736	6.52817	15.8199	0.000719221	0.00790161
ENSG00000205420	KRT6A	1.06808	14.0272	16.042	0.000719595	0.00790161
ENSG00000155066	PROM2	-0.609735	8.23904	15.8156	0.000720133	0.00790161
ENSG00000167769	ACER1	-0.83595	4.58547	15.8491	0.000720304	0.00790161
ENSG00000101224	CDC25B	-0.651268	7.59167	15.8311	0.000720689	0.00790161
ENSG00000122952	ZWINT	1.11071	3.15576	15.8435	0.000720774	0.00790161
ENSG00000159958	TNFRSF13C	-1.10379	1.39034	15.8278	0.00072138	0.00790197
ENSG00000134324	LPIN1	-0.56577	3.81569	15.8081	0.000721822	0.00790197
ENSG00000181222	POLR2A	0.369405	8.45842	15.8046	0.000722476	0.00790358
ENSG00000156709	AIFM1	0.435424	4.89809	15.7991	0.000723686	0.00791125
ENSG00000102471	NDFIP2	0.579834	6.98398	15.7945	0.000724648	0.00791621
ENSG00000125827	TMX4	-0.454364	4.43924	15.79	0.000725669	0.00792181
ENSG00000173848	NET1	-0.700624	4.52168	15.7853	0.000726674	0.00792325
ENSG00000179051	RCC2	-0.423733	6.1126	15.7844	0.00072682	0.00792325
ENSG00000157045	NTAN1	0.50876	4.92324	15.7716	0.000729613	0.00794814
ENSG00000263874	LASP1NB	0.857137	1.99073	15.7569	0.000733485	0.00798472
ENSG00000101115	SALL4	1.68611	-0.371841	15.4674	0.000741392	0.00806007
ENSG00000178498	DTX3	-0.591015	4.03408	15.7177	0.000741442	0.00806007
ENSG00000158050	DUSP2	-1.35862	3.08304	15.8455	0.000742907	0.00806815
ENSG00000106853	PTGR1	-0.431817	5.70554	15.7086	0.000743382	0.00806815
ENSG00000115307	AUP1	0.301598	7.7967	15.7044	0.000744303	0.00806815
ENSG00000149658	YTHDF1	0.319649	5.92999	15.7028	0.000744659	0.00806815
ENSG00000167863	ATP5PD	0.354926	6.61936	15.7023	0.000744776	0.00806815
ENSG00000104331	BPNT2	0.406798	6.04168	15.6912	0.000747232	0.00808912
ENSG00000073331	ALPK1	-0.32851	5.07366	15.6847	0.000748708	0.00809807
ENSG00000184371	CSF1	0.630081	6.18848	15.6828	0.000749099	0.00809807
ENSG00000198523	PLN	-1.95872	-0.6188	14.5878	0.000752648	0.00813079
ENSG00000162552	WNT4	1.04187	4.2646	15.78	0.000753594	0.00813537
ENSG00000165092	ALDH1A1	-1.32242	0.876363	15.6792	0.000755248	0.00814757
ENSG00000169418	NPR1	-1.27938	3.34463	15.7452	0.000757305	0.00815805
ENSG00000233429	HOTAIRM1	-0.657587	2.20253	15.648	0.000757494	0.00815805
ENSG00000261971	LOC124900372	0.541612	3.69383	15.6425	0.000758252	0.00815805
ENSG00000142655	PEX14	0.351122	5.21416	15.6398	0.000758764	0.00815805
ENSG00000172315	TP53RK	0.382636	4.61971	15.6396	0.000758839	0.00815805
ENSG00000254837	LIPT2-AS1	-1.0063	1.45625	15.6424	0.000760723	0.00817266
ENSG00000198945	L3MBTL3	-0.772628	1.66752	15.6149	0.000765611	0.00821825
ENSG00000111424	VDR	0.419392	6.12114	15.6078	0.000766023	0.00821825
ENSG00000111405	ENDOU	-1.88616	2.18581	15.8088	0.000766592	0.00821858
ENSG00000168461	RAB31	0.516763	5.84425	15.6031	0.00076711	0.00821858
ENSG00000124357	NAGK	-0.415673	6.76853	15.5916	0.000769745	0.00824114
ENSG00000124587	PEX6	-0.366599	5.17391	15.5804	0.000772356	0.00826341
ENSG00000141258	SGSM2	-0.339187	6.43919	15.5691	0.000774932	0.00828528
ENSG00000100412	ACO2	0.404303	6.21988	15.5619	0.000776591	0.00829731
ENSG00000005187	ACSM3	-1.03562	0.394563	15.6056	0.000779112	0.00831312
ENSG00000228526	MIR34AHG	-0.982923	2.20085	15.5534	0.000779138	0.00831312
ENSG00000274020	LINC01138	-0.750843	1.17336	15.5578	0.000780589	0.0083229
ENSG00000142273	CBLC	0.491836	6.68245	15.5391	0.000781911	0.00833128
ENSG00000197362	ZNF786	-0.678089	2.87541	15.5302	0.000784267	0.00834983
ENSG00000134532	SOX5	0.953463	2.38088	15.5311	0.000784725	0.00834983
ENSG00000164056	SPRY1	-0.593273	5.56052	15.512	0.000788267	0.0083818
ENSG00000225131	PSME2P2	1.04663	1.09074	15.539	0.000789927	0.00839372
ENSG00000136514	RTP4	1.28529	1.28067	15.5236	0.000791042	0.00839983
ENSG00000166793	YPEL4	-1.12031	1.69918	15.4902	0.000797781	0.00846561
ENSG00000189319	FAM53B	-0.553331	5.71188	15.4537	0.000802164	0.00850633
ENSG00000160323	ADAMTS13	-0.744668	2.16299	15.4351	0.00080735	0.00855549
ENSG00000152784	PRDM8	-1.281	1.43808	15.4457	0.000808289	0.00855962
ENSG00000167964	RAB26	-1.48748	1.02963	15.4577	0.000810734	0.00857967
ENSG00000099814	CEP170B	0.475175	8.55887	15.4078	0.000813268	0.00860064
ENSG00000157404	KIT	-0.664974	4.07383	15.4049	0.000814059	0.00860316
ENSG00000135929	CYP27A1	-0.79295	3.14734	15.3937	0.000817002	0.00862841
ENSG00000117016	RIMS3	0.737433	2.94111	15.3899	0.000818	0.00863309
ENSG00000157570	TSPAN18	-1.43306	3.31603	15.5576	0.000818819	0.00863588
ENSG00000081277	PKP1	0.92452	11.2637	15.5754	0.000819618	0.00863802
ENSG00000143556	S100A7	-1.90958	9.5146	15.7334	0.000820132	0.00863802
ENSG00000067177	PHKA1	0.653598	3.58383	15.3599	0.000825196	0.00868548
ENSG00000175130	MARCKSL1	-0.663843	5.19245	15.3515	0.000827182	0.0087005
ENSG00000123607	TTC21B	-0.523715	3.13856	15.338	0.000830701	0.00873162
ENSG00000203747	FCGR3A	-1.80587	0.335809	15.371	0.000832224	0.00874172
ENSG00000177051	FBXO46	0.525034	6.19337	15.3102	0.000837484	0.00879104
ENSG00000185651	UBE2L3	0.246483	6.53714	15.3001	0.000840033	0.00881112
ENSG00000135486	HNRNPA1	0.292962	9.88094	15.2982	0.000840529	0.00881112
ENSG00000143458	GABPB2	-0.424497	4.4258	15.2762	0.000846173	0.00886432
ENSG00000168026	TTC21A	-0.816638	1.11577	15.2741	0.000850127	0.0088959
ENSG00000254858	MPV17L2	0.50607	3.63748	15.2602	0.00085033	0.0088959
ENSG00000173531	MST1	-0.399116	4.2329	15.2509	0.000852652	0.0089142
ENSG00000107863	ARHGAP21	0.587613	4.9756	15.2479	0.00085338	0.00891582
ENSG00000162981	LRATD1	-1.17385	5.9552	15.4991	0.000855087	0.00892766
ENSG00000151468	CCDC3	0.715582	6.87104	15.2874	0.000857922	0.00895125
ENSG00000182489	XKRX	-0.927022	2.22616	15.21	0.000864462	0.00901345
ENSG00000134287	ARF3	0.262304	8.1719	15.1833	0.000870172	0.00906333
ENSG00000163444	TMEM183A	0.29209	5.29037	15.182	0.000870535	0.00906333
ENSG00000168807	SNTB2	-0.462319	4.24136	15.177	0.000871889	0.00906333
ENSG00000198873	GRK5	-0.884035	4.08739	15.1981	0.000871998	0.00906333
ENSG00000226479	TMEM185B	0.373614	5.34225	15.1758	0.000872157	0.00906333
ENSG00000180264	ADGRD2	-1.30743	0.526785	15.1995	0.000876189	0.00909795
ENSG00000112494	UNC93A	-0.942488	3.61986	15.179	0.000877093	0.00909795
ENSG00000036257	CUL3	0.400935	5.44771	15.1556	0.000877502	0.00909795
ENSG00000152234	ATP5F1A	0.320322	8.56947	15.1543	0.000877826	0.00909795
ENSG00000163637	PRICKLE2	0.679415	3.98753	15.135	0.000883089	0.0091464
ENSG00000090659	CD209	2.70651	1.99909	15.3922	0.000884175	0.00914934
ENSG00000170423	KRT78	-1.56106	4.93093	15.4113	0.000885234	0.00914934
ENSG00000075336	TIMM21	0.374892	4.39969	15.1261	0.000885424	0.00914934
ENSG00000046604	DSG2	-1.03204	3.23938	15.147	0.000885724	0.00914934
ENSG00000186529	CYP4F3	-0.863384	2.04409	15.122	0.000887522	0.00916184
ENSG00000162390	ACOT11	-1.01448	1.85817	15.1267	0.000889911	0.00918042
ENSG00000163006	CCDC138	-0.958252	0.993748	15.1059	0.000895	0.0092268
ENSG00000188917	TRMT2B	-0.484556	3.42851	15.0873	0.000895987	0.00923086
ENSG00000128872	TMOD2	-0.546656	2.80706	15.083	0.000897299	0.0092361
ENSG00000164916	FOXK1	0.367228	6.64834	15.0805	0.000897683	0.0092361
ENSG00000139083	ETV6	0.317486	5.48906	15.0722	0.000899951	0.00925332
ENSG00000000460	FIRRM	-0.88493	0.426873	15.1013	0.000902489	0.0092733
ENSG00000112081	SRSF3	0.344507	7.91366	15.0599	0.000903311	0.00927562
ENSG00000158815	FGF17	1.25371	1.63136	15.0786	0.000904049	0.00927708
ENSG00000203783	PRR9	2.58768	1.43291	14.5904	0.000904771	0.00927837
ENSG00000176749	CDK5R1	-0.647345	2.26987	15.034	0.000911273	0.00933702
ENSG00000127184	COX7C	0.279104	7.11194	15.029	0.00091181	0.00933702
ENSG00000254951	LOC283299	2.39422	0.417042	14.0041	0.00091229	0.00933702
ENSG00000111348	ARHGDIB	-0.993976	5.83187	15.2117	0.000914782	0.00935638
ENSG00000084764	MAPRE3	-0.276056	6.10895	14.9905	0.000922552	0.00942966
ENSG00000139132	FGD4	0.398795	3.58966	14.9841	0.000924471	0.00944307
ENSG00000119682	AREL1	0.361986	4.50234	14.9595	0.000931348	0.00950708
ENSG00000106636	YKT6	0.30961	6.37239	14.9358	0.000938047	0.00956486
ENSG00000187730	GABRD	-1.19249	-0.108302	14.7182	0.000938237	0.00956486
ENSG00000165181	SHOC1	-1.15099	0.351835	14.882	0.00094235	0.00959516
ENSG00000063660	GPC1	0.568647	9.18654	14.9204	0.000942442	0.00959516
ENSG00000113719	ERGIC1	-0.394892	6.7145	14.9141	0.000944274	0.00960752
ENSG00000198089	SFI1	-0.449528	4.45599	14.9065	0.000946511	0.00962399
ENSG00000167785	ZNF558	-0.348963	4.47845	14.9037	0.000947317	0.0096259
ENSG00000139117	CPNE8	0.781216	4.1451	14.8881	0.000951867	0.00966583
ENSG00000139668	WDFY2	0.502235	4.83673	14.881	0.000953863	0.00967978
ENSG00000114948	ADAM23	1.96057	0.541851	14.6168	0.000958076	0.00971621
ENSG00000131143	COX4I1	0.28623	8.43711	14.8618	0.000959455	0.00972121
ENSG00000121774	KHDRBS1	0.329326	7.22218	14.8605	0.000959819	0.00972121
ENSG00000132965	ALOX5AP	-0.864119	2.2815	14.8588	0.000960972	0.00972656
ENSG00000049656	CLPTM1L	0.231711	6.57258	14.8422	0.000965206	0.00976307
ENSG00000028203	VEZT	0.73469	5.77309	14.8864	0.000966701	0.00977184
ENSG00000090447	TFAP4	-0.83282	4.61114	14.8598	0.000974225	0.0098415
ENSG00000162645	GBP2	-0.554731	7.33846	14.8067	0.00097575	0.00984763
ENSG00000164402	SEPTIN8	0.394907	6.72173	14.8055	0.000976096	0.00984763
ENSG00000167972	ABCA3	0.536143	4.96953	14.8019	0.000977209	0.00985247
ENSG00000232593	KANTR	-0.73123	3.51868	14.7887	0.000981283	0.00988714
ENSG00000198060	MARCHF5	0.396362	5.24038	14.7677	0.000987482	0.00994316
ENSG00000170891	CYTL1	-1.35002	1.02079	14.7824	0.000991907	0.00997606
ENSG00000110881	ASIC1	-1.18875	1.27444	14.7647	0.000992031	0.00997606
ENSG00000121691	CAT	0.695093	6.60011	14.7881	0.000995912	0.0100086
ENSG00000164733	CTSB	-0.534085	8.97974	14.7212	0.00100164	0.0100448
ENSG00000254087	LYN	-0.731921	4.5124	14.721	0.00100176	0.0100448
ENSG00000016402	IL20RA	-0.86041	5.11284	14.8081	0.00100209	0.0100448
ENSG00000138182	KIF20B	-0.770616	1.59094	14.7244	0.00100209	0.0100448
ENSG00000168394	TAP1	0.423819	7.44523	14.7095	0.00100523	0.0100697
ENSG00000121940	CLCC1	-0.474866	3.91504	14.7054	0.00100659	0.0100761
ENSG00000099377	HSD3B7	0.592105	5.55464	14.7033	0.00100716	0.0100761
ENSG00000158158	CNNM4	-0.582744	3.77262	14.6931	0.00101042	0.0100988
ENSG00000115241	PPM1G	0.266249	6.6423	14.6918	0.00101072	0.0100988
ENSG00000203782	LORICRIN	-1.20462	7.56144	14.9486	0.00101369	0.010122
ENSG00000204152	TIMM23B	0.825267	1.46685	14.6772	0.00101704	0.0101489
ENSG00000150054	MPP7	0.706912	6.07913	14.7016	0.0010227	0.0101923
ENSG00000151729	SLC25A4	0.502035	4.74072	14.6535	0.0010227	0.0101923
ENSG00000115963	RND3	0.94437	6.30439	14.8131	0.00102986	0.0102571
ENSG00000143294	PRCC	0.289396	6.33492	14.6252	0.00103163	0.0102681
ENSG00000141424	SLC39A6	-0.583732	6.11867	14.6185	0.00103373	0.0102825
ENSG00000026751	SLAMF7	-1.04844	1.06679	14.6396	0.00103491	0.0102836
ENSG00000168924	LETM1	0.40025	5.93573	14.614	0.00103516	0.0102836
ENSG00000177483	RBM44	1.33257	0.603693	14.6496	0.00103771	0.0102969
ENSG00000135144	DTX1	-0.704766	2.35114	14.6081	0.00103783	0.0102969
ENSG00000080503	SMARCA2	-0.401433	5.90939	14.6012	0.00103927	0.0103039
ENSG00000131652	THOC6	0.355444	5.19904	14.5994	0.00103986	0.0103039
ENSG00000275385	CCL18	2.80413	2.91708	14.8497	0.00105331	0.0104306
ENSG00000102359	SRPX2	-1.92843	1.63337	14.6548	0.00105419	0.0104327
ENSG00000079277	MKNK1	0.385392	5.01061	14.5459	0.00105715	0.0104544
ENSG00000134001	EIF2S1	0.297389	6.37523	14.544	0.00105773	0.0104544
ENSG00000002745	WNT16	-0.881517	4.26695	14.5849	0.00105845	0.0104549
ENSG00000226386	PARD3-DT	-1.5729	-1.13074	13.6906	0.00106035	0.010467
ENSG00000164684	ZNF704	-0.707578	3.05139	14.5239	0.0010646	0.0105023
ENSG00000156261	CCT8	0.270058	7.30145	14.5184	0.00106612	0.0105106
ENSG00000140157	NIPA2	0.531412	4.28882	14.511	0.00106865	0.010525
ENSG00000213889	PPM1N	-0.94814	1.68461	14.5155	0.00106893	0.010525
ENSG00000186523	FAM86B1	-1.12883	0.761633	14.5404	0.00107241	0.0105526
ENSG00000123095	BHLHE41	1.1914	3.68465	14.5891	0.00107746	0.0105956
ENSG00000136270	TBRG4	0.34361	6.12578	14.4758	0.00108026	0.0106164
ENSG00000244509	APOBEC3C	-0.533882	4.34334	14.472	0.00108159	0.0106228
ENSG00000074855	ANO8	-0.401513	6.31638	14.4655	0.00108371	0.0106369
ENSG00000065809	FAM107B	-0.684946	4.27263	14.4575	0.00108646	0.0106572
ENSG00000150403	TMCO3	-0.481649	4.82836	14.4459	0.00109033	0.0106843
ENSG00000181444	ZNF467	0.669226	4.62053	14.4451	0.0010906	0.0106843
ENSG00000085733	CTTN	0.327836	8.32918	14.4393	0.00109252	0.0106964
ENSG00000120659	TNFSF11	1.2844	-0.970462	13.4345	0.00109409	0.010705
ENSG00000134461	ANKRD16	-0.775165	2.83029	14.4257	0.0010975	0.0107316
ENSG00000170242	USP47	0.467588	5.08342	14.4189	0.00109945	0.010744
ENSG00000273132	LOC124901427	-1.52011	1.53168	14.4515	0.00110303	0.0107722
ENSG00000022567	SLC45A4	0.511165	6.25544	14.3989	0.00110629	0.0107972
ENSG00000290994	FAM86C2P	-0.898392	1.85427	14.3996	0.00110733	0.0108007
ENSG00000123364	HOXC13	-0.717669	3.05562	14.3782	0.00111384	0.0108573
ENSG00000176435	CLEC14A	-1.43923	3.09299	14.4931	0.00111991	0.0109097
ENSG00000140320	BAHD1	0.33858	5.69496	14.325	0.00113192	0.0110197
ENSG00000233901	LINC01503	-0.566846	5.39204	14.3089	0.00113762	0.0110683
ENSG00000152137	HSPB8	-0.593973	5.66803	14.302	0.00114007	0.0110796
ENSG00000006042	TMEM98	-0.93417	3.10744	14.3026	0.0011402	0.0110796
ENSG00000105426	PTPRS	-0.470971	6.27623	14.2958	0.00114226	0.0110927
ENSG00000128602	SMO	-0.80381	4.07508	14.288	0.0011495	0.0111521
ENSG00000105852	PON3	-0.651312	2.88961	14.2756	0.00114981	0.0111521
ENSG00000207870	MIR221	1.61917	-0.370671	14.0645	0.0011526	0.0111722
ENSG00000181374	CCL13	2.95769	0.297429	13.6493	0.00115424	0.0111787
ENSG00000179057	IGSF22	-0.788358	1.73113	14.2723	0.00115471	0.0111787
ENSG00000140403	DNAJA4	0.37989	5.60104	14.2544	0.00115706	0.0111945
ENSG00000134333	LDHA	0.560245	11.3154	14.2364	0.00116358	0.0112506
ENSG00000107331	ABCA2	-0.533019	5.50861	14.2237	0.00116818	0.0112881
ENSG00000223891	OSER1-DT	-0.708701	2.98926	14.2173	0.00117079	0.0113057
ENSG00000170006	TMEM154	-0.56846	6.69497	14.2147	0.00117146	0.0113057
ENSG00000111254	AKAP3	-1.02868	-0.05204	14.2644	0.00117299	0.0113135
ENSG00000189306	RRP7A	0.29004	5.16543	14.2076	0.00117409	0.0113169
ENSG00000101751	POLI	-0.448288	3.68247	14.206	0.0011748	0.0113169
ENSG00000158710	TAGLN2	0.334329	9.72324	14.1936	0.00117919	0.0113522
ENSG00000117697	NSL1	0.432858	4.02107	14.1887	0.00118109	0.0113634
ENSG00000066044	ELAVL1	0.291744	6.15983	14.1816	0.00118362	0.0113807
ENSG00000166689	PLEKHA7	-0.682388	4.48699	14.1766	0.00118552	0.011392
ENSG00000133661	SFTPD	-0.742828	2.02322	14.1759	0.00118719	0.0114009
ENSG00000221886	FAM200C	-1.05299	0.701406	14.1947	0.00119021	0.011423
ENSG00000029993	HMGB3	0.400977	4.31664	14.1602	0.00119164	0.0114296
ENSG00000163636	PSMD6	0.337197	6.41768	14.1562	0.00119304	0.011436
ENSG00000175137	SH3BP5L	-0.312046	6.06723	14.1509	0.00119501	0.0114478
ENSG00000100234	TIMP3	-0.935036	5.95359	14.3043	0.00119925	0.0114814
ENSG00000116863	ADPRS	0.4105	5.90245	14.1218	0.00120592	0.0115381
ENSG00000099337	KCNK6	0.601961	6.99342	14.1209	0.00120871	0.0115577
ENSG00000115457	IGFBP2	-1.51777	4.48132	14.3593	0.00121119	0.0115743
ENSG00000072042	RDH11	0.447413	5.19936	14.0997	0.00121432	0.0115972
ENSG00000147065	MSN	0.488656	9.55809	14.0969	0.00121534	0.0115998
ENSG00000251491	OR7E28P	-2.20863	-1.0477	12.7139	0.0012178	0.011612
ENSG00000152213	ARL11	-0.92247	1.69041	14.0942	0.00121874	0.011612
ENSG00000100979	PLTP	-0.539775	6.38429	14.0877	0.00121886	0.011612
ENSG00000176946	THAP4	0.299813	6.226	14.08	0.0012218	0.0116329
ENSG00000289609	LOC124901321	1.99927	-0.843365	12.9643	0.0012251	0.0116571
ENSG00000103269	RHBDL1	-0.808881	2.36295	14.068	0.00122733	0.0116713
ENSG00000160471	COX6B2	-0.587212	4.52036	14.0548	0.00123156	0.0117044
ENSG00000136280	CCM2	0.488075	6.10707	14.0496	0.00123351	0.0117158
ENSG00000169515	CCDC8	-1.02164	2.30843	14.0471	0.00123528	0.0117254
ENSG00000124067	SLC12A4	0.38384	7.27396	14.0336	0.00123971	0.0117602
ENSG00000132677	RHBG	-0.922457	2.54813	14.0303	0.00124311	0.0117853
ENSG00000176273	SLC35G1	0.780936	2.26735	14.0237	0.00124459	0.0117922
ENSG00000185761	ADAMTSL5	0.606959	2.69176	14.0198	0.00124554	0.011794
ENSG00000241404	EGFL8	-0.775659	1.89557	14.0039	0.00125244	0.0118521
ENSG00000291158	LINC00869	-0.940409	0.50402	14.038	0.00125373	0.0118544
ENSG00000126767	ELK1	0.314633	5.99338	13.9955	0.0012546	0.0118544
ENSG00000189043	NDUFA4	0.297315	6.2745	13.9946	0.00125496	0.0118544
ENSG00000121690	DEPDC7	-0.795002	1.65904	13.997	0.00125599	0.0118569
ENSG00000135838	NPL	-0.807219	2.4912	13.9855	0.00125913	0.0118793
ENSG00000128039	SRD5A3	-0.547142	2.763	13.9564	0.0012709	0.0119831
ENSG00000130414	NDUFA10	0.286609	7.09131	13.9261	0.00128229	0.0120832
ENSG00000124749	COL21A1	-1.31322	0.793349	13.9482	0.00128523	0.0121035
ENSG00000188177	ZC3H6	-0.37923	3.64035	13.9105	0.00128877	0.0121295
ENSG00000148219	ASTN2	-1.12155	0.128573	13.8299	0.00129075	0.0121408
ENSG00000163687	DNASE1L3	1.66519	3.54266	14.097	0.0012958	0.012181
ENSG00000105968	H2AZ2	-0.291767	5.6761	13.8811	0.0013006	0.0122187
ENSG00000143624	INTS3	-0.366733	6.38555	13.8706	0.00130491	0.0122519
ENSG00000148408	CACNA1B	-1.56408	0.00547549	12.9495	0.00130758	0.0122646
ENSG00000004660	CAMKK1	-0.635199	4.07663	13.8637	0.00130785	0.0122646
ENSG00000125864	BFSP1	-0.940942	1.60019	13.8651	0.00131255	0.0123013
ENSG00000119414	PPP6C	0.300972	6.44526	13.8491	0.00131376	0.0123052
ENSG00000215808	LINC01139	-2.255	-0.60543	12.7209	0.00131821	0.0123395
ENSG00000014914	MTMR11	-0.474178	5.41641	13.825	0.00132381	0.0123845
ENSG00000188352	FOCAD	-0.559227	3.74922	13.8209	0.00132565	0.0123942
ENSG00000143436	MRPL9	0.341155	5.30134	13.8029	0.00133309	0.0124563
ENSG00000165782	PIP4P1	0.286663	5.83459	13.7992	0.00133464	0.0124619
ENSG00000095370	SH2D3C	-1.20222	3.55464	13.9117	0.00133529	0.0124619
ENSG00000116690	PRG4	-2.36797	3.42754	13.9354	0.00133646	0.0124653
ENSG00000139190	VAMP1	-0.835662	2.45984	13.7869	0.00134055	0.012496
ENSG00000132294	EFR3A	0.541347	5.06397	13.7778	0.00134372	0.0125181
ENSG00000064886	CHI3L2	0.726907	7.99186	13.8413	0.00134708	0.0125419
ENSG00000163528	CHCHD4	0.419075	3.9901	13.7532	0.0013543	0.012597
ENSG00000167920	KRT10-AS1	-0.918021	4.07114	13.8092	0.00135462	0.012597
ENSG00000104447	TRPS1	-0.946293	2.34181	13.7413	0.00136003	0.0126265
ENSG00000172159	FRMD3	-1.20044	2.06158	13.7431	0.00136102	0.0126265
ENSG00000136986	DERL1	0.297653	5.70874	13.7372	0.00136108	0.0126265
ENSG00000123496	IL13RA2	2.33305	2.60758	13.9572	0.00136143	0.0126265
ENSG00000204362	LINC02783	-1.44421	-1.21118	12.7119	0.00136185	0.0126265
ENSG00000142149	HUNK	0.771675	2.81174	13.7309	0.0013643	0.0126394
ENSG00000104055	TGM5	-0.764372	4.47658	13.7465	0.00136487	0.0126394
ENSG00000125149	PHAF1	-0.417067	5.03696	13.7265	0.00136571	0.0126398
ENSG00000167291	TBC1D16	-0.358267	5.26973	13.7234	0.00136703	0.0126444
ENSG00000176387	HSD11B2	-0.85838	4.02816	13.7442	0.00136818	0.0126456
ENSG00000096093	EFHC1	-0.462073	3.73367	13.7197	0.00136878	0.0126456
ENSG00000185262	UBALD2	0.548108	7.39851	13.7038	0.00137554	0.0127005
ENSG00000224660	SH3BP5-AS1	-0.534437	2.8674	13.6971	0.00137888	0.0127238
ENSG00000143578	CREB3L4	-0.785334	3.19198	13.6933	0.00138042	0.0127291
ENSG00000178078	STAP2	0.434731	7.51374	13.6911	0.00138109	0.0127291
ENSG00000137809	ITGA11	1.36316	2.73164	13.7148	0.00139044	0.0128022
ENSG00000134283	PPHLN1	0.231553	5.2672	13.6694	0.00139067	0.0128022
ENSG00000198843	SELENOT	0.386242	5.79245	13.6606	0.00139454	0.0128303
ENSG00000176903	PNMA1	-0.525942	3.895	13.6381	0.00140466	0.0129074
ENSG00000141985	SH3GL1	0.536846	8.16256	13.6368	0.00140509	0.0129074
ENSG00000117525	F3	-1.296	4.65409	13.8479	0.00140541	0.0129074
ENSG00000262919	CCNQ	0.433956	4.40137	13.6233	0.00141123	0.0129532
ENSG00000170917	NUDT6	-1.07103	0.171916	13.6719	0.00141304	0.0129622
ENSG00000080608	PUM3	0.394161	4.80756	13.6123	0.00141611	0.0129827
ENSG00000117410	ATP6V0B	0.321784	6.50883	13.594	0.00142436	0.0130507
ENSG00000108641	B9D1	-0.40554	3.17878	13.5818	0.00143019	0.0130964
ENSG00000117632	STMN1	-0.425515	3.91982	13.5591	0.00144043	0.0131823
ENSG00000161940	BCL6B	-1.14775	4.16834	13.6904	0.00144374	0.013198
ENSG00000138448	ITGAV	0.8561	6.69368	13.6908	0.00144383	0.013198
ENSG00000168447	SCNN1B	-0.932793	4.65654	13.6524	0.00144664	0.0132158
ENSG00000135387	CAPRIN1	0.435585	7.36596	13.5429	0.00144775	0.0132182
ENSG00000081818	PCDHB4	-1.34067	0.565625	13.5722	0.00144873	0.0132194
ENSG00000099260	PALMD	-0.578908	4.17661	13.5209	0.00145804	0.0132851
ENSG00000204882	GPR20	0.924043	1.06043	13.5332	0.00145988	0.0132851
ENSG00000103021	CFAP263	0.835175	2.52904	13.517	0.00146047	0.0132851
ENSG00000079257	LXN	-0.924066	3.49369	13.5319	0.00146114	0.0132851
ENSG00000270647	TAF15	0.297918	7.56815	13.5131	0.00146156	0.0132851
ENSG00000163814	CDCP1	0.716563	7.15971	13.581	0.00146183	0.0132851
ENSG00000120278	PLEKHG1	-0.617294	3.36436	13.5129	0.0014619	0.0132851
ENSG00000225975	ZNF567-DT	1.09929	-0.311723	13.5634	0.00146625	0.0133138
ENSG00000154124	OTULIN	0.326479	4.99967	13.502	0.00146677	0.0133138
ENSG00000187796	CARD9	1.15423	1.17489	13.5036	0.0014743	0.0133744
ENSG00000037757	MRI1	-0.403433	4.89741	13.4781	0.00147802	0.0134003
ENSG00000271601	LIX1L	-0.733402	4.01696	13.4575	0.00148785	0.0134816
ENSG00000162384	CZIB	-0.351619	4.77033	13.4381	0.00149706	0.0135501
ENSG00000165801	ARHGEF40	-0.562755	4.61948	13.4379	0.00149715	0.0135501
ENSG00000127249	ATP13A4	-0.968125	4.40698	13.5336	0.0014996	0.0135571
ENSG00000130770	ATP5IF1	-0.491891	5.1831	13.4307	0.00150055	0.0135571
ENSG00000196456	ZNF775	0.636921	2.9739	13.4311	0.00150081	0.0135571
ENSG00000234608	MAPKAPK5-AS1	-0.380331	4.09238	13.4291	0.00150141	0.0135571
ENSG00000114812	VIPR1	-0.720661	3.61769	13.4229	0.0015045	0.0135772
ENSG00000148346	LCN2	-1.20364	5.9837	13.648	0.00150635	0.013586
ENSG00000141542	RAB40B	-0.62302	4.36661	13.4118	0.00150974	0.0136087
ENSG00000171634	BPTF	-0.262827	4.90312	13.4089	0.00151106	0.0136127
ENSG00000176153	GPX2	1.47333	7.38074	13.6542	0.00151318	0.0136238
ENSG00000121753	ADGRB2	-0.7406	1.8075	13.4097	0.00151512	0.0136335
ENSG00000115267	IFIH1	0.723077	4.41508	13.3827	0.00152385	0.0137023
ENSG00000186376	ZNF75D	-0.482815	3.04853	13.3818	0.00152453	0.0137023
ENSG00000057663	ATG5	0.400286	4.82545	13.3691	0.00153045	0.0137476
ENSG00000288658	RNF228	-1.56053	-0.890991	12.3228	0.00153268	0.0137597
ENSG00000111737	RAB35	0.282735	7.46133	13.3517	0.00153898	0.0138024
ENSG00000135049	AGTPBP1	0.544247	4.31512	13.3504	0.0015397	0.0138024
ENSG00000177105	RHOG	0.516288	6.57293	13.3479	0.00154086	0.0138024
ENSG00000108953	YWHAE	0.254868	9.12232	13.3471	0.00154128	0.0138024
ENSG00000123124	WWP1	0.509436	5.73093	13.3459	0.00154187	0.0138024
ENSG00000157483	MYO1E	0.573276	6.79076	13.3292	0.00155013	0.0138683
ENSG00000196405	EVL	-0.420605	7.98789	13.313	0.00155825	0.0139329
ENSG00000175591	P2RY2	0.834999	5.30532	13.4045	0.00156199	0.0139584
ENSG00000206075	SERPINB5	0.459224	8.15598	13.286	0.0015718	0.014038
ENSG00000124074	ENKD1	-0.342307	4.68645	13.2783	0.00157573	0.014065
ENSG00000130751	NPAS1	-0.932499	2.74279	13.2756	0.00157891	0.0140853
ENSG00000136504	KAT7	0.317188	5.63976	13.2663	0.00158181	0.0141003
ENSG00000152766	ANKRD22	0.593456	6.22012	13.2709	0.0015824	0.0141003
ENSG00000164151	ICE1	0.316714	4.55879	13.2626	0.00158373	0.0141041
ENSG00000168395	ING5	-0.349208	5.44253	13.2554	0.00158737	0.0141284
ENSG00000122644	ARL4A	0.465895	6.1572	13.2356	0.00159752	0.0142106
ENSG00000155760	FZD7	-0.719618	3.03516	13.2306	0.00160045	0.0142286
ENSG00000167656	LY6D	0.568964	9.6723	13.2035	0.00161479	0.0143407
ENSG00000114450	GNB4	0.863453	6.07726	13.3374	0.00161491	0.0143407
ENSG00000163536	SERPINI1	-0.898986	0.951585	13.2163	0.00161671	0.0143443
ENSG00000218739	CEBPZOS	0.446951	5.48593	13.1977	0.00161716	0.0143443
ENSG00000165125	TRPV6	-1.10552	1.65419	13.1922	0.00162366	0.0143932
ENSG00000107771	CCSER2	0.599137	5.34735	13.1836	0.00162452	0.0143932
ENSG00000139364	TMEM132B	-0.766071	0.908031	13.1923	0.00162758	0.0144122
ENSG00000175455	CCDC14	-0.447751	3.94188	13.171	0.00163126	0.0144365
ENSG00000152484	USP12	0.624302	5.81194	13.1826	0.00163311	0.0144446
ENSG00000105640	RPL18A	0.312604	10.5314	13.1602	0.00163682	0.0144645
ENSG00000137710	RDX	0.484401	4.48503	13.1596	0.00163721	0.0144645
ENSG00000078098	FAP	-1.71129	0.88739	13.1116	0.00164001	0.014481
ENSG00000165271	NOL6	0.512827	6.31832	13.1433	0.00164578	0.0145223
ENSG00000132016	BRME1	-0.596225	2.36411	13.1432	0.00164655	0.0145223
ENSG00000125449	ARMC7	-0.54212	3.53992	13.1317	0.00165219	0.0145638
ENSG00000168781	PPIP5K1	0.454	4.70772	13.1159	0.00166049	0.0146286
ENSG00000196924	FLNA	0.465697	9.89974	13.1102	0.0016635	0.0146469
ENSG00000229589	ACVR2B-AS1	-1.29773	-0.720829	13.0613	0.00167381	0.0147294
ENSG00000130997	POLN	-1.02387	0.0277755	13.1278	0.00167561	0.0147369
ENSG00000162494	LRRC38	1.62407	-0.347744	12.9649	0.00168477	0.0148091
ENSG00000173744	AGFG1	0.498697	5.93792	13.0672	0.00168677	0.0148183
ENSG00000180638	SLC47A2	-1.87545	0.989364	13.1753	0.00168979	0.0148364
ENSG00000172296	SPTLC3	-0.951903	3.49485	13.0945	0.00169156	0.0148436
ENSG00000188710	QRFP	-1.38995	0.29035	13.0806	0.00169281	0.0148462
ENSG00000114626	ABTB1	-0.6073	6.12095	13.0619	0.00169727	0.0148769
ENSG00000127920	GNG11	-1.07298	4.11369	13.1685	0.00169945	0.0148876
ENSG00000184939	ZFP90	-0.449882	3.62693	13.0403	0.00170175	0.0148994
ENSG00000125633	CCDC93	0.57645	5.35845	13.0349	0.00170454	0.0149104
ENSG00000080166	DCT	-1.16926	4.35587	13.184	0.00170563	0.0149104
ENSG00000149582	TMEM25	-0.685338	3.61269	13.0328	0.00170588	0.0149104
ENSG00000028528	SNX1	0.282712	7.29256	13.0288	0.00170788	0.0149195
ENSG00000164597	COG5	0.383136	4.31819	13.004	0.00172177	0.0150324
ENSG00000196923	PDLIM7	-0.555964	5.91779	12.9966	0.00172587	0.0150598
ENSG00000124209	RAB22A	0.403356	6.03288	12.9841	0.00173288	0.0151125
ENSG00000160588	MPZL3	-0.711022	5.79865	13.0328	0.00173418	0.0151153
ENSG00000245149	RNF139-DT	-0.798879	1.39834	12.9786	0.00174098	0.0151661
ENSG00000165732	DDX21	0.520656	6.65884	12.9505	0.0017519	0.0152479
ENSG00000181381	DDX60L	0.737365	2.60017	12.9509	0.00175232	0.0152479
ENSG00000178445	GLDC	1.67201	0.563612	12.8346	0.00176012	0.0153072
ENSG00000123609	NMI	0.586638	5.21421	12.9304	0.00176342	0.0153228
ENSG00000126970	ZC4H2	-0.855456	1.72827	12.9333	0.00176389	0.0153228
ENSG00000184330	S100A7A	-2.8938	5.75038	13.1937	0.00176737	0.0153445
ENSG00000204301	NOTCH4	-1.33185	4.0189	13.0677	0.00177009	0.0153595
ENSG00000174109	UQCC4	0.426059	4.05143	12.8942	0.00178446	0.015475
ENSG00000070731	ST6GALNAC2	0.51246	3.71463	12.8927	0.00178538	0.015475
ENSG00000124429	POF1B	-1.22396	6.78845	13.096	0.00179116	0.0155164
ENSG00000119686	FLVCR2	-0.678093	3.13542	12.878	0.00179416	0.0155337
ENSG00000197496	SLC2A10	1.02909	2.01155	12.8722	0.00179918	0.0155686
ENSG00000165238	WNK2	0.834463	5.58975	12.9776	0.00180074	0.0155734
ENSG00000163346	PBXIP1	-0.601998	6.03833	12.8679	0.00180701	0.0156148
ENSG00000168661	ZNF30	-1.0014	1.23749	12.8628	0.00180754	0.0156148
ENSG00000119655	NPC2	0.277463	6.64996	12.8491	0.00181071	0.0156276
ENSG00000155463	OXA1L	0.244832	7.26508	12.8486	0.00181102	0.0156276
ENSG00000138641	HERC3	1.35079	1.01769	12.8698	0.0018138	0.0156429
ENSG00000160746	ANO10	-0.325809	4.77101	12.8341	0.00181963	0.0156845
ENSG00000183723	CMTM4	0.336535	4.97858	12.829	0.00182269	0.0157022
ENSG00000163655	GMPS	0.316552	5.90647	12.8223	0.00182664	0.0157275
ENSG00000072682	P4HA2	0.726204	5.91198	12.8777	0.00183112	0.0157539
ENSG00000085871	MGST2	-0.330428	6.24013	12.8137	0.00183173	0.0157539
ENSG00000134668	SPOCD1	-1.94293	1.08424	12.8608	0.00183437	0.0157679
ENSG00000130348	QRSL1	0.425874	3.58948	12.8038	0.00183791	0.0157896
ENSG00000100307	CBX7	-0.523672	5.73368	12.7991	0.00184055	0.0158036
ENSG00000155324	GRAMD2B	-0.879125	4.48827	12.8513	0.00184972	0.0158735
ENSG00000286381	NHIP	1.44203	1.12564	12.8109	0.00185414	0.015898
ENSG00000102100	SLC35A2	0.328773	5.23885	12.7758	0.00185462	0.015898
ENSG00000167600	CYP2S1	0.771276	3.47353	12.7723	0.00185704	0.015904
ENSG00000105220	GPI	0.493131	8.95367	12.7712	0.00185736	0.015904
ENSG00000134291	TMEM106C	0.344659	5.48153	12.7479	0.00187159	0.0160171
ENSG00000072506	HSD17B10	0.59077	6.02701	12.7486	0.00187672	0.0160521
ENSG00000125835	SNRPB	0.368269	6.88111	12.7323	0.00188118	0.0160815
ENSG00000147684	NDUFB9	0.348199	6.17889	12.7272	0.00188433	0.0160996
ENSG00000178919	FOXE1	1.39756	0.319019	12.7264	0.00189118	0.0161492
ENSG00000073711	PPP2R3A	-0.422855	4.8201	12.7092	0.00189553	0.0161766
ENSG00000137831	UACA	-0.53298	4.67953	12.7075	0.00189659	0.0161766
ENSG00000065154	OAT	-0.420028	6.05758	12.706	0.0018975	0.0161766
ENSG00000156711	MAPK13	0.354595	7.8632	12.7031	0.00189926	0.0161827
ENSG00000160111	CPAMD8	-1.4467	1.66596	12.7084	0.0019111	0.0162747
ENSG00000143878	RHOB	-0.623384	7.77091	12.6999	0.00191916	0.0163344
ENSG00000100150	DEPDC5	-0.44364	3.18452	12.6654	0.00192326	0.0163603
ENSG00000087299	L2HGDH	-0.504213	2.57117	12.6535	0.00193113	0.0164183
ENSG00000130270	ATP8B3	-0.961604	1.10877	12.6615	0.00193332	0.0164198
ENSG00000171798	KNDC1	-1.39748	3.18381	12.7757	0.00193342	0.0164198
ENSG00000124688	MAD2L1BP	0.31836	4.36632	12.6417	0.00193807	0.0164503
ENSG00000135218	CD36	-2.11055	2.22608	12.7958	0.00194004	0.0164532
ENSG00000134955	SLC37A2	-1.17333	3.94073	12.7689	0.00194052	0.0164532
ENSG00000060558	GNA15	0.530553	7.93545	12.6323	0.00194397	0.0164735
ENSG00000104671	DCTN6	0.399501	4.58917	12.6269	0.00194748	0.016493
ENSG00000173011	TADA2B	0.392698	4.69338	12.6255	0.00194839	0.016493
ENSG00000290977	KRT16P6	-2.30488	-0.850139	11.6343	0.00194979	0.0164959
ENSG00000103710	RASL12	-1.1798	2.40603	12.6281	0.0019557	0.0165246
ENSG00000172831	CES2	0.311723	7.04681	12.6134	0.00195605	0.0165246
ENSG00000105227	PRX	-0.507087	3.92703	12.6132	0.00195637	0.0165246
ENSG00000184459	BPIFC	-1.27827	3.88058	12.7497	0.00196045	0.0165451
ENSG00000215039	CD27-AS1	-0.507292	3.85451	12.6061	0.00196092	0.0165451
ENSG00000101004	NINL	-0.799961	1.17594	12.6092	0.00196311	0.0165545
ENSG00000078295	ADCY2	0.656973	3.7968	12.6012	0.0019642	0.0165548
ENSG00000141736	ERBB2	-0.555108	8.45168	12.5873	0.00197296	0.0166193
ENSG00000181915	ADO	0.510465	4.66243	12.5858	0.00197399	0.0166193
ENSG00000112312	GMNN	-0.614087	3.67346	12.5833	0.00197578	0.01662
ENSG00000071051	NCK2	0.558373	6.34247	12.5823	0.00197621	0.01662
ENSG00000154134	ROBO3	-1.23687	3.26805	12.6681	0.00197926	0.0166206
ENSG00000113946	CLDN16	-1.1384	0.612387	12.6091	0.00197946	0.0166206
ENSG00000178199	ZC3H12D	1.06454	1.87062	12.5805	0.00198009	0.0166206
ENSG00000039523	RIPOR1	0.658926	6.81734	12.6238	0.00198055	0.0166206
ENSG00000135778	NTPCR	-0.463368	4.42618	12.5724	0.00198277	0.0166302
ENSG00000019144	PHLDB1	-0.81834	5.6003	12.6619	0.00199178	0.0166957
ENSG00000143257	NR1I3	-0.9849	-0.0391401	12.5074	0.00199271	0.0166957
ENSG00000089280	FUS	0.285634	8.03015	12.5488	0.00199813	0.016732
ENSG00000275216	LOC130494219	-1.25543	0.633396	12.5659	0.00200669	0.0167947
ENSG00000131400	NAPSA	-1.06785	-0.110512	12.588	0.00201047	0.0168173
ENSG00000185187	SIGIRR	0.422889	4.71691	12.5181	0.00201854	0.0168757
ENSG00000090238	YPEL3	-0.494221	6.99215	12.5134	0.00202157	0.016892
ENSG00000138600	SPPL2A	0.674339	6.32598	12.5557	0.00202524	0.0169136
ENSG00000173320	STOX2	-0.633862	1.781	12.5054	0.00202924	0.0169379
ENSG00000147113	DIPK2B	-1.43702	2.92837	12.6195	0.00203095	0.0169431
ENSG00000083812	ZNF324	0.43654	4.11178	12.4957	0.00203362	0.0169563
ENSG00000101447	FAM83D	1.22516	5.31732	12.687	0.00204067	0.017006
ENSG00000115602	IL1RL1	-1.38114	4.79212	12.6815	0.00204435	0.0170275
ENSG00000138271	GPR87	-0.563103	1.99779	12.4732	0.00205105	0.0170716
ENSG00000272870	SAP30-DT	-0.667656	2.30252	12.4699	0.00205184	0.0170716
ENSG00000171421	MRPL36	0.263985	4.417	12.4605	0.00205732	0.0171081
ENSG00000117859	OSBPL9	-0.412149	4.69625	12.4552	0.00206088	0.0171285
ENSG00000135698	MPHOSPH6	0.569093	6.17413	12.445	0.0020678	0.0171769
ENSG00000113657	DPYSL3	-0.90327	4.40686	12.4974	0.00207601	0.0172358
ENSG00000198805	PNP	0.525517	6.44476	12.4307	0.00207761	0.0172399
ENSG00000110002	VWA5A	-0.744593	5.98656	12.5036	0.00208206	0.0172677
ENSG00000083223	TUT7	0.502254	5.77244	12.4217	0.00208384	0.0172733
ENSG00000244968	LIFR-AS1	1.08329	0.538715	12.4496	0.0020869	0.0172894
ENSG00000124541	RRP36	0.411306	5.06075	12.411	0.00209124	0.0173161
ENSG00000198342	ZNF442	0.709728	0.760284	12.4211	0.00209319	0.0173231
ENSG00000005379	TSPOAP1	-0.961818	3.12072	12.4233	0.00209629	0.017331
ENSG00000125148	MT2A	-1.34519	9.23245	12.6189	0.00209638	0.017331
ENSG00000070614	NDST1	-0.367278	7.0333	12.4011	0.00209809	0.0173359
ENSG00000221988	PPT2	-0.560977	3.42878	12.3979	0.00210058	0.0173473
ENSG00000158966	CACHD1	-0.543852	3.91673	12.3879	0.00210751	0.0173874
ENSG00000102781	KATNAL1	-0.952729	1.73493	12.3906	0.00210766	0.0173874
ENSG00000128463	EMC4	0.279383	5.33025	12.384	0.00211003	0.0173925
ENSG00000159674	SPON2	-1.05391	3.48018	12.4505	0.00211052	0.0173925
ENSG00000144118	RALB	0.239589	6.17037	12.373	0.00211773	0.0174416
ENSG00000184381	PLA2G6	-0.319845	5.19807	12.3717	0.00211872	0.0174416
ENSG00000231826	LINC01819	-1.33642	1.52867	12.3632	0.00213481	0.0175492
ENSG00000115170	ACVR1	0.45105	4.56112	12.3488	0.00213486	0.0175492
ENSG00000138760	SCARB2	-0.251232	6.37022	12.3483	0.00213517	0.0175492
ENSG00000182378	PLCXD1	-0.596294	5.46741	12.3368	0.00214337	0.0176073
ENSG00000165119	HNRNPK	0.220001	8.84302	12.3308	0.0021476	0.0176328
ENSG00000104870	FCGRT	-0.379346	6.28026	12.3216	0.00215418	0.0176775
ENSG00000213145	CRIP1	-1.13402	0.748959	12.3469	0.00215678	0.0176895
ENSG00000156453	PCDH1	-0.748884	5.37481	12.3706	0.0021628	0.0177295
ENSG00000154734	ADAMTS1	-1.03688	5.39635	12.4246	0.00218318	0.0178872
ENSG00000175416	CLTB	0.371434	8.6916	12.2706	0.00219104	0.0179336
ENSG00000160075	SSU72	0.241999	7.0737	12.2703	0.00219123	0.0179336
ENSG00000106780	MEGF9	-0.567324	4.78038	12.269	0.0021923	0.0179336
ENSG00000076248	UNG	-0.454549	5.88632	12.2659	0.00219451	0.017936
ENSG00000127954	STEAP4	1.41056	7.43989	12.4784	0.0021949	0.017936
ENSG00000070601	FRMPD1	-1.06954	1.60233	12.2291	0.00219731	0.0179451
ENSG00000164764	SBSPON	-1.1427	0.369022	12.2921	0.00219833	0.0179451
ENSG00000214652	ZNF727	-1.00405	0.298818	12.2752	0.00221114	0.0180403
ENSG00000006747	SCIN	-1.18893	-0.241269	12.274	0.00222657	0.0181567
ENSG00000251432	LINC02615	-0.607742	2.37606	12.2183	0.00223078	0.0181815
ENSG00000010803	SCMH1	0.329539	5.27038	12.2035	0.00224059	0.0182518
ENSG00000197776	KLHDC1	-0.978478	1.48119	12.1968	0.00224895	0.0183104
ENSG00000137161	CNPY3	-0.464611	4.68953	12.19	0.00225082	0.0183151
ENSG00000169490	TM2D2	-0.273271	4.63568	12.1885	0.00225188	0.0183151
ENSG00000103569	AQP9	-1.07122	3.94206	12.2978	0.00225499	0.0183222
ENSG00000196730	DAPK1	0.723315	2.91884	12.1851	0.00225512	0.0183222
ENSG00000169035	KLK7	0.771899	8.429	12.2943	0.00225646	0.0183236
ENSG00000072609	CHFR	0.402848	5.37426	12.1778	0.00225989	0.0183384
ENSG00000118322	ATP10B	-0.988389	2.63742	12.1791	0.00226063	0.0183384
ENSG00000090971	NAT14	-0.734788	1.93188	12.1649	0.00227197	0.0184207
ENSG00000126391	FRMD8	-0.409813	6.84146	12.1555	0.00227681	0.0184504
ENSG00000124374	PAIP2B	-0.607892	3.53545	12.1532	0.00227888	0.0184575
ENSG00000132313	MRPL35	0.387988	4.52719	12.1403	0.0022885	0.0185258
ENSG00000131653	TRAF7	0.255296	7.79107	12.1313	0.00229533	0.0185714
ENSG00000146733	PSPH	-0.589892	3.01096	12.1223	0.00230278	0.018622
ENSG00000105364	MRPL4	0.368847	5.73537	12.1172	0.00230621	0.0186401
ENSG00000132688	NES	-1.20304	4.37333	12.244	0.00231063	0.0186661
ENSG00000196391	ZNF774	-0.589724	1.52595	12.1083	0.00231621	0.0187012
ENSG00000113448	PDE4D	-0.753167	3.44678	12.1031	0.00231738	0.0187012
ENSG00000154723	ATP5PF	0.261762	5.65335	12.0849	0.00233121	0.0188031
ENSG00000247950	SEC24B-AS1	-0.937445	0.220933	12.1177	0.00233305	0.0188082
ENSG00000169100	SLC25A6	0.300972	9.92363	12.0773	0.00233722	0.0188321
ENSG00000204084	INPP5B	-0.445647	4.13784	12.0747	0.00233939	0.0188398
ENSG00000164919	COX6C	0.33499	6.11801	12.0722	0.00234122	0.0188448
ENSG00000135801	TAF5L	0.438618	4.14323	12.0684	0.00234432	0.0188576
ENSG00000128815	WDFY4	1.20918	0.436562	12.0902	0.00234611	0.0188576
ENSG00000113758	DBN1	-0.948798	5.40165	12.1968	0.00234645	0.0188576
ENSG00000167759	KLK13	-0.660707	4.88867	12.0688	0.00235268	0.0188979
ENSG00000159348	CYB5R1	0.531923	7.93518	12.0523	0.00235691	0.0189221
ENSG00000069345	DNAJA2	0.243837	6.12572	12.0505	0.00235829	0.0189235
ENSG00000120875	DUSP4	0.713245	3.89657	12.046	0.00236214	0.0189446
ENSG00000166986	MARS1	0.278262	6.30587	12.0394	0.00236706	0.0189743
ENSG00000080824	HSP90AA1	0.399486	8.77193	12.0288	0.00237554	0.0190325
ENSG00000160209	PDXK	0.495948	7.44634	12.0247	0.00237884	0.0190491
ENSG00000054392	HHAT	-1.00014	1.15004	12.0356	0.00238253	0.0190688
ENSG00000141759	TXNL4A	0.281233	5.80601	12.01	0.00239059	0.0191235
ENSG00000179988	PSTK	-0.928121	1.09254	12.0169	0.00239352	0.0191371
ENSG00000250486	FAM218A	-1.25008	-1.2458	11.2915	0.0023988	0.0191695
ENSG00000116641	DOCK7	0.322292	4.41138	11.9893	0.00240736	0.019228
ENSG00000105538	RASIP1	-0.602209	4.20752	11.9868	0.00240946	0.0192331
ENSG00000021300	PLEKHB1	-1.21736	-0.469348	11.5198	0.00241047	0.0192331
ENSG00000070404	FSTL3	-0.632527	5.84487	12.0055	0.00241507	0.0192533
ENSG00000204381	LAYN	-0.935484	2.12378	11.9821	0.00241547	0.0192533
ENSG00000095397	WHRN	-0.479489	4.64244	11.9727	0.00242085	0.0192863
ENSG00000196262	PPIA	0.258109	9.44912	11.9679	0.00242464	0.0193066
ENSG00000183780	SLC35F3	-1.35235	-0.426069	11.6299	0.00243066	0.0193447
ENSG00000129596	CDO1	-1.70891	-0.182511	11.7936	0.002438	0.0193932
ENSG00000115257	PCSK4	-0.688871	2.37822	11.9453	0.00244589	0.0194438
ENSG00000268812	LIF-AS2	-2.15579	-0.634344	11.1436	0.00244687	0.0194438
ENSG00000166025	AMOTL1	0.325164	6.41102	11.9368	0.00245017	0.0194601
ENSG00000122642	FKBP9	-0.403734	5.9308	11.9344	0.00245218	0.0194623
ENSG00000182310	SPACA6	-0.582695	2.85428	11.9342	0.00245295	0.0194623
ENSG00000008277	ADAM22	-1.2053	-0.466952	11.929	0.00245817	0.019488
ENSG00000198324	PHETA1	-0.401849	5.21649	11.9266	0.00245869	0.019488
ENSG00000114739	ACVR2B	-0.873804	1.80394	11.9203	0.00246618	0.0195374
ENSG00000287346	LOC105370689	-1.02978	-0.396316	11.9068	0.00248965	0.0197133
ENSG00000103942	HOMER2	-0.495827	5.3231	11.864	0.00251116	0.0198735
ENSG00000104915	STX10	-0.294419	5.86096	11.8548	0.00251891	0.0199229
ENSG00000113763	UNC5A	-1.78423	0.352201	11.8491	0.00252039	0.0199229
ENSG00000154589	LY96	-0.852804	0.984562	11.8645	0.00252123	0.0199229
ENSG00000143889	HNRNPLL	0.328895	4.35433	11.85	0.00252317	0.019928
ENSG00000256525	POLG2	-0.434034	3.22754	11.8453	0.00252737	0.0199511
ENSG00000172508	CARNS1	1.16529	1.41222	11.8586	0.00253029	0.0199641
ENSG00000131966	ACTR10	0.253695	6.02769	11.8338	0.00253683	0.0200034
ENSG00000104228	TRIM35	-0.674504	5.11517	11.8583	0.00253794	0.0200034
ENSG00000072858	SIDT1	1.90853	-0.470688	11.6468	0.00253913	0.0200034
ENSG00000141741	MIEN1	0.299703	4.91611	11.8293	0.00254082	0.0200066
ENSG00000047597	XK	-1.24826	0.236137	11.8573	0.00255026	0.0200707
ENSG00000165512	ZNF22	-0.583492	3.39277	11.8086	0.00255893	0.0201242
ENSG00000111684	LPCAT3	0.448965	4.82779	11.8074	0.00255964	0.0201242
ENSG00000123178	SPRYD7	0.487467	4.53313	11.803	0.00256357	0.0201317
ENSG00000213638	ADAT3	0.760973	4.17719	11.8195	0.00256445	0.0201317
ENSG00000064309	CDON	0.724505	3.35364	11.8024	0.00256447	0.0201317
ENSG00000120149	MSX2	0.676196	3.21076	11.7995	0.00256696	0.0201411
ENSG00000124602	UNC5CL	-0.68556	2.44306	11.7964	0.00257026	0.0201568
ENSG00000138162	TACC2	-0.549791	6.70354	11.7961	0.00257349	0.020168
ENSG00000138801	PAPSS1	-0.301404	5.47194	11.7906	0.00257428	0.020168
ENSG00000007202	BLTP2	0.267548	6.10175	11.788	0.00257653	0.0201754
ENSG00000111058	ACSS3	-1.08788	1.62058	11.7888	0.00257967	0.0201899
ENSG00000124098	FAM210B	-0.525373	5.6453	11.7803	0.00258322	0.0202075
ENSG00000278540	ACACA	0.429342	5.58203	11.7782	0.00258504	0.0202116
ENSG00000177374	HIC1	-1.12637	3.86111	11.8847	0.00258886	0.0202313
ENSG00000168016	TRANK1	-0.615256	2.92878	11.7516	0.00260919	0.0203643
ENSG00000263155	MYZAP	0.775368	1.9361	11.7539	0.00260946	0.0203643
ENSG00000137462	TLR2	-1.42558	3.67185	11.8934	0.0026098	0.0203643
ENSG00000099625	CBARP	-0.539324	3.27424	11.7478	0.00261244	0.0203674
ENSG00000196810	CTBP1-DT	-0.447491	3.6847	11.747	0.00261282	0.0203674
ENSG00000121310	ECHDC2	-0.333203	6.15292	11.7411	0.00261781	0.0203961
ENSG00000158290	CUL4B	-0.384396	5.23992	11.7247	0.0026324	0.0204995
[truncated: 13,568 more rows]

## Sheet: DEGs_IL13+IL4_vs_control
	Symbol	logFC	logCPM	F	PValue	FDR
ENSG00000214711	CAPN14	7.25783	8.00656	986.41	1.14448e-18	1.78161e-14
ENSG00000153714	LURAP1L	4.65473	6.91604	823.924	5.83643e-18	4.54279e-14
ENSG00000140274	DUOXA2	7.98609	5.53748	445.294	5.24235e-17	2.72025e-13
ENSG00000198400	NTRK1	9.52667	5.14382	277.414	2.23733e-16	8.54334e-13
ENSG00000109861	CTSC	3.42093	9.03082	558.339	2.74406e-16	8.54334e-13
ENSG00000203857	HSD3B1	8.46929	4.95158	352.862	5.15818e-16	1.33829e-12
ENSG00000179241	LDLRAD3	2.19635	6.01135	437.281	3.01491e-15	6.70472e-12
ENSG00000114737	CISH	3.09559	7.11793	342.595	3.21773e-14	6.26129e-11
ENSG00000266729	DSG1-AS1	4.08397	1.53771	213.468	4.75005e-14	8.21601e-11
ENSG00000112195	TREML2	5.78921	1.21752	159.709	7.10656e-14	1.10628e-10
ENSG00000105641	SLC5A5	5.99708	5.17921	331.191	7.93646e-14	1.11402e-10
ENSG00000164038	SLC9B2	3.16391	5.72546	308.877	8.72309e-14	1.11402e-10
ENSG00000123685	BATF3	4.49276	4.27301	307.821	9.30322e-14	1.11402e-10
ENSG00000206384	COL6A6	4.9417	1.81546	239.673	1.06188e-13	1.18074e-10
ENSG00000173559	NABP1	2.85273	7.20024	294.876	1.35888e-13	1.41025e-10
ENSG00000006606	CCL26	7.83431	7.17178	256.55	1.39976e-12	1.36187e-09
ENSG00000131620	ANO1	2.80883	6.71433	224.213	2.04729e-12	1.78774e-09
ENSG00000140279	DUOX2	5.45317	8.76298	239.5	2.22896e-12	1.78774e-09
ENSG00000287927	LOC107986954	3.39339	3.39329	220.777	2.27571e-12	1.78774e-09
ENSG00000140297	GCNT3	5.98653	2.85618	186.353	2.29683e-12	1.78774e-09
ENSG00000119938	PPP1R3C	3.63279	7.92815	199.166	9.22445e-12	6.83795e-09
ENSG00000230937	MIR205HG	-1.78638	8.52423	172.2	2.10625e-11	1.49037e-08
ENSG00000142619	PADI3	4.45492	1.89002	152.82	4.08481e-11	2.57485e-08
ENSG00000197641	SERPINB13	2.76693	8.11227	164.502	4.16341e-11	2.57485e-08
ENSG00000100439	ABHD4	1.18953	6.7446	159.587	4.2168e-11	2.57485e-08
ENSG00000271447	MMP28	1.897	7.30215	159.242	4.30052e-11	2.57485e-08
ENSG00000133477	FAM83F	1.67938	7.72207	158.412	4.50938e-11	2.59991e-08
ENSG00000113594	LIFR	2.79904	5.2738	159.69	4.93031e-11	2.70567e-08
ENSG00000245848	CEBPA	-1.9097	5.16375	156.486	5.04043e-11	2.70567e-08
ENSG00000137691	CFAP300	3.0356	2.22136	156.86	5.32273e-11	2.76197e-08
ENSG00000171357	LURAP1	3.13973	2.05291	156.095	5.68985e-11	2.85722e-08
ENSG00000067141	NEO1	-1.75043	6.39032	150.879	7.01114e-11	3.4107e-08
ENSG00000006062	MAP3K14	1.99145	6.25583	147.764	8.46385e-11	3.89327e-08
ENSG00000100078	PLA2G3	2.30301	7.5282	149.635	8.50332e-11	3.89327e-08
ENSG00000104267	CA2	3.95404	10.1846	154.695	1.06754e-10	4.74809e-08
ENSG00000069535	MAOB	4.67238	5.67007	152.295	1.27863e-10	5.52902e-08
ENSG00000146233	CYP39A1	-3.39456	2.56898	140.839	1.33098e-10	5.59983e-08
ENSG00000185909	KLHDC8B	-1.6458	5.85761	138.768	1.48754e-10	6.09384e-08
ENSG00000196743	GM2A	-1.64969	7.72624	137.481	1.61653e-10	6.29295e-08
ENSG00000133110	POSTN	4.42464	8.73348	148.663	1.617e-10	6.29295e-08
ENSG00000110324	IL10RA	2.44087	4.75429	137.561	1.68427e-10	6.39487e-08
ENSG00000213626	LBH	2.24392	5.58899	135.848	1.94443e-10	7.20688e-08
ENSG00000196220	SRGAP3	-2.77229	3.10906	133.158	2.17108e-10	7.85983e-08
ENSG00000163053	SLC16A14	2.66145	6.18501	136.586	2.27705e-10	8.05611e-08
ENSG00000073849	ST6GAL1	3.21965	6.2604	137.693	2.54782e-10	8.81377e-08
ENSG00000271856	LINC01215	7.03028	3.72265	109.661	2.62937e-10	8.89812e-08
ENSG00000117143	UAP1	1.77909	7.36144	129.451	2.76205e-10	9.14827e-08
ENSG00000100243	CYB5R3	0.856504	8.57093	127.664	3.12395e-10	1.01314e-07
ENSG00000114115	RBP1	-1.97567	2.43773	127.489	3.20577e-10	1.01845e-07
ENSG00000197565	COL4A6	-3.14775	2.48465	126.375	3.54293e-10	1.10306e-07
ENSG00000099282	TSPAN15	1.96228	5.70184	125.025	3.82202e-10	1.16662e-07
ENSG00000167566	NCKAP5L	1.50475	5.29837	124.36	3.93923e-10	1.1715e-07
ENSG00000007264	MATK	3.44363	3.60808	125.736	3.98854e-10	1.1715e-07
ENSG00000137460	FHDC1	-1.49761	4.66013	122.951	4.35655e-10	1.2559e-07
ENSG00000188153	COL4A5	-2.03733	4.2307	122.392	4.53681e-10	1.28408e-07
ENSG00000118513	MYB	-3.44227	3.12878	121.612	5.20596e-10	1.44716e-07
ENSG00000162692	VCAM1	4.6495	2.30027	107.939	5.79443e-10	1.58249e-07
ENSG00000136810	TXN	1.81059	8.57544	118.75	6.0989e-10	1.63692e-07
ENSG00000153294	ADGRF4	-2.6662	4.42307	118.628	6.92708e-10	1.82769e-07
ENSG00000105088	OLFM2	-0.797985	7.14282	113.555	8.73585e-10	2.26652e-07
ENSG00000041353	RAB27B	-1.98389	4.29577	110.945	1.07019e-09	2.7311e-07
ENSG00000158292	GPR153	1.58531	6.73496	108.836	1.26288e-09	3.17086e-07
ENSG00000113716	HMGXB3	0.92687	6.27579	108.502	1.29693e-09	3.20466e-07
ENSG00000104332	SFRP1	1.96636	6.28764	108.747	1.40879e-09	3.39386e-07
ENSG00000198729	PPP1R14C	-1.28435	6.39637	107.395	1.41711e-09	3.39386e-07
ENSG00000109099	PMP22	3.13558	8.62229	112.797	1.47871e-09	3.48774e-07
ENSG00000130222	GADD45G	3.38443	4.90334	110.86	1.62147e-09	3.76737e-07
ENSG00000164825	DEFB1	-1.84723	5.37995	103.672	1.97006e-09	4.50998e-07
ENSG00000112562	SMOC2	2.27804	5.44888	105.129	2.0243e-09	4.56699e-07
ENSG00000259330	INAFM2	1.41592	4.016	101.912	2.22612e-09	4.94884e-07
ENSG00000041982	TNC	2.46475	8.39532	105.793	2.25713e-09	4.94884e-07
ENSG00000107959	PITRM1	1.15173	6.36944	101.497	2.30347e-09	4.9803e-07
ENSG00000290462	CYP4F35P	3.41805	1.04946	74.6402	2.86221e-09	6.10356e-07
ENSG00000112294	ALDH5A1	-1.86057	2.99472	98.7052	2.93367e-09	6.17141e-07
ENSG00000169122	FAM110B	2.55598	4.51702	100.376	2.99609e-09	6.21869e-07
ENSG00000128335	APOL2	1.08158	5.46096	97.8826	3.1395e-09	6.43061e-07
ENSG00000171302	CANT1	1.94615	7.6381	99.0085	3.25057e-09	6.5017e-07
ENSG00000144645	OSBPL10	1.0871	4.96891	97.4522	3.26003e-09	6.5017e-07
ENSG00000157368	IL34	-2.09474	5.5707	98.9043	3.29951e-09	6.5017e-07
ENSG00000073734	ABCB11	-4.29876	0.200208	75.2522	3.71662e-09	7.23208e-07
ENSG00000171476	HOPX	-1.96683	9.11611	97.5256	3.81352e-09	7.32903e-07
ENSG00000174175	SELP	4.2743	1.27861	80.2044	4.44853e-09	8.44515e-07
ENSG00000164488	DACT2	-2.48999	3.64269	94.3669	4.51761e-09	8.462e-07
ENSG00000102977	ACD	0.865035	5.15903	93.6546	4.56612e-09	8.462e-07
ENSG00000171877	FRMD5	3.76693	2.69545	93.7955	4.90465e-09	8.98243e-07
ENSG00000157168	NRG1	1.32709	4.45874	91.9182	5.34914e-09	9.68257e-07
ENSG00000168389	MFSD2A	2.39135	7.79489	94.4774	5.88353e-09	1.05275e-06
ENSG00000166387	PPFIBP2	0.941053	6.64849	90.6135	6.02936e-09	1.06658e-06
ENSG00000109917	ZPR1	0.786415	5.83571	89.9991	6.38393e-09	1.11661e-06
ENSG00000120498	TEX11	3.95646	0.180161	70.7398	6.72906e-09	1.15391e-06
ENSG00000255774	LINC02747	-3.14688	0.867918	90.0315	6.74541e-09	1.15391e-06
ENSG00000143753	DEGS1	-1.28476	8.74071	89.1674	6.90069e-09	1.1553e-06
ENSG00000140254	DUOXA1	1.80308	7.97052	90.484	6.90194e-09	1.1553e-06
ENSG00000166272	WBP1L	0.932108	7.53542	88.8349	7.12003e-09	1.17912e-06
ENSG00000178075	GRAMD1C	-1.63674	2.99953	88.6162	7.28577e-09	1.19165e-06
ENSG00000175785	PRIMA1	-1.86798	2.39081	88.4389	7.44169e-09	1.19165e-06
ENSG00000243284	VSIG8	3.57902	1.66841	73.7906	7.4706e-09	1.19165e-06
ENSG00000129173	E2F8	-2.34346	0.837439	86.8098	7.5019e-09	1.19165e-06
ENSG00000205795	CYS1	2.92011	0.560645	83.6205	7.90566e-09	1.2431e-06
ENSG00000133067	LGR6	3.48695	3.06183	89.2435	8.14714e-09	1.26827e-06
ENSG00000186716	BCR	1.09781	7.52282	86.4284	8.95589e-09	1.38036e-06
ENSG00000182612	TSPAN10	-2.44927	1.88988	86.9994	9.13967e-09	1.39488e-06
ENSG00000132746	ALDH3B2	-1.35832	9.02395	85.0767	1.02109e-08	1.54324e-06
ENSG00000124788	ATXN1	0.850341	5.64196	84.6102	1.06888e-08	1.59993e-06
ENSG00000100342	APOL1	1.70254	5.48361	84.6846	1.10226e-08	1.63418e-06
ENSG00000167767	KRT80	-1.80268	8.56306	85.498	1.12076e-08	1.64147e-06
ENSG00000181449	SOX2	3.59034	3.91106	87.4986	1.12827e-08	1.64147e-06
ENSG00000151006	PRSS53	1.7001	5.72629	84.0555	1.18382e-08	1.70634e-06
ENSG00000138640	FAM13A	1.26449	5.42546	83.0695	1.2448e-08	1.77779e-06
ENSG00000137857	DUOX1	1.87561	9.1503	84.5797	1.26491e-08	1.77983e-06
ENSG00000188313	PLSCR1	1.14894	5.79846	82.8547	1.27159e-08	1.77983e-06
ENSG00000198574	SH2D1B	6.061	0.349322	69.4997	1.28053e-08	1.77983e-06
ENSG00000127129	EDN2	4.55267	5.32505	87.4695	1.36537e-08	1.88095e-06
ENSG00000213085	CFAP45	1.79196	1.06592	82.0966	1.4453e-08	1.9736e-06
ENSG00000133818	RRAS2	1.55444	4.63173	81.4895	1.45909e-08	1.9751e-06
ENSG00000179431	FJX1	1.67671	5.75118	81.5576	1.51752e-08	2.00028e-06
ENSG00000094796	KRT31	-3.19009	1.95763	81.5377	1.52204e-08	2.00028e-06
ENSG00000108262	GIT1	0.823866	7.58758	81.0579	1.52366e-08	2.00028e-06
ENSG00000104237	RP1	3.1105	-0.645843	62.7367	1.53062e-08	2.00028e-06
ENSG00000184564	SLITRK6	-2.48542	0.928703	81.6021	1.54194e-08	2.00028e-06
ENSG00000186665	C17orf58	1.92676	4.41631	80.7138	1.63687e-08	2.10588e-06
ENSG00000175274	TP53I11	-1.09427	6.70956	79.5869	1.77121e-08	2.26003e-06
ENSG00000035664	DAPK2	1.68315	6.24965	79.8646	1.87119e-08	2.3682e-06
ENSG00000111275	ALDH2	-1.71924	7.96322	79.7404	1.95001e-08	2.44805e-06
ENSG00000188613	NANOS1	2.3252	2.72233	77.6258	2.18771e-08	2.7057e-06
ENSG00000127951	FGL2	4.13347	5.26465	82.5175	2.19001e-08	2.7057e-06
ENSG00000119862	LGALSL	-1.38397	6.92403	77.3571	2.23481e-08	2.73932e-06
ENSG00000137809	ITGA11	2.98393	2.73164	77.9826	2.28674e-08	2.77621e-06
ENSG00000141298	SSH2	0.945443	4.50918	77.086	2.30058e-08	2.77621e-06
ENSG00000125037	EMC3	0.666227	6.46097	76.804	2.36948e-08	2.82141e-06
ENSG00000134247	PTGFRN	0.923192	7.29522	76.7849	2.37428e-08	2.82141e-06
ENSG00000152217	SETBP1	1.36073	3.93649	76.414	2.47232e-08	2.91566e-06
ENSG00000145685	LHFPL2	1.60585	4.81746	76.2619	2.51084e-08	2.93881e-06
ENSG00000137502	RAB30	-1.41567	3.13039	75.3202	2.78168e-08	3.23153e-06
ENSG00000102287	GABRE	-1.2953	5.85004	74.6724	2.9785e-08	3.43454e-06
ENSG00000186160	CYP4Z1	4.13624	2.59703	73.9812	3.04798e-08	3.48881e-06
ENSG00000243927	MRPS6	1.15105	7.27528	73.6256	3.33867e-08	3.79366e-06
ENSG00000203697	CAPN8	4.4421	1.77025	73.4138	3.39525e-08	3.82999e-06
ENSG00000049283	EPN3	-1.32214	5.41275	73.2324	3.48661e-08	3.90476e-06
ENSG00000163162	RNF149	-0.657237	6.45369	72.7713	3.66838e-08	4.05518e-06
ENSG00000142677	IL22RA1	-1.07719	6.93983	72.7598	3.67303e-08	4.05518e-06
ENSG00000116711	PLA2G4A	1.4659	4.24163	72.6538	3.71897e-08	4.07053e-06
ENSG00000137819	PAQR5	2.04989	4.82305	73.7962	3.73923e-08	4.07053e-06
ENSG00000148803	FUOM	1.16452	3.92235	72.4609	3.79934e-08	4.10725e-06
ENSG00000140307	GTF2A2	1.50094	5.80409	72.4397	3.92534e-08	4.21419e-06
ENSG00000000971	CFH	2.3969	2.88747	72.1726	3.98084e-08	4.2445e-06
ENSG00000223802	CERS1	4.42956	2.62364	69.5269	4.00896e-08	4.24541e-06
ENSG00000182134	TDRKH	1.32666	3.98002	71.4407	4.25839e-08	4.47908e-06
ENSG00000160293	VAV2	0.948652	5.1214	70.8506	4.54874e-08	4.75237e-06
ENSG00000138152	BTBD16	-1.77086	3.48485	70.4547	4.76488e-08	4.945e-06
ENSG00000237101	LOC101927164	-2.49939	2.17765	70.3524	4.92497e-08	5.07729e-06
ENSG00000152527	PLEKHH2	1.48612	3.77082	70.0074	5.01012e-08	5.13109e-06
ENSG00000107862	GBF1	0.694995	7.09582	69.4119	5.359e-08	5.45252e-06
ENSG00000110723	EXPH5	-1.60056	4.46967	68.8613	5.71237e-08	5.77431e-06
ENSG00000161249	DMKN	-1.1924	11.2791	68.7809	5.76364e-08	5.78855e-06
ENSG00000162366	PDZK1IP1	0.872523	7.69985	68.5591	5.91377e-08	5.90126e-06
ENSG00000234224	TMEM229A	6.69198	0.666035	60.4255	6.11461e-08	6.06281e-06
ENSG00000068079	IFI35	1.35515	4.64938	68.1054	6.23664e-08	6.11817e-06
ENSG00000101311	FERMT1	-1.31295	4.66219	68.088	6.24905e-08	6.11817e-06
ENSG00000102024	PLS3	-0.656569	7.06699	68.0309	6.28887e-08	6.11867e-06
ENSG00000214595	EML6	-1.67047	1.97928	68.3009	6.34288e-08	6.13289e-06
ENSG00000084444	FAM234B	-0.904007	3.65361	67.8292	6.44384e-08	6.19206e-06
ENSG00000262152	GREP1	1.62497	2.087	67.8192	6.49854e-08	6.20631e-06
ENSG00000125089	SH3TC1	1.54931	5.87783	67.894	6.83782e-08	6.49051e-06
ENSG00000149256	TENM4	-1.18126	4.07052	67.2474	6.89792e-08	6.50788e-06
ENSG00000062282	DGAT2	-1.33166	5.53392	66.83	7.24359e-08	6.79283e-06
ENSG00000100842	EFS	1.30448	8.56174	66.6477	7.40102e-08	6.85121e-06
ENSG00000141401	IMPA2	-0.918274	7.82856	66.6055	7.43817e-08	6.85121e-06
ENSG00000204267	TAP2	1.19254	5.80209	66.5667	7.47284e-08	6.85121e-06
ENSG00000156515	HK1	0.907867	8.67024	66.5227	7.51167e-08	6.85121e-06
ENSG00000138029	HADHB	0.537674	7.35459	66.5068	7.5259e-08	6.85121e-06
ENSG00000114923	SLC4A3	1.7008	2.22023	66.0262	8.04092e-08	7.2299e-06
ENSG00000168234	TTC39C	-0.916587	4.84609	65.9297	8.06352e-08	7.2299e-06
ENSG00000162747	FCGR3B	-3.62445	-0.139578	54.4522	8.08121e-08	7.2299e-06
ENSG00000178878	APOLD1	2.07389	4.7638	66.9982	8.50319e-08	7.56395e-06
ENSG00000100385	IL2RB	-1.91831	3.40553	64.9843	9.05524e-08	7.98966e-06
ENSG00000164251	F2RL1	-1.32487	6.20469	65.0166	9.08441e-08	7.98966e-06
ENSG00000163931	TKT	0.896945	8.96428	64.8289	9.20531e-08	8.05051e-06
ENSG00000135374	ELF5	1.99422	2.71678	64.8468	9.38206e-08	8.15924e-06
ENSG00000133678	TMEM254	-1.49399	4.42991	64.0346	1.01444e-07	8.77318e-06
ENSG00000187193	MT1X	-2.0041	7.38605	66.1514	1.02431e-07	8.8096e-06
ENSG00000186081	KRT5	-1.181	14.0837	63.7463	1.05054e-07	8.98556e-06
ENSG00000121578	B4GALT4	1.29009	5.2181	63.6862	1.05852e-07	9.00434e-06
ENSG00000108829	LRRC59	0.745405	6.33311	63.5465	1.07669e-07	9.0606e-06
ENSG00000157837	SPPL3	0.66642	7.5958	63.5358	1.0781e-07	9.0606e-06
ENSG00000197467	COL13A1	1.52644	5.51184	63.8685	1.08259e-07	9.0606e-06
ENSG00000188042	ARL4C	0.910175	5.36699	63.3572	1.10219e-07	9.17532e-06
ENSG00000277363	SRCIN1	-1.25429	3.82733	62.7749	1.18549e-07	9.81628e-06
ENSG00000109158	GABRA4	5.17803	0.290794	51.8834	1.20743e-07	9.93473e-06
ENSG00000134294	SLC38A2	-0.988125	8.44256	62.5868	1.21256e-07	9.93473e-06
ENSG00000188508	KRTDAP	-1.45503	9.54135	62.9916	1.25088e-07	1.0195e-05
ENSG00000070010	UFD1	0.817441	5.57216	62.1209	1.28527e-07	1.03534e-05
ENSG00000154978	VOPP1	1.38668	4.09509	62.1218	1.28574e-07	1.03534e-05
ENSG00000105697	HAMP	-3.47888	0.458029	54.7428	1.298e-07	1.03534e-05
ENSG00000197646	PDCD1LG2	2.12351	1.41564	62.3223	1.30187e-07	1.03534e-05
ENSG00000204610	TRIM15	2.93581	4.36038	64.1995	1.30558e-07	1.03534e-05
ENSG00000246705	H2AJ	-0.736628	6.38082	61.9675	1.31022e-07	1.03534e-05
ENSG00000154319	FAM167A	-1.41975	3.46276	61.8661	1.32864e-07	1.04459e-05
ENSG00000204175	GPRIN2	1.69075	7.30948	63.1277	1.34138e-07	1.04931e-05
ENSG00000058404	CAMK2B	2.65326	1.9252	62.0457	1.35279e-07	1.052e-05
ENSG00000062716	VMP1	1.018	7.6947	61.6807	1.35833e-07	1.052e-05
ENSG00000120915	EPHX2	-1.26343	5.58716	61.6086	1.3708e-07	1.0564e-05
ENSG00000108924	HLF	-1.35581	4.39001	60.9511	1.49027e-07	1.14032e-05
ENSG00000156049	GNA14	2.30552	1.02082	61.4236	1.49435e-07	1.14032e-05
ENSG00000204138	PHACTR4	-0.636037	5.15613	60.8311	1.51277e-07	1.14874e-05
ENSG00000104921	FCER2	3.91207	0.507416	48.3771	1.5211e-07	1.14946e-05
ENSG00000101000	PROCR	1.45822	5.43258	60.8589	1.56379e-07	1.17601e-05
ENSG00000174370	KCNJ5-AS1	-2.27869	0.198335	61.2233	1.57331e-07	1.17748e-05
ENSG00000142224	IL19	7.04787	2.66472	60.9992	1.5884e-07	1.18309e-05
ENSG00000165606	DRGX	3.47484	2.3814	55.6412	1.61811e-07	1.19948e-05
ENSG00000080546	SESN1	-1.46342	3.92514	60.1936	1.64208e-07	1.21148e-05
ENSG00000116990	MYCL	-2.47564	5.18063	61.9415	1.77165e-07	1.30079e-05
ENSG00000173918	C1QTNF1	3.56417	7.52995	62.818	1.77985e-07	1.30079e-05
ENSG00000134245	WNT2B	-1.07816	3.64335	59.0592	1.90158e-07	1.37767e-05
ENSG00000182389	CACNB4	1.6131	2.41194	59.1779	1.90274e-07	1.37767e-05
ENSG00000143036	SLC44A3	-1.13424	3.33545	58.623	2.01358e-07	1.44674e-05
ENSG00000185338	SOCS1	3.32552	3.55412	60.6447	2.01671e-07	1.44674e-05
ENSG00000165312	OTUD1	-1.06545	4.23746	58.5354	2.03573e-07	1.45368e-05
ENSG00000106278	PTPRZ1	-1.94504	3.65109	58.7547	2.06352e-07	1.46454e-05
ENSG00000185924	RTN4RL1	-1.61617	4.26316	58.5644	2.06975e-07	1.46454e-05
ENSG00000106415	GLCCI1	-1.7244	2.8806	58.3395	2.09241e-07	1.47387e-05
ENSG00000132640	BTBD3	1.16189	5.45819	58.1422	2.14314e-07	1.5028e-05
ENSG00000146950	SHROOM2	-1.45502	2.79127	58.0757	2.1663e-07	1.51223e-05
ENSG00000137747	TMPRSS13	-0.97194	6.62387	58.0247	2.17631e-07	1.51244e-05
ENSG00000226869	LHFPL3-AS1	-4.37295	-0.872495	46.4522	2.20453e-07	1.52524e-05
ENSG00000067992	PDK3	0.819301	5.00502	57.7905	2.24507e-07	1.5436e-05
ENSG00000105854	PON2	-1.03193	5.27122	57.7704	2.2509e-07	1.5436e-05
ENSG00000006555	TTC22	-1.06488	5.18449	57.7164	2.26708e-07	1.54788e-05
ENSG00000213366	GSTM2	-1.20849	4.5992	57.4241	2.35712e-07	1.60232e-05
ENSG00000079931	MOXD1	-2.24341	3.98248	58.5455	2.36758e-07	1.60244e-05
ENSG00000196639	HRH1	0.810172	5.25726	57.3232	2.38859e-07	1.60966e-05
ENSG00000132185	FCRLA	3.21772	2.27125	57.7594	2.40686e-07	1.61499e-05
ENSG00000145555	MYO10	1.0702	6.31474	57.1731	2.43671e-07	1.628e-05
ENSG00000284485	MIR205	-1.85091	2.84491	57.0669	2.47795e-07	1.64847e-05
ENSG00000248187	LOC124900778	3.3992	0.252704	51.2056	2.57566e-07	1.7032e-05
ENSG00000124343	XG	-0.998456	5.14819	56.741	2.5821e-07	1.7032e-05
ENSG00000060709	RIMBP2	-2.34756	0.495068	57.0254	2.63453e-07	1.73045e-05
ENSG00000105613	MAST1	-1.34076	2.94613	56.5064	2.66941e-07	1.746e-05
ENSG00000173334	TRIB1	0.908405	6.12507	56.245	2.76009e-07	1.79049e-05
ENSG00000153879	CEBPG	-0.479639	6.01221	56.2441	2.76044e-07	1.79049e-05
ENSG00000138670	RASGEF1B	-1.6397	4.04514	56.3206	2.7766e-07	1.7935e-05
ENSG00000050628	PTGER3	-1.26254	4.71085	56.1059	2.81326e-07	1.80967e-05
ENSG00000138271	GPR87	-1.21199	1.99779	55.8561	2.92803e-07	1.87574e-05
ENSG00000189292	ALKAL2	1.62588	3.76873	55.7486	2.9546e-07	1.88501e-05
ENSG00000273033	LINC02035	0.815604	3.68916	55.6789	2.98231e-07	1.89493e-05
ENSG00000120899	PTK2B	-0.837236	5.80994	55.5523	3.03217e-07	1.91877e-05
ENSG00000092068	SLC7A8	-1.01079	5.22396	55.3022	3.1379e-07	1.97764e-05
ENSG00000132669	RIN2	-1.09741	6.64366	55.2192	3.1734e-07	1.99195e-05
ENSG00000159713	TPPP3	-1.75348	5.71514	56.6406	3.20019e-07	2.0007e-05
ENSG00000130939	UBE4B	-0.542173	6.14065	54.9946	3.2727e-07	2.03784e-05
ENSG00000170006	TMEM154	-1.12956	6.69497	54.9548	3.29062e-07	2.04084e-05
ENSG00000104689	TNFRSF10A	1.1272	3.45527	54.8558	3.3384e-07	2.06226e-05
ENSG00000197261	C6orf141	-1.79102	2.15916	54.8636	3.36042e-07	2.06765e-05
ENSG00000106546	AHR	1.03087	6.01946	54.578	3.46613e-07	2.1243e-05
ENSG00000104518	GSDMD	0.761967	5.74973	54.5363	3.48639e-07	2.12834e-05
ENSG00000178585	CTNNBIP1	-1.11357	7.8713	54.4882	3.5093e-07	2.13395e-05
ENSG00000197208	SLC22A4	2.11552	0.940772	54.505	3.64022e-07	2.20243e-05
ENSG00000070214	SLC44A1	-0.657359	5.8794	54.2042	3.65021e-07	2.20243e-05
ENSG00000240849	PEDS1	-0.644849	5.62202	54.1618	3.67198e-07	2.20701e-05
ENSG00000065361	ERBB3	-0.905972	6.59804	54.0226	3.74358e-07	2.23669e-05
ENSG00000184489	PTP4A3	1.77654	7.29215	55.5524	3.75009e-07	2.23669e-05
ENSG00000180871	CXCR2	-2.03183	2.88283	53.974	3.78392e-07	2.24825e-05
ENSG00000109193	SULT1E1	-3.67794	-0.115843	49.2863	3.84969e-07	2.27864e-05
ENSG00000177989	CIMAP1B	-0.807681	5.62445	53.6392	3.94971e-07	2.32898e-05
ENSG00000167653	PSCA	-1.81903	2.26428	53.8453	4.03422e-07	2.36823e-05
ENSG00000143367	TUFT1	-0.995488	5.86468	53.4501	4.05549e-07	2.36823e-05
ENSG00000125124	BBS2	-0.967647	3.891	53.4426	4.06191e-07	2.36823e-05
ENSG00000276045	ORAI1	0.918073	6.84819	53.2565	4.16724e-07	2.42057e-05
ENSG00000172575	RASGRP1	2.86057	6.16646	55.6	4.24412e-07	2.45607e-05
ENSG00000077044	DGKD	1.35213	5.03902	53.1915	4.27361e-07	2.46397e-05
ENSG00000181104	F2R	-1.3258	5.83323	53.1868	4.37647e-07	2.51397e-05
ENSG00000204682	MIR1915HG	-1.59451	1.97917	52.8702	4.42899e-07	2.53478e-05
ENSG00000114993	RTKN	1.02458	7.30943	52.4951	4.64109e-07	2.64644e-05
ENSG00000183287	CCBE1	2.70501	2.55957	53.0263	4.71187e-07	2.67699e-05
ENSG00000172752	COL6A5	2.77209	3.39035	53.7839	4.77009e-07	2.70022e-05
ENSG00000164687	FABP5	-2.295	6.45977	54.3111	4.96049e-07	2.79783e-05
ENSG00000256812	CAPNS2	-1.56111	5.75965	52.6864	5.113e-07	2.87343e-05
ENSG00000196542	SPTSSB	-1.93297	4.2638	52.6714	5.14463e-07	2.88081e-05
ENSG00000116729	WLS	-0.882013	5.39817	51.6998	5.20054e-07	2.90168e-05
ENSG00000117013	KCNQ4	1.28769	2.59569	51.355	5.4774e-07	3.04524e-05
ENSG00000114270	COL7A1	-1.05884	8.30088	51.2261	5.56799e-07	3.07275e-05
ENSG00000169188	APEX2	0.696548	5.86207	51.2196	5.57333e-07	3.07275e-05
ENSG00000072110	ACTN1	0.693867	9.19984	51.2037	5.5861e-07	3.07275e-05
ENSG00000146411	SLC2A12	-2.17738	0.249252	50.9662	5.61129e-07	3.07574e-05
ENSG00000171681	ATF7IP	-1.02434	4.75062	51.1358	5.64216e-07	3.08181e-05
ENSG00000159842	ABR	1.01238	7.81369	51.1041	5.66728e-07	3.0847e-05
ENSG00000247287	PRKCH-AS1	-0.863484	2.33312	51.069	5.71288e-07	3.09869e-05
ENSG00000223573	TINCR	-1.37307	6.57098	51.3262	5.93036e-07	3.20548e-05
ENSG00000144821	MYH15	2.41403	0.981994	47.0665	5.9766e-07	3.2193e-05
ENSG00000151729	SLC25A4	0.926577	4.74072	50.6136	6.08773e-07	3.26509e-05
ENSG00000163141	BNIPL	-0.970075	7.45483	50.5947	6.10356e-07	3.26509e-05
ENSG00000147883	CDKN2B	-1.47122	5.52146	51.0446	6.17558e-07	3.27689e-05
ENSG00000010017	RANBP9	0.874947	5.65464	50.5033	6.18583e-07	3.27689e-05
ENSG00000196730	DAPK1	1.41047	2.91884	50.4952	6.20251e-07	3.27689e-05
ENSG00000153291	SLC25A27	-1.26967	3.12775	50.484	6.20982e-07	3.27689e-05
ENSG00000198947	DMD	1.57332	4.58285	50.77	6.2607e-07	3.28758e-05
ENSG00000151090	THRB	-0.852815	3.04449	50.4169	6.27231e-07	3.28758e-05
ENSG00000143416	SELENBP1	1.4182	4.71772	50.5163	6.32803e-07	3.30565e-05
ENSG00000136068	FLNB	0.826869	8.85134	50.2391	6.42982e-07	3.34759e-05
ENSG00000134369	NAV1	0.863862	6.37581	50.1816	6.48442e-07	3.36477e-05
ENSG00000114948	ADAM23	3.06992	0.541851	48.046	6.64454e-07	3.4364e-05
ENSG00000164904	ALDH7A1	-1.39519	5.67293	50.3714	6.80616e-07	3.50833e-05
ENSG00000156284	CLDN8	-1.79155	1.00786	49.9949	6.92071e-07	3.54508e-05
ENSG00000204869	IGFL4	2.61687	2.26166	50.1742	6.92301e-07	3.54508e-05
ENSG00000153292	ADGRF1	-4.16659	0.708495	44.2634	7.00724e-07	3.57645e-05
ENSG00000150672	DLG2	-2.69678	4.26809	51.3306	7.10517e-07	3.61458e-05
ENSG00000197122	SRC	0.953649	6.37261	49.4728	7.20026e-07	3.65102e-05
ENSG00000127585	FBXL16	-0.991378	4.47877	49.4046	7.2754e-07	3.67309e-05
ENSG00000102891	MT4	-2.81672	2.29869	43.3995	7.33969e-07	3.67309e-05
ENSG00000124019	FAM124B	2.55251	1.67857	49.3682	7.33994e-07	3.67309e-05
ENSG00000181577	LINC03040	2.4516	1.86046	49.4586	7.35931e-07	3.67309e-05
ENSG00000188373	GPR15LG	-1.78211	4.39637	49.8349	7.3707e-07	3.67309e-05
ENSG00000151651	ADAM8	2.32335	7.54213	51.483	7.38536e-07	3.67309e-05
ENSG00000150782	IL18	-1.34465	6.72048	49.7035	7.50235e-07	3.7194e-05
ENSG00000186416	NKRF	0.797983	3.76989	48.9605	7.77546e-07	3.84256e-05
ENSG00000213523	SRA1	0.87385	5.38662	48.795	7.96723e-07	3.92487e-05
ENSG00000197953	AADACL2	-2.03644	4.91799	50.1807	8.04451e-07	3.95044e-05
ENSG00000104213	PDGFRL	2.75928	3.60344	50.0988	8.31012e-07	4.06804e-05
ENSG00000065923	SLC9A7	1.60454	4.38169	48.7377	8.40164e-07	4.09995e-05
ENSG00000008056	SYN1	1.79607	2.9789	48.0692	8.90572e-07	4.33202e-05
ENSG00000168754	FAM178B	2.1298	1.1328	48.2609	8.93287e-07	4.33202e-05
ENSG00000134153	EMC7	0.722732	6.10001	48.0015	8.98003e-07	4.34137e-05
ENSG00000162889	MAPKAPK2	0.770616	7.91893	47.9565	9.04159e-07	4.3576e-05
ENSG00000159516	SPRR2G	-1.94862	9.7611	49.5704	9.07082e-07	4.35819e-05
ENSG00000139291	TMEM19	-1.14263	5.28425	47.9093	9.10728e-07	4.35896e-05
ENSG00000085063	CD59	1.29504	8.91134	48.3785	9.12843e-07	4.35896e-05
ENSG00000182054	IDH2	-0.862905	7.6826	47.8523	9.1859e-07	4.37299e-05
ENSG00000231233	CFAP58-DT	-1.66796	0.723056	48.0087	9.42934e-07	4.4752e-05
ENSG00000243701	DUBR	1.49537	2.25805	47.5171	9.71134e-07	4.59503e-05
ENSG00000178882	RFLNA	2.38998	0.663648	47.2043	9.8675e-07	4.65477e-05
ENSG00000104081	BMF	-1.27547	2.65665	47.3284	9.96892e-07	4.6884e-05
ENSG00000126858	RHOT1	-0.612849	5.31271	47.2525	1.00681e-06	4.72079e-05
ENSG00000133687	TMTC1	1.78686	3.42159	47.1982	1.04469e-06	4.88081e-05
ENSG00000057294	PKP2	1.87946	3.66076	47.3251	1.04721e-06	4.88081e-05
ENSG00000165272	AQP3	1.82397	12.5689	48.1044	1.09143e-06	5.05798e-05
ENSG00000147465	STAR	-1.82285	1.35765	46.8371	1.09172e-06	5.05798e-05
ENSG00000156463	SH3RF2	0.763955	7.5552	46.4297	1.14319e-06	5.28074e-05
ENSG00000093009	CDC45	2.28292	2.57066	46.6016	1.17641e-06	5.41811e-05
ENSG00000048052	HDAC9	1.92608	1.75978	46.379	1.18394e-06	5.4367e-05
ENSG00000161267	BDH1	-0.857467	5.71047	46.0876	1.20585e-06	5.50654e-05
ENSG00000165794	SLC39A2	-1.98572	4.44857	47.2224	1.20623e-06	5.50654e-05
ENSG00000178372	CALML5	-1.99143	7.71641	47.547	1.22442e-06	5.56022e-05
ENSG00000120471	TP53AIP1	-1.71092	3.07543	45.9943	1.22513e-06	5.56022e-05
ENSG00000167769	ACER1	-1.44679	4.58547	46.106	1.24318e-06	5.62577e-05
ENSG00000148600	CDHR1	-1.95537	6.53356	47.3787	1.24966e-06	5.63868e-05
ENSG00000166869	CHP2	-1.82682	4.81393	46.9268	1.26079e-06	5.67248e-05
ENSG00000166268	MYRFL	1.66647	2.96216	45.8289	1.27286e-06	5.69067e-05
ENSG00000196405	EVL	-0.781523	7.98789	45.7231	1.27669e-06	5.69067e-05
ENSG00000128294	TPST2	-0.645034	5.237	45.7198	1.27742e-06	5.69067e-05
ENSG00000167325	RRM1	-0.614464	5.33123	45.7096	1.27946e-06	5.69067e-05
ENSG00000002834	LASP1	0.50771	8.1801	45.6192	1.29771e-06	5.75538e-05
ENSG00000163995	ABLIM2	1.1096	5.82832	45.5323	1.31565e-06	5.81839e-05
ENSG00000108839	ALOX12	-1.31562	2.13334	45.5189	1.32387e-06	5.83815e-05
ENSG00000106799	TGFBR1	0.950457	5.58599	45.4602	1.33071e-06	5.85173e-05
ENSG00000106804	C5	-1.2339	2.04498	45.3888	1.35038e-06	5.92152e-05
ENSG00000130055	GDPD2	1.47019	6.16874	46.015	1.38781e-06	6.0643e-05
ENSG00000136828	RALGPS1	1.14637	3.783	45.1844	1.39073e-06	6.0643e-05
ENSG00000167434	CA4	2.85479	-0.134202	37.8282	1.40554e-06	6.11173e-05
ENSG00000174348	PODN	2.4302	2.54191	45.6299	1.42028e-06	6.15862e-05
ENSG00000006625	GGCT	-0.828262	5.28305	44.9455	1.44381e-06	6.24328e-05
ENSG00000151789	ZNF385D	1.96358	3.12007	45.1534	1.46889e-06	6.33413e-05
ENSG00000135587	SMPD2	0.671086	5.03726	44.7416	1.49155e-06	6.41365e-05
ENSG00000139233	LLPH	1.16107	4.42507	44.7255	1.49557e-06	6.41365e-05
ENSG00000221963	APOL6	1.00381	4.77537	44.6572	1.51185e-06	6.46565e-05
ENSG00000166825	ANPEP	2.83143	7.69304	46.5937	1.53049e-06	6.52543e-05
ENSG00000163032	VSNL1	1.57207	6.06363	45.621	1.53802e-06	6.52543e-05
ENSG00000091128	LAMB4	-2.26356	4.59593	45.8752	1.5384e-06	6.52543e-05
ENSG00000165591	FAAH2	-0.834405	5.04452	44.5285	1.54316e-06	6.52781e-05
ENSG00000132334	PTPRE	1.27151	4.64655	44.4657	1.55891e-06	6.57659e-05
ENSG00000139318	DUSP6	1.33915	5.72243	44.531	1.65098e-06	6.94618e-05
ENSG00000140955	ADAD2	-1.57543	-0.0590605	43.8429	1.67302e-06	6.99762e-05
ENSG00000100612	DHRS7	0.887089	6.56305	44.0161	1.67554e-06	6.99762e-05
ENSG00000074855	ANO8	-0.702601	6.31638	44.0118	1.6767e-06	6.99762e-05
ENSG00000145824	CXCL14	-2.05053	6.52514	45.5358	1.70028e-06	7.05424e-05
ENSG00000104415	CCN4	1.75864	2.14686	43.9544	1.7036e-06	7.05424e-05
ENSG00000184613	NELL2	2.36131	3.96441	44.9851	1.70386e-06	7.05424e-05
ENSG00000167397	VKORC1	1.02732	5.99146	43.8413	1.72357e-06	7.11694e-05
ENSG00000198948	MFAP3L	-1.42573	2.89161	43.8031	1.73677e-06	7.15247e-05
ENSG00000155066	PROM2	-1.01825	8.23904	43.6509	1.77758e-06	7.3012e-05
ENSG00000233901	LINC01503	-0.99642	5.39204	43.5875	1.79608e-06	7.35778e-05
ENSG00000128309	MPST	-0.611456	6.81412	43.5348	1.81143e-06	7.4012e-05
ENSG00000100030	MAPK1	0.462574	6.69672	43.4834	1.82665e-06	7.43328e-05
ENSG00000131089	ARHGEF9	0.867995	4.60756	43.4772	1.82884e-06	7.43328e-05
ENSG00000184304	PRKD1	0.992214	1.25246	43.5768	1.83461e-06	7.43736e-05
ENSG00000137710	RDX	0.870002	4.48503	43.4262	1.84409e-06	7.45637e-05
ENSG00000160471	COX6B2	-1.03859	4.52036	43.3857	1.85632e-06	7.46695e-05
ENSG00000177380	PPFIA3	-0.740642	6.37127	43.365	1.86223e-06	7.46695e-05
ENSG00000163864	NMNAT3	-1.16606	3.33608	43.3654	1.86385e-06	7.46695e-05
ENSG00000186395	KRT10	-1.72964	12.9763	44.5673	1.8659e-06	7.46695e-05
ENSG00000143776	CDC42BPA	0.627666	4.21192	43.3227	1.87562e-06	7.47742e-05
ENSG00000071282	LMCD1	1.84881	4.7463	44.3666	1.87812e-06	7.47742e-05
ENSG00000086205	FOLH1	2.4315	1.46564	42.3389	1.88594e-06	7.48941e-05
ENSG00000125844	RRBP1	0.647264	7.64259	43.2386	1.90107e-06	7.51653e-05
ENSG00000154146	NRGN	2.14788	3.08083	43.7666	1.90243e-06	7.51653e-05
ENSG00000183166	CALN1	-1.45042	0.953259	43.3513	1.91212e-06	7.53571e-05
ENSG00000095321	CRAT	0.883082	5.73177	43.1422	1.93134e-06	7.59222e-05
ENSG00000081026	MAGI3	1.09431	2.47291	43.1382	1.93663e-06	7.59382e-05
ENSG00000077585	GPR137B	-0.571389	4.67116	43.0995	1.94511e-06	7.60315e-05
ENSG00000125430	HS3ST3B1	1.7279	3.82553	43.3616	1.95388e-06	7.60315e-05
ENSG00000170899	GSTA4	-1.45368	6.7394	43.9545	1.95549e-06	7.60315e-05
ENSG00000186529	CYP4F3	-1.47965	2.04409	43.0806	1.95854e-06	7.60315e-05
ENSG00000112902	SEMA5A	1.38257	3.50644	42.977	1.98599e-06	7.69053e-05
ENSG00000158806	NPM2	2.18318	2.34847	43.1413	1.99373e-06	7.70132e-05
ENSG00000160588	MPZL3	-1.31138	5.79865	43.2413	2.03015e-06	7.82259e-05
ENSG00000073711	PPP2R3A	-0.776133	4.8201	42.6319	2.10051e-06	8.06025e-05
ENSG00000147119	CHST7	1.91389	3.14145	42.909	2.10218e-06	8.06025e-05
ENSG00000205336	ADGRG1	-0.798156	7.02765	42.603	2.11033e-06	8.07162e-05
ENSG00000112494	UNC93A	-1.60616	3.61986	42.5642	2.16973e-06	8.26425e-05
ENSG00000178597	PSAPL1	-0.848597	8.7189	42.4307	2.17131e-06	8.26425e-05
ENSG00000128709	HOXD9	1.13387	2.02058	42.3818	2.21076e-06	8.39191e-05
ENSG00000133661	SFTPD	-1.30819	2.02322	42.3352	2.21563e-06	8.39191e-05
ENSG00000166855	CLPX	-0.450299	6.07478	42.2235	2.24727e-06	8.49109e-05
ENSG00000067840	PDZD4	1.83295	5.66542	43.2836	2.28425e-06	8.60989e-05
ENSG00000154556	SORBS2	1.70719	1.46931	42.1511	2.30619e-06	8.67116e-05
ENSG00000152661	GJA1	-1.27636	7.92777	42.5204	2.31164e-06	8.67116e-05
ENSG00000128039	SRD5A3	-0.948565	2.763	42.0515	2.3177e-06	8.67297e-05
ENSG00000090539	CHRD	1.65305	2.72661	42.0485	2.32481e-06	8.67872e-05
ENSG00000106780	MEGF9	-1.05435	4.78038	41.7845	2.4183e-06	9.00613e-05
ENSG00000138463	SLC49A4	0.83686	5.09136	41.7572	2.4293e-06	9.02551e-05
ENSG00000095794	CREM	0.982265	3.77285	41.6153	2.48855e-06	9.22363e-05
ENSG00000173239	LIPM	-2.34795	1.31673	41.1123	2.50438e-06	9.26025e-05
ENSG00000099994	SUSD2	1.50061	6.84722	42.5039	2.51503e-06	9.27461e-05
ENSG00000105516	DBP	-1.56329	3.24723	41.5436	2.52018e-06	9.27461e-05
ENSG00000111647	BLTP3B	1.04081	4.12066	41.512	2.53189e-06	9.29574e-05
ENSG00000186684	CYP27C1	-0.737923	4.42852	41.4569	2.5551e-06	9.34455e-05
ENSG00000124831	LRRFIP1	0.812023	6.69454	41.451	2.55719e-06	9.34455e-05
ENSG00000255337	TMEM123-DT	-2.14028	-0.529173	40.8612	2.66296e-06	9.70826e-05
ENSG00000141380	SS18	-0.524859	6.0657	41.1635	2.68431e-06	9.76325e-05
ENSG00000140105	WARS1	0.764205	6.03603	41.1234	2.70259e-06	9.80682e-05
ENSG00000092439	TRPM7	0.829556	5.96239	41.0714	2.7265e-06	9.87057e-05
ENSG00000164649	CDCA7L	-1.60913	2.43851	40.9097	2.80823e-06	0.000101251
ENSG00000108602	ALDH3A1	-2.24302	5.94856	42.4925	2.8098e-06	0.000101251
ENSG00000166106	ADAMTS15	3.05185	2.91226	41.9549	2.82132e-06	0.000101431
ENSG00000129657	SEC14L1	1.12083	5.77124	40.9048	2.8612e-06	0.000102627
ENSG00000156265	MAP3K7CL	-1.24521	2.28563	40.7595	2.88212e-06	0.00010314
ENSG00000137491	SLCO2B1	2.63255	4.12327	42.0339	2.91689e-06	0.000104124
ENSG00000188312	CENPP	-1.10793	3.69644	40.665	2.923e-06	0.000104124
ENSG00000136002	ARHGEF4	-1.35834	6.89695	41.3267	2.93483e-06	0.000104307
ENSG00000143061	IGSF3	0.914787	6.4203	40.6132	2.94741e-06	0.000104516
ENSG00000275832	ARHGAP23	-0.410662	8.00266	40.366	3.07471e-06	0.000107955
ENSG00000091513	TF	-1.35097	1.03943	40.6099	3.0763e-06	0.000107955
ENSG00000265763	ZNF488	-1.91677	0.931111	40.5363	3.07762e-06	0.000107955
ENSG00000110328	GALNT18	0.963817	5.6104	40.3589	3.07855e-06	0.000107955
ENSG00000124143	ARHGAP40	-1.04725	5.08573	40.3417	3.08774e-06	0.000107955
ENSG00000105141	CASP14	-1.84328	10.13	41.6593	3.09629e-06	0.000107955
ENSG00000198039	ZNF273	-1.11281	4.68828	40.3227	3.09809e-06	0.000107955
ENSG00000104055	TGM5	-1.32567	4.47658	40.4349	3.09988e-06	0.000107955
ENSG00000057704	TMCC3	-1.28574	3.32911	40.2817	3.12209e-06	0.000108486
ENSG00000131781	FMO5	-1.64509	0.750656	40.3741	3.2067e-06	0.000111178
ENSG00000134765	DSC1	-2.11719	4.90857	41.093	3.33775e-06	0.000115464
ENSG00000135439	AGAP2	-1.27468	3.11452	39.8486	3.3646e-06	0.000116135
ENSG00000082196	C1QTNF3	-0.885783	2.24678	39.8421	3.37302e-06	0.000116168
ENSG00000204613	TRIM10	1.44459	3.70939	39.5742	3.52732e-06	0.000121214
ENSG00000254126	CD8B2	1.95631	0.029938	39.4358	3.55187e-06	0.000121789
ENSG00000204020	LIPN	-2.309	2.04137	39.5881	3.70925e-06	0.000126905
ENSG00000154310	TNIK	2.68852	3.00404	40.1009	3.77684e-06	0.000128934
ENSG00000176984	LOC107984399	3.15167	-0.899549	33.2088	3.80057e-06	0.000129461
ENSG00000161551	ZNF577	-0.633797	3.80401	39.1017	3.82902e-06	0.000130116
ENSG00000112293	GPLD1	-1.77946	2.59807	39.0982	3.8387e-06	0.000130116
ENSG00000170190	SLC16A5	-0.88275	3.90871	39.0781	3.84489e-06	0.000130116
ENSG00000147180	ZNF711	-1.95721	3.04276	39.3862	3.87384e-06	0.000130811
ENSG00000179051	RCC2	-0.664799	6.1126	38.8419	4.00643e-06	0.000134996
ENSG00000124201	ZNFX1	0.852636	5.95727	38.7925	4.04146e-06	0.000135882
ENSG00000198682	PAPSS2	1.58988	3.43805	38.8865	4.07556e-06	0.000136733
ENSG00000162144	CYB561A3	-0.750745	4.79221	38.6665	4.13267e-06	0.000138351
ENSG00000184371	CSF1	0.990405	6.18848	38.6371	4.15368e-06	0.000138756
ENSG00000164048	ZNF589	1.11038	4.89157	38.5321	4.23202e-06	0.00014107
ENSG00000204033	LRIT2	-1.93001	1.43518	38.3596	4.43191e-06	0.000147105
ENSG00000136044	APPL2	-0.459743	6.45559	38.2711	4.43196e-06	0.000147105
ENSG00000178031	ADAMTSL1	2.23104	0.670427	38.0699	4.44484e-06	0.000147219
ENSG00000147862	NFIB	0.809444	6.17474	38.1223	4.55097e-06	0.000150213
ENSG00000123836	PFKFB2	0.756436	4.76532	38.1186	4.55454e-06	0.000150213
ENSG00000168824	NSG1	-0.827392	6.42965	38.0926	4.57502e-06	0.000150264
ENSG00000183779	ZNF703	0.867823	6.92431	38.0866	4.57992e-06	0.000150264
ENSG00000180104	EXOC3	0.636345	7.45912	38.0804	4.58504e-06	0.000150264
ENSG00000180071	ANKRD18A	0.967114	3.97741	38.0505	4.61081e-06	0.000150679
ENSG00000176749	CDK5R1	-1.03346	2.26987	38.0565	4.61708e-06	0.000150679
ENSG00000188483	IER5L	-1.14169	3.84464	37.9916	4.66102e-06	0.000151795
ENSG00000020577	SAMD4A	1.55269	4.02019	38.2785	4.69507e-06	0.000152331
ENSG00000128285	MCHR1	1.20513	2.37178	37.9596	4.69703e-06	0.000152331
ENSG00000103044	HAS3	2.7255	8.26026	39.3668	4.78756e-06	0.000154944
ENSG00000171346	KRT15	-2.72592	6.6406	39.3482	4.80289e-06	0.000155118
ENSG00000167323	STIM1	0.93669	7.5404	37.7654	4.85074e-06	0.000156339
ENSG00000155846	PPARGC1B	1.75486	4.29666	38.3989	4.87949e-06	0.00015694
ENSG00000119866	BCL11A	-1.08463	5.4829	37.7848	4.8996e-06	0.000157238
ENSG00000122679	RAMP3	1.61227	1.7172	37.7958	4.90895e-06	0.000157238
ENSG00000137267	TUBB2A	-0.781951	6.42799	37.563	5.0304e-06	0.000160797
ENSG00000291196	KRT16P3	3.34643	1.05067	35.6605	5.05561e-06	0.000161272
ENSG00000172932	ANKRD13D	-0.569623	6.5996	37.4919	5.09514e-06	0.000162201
ENSG00000132164	SLC6A11	-1.38624	3.92821	37.5165	5.11293e-06	0.000162341
ENSG00000168309	FAM107A	1.45079	2.03999	37.5936	5.12041e-06	0.000162341
ENSG00000197959	DNM3	1.27033	1.88513	37.466	5.14131e-06	0.000162672
ENSG00000162641	AKNAD1	-2.54619	-0.406535	32.9204	5.27785e-06	0.000166654
ENSG00000114315	HES1	-1.43578	6.65422	38.0348	5.33112e-06	0.000167734
ENSG00000119771	KLHL29	1.1432	5.41766	37.3679	5.3336e-06	0.000167734
ENSG00000165795	NDRG2	-0.666217	6.92627	37.2062	5.36506e-06	0.000168383
ENSG00000168575	SLC20A2	0.693151	6.17288	37.1615	5.40875e-06	0.000169413
ENSG00000115194	SLC30A3	3.07474	-0.688605	30.8636	5.44343e-06	0.000170156
ENSG00000048392	RRM2B	-0.906287	5.09719	37.1045	5.46532e-06	0.000170479
ENSG00000110042	DTX4	1.64414	2.7611	37.1023	5.47567e-06	0.000170479
ENSG00000134121	CHL1	-1.85718	3.82389	37.6365	5.49557e-06	0.000170757
ENSG00000188277	C15orf62	-1.24693	4.28534	37.0978	5.50715e-06	0.000170776
ENSG00000111912	NCOA7	-1.38728	4.98382	37.392	5.57305e-06	0.000172476
ENSG00000117834	SLC5A9	-2.00453	1.58515	37.044	5.62001e-06	0.000173585
ENSG00000132541	RIDA	-0.808654	3.82582	36.9311	5.64185e-06	0.000173914
ENSG00000163239	TDRD10	1.28845	1.03846	37.0326	5.67893e-06	0.000174711
ENSG00000141934	PLPP2	-0.640117	6.40868	36.8782	5.69454e-06	0.000174846
ENSG00000108091	CCDC6	-0.706067	5.81389	36.8328	5.74187e-06	0.000175952
ENSG00000174156	GSTA3	-1.95777	3.04432	37.1583	5.7818e-06	0.000176828
ENSG00000108691	CCL2	1.93666	7.16349	38.0558	5.84009e-06	0.00017826
ENSG00000160285	LSS	0.752077	8.08058	36.7229	5.85815e-06	0.000178461
ENSG00000118515	SGK1	0.879668	7.72007	36.7091	5.87293e-06	0.000178562
ENSG00000229847	EMX2OS	-0.979985	3.29818	36.6481	5.94328e-06	0.000180292
ENSG00000124102	PI3	1.76622	8.77153	37.7696	5.95299e-06	0.000180292
ENSG00000138316	ADAMTS14	1.70098	3.87176	36.988	5.99401e-06	0.000180345
ENSG00000059378	PARP12	0.798705	5.47215	36.5881	6.00468e-06	0.000180345
ENSG00000134061	CD180	3.40019	0.253264	32.0431	6.00528e-06	0.000180345
ENSG00000133135	RNF128	-0.881974	2.36107	36.592	6.01113e-06	0.000180345
ENSG00000084764	MAPRE3	-0.430593	6.10895	36.5806	6.01265e-06	0.000180345
ENSG00000172594	SMPDL3A	-0.918404	6.7643	36.548	6.04866e-06	0.000181076
ENSG00000104361	NIPAL2	-0.733089	5.92286	36.4349	6.17562e-06	0.000184396
ENSG00000157551	KCNJ15	-1.50233	3.94562	36.6387	6.18899e-06	0.000184396
ENSG00000120913	PDLIM2	-0.569654	6.04065	36.4177	6.19509e-06	0.000184396
ENSG00000248727	LINC01948	-1.47369	1.81098	36.3752	6.27634e-06	0.000186458
ENSG00000112378	PERP	-0.765682	11.5646	36.328	6.29813e-06	0.000186749
ENSG00000109255	NMU	-2.00436	1.66166	36.0118	6.77794e-06	0.000200579
ENSG00000255240	LOC283194	-2.58863	-0.427136	33.0595	6.80176e-06	0.000200579
ENSG00000103740	ACSBG1	-1.30833	1.9546	35.929	6.80321e-06	0.000200579
ENSG00000162407	PLPP3	1.6292	5.36664	36.7661	6.83435e-06	0.000201116
ENSG00000156869	FRRS1	-0.536965	4.80368	35.8754	6.84822e-06	0.000201144
ENSG00000145147	SLIT2	2.39755	2.6494	36.4411	6.95973e-06	0.000204034
ENSG00000213625	LEPROT	-0.42269	6.40869	35.7594	6.99677e-06	0.000204566
ENSG00000088543	C3orf18	1.49154	2.17706	35.7697	7.00416e-06	0.000204566
ENSG00000145431	PDGFC	1.2468	4.30066	35.7389	7.03994e-06	0.000205226
ENSG00000107562	CXCL12	2.03906	4.01897	36.5684	7.08582e-06	0.000206047
ENSG00000173175	ADCY5	1.37221	1.27647	35.7842	7.09456e-06	0.000206047
ENSG00000184838	PRR16	1.90543	1.30509	35.8225	7.12662e-06	0.000206592
ENSG00000182489	XKRX	-1.42007	2.22616	35.6632	7.1517e-06	0.000206934
ENSG00000233461	LOC122526782	-0.620291	5.87752	35.6007	7.20666e-06	0.000208137
ENSG00000102575	ACP5	-1.56173	5.04302	36.2708	7.29295e-06	0.000209977
ENSG00000079215	SLC1A3	-1.13374	3.58907	35.5354	7.29861e-06	0.000209977
ENSG00000113494	PRLR	-2.19172	0.802052	35.6959	7.31081e-06	0.000209977
ENSG00000179388	EGR3	-1.49497	5.35456	36.2351	7.33948e-06	0.000210412
ENSG00000128564	VGF	2.58385	-0.22231	31.5437	7.4059e-06	0.000211747
ENSG00000126218	F10	1.73139	2.44848	35.5424	7.41324e-06	0.000211747
ENSG00000105131	EPHX3	-0.813463	6.78958	35.3995	7.48269e-06	0.000213339
ENSG00000169752	NRG4	-1.12874	1.21	35.3697	7.63595e-06	0.000217311
ENSG00000147144	CCDC120	-0.655648	6.90118	35.1953	7.77493e-06	0.000220862
ENSG00000173193	PARP14	0.770331	5.31555	35.1586	7.82895e-06	0.000221992
ENSG00000158270	COLEC12	1.63681	3.02918	35.2305	7.87616e-06	0.000222924
ENSG00000130787	HIP1R	-0.654938	7.11096	35.1	7.91549e-06	0.00022363
ENSG00000034677	RNF19A	1.0955	6.27741	35.297	7.94061e-06	0.000223934
ENSG00000138162	TACC2	-0.951324	6.70354	35.0125	8.09433e-06	0.000227856
ENSG00000082512	TRAF5	0.975221	2.88497	34.9061	8.21819e-06	0.000230367
ENSG00000163624	CDS1	-0.85422	4.38544	34.897	8.22605e-06	0.000230367
ENSG00000164654	MIOS	-0.592467	5.19449	34.8951	8.22791e-06	0.000230367
ENSG00000188089	PLA2G4E	-1.23564	7.74674	35.3699	8.26977e-06	0.000230791
ENSG00000002745	WNT16	-1.37819	4.26695	35.061	8.27528e-06	0.000230791
ENSG00000225783	MIAT	-1.42727	1.84006	34.8774	8.28756e-06	0.000230791
ENSG00000173762	CD7	1.70455	1.71023	34.8124	8.47168e-06	0.000235497
ENSG00000166326	TRIM44	0.469666	5.88204	34.7	8.53709e-06	0.000236893
ENSG00000197879	MYO1C	0.67527	8.40825	34.5987	8.7028e-06	0.000241061
ENSG00000119411	BSPRY	-0.548718	5.60819	34.5801	8.73388e-06	0.000241492
ENSG00000186973	CFAP144	-1.085	1.6195	34.5925	8.75689e-06	0.000241699
ENSG00000154153	RETREG1	1.16464	4.23739	34.5153	8.84429e-06	0.000243632
ENSG00000153561	RMND5A	-0.569728	5.62899	34.5058	8.85821e-06	0.000243632
ENSG00000166813	KIF7	1.62444	0.991817	34.6254	8.8881e-06	0.000244023
ENSG00000138279	ANXA7	0.441473	6.8773	34.4347	8.97867e-06	0.000245703
ENSG00000142494	SLC47A1	-2.07583	3.2387	35.1129	8.9944e-06	0.000245703
ENSG00000146083	RNF44	-0.458782	7.39259	34.4242	8.99664e-06	0.000245703
ENSG00000165152	PGAP4	-0.500686	4.94241	34.395	9.0477e-06	0.000246665
ENSG00000119471	HSDL2	-0.664703	5.1172	34.3281	9.16368e-06	0.00024939
ENSG00000174485	DENND4A	1.23609	4.33922	34.3504	9.24773e-06	0.000251238
ENSG00000165879	FRAT1	-1.14228	1.99933	34.2062	9.40756e-06	0.000255135
ENSG00000102970	CCL17	2.88653	0.873355	33.2684	9.46842e-06	0.000256339
ENSG00000258791	LINC00520	1.95045	2.53302	34.2635	9.51551e-06	0.000256933
ENSG00000139263	LRIG3	-1.15349	4.44348	34.1573	9.52339e-06	0.000256933
ENSG00000181804	SLC9A9	-1.28742	2.54484	34.0836	9.6162e-06	0.000258989
ENSG00000142973	CYP4B1	1.40379	6.99657	34.7568	9.7001e-06	0.000260797
ENSG00000125746	EML2	-0.462227	7.01809	34.003	9.75212e-06	0.000261744
ENSG00000130779	CLIP1	-0.585692	6.70345	33.9921	9.77255e-06	0.00026181
ENSG00000072210	ALDH3A2	-1.62581	7.70592	34.9008	9.78825e-06	0.00026181
ENSG00000162981	LRATD1	-1.79515	5.9552	34.8713	1.0073e-05	0.000268966
ENSG00000147676	MAL2	-1.02943	6.58824	33.9603	1.01377e-05	0.00027023
ENSG00000186832	KRT16	2.29432	12.427	35.012	1.021e-05	0.000271689
ENSG00000105514	RAB3D	-0.755946	6.00919	33.7438	1.02517e-05	0.000272334
ENSG00000160710	ADAR	0.400657	7.15985	33.7264	1.02861e-05	0.000272784
ENSG00000140968	IRF8	1.32244	1.87704	33.6574	1.04612e-05	0.000276955
ENSG00000203785	SPRR2E	-1.50617	9.66672	34.4191	1.04837e-05	0.000277056
ENSG00000120053	GOT1	0.741082	5.15229	33.6162	1.05083e-05	0.000277056
ENSG00000152782	PANK1	-1.24755	2.82504	33.6161	1.05184e-05	0.000277056
ENSG00000014257	ACP3	-0.857401	3.94778	33.5898	1.05648e-05	0.000277807
ENSG00000255302	EID1	1.23879	6.58076	34.0214	1.06977e-05	0.000280713
ENSG00000167107	ACSF2	1.54392	5.62186	34.3011	1.07113e-05	0.000280713
ENSG00000132749	TESMIN	-1.23119	1.48258	33.5439	1.07528e-05	0.000281185
ENSG00000128604	IRF5	-0.885749	3.93569	33.4925	1.07659e-05	0.000281185
ENSG00000171634	BPTF	-0.414191	4.90312	33.4829	1.07836e-05	0.000281185
ENSG00000158458	NRG2	-1.94987	0.450803	33.6169	1.10771e-05	0.000288357
ENSG00000134207	SYT6	3.01302	-0.0654569	29.2922	1.11134e-05	0.000288819
ENSG00000188505	NCCRP1	-1.0433	7.78806	33.4246	1.13184e-05	0.000293657
ENSG00000197798	FAM118B	0.662761	3.21452	33.2273	1.13387e-05	0.000293692
ENSG00000290706	FAM238C	-1.60712	1.82179	33.2366	1.13619e-05	0.000293805
ENSG00000137312	FLOT1	0.647202	7.40939	33.1735	1.14523e-05	0.000295653
ENSG00000189184	PCDH18	2.19978	2.13939	33.5032	1.15025e-05	0.000296457
ENSG00000133101	CCNA1	3.22395	-0.338473	30.1949	1.16148e-05	0.000298854
ENSG00000196407	THEM5	-1.7642	4.90959	33.8518	1.16605e-05	0.000299207
ENSG00000179029	TMEM107	-0.644408	3.61641	33.0805	1.16669e-05	0.000299207
ENSG00000150556	LYPD6B	0.923984	6.01479	33.0565	1.17177e-05	0.000300017
ENSG00000141424	SLC39A6	-0.881412	6.11867	33.0119	1.18202e-05	0.00030198
ENSG00000179859	RNF227	-0.882555	6.56911	33.0063	1.18332e-05	0.00030198
ENSG00000174307	PHLDA3	0.91996	6.73318	32.9051	1.20759e-05	0.000307667
ENSG00000196782	MAML3	-0.845395	3.52025	32.8946	1.21001e-05	0.000307783
ENSG00000183134	PTGDR2	2.11156	-0.427503	32.5598	1.21812e-05	0.000309338
ENSG00000100364	KIAA0930	-0.464237	7.44893	32.8017	1.23181e-05	0.000312306
ENSG00000142623	PADI1	-2.16014	1.37833	32.7308	1.24147e-05	0.000314135
ENSG00000161905	ALOX15	3.08201	3.03846	33.6958	1.24306e-05	0.000314135
ENSG00000170231	FABP6	-2.2788	-1.09552	27.6668	1.25181e-05	0.000315834
ENSG00000185499	MUC1	1.01173	6.41248	32.8171	1.25785e-05	0.000316843
ENSG00000154721	JAM2	1.58018	3.93272	33.0475	1.26118e-05	0.000317169
ENSG00000008516	MMP25	1.48417	4.19621	32.9224	1.26542e-05	0.000317722
ENSG00000112249	ASCC3	0.588818	5.00494	32.6287	1.27462e-05	0.000319517
ENSG00000248991	LOC127898556	2.97911	-0.519918	27.6116	1.29843e-05	0.000324963
ENSG00000139192	TAPBPL	0.717944	4.19608	32.5179	1.30301e-05	0.000325584
ENSG00000106367	AP1S1	-0.539042	6.0568	32.5029	1.30661e-05	0.000325962
ENSG00000169991	IFFO2	1.11626	9.51022	32.8258	1.30914e-05	0.00032607
ENSG00000172375	C2CD2L	-0.604892	5.05787	32.4418	1.32262e-05	0.000328902
ENSG00000169241	SLC50A1	0.499793	6.79343	32.3686	1.34184e-05	0.000333149
ENSG00000276600	RAB7B	-1.68268	4.26831	32.9466	1.35454e-05	0.000335766
ENSG00000121957	GPSM2	-1.24944	4.09359	32.3781	1.36095e-05	0.000336343
ENSG00000081052	COL4A4	2.80006	1.08348	32.6932	1.36119e-05	0.000336343
ENSG00000107554	DNMBP	-0.651466	5.09543	32.2678	1.36904e-05	0.000336469
ENSG00000196391	ZNF774	-0.960805	1.52595	32.289	1.36938e-05	0.000336469
ENSG00000113645	WWC1	-0.564999	5.89536	32.2622	1.3705e-05	0.000336469
ENSG00000141574	SECTM1	1.75296	7.37664	33.2827	1.37076e-05	0.000336469
ENSG00000101439	CST3	0.735848	8.26821	32.2549	1.37251e-05	0.000336469
ENSG00000142794	NBPF3	1.77232	1.56994	32.298	1.38168e-05	0.000338187
ENSG00000120162	MOB3B	-0.689105	3.64795	32.1041	1.41483e-05	0.000345756
ENSG00000168481	LGI3	-1.61355	2.104	32.0098	1.45001e-05	0.000353375
ENSG00000090512	FETUB	2.78369	0.315978	31.4246	1.45055e-05	0.000353375
ENSG00000172403	SYNPO2	2.18281	2.74818	32.5125	1.45422e-05	0.000353717
ENSG00000184347	SLIT3	1.35699	3.37437	31.9399	1.46454e-05	0.000355671
ENSG00000183722	LHFPL6	1.67616	4.28155	32.515	1.47226e-05	0.000356987
ENSG00000173598	NUDT4	-0.855181	3.73353	31.8717	1.48212e-05	0.000358822
ENSG00000172197	MBOAT1	-0.74617	2.1882	31.8706	1.48459e-05	0.000358861
ENSG00000147697	GSDMC	-0.695746	7.18567	31.7623	1.51445e-05	0.00036551
ENSG00000120658	ENOX1	2.02132	0.867472	31.9018	1.51763e-05	0.00036571
ENSG00000145623	OSMR	0.982252	7.24723	31.8011	1.53927e-05	0.000369783
ENSG00000125968	ID1	-1.75732	7.20574	32.6716	1.53928e-05	0.000369783
ENSG00000167992	VWCE	1.57872	1.77036	31.7421	1.54779e-05	0.000371256
ENSG00000062038	CDH3	0.749847	9.03343	31.6346	1.55386e-05	0.000372137
ENSG00000131981	LGALS3	0.486654	9.06085	31.6082	1.56213e-05	0.000373544
ENSG00000123405	NFE2	1.15104	6.01508	31.8492	1.58202e-05	0.00037772
ENSG00000167080	B4GALNT2	-2.55843	-0.445409	28.0632	1.5951e-05	0.000380259
ENSG00000147896	IFNK	-4.83461	-0.594688	27.7027	1.64872e-05	0.00039244
ENSG00000085871	MGST2	-0.51643	6.24013	31.3132	1.65807e-05	0.000394064
ENSG00000105880	DLX5	-0.98985	4.50437	31.3026	1.6619e-05	0.000394371
ENSG00000010932	FMO1	-1.89735	1.617	31.3505	1.66861e-05	0.000395359
ENSG00000243317	STMP1	-0.60222	5.81469	31.2744	1.67114e-05	0.000395359
ENSG00000100647	SUSD6	0.618116	7.02109	31.2308	1.68598e-05	0.000397782
ENSG00000168476	REEP4	-0.6164	6.88723	31.2293	1.68649e-05	0.000397782
ENSG00000162909	CAPN2	0.746258	5.79344	31.2064	1.69438e-05	0.000399038
ENSG00000100350	FOXRED2	-0.815269	4.23249	31.1861	1.70168e-05	0.000400152
ENSG00000143669	LYST	-0.616863	5.20384	31.1556	1.71201e-05	0.000401974
ENSG00000066583	ISOC1	-0.577936	5.17849	31.1312	1.72057e-05	0.000403075
ENSG00000118762	PKD2	1.15838	3.87093	31.1287	1.72188e-05	0.000403075
ENSG00000176641	RNF152	1.11725	4.7241	31.1913	1.72573e-05	0.00040337
ENSG00000233175	FMNL1-AS1	-1.47618	-0.31362	30.9271	1.73939e-05	0.000405953
ENSG00000082641	NFE2L1	0.634526	8.32008	31.0473	1.75008e-05	0.000407836
ENSG00000105852	PON3	-0.960172	2.88961	31.0383	1.75463e-05	0.000408287
ENSG00000170786	SDR16C5	-0.655112	7.31634	31.0155	1.76146e-05	0.000409263
ENSG00000169031	COL4A3	3.30921	-0.259501	28.249	1.76894e-05	0.000410388
ENSG00000143515	ATP8B2	1.06627	4.43141	30.9807	1.77439e-05	0.000411041
ENSG00000143434	SEMA6C	-0.919217	4.26788	30.9692	1.77858e-05	0.000411399
ENSG00000109674	NEIL3	-2.44504	-0.946441	28.0169	1.78851e-05	0.000413083
ENSG00000162777	DENND2D	0.853957	6.05287	30.8914	1.80668e-05	0.000416474
ENSG00000151150	ANK3	-0.909268	3.96274	30.8875	1.80855e-05	0.000416474
ENSG00000172456	FGGY	-0.872648	2.57589	30.8691	1.81711e-05	0.000417828
ENSG00000103942	HOMER2	-0.799069	5.3231	30.6099	1.91403e-05	0.000439464
ENSG00000160062	ZBTB8A	1.03718	2.30058	30.554	1.93965e-05	0.000444559
ENSG00000161544	CYGB	1.39458	4.82357	31.0145	1.94193e-05	0.000444559
ENSG00000112414	ADGRG6	-0.568049	5.48072	30.5152	1.95165e-05	0.000446127
ENSG00000158966	CACHD1	-0.852431	3.91673	30.4439	1.98104e-05	0.000451675
ENSG00000146192	FGD2	-1.07697	3.90913	30.4423	1.98172e-05	0.000451675
ENSG00000170423	KRT78	-2.27312	4.93093	31.388	1.9901e-05	0.000452923
ENSG00000183479	TREX2	-1.82444	3.87434	30.9741	1.9955e-05	0.000453487
ENSG00000185046	ANKS1B	1.93043	0.516757	30.4991	2.01473e-05	0.000457191
ENSG00000151067	CACNA1C	1.83804	1.92434	30.4213	2.0294e-05	0.000459712
ENSG00000107485	GATA3	0.915956	8.26007	30.3914	2.03175e-05	0.000459712
ENSG00000280594	BTG3-AS1	-1.24129	0.38406	30.3918	2.08195e-05	0.000470387
ENSG00000213903	LTB4R	-0.723794	8.84563	30.126	2.11513e-05	0.000477191
ENSG00000166986	MARS1	0.439037	6.30587	30.1131	2.12079e-05	0.000477228
ENSG00000114446	IFT57	0.642653	4.86848	30.1121	2.12142e-05	0.000477228
ENSG00000164920	OSR2	1.85887	3.06349	30.4693	2.13416e-05	0.0004794
ENSG00000165886	UBTD1	-0.558416	5.2332	30.0747	2.13794e-05	0.000479558
ENSG00000100726	TELO2	0.480371	6.60905	30.0316	2.15703e-05	0.000483145
ENSG00000141736	ERBB2	-0.859632	8.45168	29.9624	2.18833e-05	0.000489451
ENSG00000123496	IL13RA2	3.29573	2.60758	30.7723	2.21348e-05	0.000493464
ENSG00000111846	GCNT2	1.09079	2.14311	29.9155	2.21559e-05	0.000493464
ENSG00000088386	SLC15A1	-1.86741	4.23199	30.5524	2.21579e-05	0.000493464
ENSG00000140263	SORD	0.942812	5.38564	29.8638	2.23391e-05	0.000496789
ENSG00000167914	GSDMA	-1.53759	6.56251	30.5874	2.23905e-05	0.000497223
ENSG00000163331	DAPL1	-1.79599	3.68322	30.3859	2.24567e-05	0.000497618
ENSG00000226742	HSBP1L1	0.558856	5.67803	29.8352	2.24722e-05	0.000497618
ENSG00000185585	OLFML2A	1.49054	4.39294	30.2713	2.25544e-05	0.000498393
ENSG00000169021	UQCRFS1	0.454243	6.17764	29.812	2.2581e-05	0.000498393
ENSG00000132182	NUP210	1.35043	5.16379	30.2993	2.26033e-05	0.000498393
ENSG00000189319	FAM53B	-0.769344	5.71188	29.7807	2.27291e-05	0.000500459
ENSG00000053438	NNAT	-1.38526	1.91859	29.8008	2.28288e-05	0.000501943
ENSG00000145246	ATP10D	-0.73957	4.49735	29.7493	2.28814e-05	0.00050239
ENSG00000180694	TMEM64	-0.732628	3.01208	29.7176	2.30467e-05	0.000505308
ENSG00000267414	SETBP1-DT	1.5485	0.693056	29.8473	2.31336e-05	0.000506161
ENSG00000071205	ARHGAP10	0.626077	4.177	29.6906	2.31659e-05	0.000506161
ENSG00000179148	ALOXE3	-1.33839	5.84647	30.2457	2.31889e-05	0.000506161
ENSG00000167964	RAB26	-2.09233	1.02963	29.7987	2.32362e-05	0.000506161
ENSG00000125378	BMP4	0.851435	4.87759	29.6733	2.32482e-05	0.000506161
ENSG00000171943	SRGAP2C	-0.868461	2.31788	29.6594	2.33476e-05	0.000507614
ENSG00000125826	RBCK1	0.479583	7.37806	29.6382	2.34175e-05	0.000508063
ENSG00000266709	MGC12916	2.07206	0.612891	29.7436	2.34335e-05	0.000508063
ENSG00000169851	PCDH7	0.74592	4.82509	29.6005	2.36059e-05	0.000511088
ENSG00000121207	LRAT	2.7268	0.406627	28.2696	2.38598e-05	0.000515868
ENSG00000121858	TNFSF10	0.731449	7.81786	29.5315	2.39479e-05	0.000517056
ENSG00000075426	FOSL2	0.620266	8.68852	29.5239	2.39863e-05	0.000517167
ENSG00000105135	ILVBL	-0.627603	6.06229	29.5131	2.40408e-05	0.000517626
ENSG00000132305	IMMT	0.419413	5.95672	29.4923	2.4146e-05	0.000519173
ENSG00000146648	EGFR	-0.69033	8.21941	29.4445	2.43904e-05	0.000523704
ENSG00000180543	TSPYL5	0.827273	2.57492	29.3924	2.46864e-05	0.00052873
ENSG00000103647	CORO2B	1.69149	3.65854	29.8275	2.46924e-05	0.00052873
ENSG00000188624	IGFL3	-1.85261	0.253844	27.9799	2.50315e-05	0.000535255
ENSG00000197496	SLC2A10	1.47961	2.01155	29.3184	2.51266e-05	0.000536551
ENSG00000117472	TSPAN1	1.38589	3.84752	29.4376	2.52588e-05	0.000537876
ENSG00000124429	POF1B	-1.91883	6.78845	30.1804	2.52737e-05	0.000537876
ENSG00000072518	MARK2	-0.520946	7.61608	29.2723	2.52923e-05	0.000537876
ENSG00000177383	MAGEF1	0.768136	5.09726	29.2316	2.55131e-05	0.00054183
ENSG00000054179	ENTPD2	1.15273	6.05842	29.4789	2.60447e-05	0.000552367
ENSG00000175471	MCTP1	1.71315	2.25714	29.1886	2.61509e-05	0.000553866
ENSG00000135845	PIGC	-0.474335	5.26593	29.0552	2.64838e-05	0.000560153
ENSG00000112137	PHACTR1	0.863821	2.96217	29.0441	2.6563e-05	0.000561067
ENSG00000198743	SLC5A3	1.41507	6.5461	29.6016	2.68641e-05	0.000566658
ENSG00000031081	ARHGAP31	1.08881	5.24385	29.1192	2.70196e-05	0.000568476
ENSG00000110955	ATP5F1B	0.410933	9.14598	28.9601	2.70233e-05	0.000568476
ENSG00000112655	PTK7	-0.5596	6.19165	28.9358	2.71633e-05	0.000570649
ENSG00000138801	PAPSS1	-0.470776	5.47194	28.8945	2.74041e-05	0.000574372
ENSG00000172155	LCE1D	-1.42754	3.94638	29.9738	2.74143e-05	0.000574372
ENSG00000189001	SBSN	-1.12445	11.469	29.1894	2.79291e-05	0.000583614
ENSG00000168077	SCARA3	0.785702	5.2227	28.8053	2.79304e-05	0.000583614
ENSG00000177646	ACAD9	-0.492932	6.86252	28.7625	2.81858e-05	0.00058816
ENSG00000171303	KCNK3	3.24941	1.64298	29.4814	2.82742e-05	0.000589216
ENSG00000145113	MUC4	2.66416	1.55984	28.8701	2.86208e-05	0.000595643
ENSG00000146409	SLC18B1	-0.79552	2.86207	28.6775	2.87229e-05	0.000596969
ENSG00000178445	GLDC	2.254	0.563612	28.2383	2.89076e-05	0.000600005
ENSG00000176928	GCNT4	1.25684	2.86592	28.6339	2.90146e-05	0.000601426
ENSG00000151689	INPP1	0.598987	6.91075	28.5899	2.92467e-05	0.000604967
ENSG00000121316	PLBD1	-1.07868	5.28582	28.7587	2.92632e-05	0.000604967
ENSG00000165905	LARGE2	-1.01978	5.21492	28.6617	2.93543e-05	0.000606047
ENSG00000105251	SHD	6.98145	-0.774344	39.7974	2.94149e-05	0.000606492
ENSG00000187091	PLCD1	-0.532641	5.48372	28.5482	2.95102e-05	0.000607156
ENSG00000182240	BACE2	0.841557	6.56315	28.5457	2.95251e-05	0.000607156
ENSG00000144681	STAC	1.55604	-0.201819	28.1917	2.98004e-05	0.000612009
ENSG00000165633	VSTM4	1.15867	3.52625	28.4775	2.99769e-05	0.000614822
ENSG00000128872	TMOD2	-0.743966	2.80706	28.4681	3.00438e-05	0.000614854
ENSG00000101224	CDC25B	-0.876492	7.59167	28.5129	3.00574e-05	0.000614854
ENSG00000240583	AQP1	1.65757	6.23104	29.2173	3.03211e-05	0.000619434
ENSG00000107281	NPDC1	0.674083	5.51003	28.3954	3.04951e-05	0.000622172
ENSG00000185652	NTF3	1.5698	1.4996	28.3484	3.10282e-05	0.00063222
ENSG00000102547	CAB39L	-0.695122	3.24093	28.2523	3.14668e-05	0.000640318
ENSG00000205403	CFI	1.58782	0.355686	28.3208	3.15868e-05	0.000641447
ENSG00000167759	KLK13	-1.01677	4.88867	28.2737	3.16417e-05	0.000641447
ENSG00000114735	HEMK1	0.593029	5.27391	28.2237	3.16459e-05	0.000641447
ENSG00000012660	ELOVL5	0.895131	5.46532	28.213	3.17194e-05	0.000642102
ENSG00000130653	PNPLA7	-1.0216	5.05603	28.2841	3.17859e-05	0.000642253
ENSG00000114200	BCHE	-2.10718	0.739301	28.1526	3.1829e-05	0.000642253
ENSG00000196776	CD47	0.974501	7.39844	28.3395	3.18876e-05	0.000642253
ENSG00000196455	PIK3R4	0.506937	4.32141	28.1885	3.18919e-05	0.000642253
ENSG00000198324	PHETA1	-0.615766	5.21649	28.1483	3.21674e-05	0.000646965
ENSG00000074181	NOTCH3	-0.518821	8.91492	28.0992	3.25091e-05	0.000652993
ENSG00000026751	SLAMF7	-1.44157	1.06679	28.1593	3.26321e-05	0.000654618
ENSG00000203782	LORICRIN	-1.69904	7.56144	28.8999	3.2724e-05	0.000655617
ENSG00000131183	SLC34A1	-2.11839	-0.899881	25.2468	3.30704e-05	0.000661705
ENSG00000027697	IFNGR1	-0.520068	7.50528	27.9868	3.33117e-05	0.000664608
ENSG00000154127	UBASH3B	-0.662581	4.0894	27.9865	3.33219e-05	0.000664608
ENSG00000182378	PLCXD1	-0.899653	5.46741	27.9826	3.33436e-05	0.000664608
ENSG00000186073	CDIN1	-0.833838	2.79682	27.9575	3.35519e-05	0.000667907
ENSG00000137573	SULF1	2.8099	2.12219	28.5172	3.35984e-05	0.000667977
ENSG00000106733	NMRK1	-0.386272	5.68448	27.9375	3.36708e-05	0.000668563
ENSG00000016602	CLCA4	-2.69763	0.701429	27.9307	3.38022e-05	0.000670317
ENSG00000151498	ACAD8	-0.509279	4.96349	27.8982	3.39622e-05	0.000672633
ENSG00000127884	ECHS1	0.492208	6.59136	27.8875	3.40387e-05	0.000673291
ENSG00000063180	CA11	-0.619395	3.88383	27.8819	3.40887e-05	0.000673426
ENSG00000266028	SRGAP2	-0.729849	5.14227	27.8652	3.42067e-05	0.000674899
ENSG00000151612	ZNF827	0.936337	2.612	27.8598	3.429e-05	0.000675687
ENSG00000165953	SERPINA12	-0.970699	7.77153	27.9814	3.44411e-05	0.000677805
ENSG00000149654	CDH22	-1.46084	2.05565	27.8114	3.47538e-05	0.000683097
ENSG00000108309	RUNDC3A	-1.42902	1.13656	27.8885	3.48104e-05	0.000683347
ENSG00000102034	ELF4	0.93591	5.63946	27.8254	3.49677e-05	0.000685569
ENSG00000110697	PITPNM1	0.543663	6.69113	27.7565	3.50248e-05	0.000685825
ENSG00000203786	KPRP	-1.16327	8.74062	28.2018	3.51811e-05	0.00068802
ENSG00000138182	KIF20B	-1.03864	1.59094	27.7243	3.53821e-05	0.000691082
ENSG00000143797	MBOAT2	-1.0224	4.68006	27.7404	3.54649e-05	0.000691832
ENSG00000204264	PSMB8	0.505687	6.89374	27.6772	3.56369e-05	0.000694317
ENSG00000137033	IL33	-1.71405	4.27796	28.2359	3.57081e-05	0.000694835
ENSG00000189320	FAM180A	1.14169	2.81734	27.621	3.61153e-05	0.000701881
ENSG00000099625	CBARP	-0.821674	3.27424	27.5961	3.63009e-05	0.00070416
ENSG00000197694	SPTAN1	0.567553	7.85885	27.5901	3.6323e-05	0.00070416
ENSG00000125149	PHAF1	-0.590205	5.03696	27.5694	3.64899e-05	0.000706006
ENSG00000131831	RAI2	1.24496	2.75532	27.572	3.65089e-05	0.000706006
ENSG00000141503	MINK1	-0.493799	10.3152	27.5412	3.67146e-05	0.000709101
ENSG00000225950	NTF4	-0.70726	4.19938	27.5158	3.69261e-05	0.000712303
ENSG00000245849	RAD51-AS1	-0.673082	3.40427	27.5057	3.70156e-05	0.000713146
ENSG00000118518	RNF146	0.596875	4.72102	27.4834	3.71861e-05	0.000715545
ENSG00000130669	PAK4	0.575139	7.1441	27.4704	3.72901e-05	0.00071666
ENSG00000230943	LINC02541	-1.3965	3.49992	27.5518	3.73887e-05	0.000717669
ENSG00000157833	GAREM2	1.86633	2.32664	27.6193	3.75707e-05	0.000720275
ENSG00000166579	NDEL1	0.461331	7.88909	27.4182	3.77197e-05	0.000721487
ENSG00000101928	MOSPD1	-0.679623	3.24953	27.4195	3.77266e-05	0.000721487
ENSG00000141655	TNFRSF11A	1.42437	3.35983	27.4823	3.78193e-05	0.000722371
ENSG00000115353	TACR1	2.71609	0.87357	27.6608	3.8239e-05	0.000729301
ENSG00000108242	CYP2C18	-2.55544	0.857183	27.369	3.82758e-05	0.000729301
ENSG00000127955	GNAI1	-0.813792	5.81028	27.3036	3.8684e-05	0.000736179
ENSG00000231826	LINC01819	-2.01622	1.52867	27.2993	3.92173e-05	0.000745416
ENSG00000154277	UCHL1	1.84129	1.46706	27.2851	3.93386e-05	0.000746809
ENSG00000143458	GABPB2	-0.563341	4.4258	27.2124	3.94754e-05	0.000748495
ENSG00000185418	TARS3	0.49658	4.30598	27.1071	4.04064e-05	0.000765215
ENSG00000121064	SCPEP1	-0.83785	4.97626	27.094	4.05208e-05	0.000766449
ENSG00000104863	LIN7B	-0.674279	3.3095	27.0769	4.06889e-05	0.000768302
ENSG00000171295	ZNF440	-0.572007	4.64	27.0703	4.07347e-05	0.000768302
ENSG00000157045	NTAN1	0.661862	4.92324	27.0666	4.07668e-05	0.000768302
ENSG00000167123	CERCAM	1.0333	4.73414	27.1116	4.09962e-05	0.000771691
ENSG00000134248	LAMTOR5	0.416882	5.61727	27.0229	4.11619e-05	0.000773873
ENSG00000163354	DCST2	-0.847946	3.5059	27.004	4.13489e-05	0.000776452
ENSG00000164099	PRSS12	-1.33377	0.546074	27.1012	4.14728e-05	0.00077784
ENSG00000130751	NPAS1	-1.33005	2.74279	26.9733	4.17334e-05	0.000780308
ENSG00000198535	C2CD4A	-2.48807	2.59062	27.4475	4.17748e-05	0.000780308
ENSG00000171954	CYP4F22	-1.53138	4.87458	27.4919	4.18248e-05	0.000780308
ENSG00000165816	VWA2	-1.01905	2.8156	26.9525	4.18391e-05	0.000780308
ENSG00000128283	CDC42EP1	1.31116	8.20895	27.4885	4.18578e-05	0.000780308
ENSG00000206073	SERPINB4	1.90559	9.9087	27.7679	4.19051e-05	0.000780308
ENSG00000115884	SDC1	-0.837228	10.0279	26.9547	4.21853e-05	0.000784587
ENSG00000128849	CGNL1	0.890009	4.25188	26.8655	4.2634e-05	0.000791147
ENSG00000136098	NEK3	0.528876	3.40444	26.8658	4.26397e-05	0.000791147
ENSG00000215374	FAM66B	-1.36746	0.532627	26.9745	4.28942e-05	0.000794921
ENSG00000267365	KCNJ2-AS1	1.18067	0.58606	26.9608	4.30016e-05	0.000795964
ENSG00000005513	SOX8	1.17214	2.34277	26.8212	4.3202e-05	0.000798725
ENSG00000134463	ECHDC3	0.788576	5.15815	26.7919	4.3334e-05	0.000800213
ENSG00000139433	GLTP	-0.992152	8.06558	26.9706	4.34532e-05	0.000801465
ENSG00000131626	PPFIA1	0.614241	4.85215	26.7726	4.35214e-05	0.000801771
ENSG00000204388	HSPA1B	-0.754148	7.29137	26.7627	4.36148e-05	0.000802542
ENSG00000187554	TLR5	-1.13563	2.13112	26.7578	4.37592e-05	0.000803974
ENSG00000134757	DSG3	0.688784	8.86098	26.7442	4.37959e-05	0.000803974
ENSG00000170426	SDR9C7	-1.24785	5.1408	27.09	4.3903e-05	0.000804652
ENSG00000173540	GMPPB	0.618112	5.4746	26.7299	4.39362e-05	0.000804652
ENSG00000163606	CD200R1	2.41891	1.39729	26.7997	4.40639e-05	0.000805602
ENSG00000197892	KIF13B	-0.814483	5.48227	26.7142	4.40915e-05	0.000805602
ENSG00000159202	UBE2Z	0.664004	7.48241	26.6955	4.42745e-05	0.000807997
ENSG00000124107	SLPI	-1.43865	6.92432	27.2464	4.48028e-05	0.000816681
ENSG00000168785	TSPAN5	-0.731909	4.21955	26.6253	4.49826e-05	0.000818999
ENSG00000100139	MICALL1	-0.625617	6.99686	26.6187	4.50418e-05	0.000819118
ENSG00000259291	ZNF710-AS1	-0.999422	3.43108	26.5717	4.55351e-05	0.000827124
ENSG00000257242	LINC01619	3.12918	2.41488	27.0532	4.56961e-05	0.000828625
ENSG00000145362	ANK2	2.32092	3.07253	27.0949	4.57341e-05	0.000828625
ENSG00000183578	TNFAIP8L3	-0.763846	4.76273	26.5468	4.57774e-05	0.000828625
ENSG00000172782	FADS6	-0.910476	4.30712	26.5389	4.5863e-05	0.000828787
ENSG00000171793	CTPS1	0.651149	4.5258	26.5356	4.58929e-05	0.000828787
ENSG00000135925	WNT10A	-1.42427	2.31968	26.5151	4.61958e-05	0.000833216
ENSG00000040341	STAU2	-0.613895	4.10391	26.5019	4.62452e-05	0.000833216
ENSG00000051382	PIK3CB	-0.599889	4.81863	26.4594	4.66826e-05	0.000840125
ENSG00000002330	BAD	0.537076	4.51723	26.4491	4.67941e-05	0.000841159
ENSG00000160094	ZNF362	-0.822007	5.19249	26.4061	4.72443e-05	0.000848271
ENSG00000132376	INPP5K	0.449215	6.10938	26.3826	4.74929e-05	0.000851754
ENSG00000138767	CNOT6L	-0.618144	4.66814	26.3691	4.76414e-05	0.000853434
ENSG00000124374	PAIP2B	-0.893262	3.53545	26.3474	4.78866e-05	0.000856839
ENSG00000100784	RPS6KA5	-0.874381	2.40171	26.333	4.80794e-05	0.000858793
ENSG00000140057	AK7	-0.72238	3.0357	26.3279	4.81061e-05	0.000858793
ENSG00000080166	DCT	-1.6938	4.35587	26.8301	4.82763e-05	0.000860844
ENSG00000015532	XYLT2	-0.593822	5.25592	26.2832	4.85704e-05	0.000865099
ENSG00000158050	DUSP2	-1.79085	3.08304	26.6081	4.86432e-05	0.000865404
ENSG00000159958	TNFRSF13C	-1.40722	1.39034	26.3088	4.87683e-05	0.000866639
ENSG00000027869	SH2D2A	1.57182	1.90601	26.2705	4.89583e-05	0.000869023
ENSG00000167315	ACAA2	1.14755	3.4867	26.2152	4.93398e-05	0.000874798
ENSG00000171903	CYP4F11	-1.20525	1.96259	26.0437	4.94444e-05	0.000875266
ENSG00000169020	ATP5ME	0.467853	4.89877	26.2012	4.94787e-05	0.000875266
ENSG00000113946	CLDN16	-1.65449	0.612387	26.288	4.97946e-05	0.000879654
ENSG00000158445	KCNB1	1.98339	0.418441	25.9957	4.98397e-05	0.000879654
ENSG00000033867	SLC4A7	2.27173	4.86052	26.8839	5.01751e-05	0.00088457
ENSG00000213088	ACKR1	2.14231	3.74174	26.7162	5.08799e-05	0.000895121
ENSG00000142197	DOP1B	-0.707941	3.1	26.0791	5.08885e-05	0.000895121
ENSG00000203288	TDRKH-AS1	1.58853	0.085083	26.1525	5.09724e-05	0.000895583
ENSG00000196705	ZNF431	-0.681318	4.64386	26.0544	5.11516e-05	0.000896931
ENSG00000088832	FKBP1A	0.520555	7.98756	26.053	5.11643e-05	0.000896931
ENSG00000167549	CORO6	1.25008	4.76744	26.3083	5.13656e-05	0.000899447
ENSG00000123364	HOXC13	-0.959009	3.05562	26.0274	5.1504e-05	0.000900857
ENSG00000007866	TEAD3	-0.462265	7.45706	25.9807	5.20103e-05	0.000908692
ENSG00000164983	TMEM65	-0.713864	4.53884	25.9606	5.22539e-05	0.000910912
ENSG00000074211	PPP2R2C	-0.5838	6.88972	25.9601	5.22544e-05	0.000910912
ENSG00000089723	OTUB2	-1.1072	2.12656	25.955	5.24301e-05	0.000912952
ENSG00000101850	GPR143	1.1841	2.77402	25.9312	5.26631e-05	0.000914607
ENSG00000149782	PLCB3	0.464581	7.16268	25.9242	5.26826e-05	0.000914607
ENSG00000103876	FAH	-0.571224	3.81494	25.9236	5.27014e-05	0.000914607
ENSG00000106554	CHCHD3	0.448944	4.85573	25.7489	5.48325e-05	0.000950531
ENSG00000117090	SLAMF1	2.21753	0.894921	25.8622	5.48989e-05	0.000950625
ENSG00000122863	CHST3	-1.04551	4.59372	25.7948	5.51884e-05	0.000954575
ENSG00000141738	GRB7	-0.879057	7.14602	25.7534	5.57877e-05	0.00096387
ENSG00000127249	ATP13A4	-1.34844	4.40698	25.9356	5.64472e-05	0.000974183
ENSG00000147324	MFHAS1	0.924367	4.76047	25.6095	5.66105e-05	0.000975406
ENSG00000189143	CLDN4	-0.673972	7.78724	25.6066	5.66434e-05	0.000975406
ENSG00000132821	VSTM2L	1.66505	0.626869	25.7116	5.6766e-05	0.000976438
ENSG00000134569	LRP4	-1.0106	7.38329	25.8014	5.70588e-05	0.000980392
ENSG00000135838	NPL	-1.08001	2.4912	25.5348	5.76391e-05	0.000988233
ENSG00000024422	EHD2	0.701005	8.28406	25.5303	5.76422e-05	0.000988233
ENSG00000118495	PLAGL1	-0.450429	5.48208	25.5198	5.77821e-05	0.000989543
ENSG00000108639	SYNGR2	0.594237	8.79896	25.5051	5.79773e-05	0.000991794
ENSG00000118322	ATP10B	-1.43674	2.63742	25.5032	5.81134e-05	0.000993032
ENSG00000205808	PLPP6	-0.457618	3.42905	25.4826	5.82969e-05	0.000995075
ENSG00000170113	NIPA1	1.4406	5.42992	25.9591	5.84718e-05	0.000996967
ENSG00000183690	EFHC2	-1.63556	1.17226	25.4744	5.89638e-05	0.00100314
ENSG00000107521	HPS1	0.410097	4.81117	25.4315	5.897e-05	0.00100314
ENSG00000125851	PCSK2	-1.16828	2.05039	25.4466	5.90273e-05	0.00100314
ENSG00000164736	SOX17	1.53711	2.39116	25.4794	5.91816e-05	0.00100467
ENSG00000016402	IL20RA	-1.13426	5.11284	25.5948	5.98687e-05	0.00101522
ENSG00000100997	ABHD12	-0.40515	5.26912	25.3502	6.00818e-05	0.00101773
ENSG00000186806	VSIG10L	-1.23243	5.34055	25.7292	6.05139e-05	0.00102393
ENSG00000172819	RARG	-0.481306	7.87608	25.3066	6.06864e-05	0.00102554
ENSG00000144063	MALL	-1.43752	2.99455	25.3728	6.07408e-05	0.00102554
ENSG00000125571	IL37	-1.19867	5.44178	25.634	6.10748e-05	0.00103007
ENSG00000069667	RORA	-1.02698	6.20188	25.4991	6.11712e-05	0.00103027
ENSG00000172201	ID4	-0.896186	4.9597	25.269	6.1219e-05	0.00103027
ENSG00000084754	HADHA	0.377974	7.88253	25.2528	6.14441e-05	0.00103202
ENSG00000124882	EREG	-1.5442	3.33925	25.4602	6.14559e-05	0.00103202
ENSG00000043514	TRIT1	-0.557378	4.65342	25.2399	6.16332e-05	0.00103298
ENSG00000255690	TRIL	-2.43319	-1.0211	22.1362	6.16676e-05	0.00103298
ENSG00000100994	PYGB	-0.752823	6.51211	25.234	6.17123e-05	0.00103298
ENSG00000162009	SSTR5	-1.64069	-0.582255	22.2207	6.26051e-05	0.0010468
ENSG00000123388	HOXC11	-0.595343	3.4037	25.1541	6.28861e-05	0.00104958
ENSG00000103569	AQP9	-1.56732	3.94206	25.5583	6.29062e-05	0.00104958
ENSG00000078124	ACER3	0.89284	4.30704	25.1285	6.32479e-05	0.00105415
ENSG00000116288	PARK7	0.391102	6.38015	25.1132	6.34613e-05	0.00105658
ENSG00000289609	LOC124901321	2.36355	-0.843365	22.1293	6.36251e-05	0.00105818
ENSG00000130475	FCHO1	-1.19293	4.17549	25.2121	6.38424e-05	0.00106066
ENSG00000118473	SGIP1	1.41359	2.69254	25.1106	6.40718e-05	0.00106131
ENSG00000196411	EPHB4	-0.429681	7.20932	25.0716	6.40765e-05	0.00106131
ENSG00000267296	CEBPA-DT	-1.13109	2.61551	25.0757	6.40865e-05	0.00106131
ENSG00000037965	HOXC8	0.720424	2.48817	25.0646	6.42795e-05	0.00106238
ENSG00000228630	HOTAIR	-1.64575	2.99668	25.2829	6.43239e-05	0.00106238
ENSG00000132677	RHBG	-1.22708	2.54813	25.0679	6.43557e-05	0.00106238
ENSG00000166407	LMO1	-2.06438	2.52082	25.4564	6.44563e-05	0.00106292
ENSG00000260458	KCNJ18	-1.10898	2.94805	25.0326	6.47236e-05	0.00106619
ENSG00000227885	LOC124901333	-1.2233	1.4976	25.0394	6.48251e-05	0.00106674
ENSG00000119912	IDE	-0.900293	5.75379	25.0719	6.50536e-05	0.00106904
ENSG00000185052	SLC24A3	0.895495	4.74195	25.0036	6.51022e-05	0.00106904
ENSG00000142156	COL6A1	1.46048	9.60481	25.5804	6.56619e-05	0.00107709
ENSG00000058668	ATP2B4	-0.465724	7.88996	24.9568	6.58063e-05	0.00107803
ENSG00000124370	MCEE	-0.576519	4.21512	24.9541	6.58576e-05	0.00107803
ENSG00000152465	NMT2	-0.603849	4.6588	24.8943	6.67774e-05	0.00108991
ENSG00000128311	TST	-0.673685	4.01577	24.8946	6.67795e-05	0.00108991
ENSG00000100290	BIK	1.15776	2.03644	24.9013	6.68572e-05	0.00108991
ENSG00000136950	ARPC5L	0.578857	7.16158	24.8845	6.69232e-05	0.00108991
ENSG00000162894	FCMR	0.83025	2.35615	24.8892	6.69337e-05	0.00108991
ENSG00000169435	RASSF6	1.32879	3.15797	24.8616	6.76564e-05	0.00110053
ENSG00000026508	CD44	0.631616	10.7913	24.828	6.78105e-05	0.00110188
ENSG00000131473	ACLY	0.567558	6.43225	24.8037	6.81966e-05	0.001107
ENSG00000185532	PRKG1	1.73277	0.663974	24.9325	6.87071e-05	0.00111413
ENSG00000183111	ARHGEF37	0.706953	6.64835	24.7604	6.88887e-05	0.00111425
ENSG00000196557	CACNA1H	1.26268	5.70552	25.2046	6.89281e-05	0.00111425
ENSG00000123096	SSPN	1.66535	2.76848	24.8788	6.89295e-05	0.00111425
ENSG00000161714	PLCD3	-0.702788	5.70115	24.7215	6.95209e-05	0.00112157
ENSG00000106483	SFRP4	2.86592	1.76825	24.2794	6.95261e-05	0.00112157
ENSG00000259881	LOC101927793	-1.52728	1.30303	24.7413	6.98324e-05	0.00112534
ENSG00000248485	PCP4L1	-1.22207	4.35409	24.8527	6.99717e-05	0.00112642
ENSG00000134160	TRPM1	-1.39226	1.92643	24.6897	7.03048e-05	0.00113033
ENSG00000104044	OCA2	-0.972996	3.14854	24.67	7.04021e-05	0.00113033
ENSG00000143842	SOX13	1.20217	4.17819	24.8243	7.0432e-05	0.00113033
ENSG00000185920	PTCH1	-0.795005	2.48051	24.6394	7.09367e-05	0.00113618
ENSG00000104140	RHOV	-0.495621	7.89007	24.6348	7.09431e-05	0.00113618
ENSG00000100911	PSME2	0.587902	7.05898	24.6257	7.10954e-05	0.00113657
ENSG00000140395	SKIC8	0.441159	5.64871	24.6246	7.11132e-05	0.00113657
ENSG00000172818	OVOL1	-1.06312	5.32298	24.7984	7.14939e-05	0.00114148
ENSG00000179057	IGSF22	-1.02225	1.73113	24.575	7.24462e-05	0.0011555
ENSG00000109572	CLCN3	-0.439688	5.42407	24.5398	7.25441e-05	0.00115588
ENSG00000163216	SPRR2D	-1.31539	7.91723	24.9945	7.26328e-05	0.00115611
ENSG00000099219	ERMP1	-0.789526	4.39589	24.5142	7.29881e-05	0.00116058
ENSG00000131773	KHDRBS3	1.04883	3.26883	24.4443	7.42225e-05	0.001179
ENSG00000184459	BPIFC	-1.80198	3.88058	24.8644	7.48711e-05	0.00118809
ENSG00000166689	PLEKHA7	-0.894225	4.48699	24.3799	7.53312e-05	0.00119418
ENSG00000118520	ARG1	-1.93479	3.46077	24.8489	7.54724e-05	0.00119486
ENSG00000087253	LPCAT2	-0.730979	3.39037	24.3645	7.56231e-05	0.00119486
ENSG00000152056	AP1S3	1.37422	2.60822	24.3681	7.56413e-05	0.00119486
ENSG00000122591	HYCC1	1.12133	3.84847	24.4096	7.56816e-05	0.00119486
ENSG00000174791	RIN1	-0.952547	6.44944	24.5015	7.60464e-05	0.00119941
ENSG00000113273	ARSB	0.939168	1.9215	24.3266	7.64237e-05	0.00120414
ENSG00000146021	KLHL3	1.42145	1.99503	24.3048	7.70635e-05	0.00121299
ENSG00000112144	CILK1	-0.741124	3.55939	24.2642	7.743e-05	0.00121753
ENSG00000133641	RLIG1	-0.6781	4.61567	24.2133	7.83513e-05	0.00123077
ENSG00000167114	SLC27A4	-0.566611	6.3757	24.2063	7.8475e-05	0.00123098
ENSG00000168453	HR	-0.839579	8.31934	24.2656	7.8523e-05	0.00123098
ENSG00000036448	MYOM2	1.78557	2.2438	24.3665	7.86389e-05	0.00123156
ENSG00000172296	SPTLC3	-1.29594	3.49485	24.2985	7.87402e-05	0.00123191
ENSG00000005486	RHBDD2	0.429923	5.9531	24.1689	7.9174e-05	0.00123745
ENSG00000134698	AGO4	-0.428088	4.71428	24.1484	7.95643e-05	0.0012423
ENSG00000146242	TPBG	-0.723133	5.84552	24.1177	8.01413e-05	0.00125006
ENSG00000186818	LILRB4	2.22772	0.587956	24.1693	8.11212e-05	0.00126408
ENSG00000119185	ITGB1BP1	0.412724	5.70832	24.0246	8.19324e-05	0.00127544
ENSG00000156030	MIDEAS	-0.51295	6.09295	24.0176	8.20676e-05	0.00127627
ENSG00000186591	UBE2H	-0.518468	6.36432	23.9486	8.34255e-05	0.00129609
ENSG00000054219	LY75	0.857679	3.50768	23.9387	8.36579e-05	0.00129841
ENSG00000196562	SULF2	0.771092	5.41283	23.9147	8.41044e-05	0.00130253
ENSG00000148346	LCN2	-1.62632	5.9837	24.5489	8.4145e-05	0.00130253
ENSG00000272636	DOC2B	0.674859	7.32699	23.9111	8.41744e-05	0.00130253
ENSG00000173264	GPR137	0.531711	5.95427	23.8549	8.5311e-05	0.0013157
ENSG00000128284	APOL3	0.951221	4.77849	23.8945	8.54724e-05	0.0013157
ENSG00000130856	ZNF236	-0.562307	2.8403	23.8491	8.54788e-05	0.0013157
ENSG00000163788	SNRK	0.861662	5.48361	23.8793	8.55157e-05	0.0013157
ENSG00000148408	CACNA1B	-2.00334	0.00547549	21.5237	8.55313e-05	0.0013157
ENSG00000271109	LINC03049	-1.31559	-0.135056	23.9073	8.55779e-05	0.0013157
ENSG00000157150	TIMP4	2.64206	0.0117226	21.9798	8.56174e-05	0.0013157
ENSG00000121900	TMEM54	0.723237	7.22275	23.7433	8.76168e-05	0.0013451
ENSG00000112761	CCN6	-1.37921	0.673404	22.4015	8.79664e-05	0.00134817
ENSG00000017797	RALBP1	-0.333118	6.87217	23.7256	8.79897e-05	0.00134817
ENSG00000002587	HS3ST1	3.67868	3.72521	24.3996	8.86405e-05	0.0013568
ENSG00000105143	SLC1A6	-1.5311	3.80677	23.9871	8.99995e-05	0.00137625
ENSG00000166105	GLB1L3	-0.840436	2.82568	23.6152	9.04178e-05	0.00137914
ENSG00000141376	BCAS3	-0.571716	3.75616	23.6122	9.04341e-05	0.00137914
ENSG00000113441	LNPEP	-0.56487	5.77795	23.6104	9.04542e-05	0.00137914
ENSG00000130649	CYP2E1	0.969076	4.40427	23.5956	9.07958e-05	0.00138299
ENSG00000151948	GLT1D1	-1.50551	0.872044	23.6561	9.13918e-05	0.00139071
ENSG00000131174	COX7B	0.431521	6.25292	23.5547	9.16714e-05	0.00139348
ENSG00000187017	ESPN	0.789358	7.56329	23.5804	9.1753e-05	0.00139348
ENSG00000164520	RAET1E	-1.36012	3.25558	23.6363	9.21194e-05	0.00139768
ENSG00000099998	GGT5	1.63797	4.9096	24.0565	9.2814e-05	0.00140685
ENSG00000004455	AK2	0.426033	7.13707	23.4578	9.38351e-05	0.00142095
ENSG00000251432	LINC02615	-0.830396	2.37606	23.4449	9.42408e-05	0.0014257
ENSG00000064195	DLX3	-0.633805	5.8862	23.3846	9.5507e-05	0.00144345
ENSG00000005961	ITGA2B	2.11864	0.0830738	23.3295	9.61594e-05	0.0014519
ENSG00000173898	SPTBN2	-0.864389	8.25305	23.3788	9.80443e-05	0.00147893
ENSG00000143106	PSMA5	0.356712	6.13151	23.2673	9.8253e-05	0.00148064
ENSG00000124767	GLO1	-0.491748	6.66328	23.258	9.84745e-05	0.00148255
ENSG00000115507	OTX1	-0.779801	3.24782	23.2459	9.88048e-05	0.00148608
ENSG00000188177	ZC3H6	-0.485179	3.64035	23.2362	9.90197e-05	0.00148788
ENSG00000088682	COQ9	0.377331	5.22206	23.2185	9.94219e-05	0.00149248
ENSG00000142632	ARHGEF19	-0.638714	4.24546	23.1904	0.000100114	0.00150142
ENSG00000133131	MORC4	0.704948	5.54353	23.1775	0.000100416	0.0015045
ENSG00000115241	PPM1G	0.333744	6.6423	23.1655	0.000100708	0.0015072
ENSG00000116473	RAP1A	0.508345	6.05389	23.1621	0.00010079	0.0015072
ENSG00000173338	KCNK7	-0.530546	5.82976	23.1442	0.000101232	0.00151236
ENSG00000140807	NKD1	1.7256	2.78994	23.252	0.000103405	0.00154146
ENSG00000152760	DYNLT5	1.66885	0.864462	23.1369	0.00010342	0.00154146
ENSG00000161203	AP2M1	0.411855	8.29255	23.0538	0.000103477	0.00154146
ENSG00000112576	CCND3	0.727602	6.85547	23.0311	0.00010405	0.00154852
ENSG00000171517	LPAR3	-0.964274	3.70828	23.0235	0.000104275	0.00155038
ENSG00000186577	SMIM29	0.572423	5.80517	23.0177	0.000104393	0.00155066
ENSG00000224420	ADM5	1.60244	1.37814	23.044	0.000104801	0.00155481
ENSG00000078053	AMPH	1.50994	2.08374	23.0328	0.000104872	0.00155481
ENSG00000165181	SHOC1	-1.3801	0.351835	22.8983	0.00010533	0.0015601
ENSG00000139209	SLC38A4	-2.00793	-0.695754	22.4066	0.000105757	0.00156494
ENSG00000118402	ELOVL4	-1.19311	4.79478	23.217	0.000106235	0.00157053
ENSG00000141858	SAMD1	-0.44082	6.1789	22.9367	0.000106472	0.00157243
ENSG00000198435	NRARP	-0.952163	7.18073	23.113	0.000106663	0.00157243
ENSG00000167106	EEIG1	-0.47317	7.49088	22.9266	0.000106736	0.00157243
ENSG00000105810	CDK6	-0.486583	4.70197	22.9219	0.000106866	0.00157243
ENSG00000254837	LIPT2-AS1	-1.19031	1.45625	22.9436	0.000106869	0.00157243
ENSG00000154380	ENAH	-0.660766	5.32282	22.9039	0.000107331	0.00157773
ENSG00000196155	PLEKHG4	-0.439717	4.66886	22.8856	0.000107818	0.0015834
ENSG00000166963	MAP1A	2.08352	2.6473	23.272	0.000108195	0.00158743
ENSG00000196503	ARL9	-1.62987	-0.123117	22.7188	0.000108667	0.00159203
ENSG00000204161	TMEM273	1.30605	3.30738	22.9478	0.000108713	0.00159203
ENSG00000066230	SLC9A3	0.990362	3.76307	22.8384	0.0001091	0.00159621
ENSG00000123989	CHPF	0.51714	6.12616	22.8275	0.000109354	0.00159841
ENSG00000137878	GCOM1	-1.13451	2.62826	22.7794	0.000110766	0.001617
ENSG00000078668	VDAC3	0.381026	6.37396	22.7726	0.000110833	0.001617
ENSG00000168487	BMP1	0.615814	6.14662	22.7642	0.000111061	0.00161881
ENSG00000169220	RGS14	-0.886406	6.39324	22.8821	0.000111404	0.00162229
ENSG00000205213	LGR4	-1.22778	3.70214	22.8515	0.000111551	0.00162291
ENSG00000166033	HTRA1	-0.904371	5.46719	22.8192	0.000111929	0.00162621
ENSG00000175779	LINC02694	3.11424	0.0180453	21.5369	0.00011201	0.00162621
ENSG00000160213	CSTB	0.644526	9.23018	22.7265	0.000112091	0.00162621
ENSG00000111775	COX6A1	0.390139	5.73844	22.7215	0.00011223	0.00162657
ENSG00000122691	TWIST1	1.68094	5.29673	23.301	0.000112325	0.00162657
ENSG00000182261	NLRP10	-1.24693	3.3874	22.7712	0.000112457	0.00162697
ENSG00000164199	ADGRV1	2.00768	-0.0126017	21.4976	0.000112675	0.0016286
ENSG00000174080	CTSF	-0.925726	4.85153	22.7475	0.000112846	0.00162957
ENSG00000101230	ISM1	2.00354	2.98451	23.0889	0.000113606	0.00163834
ENSG00000169860	P2RY1	1.00915	5.26049	22.8063	0.000113664	0.00163834
ENSG00000153786	ZDHHC7	0.363333	6.2208	22.6628	0.000113859	0.00163963
ENSG00000268307	LINC02560	-0.674075	3.48289	22.6363	0.000114644	0.00164941
ENSG00000152207	CYSLTR2	1.25037	1.55457	22.6465	0.000114831	0.00165058
ENSG00000138134	STAMBPL1	0.612753	3.24423	22.6027	0.000115602	0.00165995
ENSG00000167468	GPX4	0.43796	7.60695	22.5977	0.000115696	0.00165995
ENSG00000107566	ERLIN1	-0.441385	5.30181	22.5619	0.000116723	0.00167314
ENSG00000163947	ARHGEF3	-0.879079	4.12431	22.5526	0.000117006	0.00167538
ENSG00000106462	EZH2	-0.609227	5.29538	22.549	0.000117095	0.00167538
ENSG00000101134	DOK5	1.58282	2.69232	22.6884	0.000117562	0.00168053
ENSG00000161243	FBXO27	-1.30865	4.71121	22.8171	0.000119013	0.0016997
ENSG00000142303	ADAMTS10	1.45358	4.27261	22.8543	0.000119214	0.00170067
ENSG00000162631	NTNG1	-1.64087	0.523959	19.9518	0.000119299	0.00170067
ENSG00000204538	PSORS1C2	-1.41875	4.93597	22.8516	0.000119793	0.00170615
ENSG00000076258	FMO4	-0.866571	1.83569	22.4648	0.000119935	0.00170661
ENSG00000180113	TDRD6	-1.35361	0.429348	22.5681	0.000120193	0.00170871
ENSG00000198959	TGM2	2.42647	5.94267	23.1083	0.000120879	0.0017169
ENSG00000108578	BLMH	-1.23164	5.68595	22.783	0.000121717	0.00172723
ENSG00000070882	OSBPL3	-0.611941	4.29335	22.3469	0.0001231	0.00174527
ENSG00000004961	HCCS	0.372682	4.46437	22.3351	0.000123458	0.00174778
ENSG00000108306	FBXL20	-0.525968	4.47698	22.3336	0.000123502	0.00174778
ENSG00000082438	COBLL1	0.537481	4.5542	22.3196	0.000123934	0.00175229
ENSG00000249184	LOC105377488	1.74712	-0.814786	20.1168	0.000124078	0.00175275
ENSG00000011426	ANLN	-1.32525	1.58094	22.3228	0.000124342	0.00175487
ENSG00000279141	LINC01451	-1.27534	1.70667	22.286	0.000125322	0.0017671
ENSG00000178814	OPLAH	-0.492979	6.10425	22.2663	0.000125569	0.001769
ENSG00000110092	CCND1	-0.814589	6.56517	22.2961	0.000126327	0.00177806
ENSG00000099308	MAST3	-0.700222	3.64802	22.2158	0.000127186	0.00178853
ENSG00000105767	CADM4	0.620527	6.16999	22.2059	0.000127469	0.00178933
ENSG00000172493	AFF1	0.536086	5.99658	22.2057	0.000127473	0.00178933
ENSG00000128710	HOXD10	1.80034	0.652269	22.1989	0.000127698	0.0017898
ENSG00000156127	BATF	1.2219	0.964376	22.2437	0.000127736	0.0017898
ENSG00000167103	PIP5KL1	-0.891294	2.62005	22.1536	0.000129228	0.00180908
ENSG00000130701	RBBP8NL	-1.19361	3.10272	22.1217	0.000130244	0.00182166
ENSG00000054392	HHAT	-1.34047	1.15004	22.1491	0.000130755	0.00182572
ENSG00000165240	ATP7A	-0.761675	3.77511	22.104	0.000130769	0.00182572
ENSG00000106070	GRB10	0.893825	4.25622	22.0866	0.000131328	0.00183189
ENSG00000183625	CCR3	-2.54214	0.445196	22.3322	0.000131995	0.00183955
ENSG00000166535	A2ML1	-1.0363	6.25397	22.3215	0.000132808	0.00184921
ENSG00000126603	GLIS2	0.948384	4.14051	22.0237	0.00013341	0.00185594
ENSG00000223403	MIR381HG	1.2943	0.644767	22.0676	0.000133884	0.00186087
ENSG00000175879	HOXD8	0.954349	2.13511	22.0043	0.000134415	0.00186658
ENSG00000197406	DIO3	-2.95608	1.69182	22.2514	0.000134903	0.00187169
ENSG00000176170	SPHK1	1.02688	5.19624	22.1282	0.000135345	0.00187615
ENSG00000166123	GPT2	-0.890086	7.28232	22.0813	0.000135826	0.00188115
ENSG00000187045	TMPRSS6	-1.16045	2.23228	21.9247	0.000136989	0.00189185
ENSG00000246223	LINC01550	-1.54802	2.49899	22.0163	0.000137082	0.00189185
ENSG00000152213	ARL11	-1.12691	1.69041	21.9269	0.00013711	0.00189185
ENSG00000129451	KLK10	-1.1252	6.21105	22.247	0.000137162	0.00189185
ENSG00000170745	KCNS3	-0.658507	4.66402	21.9111	0.000137207	0.00189185
ENSG00000184381	PLA2G6	-0.424516	5.19807	21.8963	0.000137706	0.00189706
ENSG00000101457	DNTTIP1	0.491976	5.28711	21.8871	0.000138025	0.00189977
ENSG00000290861	KRT42P	-1.52916	-0.403617	21.3674	0.000138363	0.00190273
ENSG00000143322	ABL2	0.54713	4.73329	21.8729	0.00013852	0.00190322
ENSG00000110002	VWA5A	-0.990168	5.98656	22.0632	0.000139373	0.00191325
ENSG00000242802	AP5Z1	0.451251	6.62513	21.8389	0.000139697	0.001916
ENSG00000138669	PRKG2	-1.6556	-1.08754	20.5593	0.000139856	0.00191649
ENSG00000171159	BBLN	-0.568456	5.56697	21.8028	0.000140973	0.0019301
ENSG00000128602	SMO	-0.99046	4.07508	21.7909	0.000142331	0.00194698
ENSG00000235033	DAAM2-AS1	1.57591	0.751698	21.7075	0.000143123	0.00195533
ENSG00000172508	CARNS1	1.49854	1.41222	21.7907	0.000143193	0.00195533
ENSG00000121753	ADGRB2	-0.922151	1.8075	21.756	0.000143409	0.00195657
ENSG00000273132	LOC124901427	-1.86768	1.53168	21.8146	0.000143726	0.00195819
ENSG00000104368	PLAT	1.82503	5.32921	22.2632	0.000143779	0.00195819
ENSG00000129009	ISLR	2.41359	4.81661	22.3076	0.000143944	0.00195872
ENSG00000136826	KLF4	0.605819	9.01683	21.7085	0.000144352	0.00196256
ENSG00000144452	ABCA12	-1.16308	5.91777	22.0578	0.000144552	0.00196357
ENSG00000105479	ODAD1	-1.10791	0.945279	21.7164	0.000145505	0.00197478
ENSG00000144668	ITGA9	1.50506	2.04545	21.6748	0.000146731	0.00198968
ENSG00000186226	LCE1E	-1.46287	3.12624	21.7286	0.000147711	0.00200123
ENSG00000143450	OAZ3	0.978641	1.88296	21.5998	0.000148731	0.0020133
ENSG00000180354	MTURN	-0.639565	4.98109	21.5681	0.000149559	0.00202276
ENSG00000198585	NUDT16	0.67286	4.1063	21.5499	0.000150264	0.00203052
ENSG00000101871	MID1	0.826329	1.92257	21.5374	0.000150966	0.00203824
ENSG00000130700	GATA5	2.39695	1.58782	21.6853	0.000151264	0.00204048
ENSG00000105968	H2AZ2	-0.362091	5.6761	21.4934	0.000152403	0.00205407
ENSG00000280693	SH3PXD2A-AS1	-1.22164	4.06555	21.6375	0.000152872	0.00205851
ENSG00000198915	RASGEF1A	0.974109	1.4173	21.4905	0.000152996	0.00205851
ENSG00000184164	CRELD2	0.421038	5.72423	21.4714	0.000153254	0.00205975
ENSG00000198854	KPLCE	-0.917178	8.33181	21.6257	0.000153454	0.00205975
ENSG00000221887	HMSD	-1.13219	1.85021	21.4744	0.000153486	0.00205975
ENSG00000163359	COL6A3	1.6296	7.82075	21.989	0.000153632	0.00205994
ENSG00000233452	STXBP5-AS1	-1.31437	1.19348	21.5116	0.000154016	0.00206331
ENSG00000106571	GLI3	-0.59893	4.46729	21.3944	0.000156288	0.00208845
ENSG00000169862	CTNND2	1.63849	-0.738387	19.1052	0.000156429	0.00208845
ENSG00000180638	SLC47A2	-2.41995	0.989364	21.6603	0.000156497	0.00208845
ENSG00000204362	LINC02783	-1.71659	-1.21118	19.1975	0.000156534	0.00208845
ENSG00000114812	VIPR1	-0.90433	3.61769	21.3864	0.00015663	0.00208845
ENSG00000143556	S100A7	-2.30539	9.5146	22.0169	0.000156697	0.00208845
ENSG00000068137	PLEKHH3	-0.638975	6.14554	21.3746	0.000157062	0.00209151
ENSG00000163362	INAVA	-0.759648	4.90805	21.356	0.000157812	0.0020997
ENSG00000185808	PIGP	-0.528179	3.41566	21.3473	0.000158203	0.00210311
ENSG00000236882	LINC01554	-1.44599	1.75256	21.3183	0.000160627	0.00213179
ENSG00000285972	CERNA2	-1.88704	-0.429911	19.1698	0.000160752	0.00213179
ENSG00000137727	ARHGAP20	1.43675	-0.703836	20.7392	0.000160771	0.00213179
ENSG00000151458	ANKRD50	-1.15955	3.72761	21.3362	0.000161781	0.00214336
ENSG00000160145	KALRN	1.1803	4.1551	21.3955	0.000162274	0.00214784
ENSG00000087299	L2HGDH	-0.642419	2.57117	21.246	0.000162395	0.00214784
ENSG00000232593	KANTR	-0.86859	3.51868	21.2282	0.000163056	0.00215349
ENSG00000178947	SMIM10L2A	-1.01201	2.17325	21.2327	0.000163099	0.00215349
ENSG00000187720	THSD4	-1.57971	3.13138	21.3984	0.000164337	0.002168
ENSG00000125841	NRSN2	0.671672	4.18728	21.1821	0.000164965	0.00217444
ENSG00000244122	UGT1A7	-0.944832	3.22892	21.1057	0.00016826	0.00221599
ENSG00000198805	PNP	0.685119	6.44476	21.088	0.000168954	0.00222325
ENSG00000066427	ATXN3	-0.346351	4.74066	21.0563	0.000170339	0.00223668
ENSG00000135069	PSAT1	-1.68624	5.08592	21.5648	0.000170404	0.00223668
ENSG00000154518	ATP5MC3	0.477408	7.10353	21.0546	0.000170406	0.00223668
ENSG00000117697	NSL1	0.52117	4.02107	21.0444	0.000170876	0.00224096
ENSG00000140450	ARRDC4	-0.787227	5.22485	21.0217	0.000171851	0.00225073
ENSG00000139531	SUOX	0.697408	4.4516	21.0143	0.000172189	0.00225073
ENSG00000277200	CCDC92B	-1.10468	1.69989	21.0367	0.000172383	0.00225073
ENSG00000001084	GCLC	-0.581343	3.49396	21.0104	0.000172388	0.00225073
ENSG00000204323	SMIM5	-0.974777	3.3752	21.0096	0.000172445	0.00225073
ENSG00000124615	MOCS1	1.27558	4.51584	21.3038	0.000172488	0.00225073
ENSG00000269858	EGLN2	0.722638	3.05728	20.9961	0.000173054	0.00225503
ENSG00000267796	LIN37	0.697438	2.32261	20.9964	0.000173107	0.00225503
ENSG00000188886	ASTL	-1.34863	0.631801	21.0637	0.000173566	0.00225912
ENSG00000108828	VAT1	0.641748	8.71759	20.9584	0.000174658	0.00226968
ENSG00000156299	TIAM1	-0.609061	5.35291	20.9583	0.000174669	0.00226968
ENSG00000087303	NID2	1.67906	1.32339	21.008	0.000174993	0.002272
ENSG00000126267	COX6B1	0.391604	6.91938	20.9373	0.000175608	0.00227807
ENSG00000100336	APOL4	1.16054	5.2755	21.2267	0.00017585	0.00227931
ENSG00000250479	CHCHD10	0.766416	3.93792	20.9122	0.000176773	0.00228937
ENSG00000093010	COMT	-0.698112	6.4736	20.8825	0.000178095	0.00230457
ENSG00000167508	MVD	0.635744	7.50918	20.8701	0.000178662	0.00230999
ENSG00000233221	ARHGEF4-AS1	-1.74282	-0.433541	20.8124	0.000179352	0.00231699
ENSG00000122877	EGR2	1.371	4.56631	21.1514	0.000180961	0.00233584
ENSG00000026297	RNASET2	-0.857526	3.8074	20.8101	0.000181482	0.00233841
ENSG00000258227	CLEC5A	-1.46947	1.08833	20.8337	0.000181604	0.00233841
ENSG00000125355	TMEM255A	-1.1587	0.564105	20.8971	0.00018176	0.00233841
ENSG00000133401	PDZD2	-0.724023	4.92078	20.8035	0.000181761	0.00233841
ENSG00000170166	HOXD4	1.46223	0.295043	20.6996	0.000182358	0.00234298
ENSG00000131791	PRKAB2	-0.571321	4.08052	20.7848	0.000182658	0.00234298
ENSG00000204866	IGFL2	-1.23055	1.85228	20.7956	0.000182829	0.00234298
ENSG00000064961	HMG20B	-0.298143	6.57674	20.78	0.000182859	0.00234298
ENSG00000271826	PLS3-AS1	-1.69849	-0.76861	20.4433	0.000182869	0.00234298
ENSG00000165071	TMEM71	1.55725	1.02028	20.8398	0.000183138	0.0023445
ENSG00000175137	SH3BP5L	-0.377	6.06723	20.7519	0.000184185	0.00235596
ENSG00000182752	PAPPA	1.82624	1.25625	20.854	0.000185035	0.0023649
ENSG00000137656	BUD13	0.498544	4.67324	20.7264	0.000185415	0.00236649
ENSG00000092010	PSME1	0.521529	7.18119	20.7251	0.000185464	0.00236649
ENSG00000101213	PTK6	-0.41722	7.54251	20.6967	0.000186827	0.00238193
ENSG00000105655	ISYNA1	0.704942	4.07861	20.6879	0.000187284	0.0023858
ENSG00000170779	CDCA4	-0.55338	4.75572	20.6573	0.00018875	0.00240251
ENSG00000275216	LOC130494219	-1.57019	0.633396	20.706	0.000189904	0.00241522
ENSG00000125356	NDUFA1	0.428754	5.74374	20.6019	0.000191465	0.00243309
ENSG00000112078	KCTD20	-0.317817	6.15723	20.5839	0.000192361	0.00244176
ENSG00000163132	MSX1	1.56729	2.58334	20.7395	0.000192461	0.00244176
ENSG00000143162	CREG1	-0.510624	7.03749	20.5783	0.000192637	0.00244201
ENSG00000164484	TMEM200A	1.69245	1.53184	20.6204	0.000194305	0.00246114
ENSG00000022267	FHL1	0.617774	5.81885	20.5278	0.000195179	0.0024702
ENSG00000204542	C6orf15	-1.49039	1.04473	20.5692	0.000197003	0.00248667
ENSG00000019549	SNAI2	-0.594839	6.03061	20.4899	0.000197109	0.00248667
ENSG00000115896	PLCL1	1.82978	0.190794	20.3379	0.000197154	0.00248667
ENSG00000103479	RBL2	-0.367314	5.02129	20.4879	0.00019722	0.00248667
ENSG00000010803	SCMH1	0.425107	5.27038	20.4866	0.000197279	0.00248667
ENSG00000005810	MYCBP2	-0.493839	5.77418	20.4801	0.000197609	0.00248882
ENSG00000149809	TM7SF2	-0.843652	5.61984	20.5429	0.000198099	0.00249297
ENSG00000089159	PXN	0.741786	7.05443	20.4935	0.000198385	0.00249389
ENSG00000172243	CLEC7A	-0.845051	3.58434	20.4624	0.000198578	0.00249389
ENSG00000147202	DIAPH2	0.696391	4.01077	20.4605	0.000198652	0.00249389
ENSG00000101144	BMP7	-0.83531	4.79003	20.4502	0.000199165	0.00249831
ENSG00000186350	RXRA	-0.739947	8.20613	20.4635	0.000200018	0.00250543
ENSG00000076864	RAP1GAP	1.38575	4.34785	20.7384	0.000200055	0.00250543
ENSG00000197548	ATG7	0.542204	4.69953	20.4263	0.000200409	0.00250786
ENSG00000142949	PTPRF	-0.584985	8.88325	20.394	0.000202084	0.00252678
ENSG00000112893	MAN2A1	0.932015	5.31162	20.4997	0.000202489	0.00252981
ENSG00000165704	HPRT1	0.487751	5.32162	20.3506	0.000204388	0.00255149
ENSG00000171862	PTEN	0.499631	7.11509	20.343	0.000204788	0.00255444
ENSG00000166924	NYAP1	1.54993	2.38248	20.425	0.000205357	0.00255949
ENSG00000170854	RIOX2	-0.378715	4.75434	20.3269	0.000205657	0.00256016
ENSG00000186377	CYP4X1	1.70153	4.24598	20.7077	0.000205891	0.00256016
ENSG00000117528	ABCD3	-0.790562	5.08618	20.3209	0.000205981	0.00256016
ENSG00000148985	PGAP2	-0.494961	6.10149	20.3191	0.00020607	0.00256016
ENSG00000128272	ATF4	0.451432	8.97292	20.2962	0.000207302	0.00257337
ENSG00000125945	ZNF436	-0.471364	4.8737	20.2934	0.000207463	0.00257337
ENSG00000111405	ENDOU	-2.13117	2.18581	20.6068	0.000207982	0.00257775
ENSG00000005187	ACSM3	-1.13393	0.394563	20.3631	0.000208393	0.00258079
ENSG00000154359	LONRF1	-0.658931	5.66139	20.25	0.000209822	0.00259642
ENSG00000072682	P4HA2	0.917133	5.91198	20.3845	0.000210179	0.00259878
ENSG00000006125	AP2B1	0.423532	6.24486	20.2349	0.000210652	0.00260256
ENSG00000176871	WSB2	0.42996	5.84012	20.226	0.000211142	0.00260654
ENSG00000126391	FRMD8	-0.52833	6.84146	20.2127	0.000211874	0.00261351
ENSG00000235098	ANKRD65	-0.767912	3.19716	20.1972	0.00021284	0.00262058
ENSG00000131697	NPHP4	0.713196	4.60457	20.1947	0.000212891	0.00262058
ENSG00000105875	WDR91	-0.488232	5.11901	20.1934	0.000212953	0.00262058
ENSG00000178209	PLEC	-0.4703	10.2919	20.1796	0.000213722	0.00262728
ENSG00000215458	AATBC	0.754684	4.40317	20.1703	0.000214266	0.00262728
ENSG00000166220	TBATA	-1.54539	-0.673879	18.7807	0.000214304	0.00262728
ENSG00000167920	KRT10-AS1	-1.10963	4.07114	20.2808	0.00021432	0.00262728
ENSG00000111344	RASAL1	-0.639438	4.74136	20.1688	0.000214341	0.00262728
ENSG00000166289	PLEKHF1	0.908257	4.11371	20.1554	0.000215106	0.00263458
ENSG00000100325	ASCC2	0.356701	6.32931	20.1193	0.000217122	0.00265718
ENSG00000037757	MRI1	-0.490672	4.89741	20.1087	0.000217737	0.00266262
ENSG00000185158	LRRC37B	-0.61386	2.92121	20.0803	0.000219454	0.00268151
ENSG00000108001	EBF3	1.40764	1.47084	20.0894	0.000220089	0.00268716
ENSG00000157216	SSBP3	0.676121	6.76525	20.0527	0.000220954	0.00269293
ENSG00000163683	SMIM14	-0.52599	4.95907	20.0513	0.00022104	0.00269293
ENSG00000129682	FGF13	2.08657	0.395427	20.2159	0.000221081	0.00269293
ENSG00000120833	SOCS2	0.952194	3.31204	20.0445	0.000221494	0.00269586
ENSG00000113734	BNIP1	0.584124	2.90232	20.0359	0.000222038	0.00270036
ENSG00000171155	C1GALT1C1	0.550545	3.94847	20.0031	0.000223884	0.00272069
ENSG00000006756	ARSD	-0.634639	4.72627	19.9919	0.000224528	0.00272639
ENSG00000144036	EXOC6B	-0.443863	5.47633	19.9639	0.000226179	0.00274429
ENSG00000164588	HCN1	1.84875	-0.337792	18.5099	0.000226472	0.00274571
ENSG00000139988	RDH12	-0.909086	5.26568	20.0372	0.000228306	0.00276387
ENSG00000076248	UNG	-0.578541	5.88632	19.9274	0.00022836	0.00276387
ENSG00000125633	CCDC93	0.709622	5.35845	19.9251	0.000228503	0.00276387
ENSG00000131149	GSE1	0.503487	6.13227	19.9026	0.000229858	0.00277811
ENSG00000050820	BCAR1	0.747839	7.68709	19.9334	0.000230074	0.00277856
ENSG00000130005	GAMT	-0.9239	3.30572	19.8972	0.000230279	0.00277888
ENSG00000227036	LINC00511	-0.783541	3.81517	19.8306	0.000234313	0.00282537
ENSG00000113407	TARS1	0.433438	5.81519	19.8051	0.000235856	0.00284178
ENSG00000083307	GRHL2	-0.601508	5.80619	19.7303	0.000240569	0.00289632
ENSG00000242498	ARPIN	-0.64933	5.30697	19.7252	0.000240904	0.00289811
ENSG00000124357	NAGK	-0.466883	6.76853	19.7139	0.00024162	0.00290448
ENSG00000123607	TTC21B	-0.584428	3.13856	19.7044	0.000242302	0.00291043
ENSG00000116120	FARSB	0.577203	6.63494	19.6934	0.000242937	0.0029158
ENSG00000165125	TRPV6	-1.33034	1.65419	19.6955	0.000243719	0.00292294
ENSG00000144040	SFXN5	1.16672	5.03966	19.9461	0.00024396	0.00292358
ENSG00000150967	ABCB9	-0.967422	1.92152	19.6802	0.000244174	0.00292389
ENSG00000179869	ABCA13	-2.35528	-0.782934	17.2515	0.000245236	0.00293435
ENSG00000069869	NEDD4	-0.40018	5.5701	19.6515	0.000245656	0.00293712
ENSG00000087237	CETP	1.68086	-0.181609	19.6606	0.000246363	0.00294332
ENSG00000184007	PTP4A2	0.409142	6.97036	19.628	0.000247193	0.00294915
ENSG00000141378	PTRH2	0.472579	4.3048	19.6278	0.00024723	0.00294915
ENSG00000111424	VDR	0.468661	6.12114	19.5947	0.000249388	0.00297137
ENSG00000113108	APBB3	0.688241	5.56125	19.5935	0.000249475	0.00297137
ENSG00000118564	FBXL5	-0.506407	5.6204	19.5853	0.000250016	0.00297554
ENSG00000158467	AHCYL2	-0.688045	4.11899	19.5812	0.000250315	0.00297682
ENSG00000140545	MFGE8	0.628715	6.42016	19.5736	0.000250796	0.00298026
ENSG00000121898	CPXM2	1.12454	2.81295	19.5532	0.000252305	0.00299591
ENSG00000159714	ZDHHC1	-0.718128	4.11198	19.5377	0.000253235	0.00300465
ENSG00000170234	PWWP2A	-0.546002	4.46755	19.5324	0.000253582	0.0030058
ENSG00000129991	TNNI3	-1.46786	0.665489	19.5933	0.000253718	0.0030058
ENSG00000111012	CYP27B1	2.19264	5.19464	20.0045	0.000254555	0.00301157
ENSG00000112769	LAMA4	1.38501	5.5746	19.9143	0.000254738	0.00301157
ENSG00000102554	KLF5	-0.789373	8.0082	19.586	0.000254785	0.00301157
ENSG00000185640	KRT79	-2.03212	1.06043	19.6194	0.000255111	0.00301288
ENSG00000121104	FAM117A	-0.62278	4.64544	19.5072	0.000255283	0.00301288
ENSG00000173442	EHBP1L1	0.52645	8.04949	19.4938	0.000256178	0.00302115
ENSG00000178184	PARD6G	-0.598912	5.48251	19.4894	0.000256485	0.00302248
ENSG00000163625	WDFY3	-0.401465	4.97938	19.4724	0.000257657	0.003034
ENSG00000249641	HOXC13-AS	-0.772656	2.4073	19.4717	0.000258047	0.00303629
ENSG00000119431	HDHD3	-0.531028	5.31056	19.4461	0.000259471	0.00304794
ENSG00000121690	DEPDC7	-0.912064	1.65904	19.4539	0.000259547	0.00304794
ENSG00000158055	GRHL3	-0.939074	6.35973	19.6378	0.000259624	0.00304794
ENSG00000174132	FAM174A	-0.552683	5.11552	19.4211	0.000261209	0.00306424
ENSG00000145949	MYLK4	-1.11517	0.787949	19.439	0.000263511	0.00308892
ENSG00000139437	TCHP	-0.629494	4.43507	19.3465	0.000266491	0.00311915
ENSG00000150907	FOXO1	-0.432146	3.9582	19.3467	0.000266491	0.00311915
ENSG00000128510	CPA4	-1.57443	4.94223	19.7734	0.00026696	0.00312228
ENSG00000183579	ZNRF3	-0.565901	2.85796	19.3218	0.000268348	0.00313617
ENSG00000105698	USF2	-0.343202	7.52511	19.3055	0.000269412	0.00314462
ENSG00000198648	STK39	-0.891177	3.37382	19.3059	0.000269475	0.00314462
ENSG00000137203	TFAP2A	-0.669981	7.25473	19.291	0.000270455	0.00315369
ENSG00000081014	AP4E1	0.491885	4.28491	19.2846	0.000270949	0.00315709
ENSG00000154640	BTG3	-0.58812	6.63111	19.2525	0.00027327	0.00318114
ENSG00000157613	CREB3L1	1.07656	3.18599	19.2524	0.000273453	0.00318114
ENSG00000204564	C6orf136	0.367927	4.58431	19.2469	0.000273695	0.00318114
ENSG00000179195	ZNF664	0.391707	5.01784	19.2449	0.000273831	0.00318114
ENSG00000169750	RAC3	-0.928603	2.49938	19.226	0.000275462	0.00319771
ENSG00000112624	BICRAL	-0.447408	3.92076	19.2135	0.000276181	0.00320366
ENSG00000135940	COX5B	0.337152	6.6914	19.1849	0.000278279	0.0032245
ENSG00000173404	INSM1	2.51629	-0.709853	17.7292	0.000278408	0.0032245
ENSG00000288944	CHAER1	-1.67032	-0.891014	18.4541	0.000278599	0.0032245
ENSG00000100266	PACSIN2	0.331374	5.67774	19.1721	0.000279236	0.00322947
ENSG00000162390	ACOT11	-1.10086	1.85817	19.1836	0.000280371	0.00324019
ENSG00000250303	LINC02762	-1.29282	0.594465	19.1744	0.000284231	0.00328236
ENSG00000065154	OAT	-0.514437	6.05758	19.0992	0.000284769	0.00328451
ENSG00000119900	OGFRL1	0.773057	5.51526	19.124	0.000284839	0.00328451
ENSG00000005882	PDK2	-0.855983	3.75873	19.0958	0.000285085	0.00328491
ENSG00000148832	PAOX	0.766131	1.45853	19.0869	0.000286829	0.00330256
ENSG00000078808	SDF4	0.276944	7.59656	19.0609	0.000287732	0.00331051
ENSG00000129219	PLD2	-0.404002	7.47438	19.0576	0.000287987	0.003311
ENSG00000112394	SLC16A10	-1.18076	3.06132	19.084	0.000288556	0.00331509
ENSG00000164543	STK17A	-0.533082	4.51452	19.0297	0.000290186	0.00333136
ENSG00000203780	FANK1	-0.498776	2.89824	19.0154	0.000291394	0.00334276
ENSG00000173153	ESRRA	0.39353	6.35679	19.0091	0.000291782	0.00334475
ENSG00000135828	RNASEL	-0.675631	2.81587	19.0069	0.000292082	0.00334573
ENSG00000150593	PDCD4	-0.455858	7.04265	18.9977	0.000292682	0.00335014
ENSG00000134222	PSRC1	-0.936617	1.53647	18.9965	0.00029369	0.00335735
ENSG00000134684	YARS1	0.39134	6.56203	18.9843	0.000293744	0.00335735
ENSG00000187773	DIPK1C	-1.65971	0.333375	18.9552	0.000294522	0.00336377
ENSG00000138061	CYP1B1	1.25896	4.77283	19.2334	0.000296691	0.00338606
ENSG00000138606	SHF	0.562593	4.77335	18.9418	0.000297157	0.00338889
ENSG00000227456	LINC00310	2.22441	-0.45764	18.1113	0.000298455	0.00340121
ENSG00000167004	PDIA3	0.303205	8.46246	18.9089	0.000299801	0.00341404
ENSG00000155324	GRAMD2B	-1.0666	4.48827	19.036	0.000300426	0.00341822
ENSG00000128274	A4GALT	1.44695	5.33945	19.3118	0.000300884	0.00341822
ENSG00000102316	MAGED2	0.437199	6.07974	18.8939	0.000301023	0.00341822
ENSG00000102996	MMP15	1.10201	5.02625	19.1372	0.000301257	0.00341822
ENSG00000143412	ANXA9	-1.25312	3.61578	19.0266	0.000301266	0.00341822
ENSG00000274070	CASTOR2	-0.516514	4.48437	18.8765	0.000302471	0.0034294
ENSG00000153094	BCL2L11	0.779514	3.32673	18.8718	0.000302914	0.00343193
ENSG00000132478	UNK	-0.531286	6.18891	18.8671	0.000303219	0.00343288
ENSG00000121210	TMEM131L	-0.532537	3.65382	18.8472	0.000304917	0.00344959
ENSG00000133247	KMT5C	-0.536897	4.40499	18.8343	0.000305958	0.00345876
ENSG00000128815	WDFY4	1.42191	0.436562	18.8847	0.000306172	0.00345876
ENSG00000158220	ESYT3	-0.975439	3.51449	18.8242	0.000306853	0.00346395
ENSG00000137699	TRIM29	-0.503275	10.9071	18.8092	0.000308027	0.00347468
ENSG00000197312	DDI2	-0.336033	5.0322	18.7541	0.000312684	0.00352466
ENSG00000140350	ANP32A	0.312359	5.77259	18.7475	0.000313233	0.00352615
ENSG00000160862	AZGP1	-0.991255	6.76671	18.9891	0.00031333	0.00352615
ENSG00000135272	MDFIC	-0.846386	3.24979	18.7412	0.00031387	0.00352615
ENSG00000289161	LOC100310756	0.841278	1.79036	18.7527	0.000314082	0.00352615
ENSG00000189419	SPATA41	-1.02494	-0.139332	18.7474	0.00031416	0.00352615
ENSG00000265354	TIMM23	0.391149	5.4676	18.7365	0.000314176	0.00352615
ENSG00000271133	ITGB8-AS1	-0.879389	-0.150579	18.8069	0.000316371	0.00354824
ENSG00000250722	SELENOP	-0.99087	3.44312	18.6939	0.000317925	0.0035631
ENSG00000170619	COMMD5	0.375807	4.61986	18.6734	0.000319646	0.0035798
ENSG00000250742	LINC02381	1.01656	3.45478	18.6687	0.000320122	0.00358256
ENSG00000185432	TMT1A	-1.17365	3.90211	18.7959	0.000320663	0.00358604
ENSG00000126785	RHOJ	1.25865	3.83568	18.8179	0.000322827	0.00360592
ENSG00000113790	EHHADH	-0.822679	2.14741	18.6396	0.000322904	0.00360592
ENSG00000103269	RHBDL1	-0.913702	2.36295	18.6319	0.000323611	0.00361122
ENSG00000141527	CARD14	-0.715186	5.84308	18.6264	0.000323989	0.00361285
ENSG00000137221	TJAP1	0.497983	5.59884	18.6144	0.000324822	0.0036173
ENSG00000174950	CD164L2	-0.861879	4.25439	18.6144	0.000324853	0.0036173
ENSG00000140859	KIFC3	-0.481385	6.20891	18.6035	0.000325787	0.00362511
ENSG00000158815	FGF17	1.34052	1.63136	18.6082	0.000328133	0.0036486
ENSG00000052126	PLEKHA5	-0.787133	3.38599	18.5702	0.00032884	0.00365386
ENSG00000184428	TOP1MT	-0.340529	6.0364	18.5578	0.000329879	0.00366278
ENSG00000116701	NCF2	-0.909043	5.20737	18.6504	0.000330194	0.00366367
ENSG00000159228	CBR1	-0.984684	5.91398	18.7808	0.000331054	0.00367059
ENSG00000265666	RARA-AS1	0.931899	0.407823	18.6018	0.000331901	0.00367736
ENSG00000189306	RRP7A	0.329183	5.16543	18.5294	0.000332468	0.00367983
ENSG00000162040	HS3ST6	-0.925594	4.61612	18.5936	0.000332596	0.00367983
ENSG00000132613	MTSS2	-0.435564	4.70692	18.5111	0.000334145	0.00369435
ENSG00000163882	POLR2H	0.269575	6.52817	18.5073	0.000334469	0.0036953
ENSG00000246090	LOC100507053	-1.55731	-0.44348	18.1941	0.000335108	0.00369719
ENSG00000179593	ALOX15B	1.47552	6.95066	18.9034	0.000335387	0.00369719
ENSG00000163694	RBM47	0.584225	4.77132	18.4973	0.000335407	0.00369719
ENSG00000188677	PARVB	0.951704	4.18683	18.5364	0.000335776	0.00369719
ENSG00000140740	UQCRC2	0.295732	7.52856	18.4925	0.000335828	0.00369719
ENSG00000112079	STK38	-0.36933	5.36114	18.4867	0.000336372	0.00370057
ENSG00000150540	HNMT	-1.08737	2.92774	18.4546	0.000339517	0.00373253
ENSG00000089775	ZBTB25	-0.434599	3.75685	18.4387	0.000340879	0.00374485
ENSG00000164849	GPR146	1.05528	1.58309	18.4488	0.000342489	0.00375989
ENSG00000126464	PRR12	-0.556444	6.95478	18.403	0.000344187	0.00377587
ENSG00000259153	MAP3K9-DT	-1.04446	1.67252	18.3963	0.00034653	0.00379771
ENSG00000176472	ZNF575	-0.741035	1.70824	18.3925	0.00034687	0.00379771
ENSG00000257365	FNTB	0.447983	4.03751	18.3748	0.000346909	0.00379771
ENSG00000172830	SSH3	-0.395347	7.33391	18.3688	0.000347436	0.0038008
ENSG00000177565	TBL1XR1	-0.679208	6.17347	18.352	0.000349049	0.00381576
ENSG00000180769	WDFY3-AS2	-1.10932	0.499745	18.3904	0.00035167	0.00384172
ENSG00000126775	ATG14	0.441092	4.32076	18.3165	0.000352501	0.0038481
ENSG00000069966	GNB5	-0.653737	3.18206	18.2962	0.000354562	0.00386788
ENSG00000131969	ABHD12B	-0.833364	3.7404	18.2734	0.000356805	0.00388962
ENSG00000163754	GYG1	0.540525	4.24274	18.252	0.000358834	0.00390901
ENSG00000100079	LGALS2	1.53322	1.90611	18.2602	0.00035949	0.00391341
ENSG00000218336	TENM3	2.36951	0.640508	17.9299	0.000360318	0.00391909
ENSG00000173020	GRK2	-0.363034	8.09037	18.2347	0.000360515	0.00391909
ENSG00000133243	BTBD2	-0.403291	7.09982	18.2292	0.000361063	0.00392231
ENSG00000256751	PLBD1-AS1	-1.17085	1.12255	18.2487	0.000363184	0.0039426
ENSG00000050393	MCUR1	0.442119	6.15738	18.2026	0.000363725	0.00394511
ENSG00000178385	PLEKHM3	-0.790985	2.53818	18.203	0.000363922	0.00394511
ENSG00000119421	NDUFA8	0.305608	5.13662	18.1979	0.000364215	0.00394554
ENSG00000143127	ITGA10	0.992785	3.00338	18.178	0.000366407	0.00396652
ENSG00000107902	LHPP	-0.58799	4.15239	18.1696	0.000367105	0.00397132
ENSG00000110400	NECTIN1	-0.562418	9.84853	18.1536	0.000368695	0.00398574
ENSG00000138119	MYOF	0.509474	7.85081	18.1457	0.000369503	0.00399171
ENSG00000131746	TNS4	1.13461	9.95203	18.3998	0.000371221	0.00400271
ENSG00000213699	SLC35F6	0.539517	5.8593	18.1245	0.000371674	0.00400271
ENSG00000225131	PSME2P2	1.09086	1.09074	18.169	0.000371701	0.00400271
ENSG00000173531	MST1	-0.432228	4.2329	18.1242	0.000371744	0.00400271
ENSG00000128595	CALU	0.618318	6.46818	18.1232	0.000371807	0.00400271
ENSG00000100401	RANGAP1	-0.372478	7.66377	18.0905	0.000375189	0.0040362
ENSG00000141579	ZNF750	-0.734361	6.73447	18.1253	0.000375436	0.0040362
ENSG00000149091	DGKZ	0.272873	6.77039	18.0818	0.000376098	0.00404052
ENSG00000184702	SEPTIN5	-1.03976	2.42862	18.0756	0.000377079	0.00404827
ENSG00000146122	DAAM2	0.982981	2.80913	18.0337	0.000381441	0.00408846
ENSG00000171532	NEUROD2	-1.71784	-0.370453	16.8183	0.000381506	0.00408846
ENSG00000205220	PSMB10	0.963853	3.52251	18.0286	0.000381783	0.00408846
ENSG00000182853	VMO1	-1.2042	1.43274	18.0441	0.000381874	0.00408846
ENSG00000131759	RARA	0.556626	5.67767	18.0236	0.000382226	0.00408942
ENSG00000235942	LCE6A	-1.04682	5.68071	18.2379	0.000383507	0.00409835
ENSG00000183671	CMKLR2	-1.60773	1.44058	18.0714	0.000383587	0.00409835
ENSG00000092445	TYRO3	-0.481477	5.68068	17.9763	0.000387286	0.00413504
ENSG00000170801	HTRA3	2.76847	5.72011	18.4388	0.000387728	0.00413692
ENSG00000248265	FLJ12825	1.39876	-0.346938	17.5495	0.000388386	0.0041411
ENSG00000115526	CHST10	1.29662	0.561187	18.005	0.000388878	0.0041435
ENSG00000101955	SRPX	1.18254	5.05163	18.2081	0.000390882	0.00416202
ENSG00000178026	LRRC75B	-0.692221	3.86581	17.9344	0.000391899	0.00416998
ENSG00000142961	MOB3C	0.462929	4.9003	17.9087	0.000394649	0.00419638
ENSG00000182040	USH1G	-1.029	3.2302	17.8775	0.00039822	0.00422919
ENSG00000164296	TIGD6	0.514881	2.63533	17.8764	0.000398416	0.00422919
ENSG00000116514	RNF19B	1.24792	7.25176	18.2152	0.00039855	0.00422919
ENSG00000169291	SHE	1.03562	1.84976	17.8667	0.000400282	0.00424468
ENSG00000131724	IL13RA1	-0.38632	6.47918	17.8518	0.000400951	0.00424888
ENSG00000131871	SELENOS	0.38282	5.85483	17.8486	0.000401312	0.00424981
ENSG00000270571	LOC105374811	2.20251	-0.513263	16.7933	0.000402342	0.00425782
ENSG00000049449	RCN1	0.636718	4.86879	17.8358	0.000402764	0.00425939
ENSG00000076770	MBNL3	-0.812774	3.83845	17.8283	0.00040366	0.00426597
ENSG00000153885	KCTD15	-0.559259	7.20058	17.8249	0.000403975	0.00426641
ENSG00000070601	FRMPD1	-1.24605	1.60233	17.7563	0.000404515	0.00426921
ENSG00000240386	LCE1F	-1.06124	6.72788	18.0787	0.000404861	0.00426996
ENSG00000101194	SLC17A9	1.12092	3.77583	17.8933	0.000406777	0.00428727
ENSG00000186889	TMEM17	-1.13658	0.967594	17.816	0.000407986	0.0042971
ENSG00000169896	ITGAM	1.38543	1.94512	17.8031	0.000408445	0.00429903
ENSG00000137563	GGH	0.882896	5.76838	17.8921	0.00041007	0.00431322
ENSG00000244041	LINC01011	-1.01782	1.078	17.799	0.000411238	0.00432258
ENSG00000162413	KLHL21	0.554309	6.96977	17.7579	0.000411609	0.00432356
ENSG00000134955	SLC37A2	-1.38091	3.94073	17.9674	0.000415058	0.00435576
ENSG00000135426	TESPA1	1.38124	-0.46016	17.7733	0.000415234	0.00435576
ENSG00000291003	HERC2P2	0.495283	4.65693	17.7039	0.00041791	0.00438088
ENSG00000157741	UBN2	-0.40523	4.74679	17.6996	0.000418411	0.00438318
ENSG00000137288	UQCC2	-0.545552	4.48536	17.6707	0.000421827	0.00441599
ENSG00000145332	KLHL8	-0.646762	2.84687	17.6568	0.000423614	0.00443172
ENSG00000185187	SIGIRR	0.497836	4.71691	17.649	0.000424398	0.00443694
ENSG00000172731	LRRC20	-0.838199	2.59347	17.6439	0.000425193	0.00444227
ENSG00000073969	NSF	-0.355313	4.13342	17.633	0.000426332	0.00445118
ENSG00000140280	LYSMD2	-0.500307	3.19917	17.6311	0.000426635	0.00445136
ENSG00000136274	NACAD	1.15852	2.26633	17.621	0.000428504	0.00446786
ENSG00000182327	GLTPD2	-1.14438	1.32175	17.6422	0.000429692	0.00447726
ENSG00000167968	DNASE1L2	-1.49292	3.08681	17.7811	0.000431075	0.00448866
ENSG00000004864	SLC25A13	-0.417615	4.40312	17.591	0.000431375	0.00448878
ENSG00000144810	COL8A1	1.65211	1.27549	17.6548	0.00043505	0.004524
ENSG00000205502	C2CD4B	-1.82388	2.8357	17.789	0.00043637	0.00453469
ENSG00000105738	SIPA1L3	-0.363747	6.28625	17.5455	0.000436906	0.00453723
ENSG00000183010	PYCR1	0.572049	3.58874	17.5262	0.000439368	0.00455838
ENSG00000226674	TEX41	0.967034	1.04016	17.5464	0.000439528	0.00455838
ENSG00000179588	ZFPM1	-0.545678	3.836	17.5224	0.000439832	0.0045585
ENSG00000288658	RNF228	-1.68456	-0.890991	15.8528	0.000440755	0.00456306
ENSG00000124570	SERPINB6	0.478425	6.57912	17.5108	0.000441193	0.00456306
ENSG00000161992	PRR35	1.99376	-0.776942	15.6837	0.000441636	0.00456306
ENSG00000049618	ARID1B	-0.357394	5.25216	17.5066	0.000441727	0.00456306
ENSG00000237686	SCIRT	1.24832	0.959579	17.5407	0.000441738	0.00456306
ENSG00000174996	KLC2	0.330647	5.73396	17.4921	0.000443528	0.00457852
ENSG00000163006	CCDC138	-0.983615	0.993748	17.4976	0.000445354	0.00459321
ENSG00000167904	TMEM68	-0.412546	3.97563	17.4765	0.000445542	0.00459321
ENSG00000139180	NDUFA9	0.555775	3.39222	17.4539	0.000448433	0.00461996
ENSG00000159455	LCE2B	-0.953096	7.96303	17.6299	0.000453066	0.00466109
ENSG00000262223	LINC03048	-0.998312	0.769047	17.4553	0.000453179	0.00466109
ENSG00000167191	GPRC5B	1.06676	4.14363	17.5257	0.00045373	0.00466109
ENSG00000105486	LIG1	-0.549736	4.77178	17.4084	0.000454154	0.00466109
ENSG00000129353	SLC44A2	-0.465066	7.02567	17.4079	0.000454198	0.00466109
ENSG00000157500	APPL1	-0.421554	5.34532	17.4056	0.000454499	0.00466109
ENSG00000134594	RAB33A	1.17631	1.11312	17.4144	0.000454522	0.00466109
ENSG00000107282	APBA1	-1.0302	1.92312	17.3943	0.000456664	0.00467997
ENSG00000197506	SLC28A3	1.20593	4.74219	17.6241	0.000457344	0.00468386
ENSG00000107779	BMPR1A	-0.470592	3.72836	17.3785	0.000458058	0.00468809
ENSG00000139055	ERP27	-1.51439	1.72407	17.4102	0.000459168	0.00469637
ENSG00000123146	ADGRE5	0.869936	4.4538	17.3824	0.000462026	0.00472249
ENSG00000088298	EDEM2	0.481772	5.18349	17.3386	0.000463206	0.00473145
ENSG00000164024	METAP1	-0.344161	5.47337	17.3275	0.00046466	0.00474319
ENSG00000117602	RCAN3	-0.548634	4.42097	17.3251	0.000465007	0.00474362
ENSG00000102755	FLT1	1.02929	5.19431	17.5065	0.000468845	0.00477964
ENSG00000143126	CELSR2	-0.529832	8.00532	17.2868	0.000470053	0.00478881
ENSG00000182985	CADM1	-0.895388	3.1323	17.2557	0.000474361	0.00482814
ENSG00000198081	ZBTB14	-0.579933	2.38848	17.2557	0.000474533	0.00482814
ENSG00000163964	PIGX	-0.574395	4.15094	17.2459	0.000475592	0.00483575
ENSG00000241106	HLA-DOB	1.0648	1.39078	17.2443	0.000477866	0.00485326
ENSG00000127527	EPS15L1	0.321394	5.84188	17.2282	0.000477938	0.00485326
ENSG00000114790	ARHGEF26	-0.602169	2.90538	17.2121	0.000480313	0.00487421
ENSG00000017427	IGF1	2.10619	-0.450152	16.3036	0.00048091	0.00487708
ENSG00000115221	ITGB6	1.03008	3.92469	17.2443	0.000483076	0.00489586
ENSG00000124749	COL21A1	-1.38955	0.793349	17.2253	0.00048417	0.00490376
ENSG00000105427	CNFN	-1.34707	7.3405	17.53	0.000485378	0.00491279
ENSG00000119457	SLC46A2	-1.4263	2.78193	17.2484	0.000486207	0.00491799
ENSG00000144031	ANKRD53	1.28298	-0.145373	17.0458	0.000488863	0.00494165
ENSG00000164695	CHMP4C	-0.446139	4.87455	17.1455	0.000489339	0.00494324
ENSG00000189182	KRT77	2.25549	8.38705	17.5603	0.000491208	0.00495891
ENSG00000146070	PLA2G7	-1.33572	0.0565543	17.11	0.000494307	0.00498696
ENSG00000151117	TMEM86A	-1.23627	4.22923	17.3088	0.000496038	0.00500118
ENSG00000260807	CEROX1	0.903759	2.48903	17.0809	0.000498825	0.00502602
ENSG00000111348	ARHGDIB	-1.05503	5.83187	17.3183	0.000499169	0.00502624
ENSG00000034239	CLXN	-1.04654	1.11692	17.0798	0.000502967	0.00505979
ENSG00000183077	AFMID	-0.587874	5.26854	17.0478	0.000503151	0.00505979
ENSG00000110104	CCDC86	0.46454	4.66769	17.0261	0.000506302	0.00508819
ENSG00000250320	EDIL3-DT	-1.73768	-1.10432	15.6312	0.000507122	0.00509315
ENSG00000140391	TSPAN3	0.416265	6.05826	17.0098	0.000508649	0.00510313
ENSG00000197077	KIAA1671	-0.595798	5.5611	17.0071	0.00050903	0.00510313
ENSG00000147036	LANCL3	-1.02199	0.719272	17.0427	0.0005091	0.00510313
ENSG00000170468	RIOX1	0.866023	3.90407	16.9966	0.000510636	0.00511523
ENSG00000143819	EPHX1	-0.694904	5.38853	16.9938	0.000510984	0.00511543
ENSG00000006712	PAF1	0.472943	6.03915	16.9848	0.000512289	0.00512519
ENSG00000126545	CSN1S1	3.36682	-0.0101636	15.5111	0.000514639	0.00514091
ENSG00000130956	HABP4	0.545797	3.29038	16.9695	0.000514651	0.00514091
ENSG00000278238	CKAP2-DT	-1.73088	-0.951917	15.8393	0.000514943	0.00514091
ENSG00000274605	PCCA-DT	-0.843509	1.09327	16.9897	0.00051518	0.00514091
ENSG00000152518	ZFP36L2	-0.576149	7.74844	16.9563	0.000516489	0.00515066
ENSG00000204618	RNF39	-1.0608	5.41842	17.1697	0.000517409	0.00515654
ENSG00000170345	FOS	-1.5668	7.43129	17.3117	0.000519391	0.00517297
ENSG00000171492	LRRC8D	0.678961	3.4378	16.9173	0.000522416	0.00519978
ENSG00000085511	MAP3K4	-0.445783	4.24145	16.9094	0.000523519	0.00520742
ENSG00000101911	PRPS2	-0.384822	4.77909	16.9044	0.000524245	0.00521132
ENSG00000162512	SDC3	0.553605	5.47051	16.8937	0.000525851	0.00522211
ENSG00000178363	CALML3	-1.55314	1.30637	16.9264	0.000526002	0.00522211
ENSG00000068438	FTSJ1	0.364766	5.96401	16.8755	0.000528604	0.00524461
ENSG00000106266	SNX8	0.420034	5.27217	16.8696	0.0005295	0.00525014
ENSG00000137414	FAM8A1	-0.500347	4.74588	16.8539	0.000531917	0.00527075
ENSG00000180264	ADGRD2	-1.29912	0.526785	16.8973	0.000532435	0.00527196
ENSG00000146374	RSPO3	1.86682	2.20399	17.0604	0.000532717	0.00527196
ENSG00000154358	OBSCN	-0.664999	5.22387	16.8432	0.000533538	0.00527673
ENSG00000139083	ETV6	0.334218	5.48906	16.8406	0.000533929	0.00527726
ENSG00000243566	UPK3B	-1.01687	1.83828	16.8238	0.000537694	0.00531109
ENSG00000221968	FADS3	1.04554	5.32505	17.0197	0.00053862	0.00531687
ENSG00000133195	SLC39A11	-0.466976	3.84551	16.7975	0.000540644	0.00533347
ENSG00000143653	SCCPDH	-0.792123	4.84488	16.8144	0.000541961	0.00534307
ENSG00000068650	ATP11A	0.574496	5.11233	16.7833	0.000542809	0.00534804
ENSG00000039523	RIPOR1	0.760122	6.81734	16.8374	0.000546897	0.00538491
ENSG00000010318	PHF7	-0.563663	2.76143	16.7488	0.000548433	0.00539662
ENSG00000188917	TRMT2B	-0.502548	3.42851	16.7002	0.000556062	0.00546823
ENSG00000148411	NACC2	0.526583	4.55793	16.6796	0.000559303	0.00549663
ENSG00000182580	EPHB3	0.653777	7.3695	16.661	0.000563698	0.00553633
ENSG00000070388	FGF22	-1.28273	2.93974	16.7191	0.000566592	0.00556125
ENSG00000181789	COPG1	0.401279	7.12214	16.6287	0.000567563	0.00556727
ENSG00000162722	TRIM58	1.39528	1.21827	16.5492	0.000568844	0.00557632
ENSG00000162980	ARL5A	-0.894633	3.90135	16.6319	0.000569432	0.00557857
ENSG00000155918	RAET1L	0.847022	4.0585	16.6011	0.000572186	0.00560147
ENSG00000134882	UBAC2	-0.312609	7.1678	16.5974	0.000572728	0.00560147
ENSG00000185291	IL3RA	1.06279	3.721	16.6731	0.000572849	0.00560147
ENSG00000189051	RNF222	-1.31095	2.84649	16.6535	0.000573804	0.00560596
ENSG00000149212	SESN3	-0.872412	3.35926	16.5905	0.000574028	0.00560596
ENSG00000189043	NDUFA4	0.322821	6.2745	16.579	0.000575787	0.00561961
ENSG00000086015	MAST2	0.416632	4.88057	16.575	0.000576481	0.00562024
ENSG00000184584	STING1	0.813967	6.19264	16.6777	0.000576573	0.00562024
ENSG00000261183	SPINT1-AS1	-0.650603	2.43549	16.5469	0.000581531	0.00566476
ENSG00000143294	PRCC	0.307126	6.33492	16.5428	0.000581869	0.00566476
ENSG00000158290	CUL4B	-0.455553	5.23992	16.5318	0.000583724	0.00567927
ENSG00000261437	LINC02894	-1.18632	0.0474437	16.5977	0.000584795	0.00568614
ENSG00000125285	SOX21	-0.614949	5.39035	16.5133	0.000586867	0.00570272
ENSG00000143375	CGN	-0.768281	4.77033	16.5244	0.000587358	0.00570363
ENSG00000103811	CTSH	-0.643001	5.86614	16.5085	0.000587694	0.00570363
ENSG00000079156	OSBPL6	-0.646126	4.92575	16.4843	0.00059185	0.0057382
ENSG00000004779	NDUFAB1	0.33778	5.51996	16.4833	0.000591992	0.0057382
ENSG00000183814	LIN9	-0.897881	1.40063	16.4852	0.00059298	0.00574419
ENSG00000154027	AK5	1.48817	-0.0195583	15.7501	0.000599326	0.00580129
ENSG00000141076	UTP4	0.362453	5.66801	16.4393	0.00059962	0.00580129
ENSG00000075624	ACTB	0.530889	12.0555	16.428	0.0006016	0.00581684
ENSG00000185345	PRKN	-0.825273	1.2719	16.4261	0.000604423	0.00583715
ENSG00000185963	BICD2	-0.49945	6.48923	16.4117	0.00060445	0.00583715
ENSG00000125864	BFSP1	-0.982931	1.60019	16.4233	0.000605517	0.00584382
ENSG00000120306	CYSTM1	0.946965	4.31959	16.4712	0.00060764	0.00586067
ENSG00000184160	ADRA2C	1.529	2.28505	16.499	0.000609214	0.00587222
ENSG00000177674	AGTRAP	-0.60918	5.79194	16.3771	0.000610578	0.00587896
ENSG00000104613	INTS10	-0.382127	6.21545	16.3766	0.000610669	0.00587896
ENSG00000163590	PPM1L	-0.810098	3.28349	16.372	0.000611634	0.00588462
ENSG00000196668	LINC00173	-0.959178	3.78723	16.395	0.000613025	0.00589436
ENSG00000160746	ANO10	-0.365684	4.77101	16.3565	0.000614267	0.00590266
ENSG00000102760	RGCC	-0.958838	4.44096	16.4308	0.000614917	0.00590525
ENSG00000101335	MYL9	1.46277	5.38931	16.6677	0.000616965	0.00592126
ENSG00000162415	ZSWIM5	0.89462	1.02519	16.3631	0.000618738	0.00593462
ENSG00000204021	LIPK	-1.17943	2.61683	16.3453	0.000619731	0.00594048
ENSG00000134253	TRIM45	-0.718701	1.52488	16.3321	0.000620363	0.00594159
ENSG00000184194	GPR173	1.09345	1.29683	16.3403	0.00062061	0.00594159
ENSG00000137700	SLC37A4	-0.413666	4.66301	16.3146	0.000621845	0.00594976
ENSG00000205116	TMEM88B	-0.857961	2.97905	16.3101	0.000623358	0.00596058
ENSG00000166971	AKTIP	-0.460694	4.15522	16.3033	0.000623915	0.00596224
ENSG00000127329	PTPRB	0.80497	3.16515	16.2903	0.000626392	0.00598223
ENSG00000134256	CD101	0.859121	0.768997	16.293	0.000629371	0.00600309
ENSG00000126698	DNAJC8	0.298189	6.29217	16.2708	0.000629822	0.00600309
ENSG00000137507	LRRC32	1.10496	5.60197	16.4936	0.000629998	0.00600309
ENSG00000153790	SPMIP4	-0.586981	1.88854	16.2713	0.000630499	0.00600309
ENSG00000163328	GPR155	-1.01995	4.40812	16.3905	0.000630503	0.00600309
ENSG00000164530	PI16	1.24642	3.71853	16.4149	0.000631852	0.00601225
ENSG00000143631	FLG	-1.88061	7.54749	16.6418	0.000632779	0.00601739
ENSG00000198075	SULT1C4	1.2072	0.264626	16.304	0.000636298	0.00604717
ENSG00000173085	COQ2	-0.688848	2.90072	16.2322	0.000637209	0.00605213
ENSG00000166896	ATP23	-0.616408	2.58449	16.2257	0.000638594	0.00606158
ENSG00000165458	INPPL1	0.311168	6.45319	16.2169	0.000639837	0.00606968
ENSG00000068903	SIRT2	0.355671	6.91815	16.2124	0.000640668	0.00607315
ENSG00000160752	FDPS	0.428068	6.5884	16.2107	0.000640984	0.00607315
ENSG00000163071	SPATA18	-0.696538	2.03962	16.2109	0.00064167	0.00607331
ENSG00000163956	LRPAP1	0.314747	6.42231	16.2034	0.000642362	0.00607331
ENSG00000164659	ELAPOR2	1.06393	1.66768	16.2121	0.000642434	0.00607331
ENSG00000065485	PDIA5	0.571889	4.24955	16.2026	0.00064256	0.00607331
ENSG00000078295	ADCY2	0.73372	3.7968	16.1975	0.000643587	0.00607932
ENSG00000081923	ATP8B1	-0.443654	3.92966	16.1935	0.000644299	0.00608235
[truncated: 13,918 more rows]

## Sheet: DEGs_IL4+IL13_vs_IL4
	Symbol	logFC	logCPM	F	PValue	FDR
[truncated: 15,567 more rows]

## Sheet: DEGs_IL4+IL13_vs_IL13
	Symbol	logFC	logCPM	F	PValue	FDR
[truncated: 15,567 more rows]
