# Supplementary material for: Distinct Roles of IL‐4, IL‐13, and IL‐22 in Human Skin Barrier Dysfunction and Atopic Dermatitis
Source: Allergy. 2025 Sep 23;81(2):480–97. doi: 10.1111/all.70060 (PMC12862561; doi:10.1111/all.70060)
Supplement: Supplementary file 1 — Data S1: all70060‐sup‐0001‐DataS1.zip. [file ALL-81-480-s001.zip › old/Supplementary_Table2.xlsx]

## Sheet: GOTerms_BP_IL4+IL13_comb_up
GO.ID	Term	Annotated	Significant	Expected	raw.p.value	sig_genes
GO:0007155	cell adhesion	1220	106	61.56	1.6e-06	SOX13, PDPN, HSPG2, ITGA10, CSRP1, PLA2G2A, KIRREL1, ABL2, ACTN2, BCL2L11, TNFAIP6, LOXL3, HOXD3, CHST10, COL6A3, LIMS2, FBLN7, ITGB1BP1, ITGA9, CNTN4, FAM107A, EPHA3, CBLB, COL8A1, NECTIN3, ADAMTS9, LPP, FBLN2, CHRD, APOD, SFRP2, TENM3, PCDH18, LEF1, SLC39A8, PALLD, ADAMTS12, VCAN, ADGRV1, EGFLAM, STK10, DAB2, CTNND2, BVES, LAMA4, CCN2, TNXB, PODXL, PKD1L1, SDK1, EPDR1, SRPX, PLXNA3, BMX, CLDN2,…
GO:0030199	collagen fibril organization	61	15	3.08	9.4e-06	FMOD, COL5A2, LOXL3, ADAMTS3, SFRP2, TLL1, ADAMTS12, TNXB, PLOD3, BMP1, COL14A1, SERPINH1, EFEMP2, FKBP10, COL6A1
GO:0099550	trans-synaptic signaling, modulating synaptic transmission	8	5	0.4	1.6e-05	GUCY1A1, GUCY1B1, CNR1, PLAT, NTRK2
GO:0001525	angiogenesis	478	46	24.12	0.00016	HSPG2, GADD45A, MEIS1, NCL, ITGB1BP1, COL8A1, ADAMTS9, APOD, SLIT2, SFRP2, HAND2, LEF1, ENPEP, FGF1, ECSCR, RSPO3, CCN2, MEOX2, TWIST1, AQP1, THSD7A, VEGFD, SULF1, SOX17, COL15A1, CREB3L1, JAM3, THY1, MMRN2, VSTM4, PTPRB, FLT1, RHOJ, NFATC4, CMA1, PRKD1, THBS1, MFGE8, ITGAX, SPHK1, ITGA2B, TNFSF12, ISM1, KLF2, HSPB6, BSG
GO:0019934	cGMP-mediated signaling	19	6	0.96	0.00025	GUCY1A1, GUCY1B1, PDE10A, AQP1, PRKG1, THBS1
GO:0060537	muscle tissue development	336	37	16.96	0.00027	KCNK2, CSRP1, ACTN2, RYR2, OSR1, MEIS1, LRP2, HOXD10, HOXD9, VAMP5, ADAMTS9, HEG1, MSX1, SAP30, LEF1, SORBS2, BVES, PI16, MEOX2, TWIST1, SEMA3C, MYOM2, COL14A1, NOX4, EFEMP2, PRKG1, IGF1, CFL2, ALDH1A2, AKAP13, SOX8, SMAD7, FKBP1A, GPCPD1, CALR, COL6A1, RCAN1
GO:2001044	regulation of integrin-mediated signaling pathway	20	6	1.01	0.00034	LOXL3, LIMS2, ITGB1BP1, TIMP1, CD63, PRKD1
GO:0061049	cell growth involved in cardiac muscle cell development	20	6	1.01	0.00034	MEIS1, SORBS2, PI16, COL14A1, PRKG1, IGF1
GO:0046689	response to mercury ion	8	4	0.4	0.00038	PARK7, SLC39A8, AQP1, BSG
GO:0090288	negative regulation of cellular response to growth factor stimulus	87	13	4.39	0.0004	LRP2, TNFAIP6, CHRD, SLIT2, SFRP2, HTRA3, ADAMTS12, SULF1, CREB3L1, MMRN2, THBS1, SMAD7, SULF2
GO:0044598	doxorubicin metabolic process	9	4	0.45	0.00066	SULT1C4, AKR1B1, AKR1C2, AKR1C1
GO:0051241	negative regulation of multicellular organismal process	895	71	45.16	0.00086	TNFRSF1B, KCNK2, USF1, HSPG2, GADD45A, PLA2G2A, OSR1, RAB11FIP5, TNFAIP6, LOXL3, IL18R1, ITGB1BP1, ITGA9, PTPRG, CBLB, ADAMTS9, SEMA3B, APOD, SLIT2, SFRP2, SAP30, GUCY1A1, LEF1, LRPAP1, ADAMTS12, ECSCR, HSPA9, DAAM2, HSP90AB1, LAMA4, MICA, CNR1, PI16, MEOX2, TWIST1, ELAPOR2, SEMA3C, GPER1, TIMP1, PLXNA3, TFE3, FGF13, SULF1, PLAT, PTGDR2, CREB3L1, LRRC32, THY1, TSPAN32, CALCA, PRKG1, MMRN2, SOCS2,…
GO:0051895	negative regulation of focal adhesion assembly	16	5	0.81	0.00088	ITGB1BP1, FAM107A, APOD, DLC1, THBS1
GO:0048935	peripheral nervous system neuron development	10	4	0.5	0.00106	HOXD10, HOXD9, HAND2, NTRK2
GO:0046069	cGMP catabolic process	5	3	0.25	0.00118	PDE1A, PDE10A, PDE9A
GO:1901509	regulation of endothelial tube morphogenesis	5	3	0.25	0.00118	ADAMTS12, FGF1, ITGAX
GO:0030510	regulation of BMP signaling pathway	86	12	4.34	0.00122	LRP2, TNFAIP6, FSTL1, CHRD, MSX1, SFRP2, HTRA3, FST, SFRP4, ELAPOR2, SULF1, SMAD7
GO:0030308	negative regulation of cell growth	164	18	8.28	0.00157	SEMA3B, MSX1, SLIT2, SFRP2, SLIT3, DAB2, TRIM40, PI16, SEMA3C, PLXNA3, FHL1, FGF13, SOX17, RERG, MEG3, CGRRF1, NTN1, BST2
GO:0007631	feeding behavior	55	9	2.78	0.00159	SGIP1, TACR1, HAND2, UCHL1, CNR1, NTRK2, CALCA, MCHR1, COL6A1
GO:1902236	negative regulation of endoplasmic reticulum stress-induced intrinsic apoptotic signaling pathway	18	5	0.91	0.00159	PARK7, WFS1, CREB3, CREB3L1, HYOU1
GO:0007423	sensory organ development	424	40	21.4	0.00161	KCNK2, ECE1, OSR1, MEIS1, COL5A2, BCL2L11, KCNK3, ABI2, COL8A1, NECTIN3, MSX1, TENM3, HAND2, LEF1, ADGRV1, HCN1, SOBP, TWIST1, INSIG1, AQP1, SDK1, ZHX2, MYOM2, NTRK2, RCN1, PLAAT3, THY1, VSTM4, MFAP5, CACNA1C, FLT1, RHOJ, ALDH1A2, SOX8, ARHGEF15, NTN1, BIRC7, MEIS3, SPRED3, TRIOBP
GO:0007160	cell-matrix adhesion	211	25	10.65	0.00189	ITGA10, ACTN2, BCL2L11, HOXD3, ITGB1BP1, ITGA9, FAM107A, EPHA3, ADAMTS9, APOD, ADAMTS12, CCN2, TNXB, EPDR1, DLC1, EFEMP2, JAM3, THY1, CD63, ITGBL1, NID2, THBS1, ITGAM, ITGAX, ITGA2B
GO:0010881	regulation of cardiac muscle contraction by regulation of the release of sequestered calcium ion	19	5	0.96	0.00207	CASQ2, RYR2, ANK2, CLIC2, CACNA1C
GO:0032148	activation of protein kinase B activity	19	5	0.96	0.00207	PARK7, ITGB1BP1, ADRA2C, FGF1, IGF1
GO:0042311	vasodilation	37	7	1.87	0.00221	GUCY1A1, PLOD3, GPER1, CALCA, PRKG1, VSTM4, KLF2
GO:0038156	interleukin-3-mediated signaling pathway	6	3	0.3	0.00228	IL3RA, STAT5A, CSF2RB
GO:0048385	regulation of retinoic acid receptor signaling pathway	12	4	0.61	0.0023	CTBP2, SNW1, KLF2, CALR
GO:0035115	embryonic forelimb morphogenesis	28	6	1.41	0.00234	OSR1, HOXD9, MSX1, TWIST1, CACNA1C, ALDH1A2
GO:0048706	embryonic skeletal system development	105	13	5.3	0.00237	TBX15, FLVCR1, OSR1, HOXD10, HOXD9, HOXD4, HOXD3, HAND2, TWIST1, SULF1, DMRT2, HOXB7, SULF2
GO:1902742	apoptotic process involved in development	29	6	1.46	0.00283	TNFRSF1B, BCL2L11, SLIT2, HAND2, LEF1, SLIT3
GO:0016477	cell migration	1266	101	63.89	0.00296	PDPN, GADD45A, ABL2, TMSB10, TACR1, TWIST2, NOSTRIN, TNFAIP6, ATOH8, ITGB1BP1, ABI2, ITGA9, PTPRG, FAM107A, EPHA3, FSTL1, ADAMTS9, SEMA3B, CHRD, APOD, LDB2, SLIT2, SFRP2, SAP30, HAND2, LEF1, ENPEP, ATP8A1, PALLD, ADAMTS12, STK10, FGF1, MCTP1, DAB2, DAAM2, BVES, LAMA4, CCN2, TNXB, MEOX2, TWIST1, GRB10, SEMA3C, PODXL, RARRES2, AQP1, GPER1, TIMP1, PLXNA3, VEGFD, GPR173, CD99L2, FGF13, DLC1, SULF1, E…
GO:0032956	regulation of actin cytoskeleton organization	303	27	15.29	0.00298	KIRREL1, ABL2, ACTN2, TMSB10, TACR1, CDC42EP3, SPTBN1, ITGB1BP1, ABI2, FAM107A, EPHA3, SLIT2, SYNPO2, SYNPO, DAAM2, CCN2, DLC1, GBA2, JAM3, EPS8, PRKD1, CFL2, AKAP13, CGNL1, ARHGEF15, BST2, TRIOBP
GO:0022603	regulation of anatomical structure morphogenesis	723	59	36.48	0.00306	RHOU, PDPN, HSPG2, GADD45A, OSR1, HECW2, CDC42EP3, CHN1, ABI2, FGD5, ADAMTS9, SEMA3B, MSX1, SLIT2, SFRP2, ADAMTS12, FGF1, ECSCR, BVES, UST, TWIST1, SEMA3C, AQP1, PLXNA3, VEGFD, FGF13, DLC1, SULF1, ENPP2, DMRT2, NTRK2, PALM2AKAP2, CREB3L1, THY1, MMRN2, EPS8, FLT1, RHOJ, DDHD1, NFATC4, CMA1, PRKD1, THBS1, ATP10A, ITGAX, SOX8, NTN1, SPHK1, RNF157, TRPV2, TNFSF12, HOXB7, EPB41L3, NEDD4L, ISM1, PKN1, …
GO:0010717	regulation of epithelial to mesenchymal transition	96	12	4.84	0.00316	PDPN, EPHA3, SFRP2, LEF1, DAB2, TNXB, TWIST1, VASN, TGFB1I1, SMAD7, SPRED3, POFUT2
GO:0030336	negative regulation of cell migration	260	24	13.12	0.00317	GADD45A, TNFAIP6, ITGB1BP1, PTPRG, ADAMTS9, CHRD, APOD, SLIT2, SFRP2, SAP30, MCTP1, MEOX2, TIMP1, GPR173, DLC1, SULF1, THY1, PRKG1, MMRN2, THBS1, CYGB, SMAD7, CALR, BST2
GO:0072189	ureter development	13	4	0.66	0.00319	OSR1, SOX17, ALDH1A2, SOX8
GO:1903671	negative regulation of sprouting angiogenesis	13	4	0.66	0.00319	ADAMTS9, CREB3L1, THBS1, KLF2
GO:0035924	cellular response to vascular endothelial growth factor stimulus	61	9	3.08	0.00331	ITGB1BP1, ADAMTS3, ADAMTS12, TNXB, VEGFD, CD63, FLT1, PRKD1, SPHK1
GO:0030335	positive regulation of cell migration	491	39	24.78	0.00335	PDPN, ABL2, TACR1, TWIST2, TNFAIP6, ATOH8, ITGB1BP1, FAM107A, SEMA3B, LEF1, ATP8A1, FGF1, DAB2, DAAM2, TWIST1, SEMA3C, PODXL, RARRES2, AQP1, GPER1, VEGFD, CD99L2, ENPP2, CREB3, HSPA5, JAM3, THY1, IGF1, F10, FLT1, RHOJ, PRKD1, THBS1, ITGAX, SPHK1, STAT5A, ITGA2B, CALR, JAM2
GO:0002063	chondrocyte development	30	6	1.51	0.00339	SFRP2, SULF1, SERPINH1, PTHLH, SMAD7, SULF2
GO:0042733	embryonic digit morphogenesis	51	8	2.57	0.00375	FLVCR1, ECE1, OSR1, BCL2L11, MSX1, SFRP2, HAND2, TWIST1
GO:0051045	negative regulation of membrane protein ectodomain proteolysis	7	3	0.35	0.00384	TIMP4, TIMP1, TIMP2
GO:0002003	angiotensin maturation	7	3	0.35	0.00384	ENPEP, CMA1, CTSZ
GO:0051918	negative regulation of fibrinolysis	7	3	0.35	0.00384	USF1, PLAT, THBS1
GO:0010757	negative regulation of plasminogen activation	7	3	0.35	0.00384	PLAT, THBS1, CTSZ
GO:0048010	vascular endothelial growth factor receptor signaling pathway	52	8	2.62	0.00424	GRB10, VEGFD, SULF1, MMRN2, FLT1, PRKD1, TMEM204, AXL
GO:0170043	non-proteinogenic amino acid biosynthetic process	14	4	0.71	0.00429	PARK7, PLOD2, PLOD3, SRR
GO:0048266	behavioral response to pain	14	4	0.71	0.00429	CAPN2, TACR1, SCN9A, THBS1
GO:0090287	regulation of cellular response to growth factor stimulus	269	36	13.57	0.00433	PRDM16, LTBP1, LRP2, TNFAIP6, FSTL1, CHRD, MSX1, SLIT2, ADAMTS3, SFRP2, SAP30, HTRA3, FST, ADAMTS12, FGF1, HSP90AB1, TNXB, SFRP4, GRB10, ELAPOR2, SULF1, HSPA5, CREB3L1, MMRN2, CD63, SNW1, THBS1, CILP, TMEM204, VASN, TGFB1I1, SMAD7, DOK5, FKBP1A, SULF2, SPRED3
GO:0042221	response to chemical	2838	176	143.21	0.00443	TNFRSF1B, KCNK2, CASQ2, USF1, HSPG2, ACKR1, SRSF4, NUDC, PRKAA2, GBP5, CAPN2, SDF4, PARK7, ABL2, ACTN2, RYR2, OSR1, RAB11FIP5, TACR1, TWIST2, COL5A2, LRP2, NCL, BCL2L11, TNFAIP6, ARID5A, SULT1C4, IL18R1, COL6A3, KCNK3, SCN9A, DOK1, ITGA9, RFTN1, FAM107A, EPHA3, CMTM7, ETV5, TIMP4, PLSCR4, KLF15, SEMA3B, SLC26A6, APOD, SLIT2, SFRP2, HAND2, CSN1S1, GUCY1B1, LEF1, SLC39A8, WFS1, UCHL1, RNF4, ANK2, F…
GO:0060042	retina morphogenesis in camera-type eye	42	7	2.12	0.00465	NECTIN3, HCN1, SDK1, ZHX2, NTRK2, THY1, SOX8
GO:0045214	sarcomere organization	33	6	1.67	0.00556	CSRP1, ACTN2, MYOM2, PRKD1, CFL2, AKAP13
GO:0007379	segment specification	15	4	0.76	0.00561	OSR1, IRX1, MEOX2, MEOX1
GO:2000679	positive regulation of transcription regulatory region DNA binding	15	4	0.76	0.00561	PARK7, HAND2, TWIST1, IGF1
GO:0015889	cobalamin transport	8	3	0.4	0.00592	LRP2, ABCC1, CD320
GO:0044597	daunorubicin metabolic process	8	3	0.4	0.00592	AKR1B1, AKR1C2, AKR1C1
GO:0022417	protein maturation by protein folding	8	3	0.4	0.00592	WFS1, FKBP1A, CALR
GO:1904026	regulation of collagen fibril organization	8	3	0.4	0.00592	TNXB, EFEMP2, COL6A1
GO:0017185	peptidyl-lysine hydroxylation	8	3	0.4	0.00592	PLOD2, PLOD3, P3H3
GO:0051897	positive regulation of phosphatidylinositol 3-kinase/protein kinase B signal transduction	144	15	7.27	0.00609	PARK7, ITGB1BP1, RAMP3, GPER1, TSPYL5, NTRK2, NOX4, AKR1C2, IGF1, FLT1, PRKD1, THBS1, AXL, MEIS3, PRR5
GO:2000050	regulation of non-canonical Wnt signaling pathway	24	5	1.21	0.00615	SFRP2, DAB2, DAAM2, RSPO3, SFRP4
GO:0051094	positive regulation of developmental process	1086	73	54.8	0.00669	TNFRSF1B, SOX13, PDPN, CAPN2, PLA2G2A, OSR1, PKDCC, LRP2, HOXD3, ATOH8, ADAMTS9, ETV5, MSX1, SLIT2, SFRP2, SAP30, LEF1, ADRA2C, FST, VCAN, ADGRV1, FGF1, DAB2, HSP90AB1, TENT5A, CCN2, TNXB, TWIST1, SFRP4, ELAPOR2, RARRES2, AQP1, GPER1, PLXNA3, VEGFD, TFE3, ENPP2, BMP1, SOX17, DMRT2, NTRK2, GDPD5, EFEMP2, MMRN2, TESPA1, SOCS2, AMIGO2, IGF1, FLT1, DDHD1, SNW1, CMA1, PRKD1, THBS1, HAPLN3, PPIB, ITGAX…
GO:0003208	cardiac ventricle morphogenesis	56	8	2.83	0.00671	RYR2, LRP2, HEG1, SFRP2, HAND2, SEMA3C, SMAD7, FKBP1A
GO:0006940	regulation of smooth muscle contraction	45	7	2.27	0.00687	TACR1, GUCY1A1, ADRA2C, GPER1, CALCA, PRKG1, SPHK1
GO:0098900	regulation of action potential	45	7	2.27	0.00687	RYR2, TACR1, ANK2, CNR1, FGF13, CACNA1C, KCNB1
GO:0007517	muscle organ development	277	24	13.98	0.00698	RYR2, LRP2, HOXD10, HOXD9, COL6A3, VAMP5, HEG1, MSX1, SAP30, LEF1, BVES, MEOX2, TWIST1, FHL1, MYOM2, EFEMP2, IGF1, CFL2, SOX8, SMAD7, FKBP1A, GPCPD1, COL6A1, RCAN1
GO:0022008	neurogenesis	1370	92	69.13	0.00718	TNFRSF1B, SOX13, ECE1, ABL2, MEIS1, HECW2, ITM2C, LRP2, TRAK2, HOXD10, HOXD9, HOXD3, RAB17, CHN1, ABI2, PTPRG, CNTN4, EPHA3, ETV5, KLF15, SEMA3B, APOD, SLIT2, DCLK2, SFRP2, TENM3, HAND2, LEF1, ADRA2C, UCHL1, PALLD, VCAN, ADGRV1, HCN1, IRX1, SLIT3, ENC1, DAB2, CTNND2, DAAM2, UST, CNR1, TNXB, TWIST1, SEMA3C, SDK1, GPER1, NYAP1, PLXNA3, VEGFD, GPR173, FGF13, ZHX2, LRP12, GBA2, NTRK2, GDPD5, DAGLA, T…
GO:0043567	regulation of insulin-like growth factor receptor signaling pathway	16	4	0.81	0.00719	INPPL1, IGFBP6, IGF1, CILP
GO:1902903	regulation of supramolecular fiber organization	349	31	17.61	0.00736	PARK7, KIRREL1, ACTN2, TMSB10, TACR1, CDC42EP3, ANKRD53, SPTBN1, ITGB1BP1, ABI2, SLIT2, SYNPO2, SYNPO, DAAM2, CCN2, TNXB, FGF13, MID1, DLC1, GBA2, HSPA8, EFEMP2, EPS8, PRKD1, CFL2, AKAP13, CGNL1, MAP1A, ARHGEF15, TRIOBP, COL6A1
GO:0042026	protein refolding	25	5	1.26	0.00738	HSPA9, HSPA5, HSPA8, FKBP1A, HSPB6
GO:0033627	cell adhesion mediated by integrin	81	10	4.09	0.00739	ITGA10, ITGB1BP1, ITGA9, SFRP2, PODXL, JAM3, ITGBL1, ITGAM, ITGAX, ITGA2B
GO:0019226	transmission of nerve impulse	35	6	1.77	0.00749	HCN1, GRIK2, GPER1, NTRK2, JAM3, COL6A1
GO:0048705	skeletal system morphogenesis	190	18	9.59	0.00759	TBX15, FLVCR1, OSR1, HOXD10, HOXD9, HOXD8, HOXD4, HOXD3, MSX1, CCN2, TWIST1, SFRP4, INSIG1, BMP1, SERPINH1, INPPL1, HOXC8, HOXB7
GO:0007189	adenylate cyclase-activating G protein-coupled receptor signaling pathway	94	11	4.74	0.00761	ADRA2C, CNR1, RAMP3, GPER1, CALCA, PTHLH, PTGER2, ADCY4, AKAP13, ADGRE5, ADM5
GO:2000026	regulation of multicellular organismal development	1164	80	58.74	0.00773	TNFRSF1B, SOX13, KCNK2, HSPG2, GADD45A, OSR1, PKDCC, MEIS1, LRP2, TNFAIP6, LOXL3, ATOH8, ADAMTS9, ETV5, SEMA3B, MSX1, SLIT2, SFRP2, LEF1, FST, ADAMTS12, VCAN, ADGRV1, FGF1, ECSCR, HSPA9, DAAM2, TENT5A, LAMA4, CCN2, PI16, TWIST1, SFRP4, ELAPOR2, SEMA3C, AQP1, GPER1, PLXNA3, VEGFD, TFE3, FGF13, SULF1, BMP1, COL14A1, SOX17, NTRK2, CREB3L1, THY1, MMRN2, TESPA1, PTHLH, AMIGO2, H4C16, IGF1, FLT1, RHOJ,…
GO:0006954	inflammatory response	649	47	32.75	0.00784	TNFRSF1B, HSPG2, ACKR1, GBP5, PARK7, PLA2G2A, TACR1, FNDC4, TNFAIP6, LOXL3, IL18R1, SCN9A, APOD, SLC39A8, ADAMTS12, STING1, CNR1, RAB44, TPST1, RARRES2, TFR2, GPER1, TIMP1, NOX4, HSPA8, DAGLA, JAM3, CALCA, A2M, IGF1, PTGER2, NFATC4, CMA1, PRKD1, THBS1, ITGAM, ABCC1, GPRC5B, FANCA, AOC3, SPHK1, ADGRE5, AXL, APOL3, GGT5, LGALS1, COL6A1
GO:0032836	glomerular basement membrane development	9	3	0.45	0.00855	COL4A4, SULF1, SULF2
GO:0003253	cardiac neural crest cell migration involved in outflow tract morphogenesis	9	3	0.45	0.00855	HAND2, TWIST1, SEMA3C
GO:0036093	germ cell proliferation	9	3	0.45	0.00855	UCHL1, PTGDR2, FANCA
GO:0051923	sulfation	9	3	0.45	0.00855	SULT1C4, UST, TPST1
GO:0030259	lipid glycosylation	9	3	0.45	0.00855	GBA2, ST3GAL4, B4GALNT1
GO:0033212	iron import into cell	9	3	0.45	0.00855	SLC39A8, TFR2, STEAP2
GO:0098917	retrograde trans-synaptic signaling	9	3	0.45	0.00855	GUCY1A1, CNR1, DAGLA
GO:2000650	negative regulation of sodium ion transmembrane transporter activity	9	3	0.45	0.00855	OSR1, HECW2, NEDD4L
GO:0030512	negative regulation of transforming growth factor beta receptor signaling pathway	83	10	4.19	0.00875	PRDM16, LTBP1, SAP30, HTRA3, HSPA5, CILP, VASN, SMAD7, FKBP1A, SPRED3
GO:0060021	roof of mouth development	83	10	4.19	0.00875	OSR1, PKDCC, LOXL3, MSX1, HAND2, LEF1, MEOX2, TWIST1, INSIG1, LRRC32
GO:1905477	positive regulation of protein localization to membrane	96	11	4.84	0.00888	TNFAIP6, SPTBN1, ITGB1BP1, EPHA3, STAC, RAMP3, GPER1, MESD, PTPN9, ITGAM, KCNB1
GO:0034394	protein localization to cell surface	59	8	2.98	0.00918	ACTN2, RAB11FIP5, ANK2, HSP90AB1, JAM3, MESD, MAP1A, NEDD4L
GO:0072073	kidney epithelium development	124	13	6.26	0.00974	OSR1, KLF15, SLIT2, KLHL3, IRX1, FGF1, PODXL, AQP1, SOX8, HS3ST3A1, HOXB7, SMAD7, GREB1L
GO:0006897	endocytosis	607	44	30.63	0.00976	RHOU, SGIP1, HSPG2, ABL2, NEURL3, CD302, WDR54, LRP2, NOSTRIN, RAB17, EPHA3, LYAR, LRPAP1, ANK2, MCTP1, DAB2, RAMP3, SFRP4, AMPH, TFR2, STEAP2, SRPX, ENPP2, AP3M2, LRP12, DENND1A, INPPL1, CD63, RHOJ, PRKD1, THBS1, MESD, MFGE8, ITGAM, AP2B1, SPHK1, ANKRD13B, NEDD4L, TGM2, CD22, SSC5D, AXL, CD320, CALR
GO:0001756	somitogenesis	48	7	2.42	0.00979	SFRP2, LEF1, MEOX2, SEMA3C, DMRT2, ALDH1A2, MEOX1
GO:0098609	cell-cell adhesion	759	53	38.3	0.00988	SOX13, PDPN, ITGA10, CSRP1, PLA2G2A, KIRREL1, ABL2, LOXL3, LIMS2, ITGA9, CNTN4, CBLB, NECTIN3, LPP, TENM3, PCDH18, LEF1, SLC39A8, PALLD, ADGRV1, STK10, CTNND2, BVES, TNXB, PODXL, PKD1L1, SDK1, CLDN2, COL14A1, CERCAM, ST3GAL4, LRRC32, JAM3, THY1, TSPAN32, PRKG1, TESPA1, AMIGO2, IGF1, PCDH17, ITGBL1, PDIA3, ITGAM, ITGAX, NTN1, ICAM2, ITGA2B, SMAD7, MYL9, NECTIN2, PVR, LGALS1, JAM2
GO:0051093	negative regulation of developmental process	725	54	36.59	0.00994	KCNK2, HSPG2, GADD45A, OSR1, MEIS1, TWIST2, COL5A2, TNFAIP6, LOXL3, CNTN4, ADAMTS9, SEMA3B, CHRD, MSX1, SFRP2, SAP30, HAND2, LEF1, FST, ADAMTS12, ADGRV1, ECSCR, HSPA9, DAAM2, PI16, TWIST1, ELAPOR2, SEMA3C, INSIG1, GPER1, PLXNA3, FGF13, SULF1, ZHX2, CREB3L1, THY1, SOCS2, PTHLH, H4C16, IGF1, NFATC4, THBS1, VASN, TGFB1I1, CETP, SOX8, ARHGEF15, NTN1, SMAD7, ISM1, PAF1, KLF2, CALR, SPRED3
GO:0072078	nephron tubule morphogenesis	60	8	3.03	0.01014	OSR1, KLHL3, IRX1, FGF1, SOX8, HS3ST3A1, HOXB7, GREB1L
GO:0045596	negative regulation of cell differentiation	526	39	26.54	0.01026	OSR1, MEIS1, TWIST2, COL5A2, TNFAIP6, LOXL3, CNTN4, SEMA3B, CHRD, MSX1, SFRP2, HAND2, FST, ADAMTS12, ADGRV1, HSPA9, DAAM2, PI16, TWIST1, SEMA3C, INSIG1, GPER1, PLXNA3, FGF13, ZHX2, THY1, PTHLH, H4C16, IGF1, NFATC4, VASN, TGFB1I1, CETP, SOX8, NTN1, SMAD7, PAF1, CALR, SPRED3
GO:0072009	nephron epithelium development	98	11	4.95	0.01031	OSR1, KLF15, KLHL3, IRX1, FGF1, PODXL, AQP1, SOX8, HS3ST3A1, HOXB7, GREB1L
GO:0009309	amine biosynthetic process	27	5	1.36	0.01032	AZIN2, PARK7, HAND2, HDC, SMOX
GO:0042401	biogenic amine biosynthetic process	27	5	1.36	0.01032	AZIN2, PARK7, HAND2, HDC, SMOX
GO:0048699	generation of neurons	1176	80	59.34	0.01038	ECE1, ABL2, MEIS1, HECW2, ITM2C, LRP2, HOXD10, HOXD9, HOXD3, RAB17, CHN1, ABI2, PTPRG, CNTN4, EPHA3, ETV5, SEMA3B, APOD, SLIT2, DCLK2, SFRP2, TENM3, HAND2, LEF1, ADRA2C, UCHL1, PALLD, VCAN, ADGRV1, HCN1, IRX1, SLIT3, ENC1, DAB2, CTNND2, UST, CNR1, TNXB, TWIST1, SEMA3C, SDK1, NYAP1, PLXNA3, VEGFD, GPR173, FGF13, ZHX2, LRP12, GBA2, NTRK2, GDPD5, DAGLA, THY1, APBB1, ARL3, PRKG1, SOCS2, HOXC8, NFATC4…
GO:0008360	regulation of cell shape	125	13	6.31	0.01039	RHOU, PDPN, CDC42EP3, FGD5, BVES, PLXNA3, DLC1, PALM2AKAP2, EPS8, RHOJ, ATP10A, EPB41L3, PARVB
GO:0001935	endothelial cell proliferation	139	14	7.01	0.0105	HSPG2, ATOH8, ITGB1BP1, COL8A1, VEGFD, SULF1, MMRN2, VSTM4, FLT1, PRKD1, THBS1, ALDH1A2, STAT5A, TNFSF12
GO:0006457	protein folding	186	22	9.39	0.01092	NUDC, PDIA6, ZMYND10, PDIA5, WFS1, DNAJC18, HSPA9, HSP90AB1, PDIA4, HSPA5, HSPA8, HYOU1, FKBP11, MESD, PPIB, PDIA3, ENGASE, FKBP10, FKBP1A, HSPB6, CALR, POFUT2
GO:0007519	skeletal muscle tissue development	126	13	6.36	0.01107	HOXD10, HOXD9, VAMP5, SAP30, BVES, MEOX2, TWIST1, MYOM2, CFL2, SOX8, GPCPD1, COL6A1, RCAN1
GO:0032963	collagen metabolic process	86	10	4.34	0.01114	ADAMTS3, TNXB, PLOD3, SERPINH1, CREB3L1, P3H3, LARP6, CYGB, MFAP4, COL6A1
GO:0090051	negative regulation of cell migration involved in sprouting angiogenesis	18	4	0.91	0.01116	ITGB1BP1, MEOX2, MMRN2, THBS1
GO:0040037	negative regulation of fibroblast growth factor receptor signaling pathway	18	4	0.91	0.01116	SULF1, CREB3L1, THBS1, SULF2
GO:0032964	collagen biosynthetic process	38	6	1.92	0.01121	ADAMTS3, SERPINH1, CREB3L1, P3H3, LARP6, CYGB
GO:0014706	striated muscle tissue development	205	23	10.34	0.01156	KCNK2, ACTN2, RYR2, MEIS1, LRP2, ADAMTS9, HEG1, MSX1, LEF1, SORBS2, BVES, PI16, TWIST1, SEMA3C, COL14A1, NOX4, PRKG1, IGF1, ALDH1A2, AKAP13, SMAD7, FKBP1A, CALR
GO:0090066	regulation of anatomical structure size	424	37	21.4	0.01169	CLCN6, ECE1, KIRREL1, ACTN2, TMSB10, TACR1, CDC42EP3, SPTBN1, ITGB1BP1, ITGA9, SEMA3B, SLIT2, GUCY1A1, ADRA2C, PRR16, SLC12A7, DAAM2, PLOD3, SEMA3C, AQP1, GPER1, TBXAS1, PLXNA3, FGF13, GBA2, CALCA, PRKG1, VSTM4, EPS8, PRKD1, CFL2, RILP, NTN1, TRPV2, KLF2, TRIOBP, COL6A1
GO:1901388	regulation of transforming growth factor beta activation	10	3	0.5	0.01176	LTBP1, HSP90AB1, LRRC32
GO:0034975	protein folding in endoplasmic reticulum	10	3	0.5	0.01176	HSPA5, PDIA3, CALR
GO:0048251	elastic fiber assembly	10	3	0.5	0.01176	TNXB, EFEMP2, MFAP4
GO:0035137	hindlimb morphogenesis	28	5	1.41	0.01205	OSR1, HOXD10, HOXD9, MSX1, TWIST1
GO:0009954	proximal/distal pattern formation	28	5	1.41	0.01205	OSR1, HOXD10, HOXD9, IRX1, ALDH1A2
GO:0003229	ventricular cardiac muscle tissue development	50	7	2.52	0.01219	RYR2, LRP2, ADAMTS9, HEG1, COL14A1, SMAD7, FKBP1A
GO:0010596	negative regulation of endothelial cell migration	50	7	2.52	0.01219	GADD45A, ITGB1BP1, ADAMTS9, SLIT2, MEOX2, MMRN2, THBS1
GO:0072088	nephron epithelium morphogenesis	62	8	3.13	0.01227	OSR1, KLHL3, IRX1, FGF1, SOX8, HS3ST3A1, HOXB7, GREB1L
GO:0007389	pattern specification process	353	33	17.81	0.01258	OSR1, MEIS1, LRP2, HOXD10, HOXD9, HOXD8, HOXD4, HOXD3, CHRD, MSX1, SFRP2, TLL1, HAND2, LEF1, FST, IRX1, FGF1, DAAM2, MEOX2, SEMA3C, PKD1L1, MID1, BMP1, SOX17, DMRT2, HOXC8, ALDH1A2, ITGAM, HOXB7, MEOX1, KIF3B, MEIS3, MFNG
GO:0050919	negative chemotaxis	39	6	1.97	0.0127	SEMA3B, SLIT2, SLIT3, SEMA3C, PLXNA3, NTN1
GO:0032501	multicellular organismal process	5464	350	275.73	0.01296	PRDM16, TNFRSF1B, TBX15, SOAT1, SOX13, FLVCR1, KCNK2, CASQ2, USF1, AZIN2, ECE1, PDPN, SGIP1, HSPG2, ACKR1, MAST2, PRKAA2, GBP5, CSRP1, SLC25A34, CAPN2, GADD45A, SDF4, PARK7, PLA2G2A, KIRREL1, ABL2, ACTN2, RYR2, OSR1, LTBP1, RAB11FIP5, PKDCC, TACR1, MEIS1, HECW2, TWIST2, ITM2C, COL5A2, LRP2, NCL, BCL2L11, TNFAIP6, ARID5A, LOXL3, TRAK2, IL18R1, HOXD10, HOXD9, HOXD8, HOXD4, HOXD3, CHST10, COL4A4, LI…
GO:0061333	renal tubule morphogenesis	63	8	3.18	0.01346	OSR1, KLHL3, IRX1, FGF1, SOX8, HS3ST3A1, HOXB7, GREB1L
GO:0072028	nephron morphogenesis	63	8	3.18	0.01346	OSR1, KLHL3, IRX1, FGF1, SOX8, HS3ST3A1, HOXB7, GREB1L
GO:0060219	camera-type eye photoreceptor cell differentiation	19	4	0.96	0.01358	HCN1, NTRK2, THY1, SOX8
GO:0051261	protein depolymerization	102	11	5.15	0.01369	ACTN2, SPTBN1, FGF13, MID1, HSPA8, EPS8, CFL2, MAP1A, KIF19, STMN3, TRIOBP
GO:0040011	locomotion	1028	83	51.88	0.01389	PDPN, GADD45A, ABL2, TMSB10, TACR1, TWIST2, TNFAIP6, ATOH8, ITGB1BP1, ITGA9, PTPRG, FAM107A, CMTM7, ADAMTS9, SEMA3B, CHRD, APOD, LDB2, SLIT2, SFRP2, SAP30, LEF1, ATP8A1, STK10, FGF1, ECSCR, SLIT3, MCTP1, DAB2, DAAM2, BVES, LAMA4, TNXB, MEOX2, TWIST1, SEMA3C, PODXL, RARRES2, AQP1, GPER1, TIMP1, PLXNA3, VEGFD, GPR173, CD99L2, DLC1, SULF1, ENPP2, CREB3, HSPA5, PTGDR2, ST3GAL4, JAM3, THY1, CALCA, PRK…
GO:0071353	cellular response to interleukin-4	29	5	1.46	0.01397	LEF1, HSP90AB1, NFIL3, HSPA5, STAT5A
GO:0002335	mature B cell differentiation	29	5	1.46	0.01397	CMTM7, DOCK11, ST3GAL1, LGALS1, MFNG
GO:0007338	single fertilization	89	10	4.49	0.014	PARK7, HOXD10, HOXD9, SLC9B1, CCDC136, PLAT, TRPC6, STX2, MFGE8, COL6A1
GO:0150063	visual system development	292	28	14.73	0.01427	MEIS1, COL5A2, ABI2, COL8A1, NECTIN3, TENM3, HCN1, TWIST1, AQP1, SDK1, ZHX2, MYOM2, NTRK2, RCN1, PLAAT3, THY1, VSTM4, MFAP5, CACNA1C, FLT1, RHOJ, ALDH1A2, ITGAM, SOX8, ARHGEF15, BIRC7, MEIS3, SPRED3
GO:1902905	positive regulation of supramolecular fiber organization	159	15	8.02	0.01454	KIRREL1, ACTN2, TACR1, CDC42EP3, ANKRD53, ITGB1BP1, ABI2, SYNPO2, SYNPO, CCN2, TNXB, EFEMP2, PRKD1, CFL2, ARHGEF15
GO:0051899	membrane depolarization	64	8	3.23	0.01472	PARK7, ANK2, HCN1, FHL1, CACNA1C, SMAD7, NEDD4L, COL6A1
GO:0010633	negative regulation of epithelial cell migration	64	8	3.23	0.01472	GADD45A, ITGB1BP1, PTPRG, ADAMTS9, SLIT2, MEOX2, MMRN2, THBS1
GO:0009566	fertilization	117	12	5.9	0.01496	PARK7, HOXD10, HOXD9, NECTIN3, SLC9B1, CCDC136, PLAT, TRPC6, STX2, MFGE8, NECTIN2, COL6A1
GO:0003014	renal system process	90	10	4.54	0.01506	KIRREL1, TACR1, WFS1, KLHL3, AKR1B1, AQP1, MAGED2, SULF1, SULF2, PKN1
GO:0019082	viral protein processing	30	5	1.51	0.01609	MGAT4A, MGAT1, ST3GAL1, ST3GAL4, EDEM2
GO:0070670	response to interleukin-4	30	5	1.51	0.01609	LEF1, HSP90AB1, NFIL3, HSPA5, STAT5A
GO:0048880	sensory system development	295	28	14.89	0.01613	MEIS1, COL5A2, ABI2, COL8A1, NECTIN3, TENM3, HCN1, TWIST1, AQP1, SDK1, ZHX2, MYOM2, NTRK2, RCN1, PLAAT3, THY1, VSTM4, MFAP5, CACNA1C, FLT1, RHOJ, ALDH1A2, ITGAM, SOX8, ARHGEF15, BIRC7, MEIS3, SPRED3
GO:1901983	regulation of protein acetylation	20	4	1.01	0.01632	PRKAA2, PARK7, ARID5A, KLF15
GO:0065008	regulation of biological quality	2199	144	110.97	0.01639	CLCN6, TNFRSF1B, RHOU, KCNK2, CASQ2, USF1, ECE1, PDPN, CSRP1, ATP8B2, PARK7, KIRREL1, ABL2, ACTN2, RYR2, RAB11FIP5, TMSB10, TACR1, CDC42EP3, BCL2L11, CHST10, KCNK3, RAB17, SCN9A, SPTBN1, ITGB1BP1, ABI2, ITGA9, FGD5, CNTN4, FAM107A, IGF2BP2, PLSCR4, SEMA3B, SLC26A6, HEG1, MSX1, SLIT2, SLC9B1, GUCY1A1, SLC39A8, WFS1, CPLX1, ENPEP, ADRA2C, ATP8A1, ANK2, RASGRF2, ADGRV1, HCN1, PRR16, SLC12A7, MCTP1, …
GO:0031589	cell-substrate adhesion	318	36	16.05	0.01641	PDPN, ITGA10, ACTN2, BCL2L11, HOXD3, LIMS2, ITGB1BP1, ITGA9, FAM107A, EPHA3, COL8A1, ADAMTS9, FBLN2, APOD, ADAMTS12, EGFLAM, DAB2, BVES, CCN2, TNXB, EPDR1, DLC1, EFEMP2, JAM3, THY1, CD63, ITGBL1, NID2, THBS1, ITGAM, ITGAX, ITGA2B, AXL, CALR, TRIOBP, PARVB
GO:0009887	animal organ morphogenesis	784	69	39.56	0.01656	TBX15, FLVCR1, RYR2, OSR1, MEIS1, COL5A2, LRP2, BCL2L11, HOXD10, HOXD9, HOXD8, HOXD4, HOXD3, LIMS2, ABI2, COL8A1, NECTIN3, HEG1, MSX1, SLIT2, SFRP2, TENM3, HAND2, LEF1, FST, HCN1, KLHL3, IRX1, FGF1, SLIT3, SOBP, CCN2, TWIST1, SFRP4, PLOD3, SEMA3C, INSIG1, AQP1, SDK1, FHL1, DLC1, SULF1, ZHX2, BMP1, SOX17, NTRK2, SERPINH1, EFEMP2, INPPL1, THY1, MFAP5, HOXC8, STX2, ALDH1A2, ITGAX, SOX8, NTN1, HS3ST3…
GO:0030029	actin filament-based process	695	57	35.07	0.01683	RHOU, PDPN, CSRP1, KIRREL1, ABL2, ACTN2, RYR2, TMSB10, TACR1, CDC42EP3, NOSTRIN, SCN9A, SPTBN1, ITGB1BP1, ABI2, FGD5, FAM107A, EPHA3, SLIT2, SYNPO2, PALLD, ANK2, EPB41L4A, SYNPO, SHROOM1, PDLIM4, DAAM2, CCN2, EPB41L2, TNXB, AQP1, EPDR1, DIAPH2, FGF13, DLC1, MYOM2, GBA2, ARHGEF17, INPPL1, JAM3, PRKG1, EPS8, CACNA1C, RHOJ, PRKD1, CFL2, AKAP13, CGNL1, ARHGEF15, LIMD2, EPB41L3, NEDD4L, MYL9, CALR, BS…
GO:0071805	potassium ion transmembrane transport	119	12	6.01	0.01692	KCNK2, CASQ2, ACTN2, KCNK3, ANK2, HCN1, SLC12A7, AQP1, FHL1, CD63, NEDD4L, KCNB1
GO:0051240	positive regulation of multicellular organismal process	1307	85	65.95	0.01752	PRDM16, TNFRSF1B, SOX13, USF1, PDPN, SGIP1, GBP5, PARK7, ABL2, RYR2, OSR1, PKDCC, TACR1, LRP2, ARID5A, IL18R1, SPTBN1, RFTN1, CBLB, ETV5, HEG1, MSX1, SLIT2, SFRP2, SAP30, HAND2, LEF1, LRPAP1, FST, VCAN, ADGRV1, FGF1, DAB2, STING1, TENT5A, CNR1, TNXB, TWIST1, GRB10, AQP1, GPER1, TBXAS1, PLXNA3, VEGFD, SULF1, PLAT, BMP1, POLR3D, NTRK2, ST3GAL4, THY1, MMRN2, TESPA1, AMIGO2, IGF1, FLT1, SNW1, NFATC4,…
GO:0048704	embryonic skeletal system morphogenesis	79	9	3.99	0.01769	TBX15, FLVCR1, OSR1, HOXD10, HOXD9, HOXD4, HOXD3, TWIST1, HOXB7
GO:0001763	morphogenesis of a branching structure	163	15	8.23	0.01788	SLIT2, SFRP2, LEF1, FGF1, RSPO3, SEMA3C, FGF13, SULF1, NFATC4, SOX8, HS3ST3A1, HOXB7, GREB1L, TGM2, CTSZ
GO:0038084	vascular endothelial growth factor signaling pathway	42	6	2.12	0.01798	ADAMTS3, TNXB, VEGFD, CD63, FLT1, PRKD1
GO:1903115	regulation of actin filament-based movement	31	5	1.56	0.01841	PDPN, RYR2, ANK2, FGF13, CACNA1C
GO:0035148	tube formation	135	13	6.81	0.01884	OSR1, LRP2, BCL2L11, ATOH8, ITGB1BP1, SFRP2, IRX1, TWIST1, PODXL, DLC1, MMRN2, SOX8, TGM2
GO:0060538	skeletal muscle organ development	135	13	6.81	0.01884	HOXD10, HOXD9, VAMP5, SAP30, BVES, MEOX2, TWIST1, MYOM2, CFL2, SOX8, GPCPD1, COL6A1, RCAN1
GO:0009725	response to hormone	701	48	35.37	0.01893	USF1, SRSF4, NUDC, PRKAA2, PARK7, ACTN2, TACR1, TWIST2, LRP2, NCL, BCL2L11, ARID5A, FAM107A, TIMP4, KLF15, SLIT2, CSN1S1, SLIT3, DAB2, RAMP3, SFRP4, GRB10, INSIG1, RARRES2, AQP1, GPER1, STEAP2, TIMP1, GPR173, PAPPA, HSPA8, INPPL1, AKR1C2, AKR1C1, SOCS2, A2M, RERG, PTGER2, PRKD1, THBS1, CPEB1, PELP1, STAT5A, TIMP2, PKN1, CALR, BSG, COL6A1
GO:0002709	regulation of T cell mediated immunity	80	9	4.04	0.01907	TNFRSF1B, ARID5A, IL18R1, ULBP3, ULBP1, MICA, SMAD7, NECTIN2, PVR
GO:0072080	nephron tubule development	80	9	4.04	0.01907	OSR1, KLHL3, IRX1, FGF1, AQP1, SOX8, HS3ST3A1, HOXB7, GREB1L
GO:0042127	regulation of cell population proliferation	1354	85	68.33	0.01918	TNFRSF1B, JTB, KCNK2, PDPN, HSPG2, PLA2G2A, OSR1, TACR1, MEIS1, COPS8, LRP2, LIMS2, PDE1A, ATOH8, ITGB1BP1, CBLB, ETV5, CHRD, APOD, GNL3, MSX1, SFRP2, HAND2, LEF1, VCAN, NDUFS4, FGF1, SLIT3, DAB2, TNXB, TWIST1, SFRP4, AQP1, GPER1, SRPX, TIMP1, VEGFD, DLC1, SULF1, TSPYL5, SOX17, NTRK2, PTGDR2, NOX4, EFEMP2, LRRC32, INPPL1, TSPAN32, PRKG1, MMRN2, AKR1C2, CTBP2, IGFBP6, P3H3, PTHLH, IGF1, RERG, FLT1…
GO:0060561	apoptotic process involved in morphogenesis	21	4	1.06	0.01937	TNFRSF1B, BCL2L11, HAND2, LEF1
GO:0061484	hematopoietic stem cell homeostasis	21	4	1.06	0.01937	FSTL1, EMCN, MYCT1, GLIS2
GO:0072006	nephron development	131	15	6.61	0.01968	OSR1, COL4A4, KLF15, ENPEP, KLHL3, IRX1, FGF1, PODXL, AQP1, SULF1, SOX8, HS3ST3A1, HOXB7, GREB1L, SULF2
GO:0030100	regulation of endocytosis	241	20	12.16	0.01997	SGIP1, ABL2, WDR54, RAB17, EPHA3, LYAR, LRPAP1, MCTP1, DAB2, SFRP4, TFR2, CD63, PRKD1, SPHK1, ANKRD13B, NEDD4L, TGM2, CD22, AXL, CALR
GO:2001046	positive regulation of integrin-mediated signaling pathway	12	3	0.61	0.01999	LOXL3, LIMS2, CD63
GO:1901017	negative regulation of potassium ion transmembrane transporter activity	12	3	0.61	0.01999	CASQ2, ACTN2, NEDD4L
GO:0051284	positive regulation of sequestering of calcium ion	12	3	0.61	0.01999	CASQ2, RYR2, CLIC2
GO:0030201	heparan sulfate proteoglycan metabolic process	12	3	0.61	0.01999	SULF1, HS3ST3A1, SULF2
GO:0036363	transforming growth factor beta activation	12	3	0.61	0.01999	LTBP1, HSP90AB1, LRRC32
GO:0045986	negative regulation of smooth muscle contraction	12	3	0.61	0.01999	GUCY1A1, CALCA, PRKG1
GO:0071675	regulation of mononuclear cell migration	108	11	5.45	0.02026	ABL2, APOD, SLIT2, STK10, RARRES2, CD99L2, CREB3, JAM3, THBS1, CALR, JAM2
GO:0061138	morphogenesis of a branching epithelium	151	14	7.62	0.02045	SLIT2, SFRP2, LEF1, FGF1, RSPO3, SEMA3C, SULF1, NFATC4, SOX8, HS3ST3A1, HOXB7, GREB1L, TGM2, CTSZ
GO:0009605	response to external stimulus	2049	125	103.4	0.02048	CLCN6, TNFRSF1B, KCNK2, USF1, SGIP1, PRKAA2, GBP5, YARS1, CAPN2, GADD45A, PARK7, PLA2G2A, RYR2, TACR1, NEURL3, FNDC4, TNFAIP6, ARID5A, SCN9A, GNLY, ITGA9, RFTN1, FAM107A, CMTM7, ADAMTS9, PLSCR4, SEMA3B, SLC26A6, SLIT2, TMEM150C, SFRP2, LEF1, SLC39A8, LYAR, CFI, ADAMTS12, ADGRV1, FGF1, ECSCR, SLIT3, STING1, C7, TENT5A, ULBP3, ULBP1, TRIM40, TUBB, MICA, CNR1, GRIK2, RAB32, ASL, SEMA3C, RARRES2, AQP…
GO:0002701	negative regulation of production of molecular mediator of immune response	32	5	1.61	0.02094	TWIST1, SMAD7, CD22, AXL, BST2
GO:0110053	regulation of actin filament organization	243	20	12.26	0.02161	KIRREL1, ACTN2, TMSB10, TACR1, CDC42EP3, SPTBN1, ITGB1BP1, ABI2, SLIT2, SYNPO2, SYNPO, DAAM2, CCN2, DLC1, GBA2, EPS8, CFL2, CGNL1, ARHGEF15, TRIOBP
GO:0048729	tissue morphogenesis	510	39	25.74	0.0217	PDPN, RYR2, OSR1, LRP2, HEG1, MSX1, SLIT2, SFRP2, HAND2, LEF1, FST, ADAMTS12, KLHL3, IRX1, FGF1, RSPO3, TWIST1, PLOD3, SEMA3C, PODXL, DLC1, SULF1, SOX17, EFEMP2, MMRN2, NFATC4, ALDH1A2, ITGAX, TGFB1I1, SOX8, NTN1, HS3ST3A1, HOXB7, SMAD7, GREB1L, TGM2, FKBP1A, CTSZ, POFUT2
GO:0002685	regulation of leukocyte migration	197	17	9.94	0.02173	ABL2, TACR1, TNFAIP6, APOD, SLIT2, STK10, RARRES2, VEGFD, CD99L2, CREB3, ST3GAL4, JAM3, THY1, THBS1, ITGA2B, CALR, JAM2
GO:1901019	regulation of calcium ion transmembrane transporter activity	56	7	2.83	0.02186	CASQ2, RYR2, STAC, ANK2, CLIC2, CACNB1, FKBP1A
GO:0006893	Golgi to plasma membrane transport	56	7	2.83	0.02186	PKDCC, VAMP5, SPTBN1, STEAP2, ARL3, OPTN, ARFRP1
GO:0032970	regulation of actin filament-based process	336	32	16.96	0.02209	PDPN, KIRREL1, ABL2, ACTN2, RYR2, TMSB10, TACR1, CDC42EP3, SPTBN1, ITGB1BP1, ABI2, FAM107A, EPHA3, SLIT2, SYNPO2, ANK2, SYNPO, DAAM2, CCN2, FGF13, DLC1, GBA2, JAM3, EPS8, CACNA1C, PRKD1, CFL2, AKAP13, CGNL1, ARHGEF15, BST2, TRIOBP
GO:0061077	chaperone-mediated protein folding	69	8	3.48	0.02236	DNAJC18, HSPA9, PDIA4, HSPA5, HSPA8, FKBP11, PPIB, HSPB6
GO:0007229	integrin-mediated signaling pathway	103	15	5.2	0.02269	ITGA10, LOXL3, LIMS2, ITGB1BP1, ITGA9, CCN2, TIMP1, THY1, TSPAN32, CD63, ITGBL1, PRKD1, ITGAM, ITGAX, ITGA2B
GO:0003094	glomerular filtration	22	4	1.11	0.02275	KIRREL1, AQP1, SULF1, SULF2
GO:1901654	response to ketone	183	16	9.23	0.02285	PRKAA2, PARK7, TACR1, SLIT2, CSN1S1, SLIT3, AQP1, PAPPA, AKR1C2, A2M, PTGER2, PRKD1, THBS1, ITGAM, KLF2, CALR
GO:0061643	chemorepulsion of axon	5	2	0.25	0.02296	SEMA3B, NTN1
GO:0030913	paranodal junction assembly	5	2	0.25	0.02296	ANK2, EPB41L3
GO:1903895	negative regulation of IRE1-mediated unfolded protein response	5	2	0.25	0.02296	HSPA5, BFAR
GO:0086068	Purkinje myocyte to ventricular cardiac muscle cell communication	5	2	0.25	0.02296	CASQ2, RYR2
GO:0086029	Purkinje myocyte to ventricular cardiac muscle cell signaling	5	2	0.25	0.02296	CASQ2, RYR2
GO:0060297	regulation of sarcomere organization	5	2	0.25	0.02296	PRKD1, AKAP13
GO:0071593	lymphocyte aggregation	5	2	0.25	0.02296	STK10, JAM2
GO:0002420	natural killer cell mediated cytotoxicity directed against tumor cell target	5	2	0.25	0.02296	NECTIN2, PVR
GO:0002423	natural killer cell mediated immune response to tumor cell	5	2	0.25	0.02296	NECTIN2, PVR
GO:1902623	negative regulation of neutrophil migration	5	2	0.25	0.02296	TNFAIP6, SLIT2
GO:0110075	regulation of ferroptosis	5	2	0.25	0.02296	SLC39A7, AIFM2
GO:0010387	COP9 signalosome assembly	5	2	0.25	0.02296	COPS8, TESPA1
GO:0002855	regulation of natural killer cell mediated immune response to tumor cell	5	2	0.25	0.02296	NECTIN2, PVR
GO:0002858	regulation of natural killer cell mediated cytotoxicity directed against tumor cell target	5	2	0.25	0.02296	NECTIN2, PVR
GO:0061302	smooth muscle cell-matrix adhesion	5	2	0.25	0.02296	APOD, EFEMP2
GO:0097241	hematopoietic stem cell migration to bone marrow	5	2	0.25	0.02296	JAM3, JAM2
GO:0097707	ferroptosis	5	2	0.25	0.02296	SLC39A7, AIFM2
GO:0072081	specification of nephron tubule identity	5	2	0.25	0.02296	OSR1, IRX1
GO:0048386	positive regulation of retinoic acid receptor signaling pathway	5	2	0.25	0.02296	CTBP2, KLF2
GO:0072047	proximal/distal pattern formation involved in nephron development	5	2	0.25	0.02296	OSR1, IRX1
GO:0098920	retrograde trans-synaptic signaling by lipid	5	2	0.25	0.02296	CNR1, DAGLA
GO:0098921	retrograde trans-synaptic signaling by endocannabinoid	5	2	0.25	0.02296	CNR1, DAGLA
GO:0001554	luteolysis	5	2	0.25	0.02296	SLIT2, SLIT3
GO:0035385	Roundabout signaling pathway	5	2	0.25	0.02296	SLIT2, SLIT3
GO:0060087	relaxation of vascular associated smooth muscle	5	2	0.25	0.02296	GUCY1A1, PRKG1
GO:0048731	system development	3116	223	157.24	0.02343	TNFRSF1B, TBX15, SOX13, FLVCR1, KCNK2, ECE1, PDPN, HSPG2, GADD45A, SDF4, ABL2, ACTN2, RYR2, OSR1, PKDCC, MEIS1, HECW2, ITM2C, COL5A2, LRP2, NCL, BCL2L11, TNFAIP6, ARID5A, LOXL3, TRAK2, HOXD10, HOXD9, HOXD8, HOXD4, HOXD3, COL4A4, LIMS2, RAB17, ATOH8, SPTBN1, ITGB1BP1, CHN1, ABI2, PTPRG, CNTN4, EPHA3, CBLB, COL8A1, NECTIN3, ADAMTS9, ETV5, IGF2BP2, KLF15, SEMA3B, CHRD, APOD, HEG1, MSX1, LDB2, SLIT2,…
GO:0001654	eye development	289	27	14.58	0.02354	MEIS1, COL5A2, ABI2, COL8A1, NECTIN3, TENM3, HCN1, TWIST1, AQP1, SDK1, ZHX2, MYOM2, NTRK2, RCN1, PLAAT3, THY1, VSTM4, MFAP5, CACNA1C, FLT1, RHOJ, ALDH1A2, SOX8, ARHGEF15, BIRC7, MEIS3, SPRED3
GO:0001916	positive regulation of T cell mediated cytotoxicity	33	5	1.67	0.02369	ULBP3, ULBP1, MICA, NECTIN2, PVR
GO:0061326	renal tubule development	83	9	4.19	0.02369	OSR1, KLHL3, IRX1, FGF1, AQP1, SOX8, HS3ST3A1, HOXB7, GREB1L
GO:0051239	regulation of multicellular organismal process	2353	164	118.74	0.02386	PRDM16, TNFRSF1B, SOX13, FLVCR1, KCNK2, CASQ2, USF1, ECE1, PDPN, SGIP1, HSPG2, ACKR1, MAST2, GBP5, CAPN2, GADD45A, PARK7, PLA2G2A, ABL2, RYR2, OSR1, LTBP1, RAB11FIP5, PKDCC, TACR1, MEIS1, LRP2, BCL2L11, TNFAIP6, ARID5A, LOXL3, IL18R1, ATOH8, SPTBN1, ITGB1BP1, ITGA9, RFTN1, PTPRG, CBLB, ADAMTS9, ETV5, IGF2BP2, SEMA3B, APOD, HEG1, MSX1, SLIT2, SFRP2, SAP30, HAND2, GUCY1A1, LEF1, LRPAP1, ADRA2C, ANK…
GO:0002711	positive regulation of T cell mediated immunity	57	7	2.88	0.02387	ARID5A, IL18R1, ULBP3, ULBP1, MICA, NECTIN2, PVR
GO:0085029	extracellular matrix assembly	45	6	2.27	0.02461	TNXB, PLOD3, EFEMP2, MFAP4, FKBP10, COL6A1
GO:0086066	atrial cardiac muscle cell to AV node cell communication	13	3	0.66	0.02504	RYR2, ANK2, CACNA1C
GO:0086026	atrial cardiac muscle cell to AV node cell signaling	13	3	0.66	0.02504	RYR2, ANK2, CACNA1C
GO:0086014	atrial cardiac muscle cell action potential	13	3	0.66	0.02504	RYR2, ANK2, CACNA1C
GO:0032926	negative regulation of activin receptor signaling pathway	13	3	0.66	0.02504	FST, SMAD7, FKBP1A
GO:0009190	cyclic nucleotide biosynthetic process	13	3	0.66	0.02504	GUCY1A1, GUCY1B1, ADCY4
GO:2000345	regulation of hepatocyte proliferation	13	3	0.66	0.02504	LIMS2, FGF1, SULF2
GO:0042330	taxis	359	27	18.12	0.02505	TNFAIP6, ITGA9, CMTM7, SEMA3B, SLIT2, LEF1, FGF1, ECSCR, SLIT3, SEMA3C, RARRES2, PLXNA3, VEGFD, ENPP2, CREB3, PTGDR2, JAM3, CALCA, FLT1, PRKD1, THBS1, PPIB, ABCC1, NTN1, CD300H, CALR, BSG
GO:0006935	chemotaxis	359	27	18.12	0.02505	TNFAIP6, ITGA9, CMTM7, SEMA3B, SLIT2, LEF1, FGF1, ECSCR, SLIT3, SEMA3C, RARRES2, PLXNA3, VEGFD, ENPP2, CREB3, PTGDR2, JAM3, CALCA, FLT1, PRKD1, THBS1, PPIB, ABCC1, NTN1, CD300H, CALR, BSG
GO:0042391	regulation of membrane potential	294	27	14.84	0.02545	KCNK2, CASQ2, PARK7, ACTN2, RYR2, TACR1, KCNK3, SCN9A, SLC39A8, ANK2, HCN1, BVES, CNR1, GRIK2, GPER1, FHL1, FGF13, RNF122, GNA14, NTRK2, CACNA1C, PYCR1, SMAD7, NEDD4L, KCNB1, RIMS4, COL6A1
GO:0001503	ossification	360	27	18.17	0.02584	OSR1, PKDCC, TACR1, TWIST2, COL5A2, TNFAIP6, CHRD, SFRP2, HAND2, LEF1, ADAMTS12, VCAN, ADGRV1, TENT5A, CCN2, TWIST1, BMP1, CREB3L1, INPPL1, CALCA, PTHLH, IGF1, PRKD1, MESD, SOX8, SMAD7, COL6A1
GO:0000902	cell morphogenesis	785	52	39.61	0.02614	RHOU, ECE1, PDPN, HECW2, CDC42EP3, LRP2, CHN1, ABI2, FGD5, CNTN4, EPHA3, SEMA3B, HEG1, MSX1, SLIT2, LEF1, UCHL1, PALLD, SLIT3, SHROOM1, CTNND2, BVES, UST, PLOD3, SEMA3C, NYAP1, PLXNA3, FGF13, DLC1, ENPP2, SOX17, NTRK2, PALM2AKAP2, NOX4, THY1, APBB1, PRKG1, EPS8, RHOJ, NFATC4, ATP10A, MAP1A, NTN1, RNF157, TRPV2, EPB41L3, NEDD4L, KIAA1755, KLF2, TRIOBP, PARVB, COL6A1
GO:0072659	protein localization to plasma membrane	264	21	13.32	0.0264	ACTN2, PKDCC, VAMP5, SPTBN1, ITGB1BP1, EPHA3, NECTIN3, STAC, ANK2, DAB2, RAMP3, HYCC1, GPER1, FGF13, ANK1, OPTN, PTPN9, EPB41L3, KCNB1, ARFRP1, BSG
GO:0001919	regulation of receptor recycling	23	4	1.16	0.02647	ECE1, BVES, RAMP3, OPTN
GO:1902547	regulation of cellular response to vascular endothelial growth factor stimulus	23	4	1.16	0.02647	ADAMTS3, ADAMTS12, TNXB, CD63
GO:0002376	immune system process	1979	118	99.86	0.02658	TNFRSF1B, SOX13, FLVCR1, PDPN, GBP5, PARK7, PLA2G2A, ABL2, TACR1, MEIS1, NEURL3, BCL2L11, TNFAIP6, ARID5A, LOXL3, IL18R1, RAB17, GNLY, ITGA9, RFTN1, CBLB, CMTM7, SLC26A6, APOD, SLIT2, HAND2, LEF1, LYAR, CFI, STK10, HSPA9, STING1, C7, ULBP3, ULBP1, TRIM40, TUBB, MICA, CNR1, RAB44, SLC39A7, RAB32, TWIST1, SEMA3C, RARRES2, GPER1, RAB33A, VEGFD, BMX, DOCK11, CD99L2, TFE3, ST3GAL1, ENPP2, POLR3D, NFIL…
GO:1901016	regulation of potassium ion transmembrane transporter activity	34	5	1.72	0.02666	CASQ2, ACTN2, ANK2, FHL1, NEDD4L
GO:0002474	antigen processing and presentation of peptide antigen via MHC class I	34	5	1.72	0.02666	ULBP3, ULBP1, MICA, PDIA3, CALR
GO:0001912	positive regulation of leukocyte mediated cytotoxicity	46	6	2.32	0.02713	ULBP3, ULBP1, MICA, ITGAM, NECTIN2, PVR
GO:0001508	action potential	104	14	5.25	0.02733	RYR2, TACR1, SCN9A, ANK2, HCN1, CNR1, GRIK2, GPER1, FGF13, GNA14, NTRK2, CACNA1C, NEDD4L, KCNB1
GO:1990778	protein localization to cell periphery	314	24	15.85	0.02823	ACTN2, PKDCC, VAMP5, SPTBN1, ITGB1BP1, EPHA3, NECTIN3, STAC, CPLX1, ANK2, DAB2, EPB41L2, RAMP3, HYCC1, GPER1, FGF13, ANK1, ARL3, OPTN, PTPN9, EPB41L3, KCNB1, ARFRP1, BSG
GO:0035966	response to topologically incorrect protein	143	13	7.22	0.0287	BCL2L11, WFS1, DNAJC18, HSP90AB1, CREB3, HSPA5, HSPA8, SERPINH1, CREB3L1, OPTN, THBS1, BFAR, EDEM2
GO:0009612	response to mechanical stimulus	173	15	8.73	0.02878	CLCN6, KCNK2, CAPN2, GADD45A, RYR2, TACR1, SCN9A, TMEM150C, ADGRV1, AQP1, PKD1L1, HABP4, THBS1, ITGAM, COL6A1
GO:0006986	response to unfolded protein	129	12	6.51	0.02974	BCL2L11, WFS1, HSP90AB1, CREB3, HSPA5, HSPA8, SERPINH1, CREB3L1, OPTN, THBS1, BFAR, EDEM2
GO:0003407	neural retina development	47	6	2.37	0.02982	HCN1, SDK1, ZHX2, NTRK2, THY1, SOX8
GO:0043537	negative regulation of blood vessel endothelial cell migration	35	5	1.77	0.02985	GADD45A, ITGB1BP1, MEOX2, MMRN2, THBS1
GO:0098876	vesicle-mediated transport to the plasma membrane	144	13	7.27	0.03016	SNX7, ACTN2, PKDCC, RAB17, VAMP5, SPTBN1, CPLX1, BVES, STEAP2, DENND1A, ARL3, OPTN, ARFRP1
GO:0045766	positive regulation of angiogenesis	144	13	7.27	0.03016	SFRP2, FGF1, TWIST1, AQP1, VEGFD, FLT1, CMA1, PRKD1, THBS1, ITGAX, SPHK1, TNFSF12, HSPB6
GO:0045664	regulation of neuron differentiation	144	13	7.27	0.03016	MEIS1, HOXD3, CNTN4, ETV5, SFRP2, ADRA2C, ZHX2, GDPD5, SOCS2, SOX8, GPRC5B, TCF4, CALR
GO:0010975	regulation of neuron projection development	382	28	19.28	0.03052	ABL2, HECW2, ITM2C, RAB17, CHN1, ABI2, PTPRG, EPHA3, SEMA3B, SLIT2, SFRP2, TENM3, ENC1, DAB2, UST, CNR1, SEMA3C, PLXNA3, FGF13, NTRK2, THY1, APBB1, NFATC4, PRKD1, PTPN9, NTN1, TRPV2, NEDD4L
GO:0086005	ventricular cardiac muscle cell action potential	24	4	1.21	0.03054	RYR2, ANK2, CACNA1C, NEDD4L
GO:0002313	mature B cell differentiation involved in immune response	24	4	1.21	0.03054	DOCK11, ST3GAL1, LGALS1, MFNG
GO:0002719	negative regulation of cytokine production involved in immune response	24	4	1.21	0.03054	TWIST1, SMAD7, AXL, BST2
GO:0098901	regulation of cardiac muscle cell action potential	24	4	1.21	0.03054	RYR2, ANK2, FGF13, CACNA1C
GO:0035239	tube morphogenesis	758	68	38.25	0.03061	HSPG2, GADD45A, RYR2, OSR1, MEIS1, LRP2, NCL, BCL2L11, ATOH8, ITGB1BP1, COL8A1, ADAMTS9, APOD, HEG1, SLIT2, SFRP2, HAND2, LEF1, ENPEP, ADAMTS12, KLHL3, IRX1, FGF1, ECSCR, RSPO3, CCN2, MEOX2, TWIST1, PODXL, AQP1, THSD7A, VEGFD, DLC1, SULF1, SOX17, COL15A1, NTRK2, CREB3L1, EFEMP2, JAM3, THY1, MMRN2, VSTM4, PTPRB, FLT1, RHOJ, NFATC4, CMA1, PRKD1, THBS1, MFGE8, ITGAX, SOX8, NTN1, HS3ST3A1, SPHK1, ITG…
GO:0071300	cellular response to retinoic acid	60	7	3.03	0.03067	ABL2, OSR1, EPHA3, HAND2, AQP1, SNW1, ALDH1A2
GO:0001921	positive regulation of receptor recycling	14	3	0.71	0.0307	ECE1, BVES, RAMP3
GO:1903894	regulation of IRE1-mediated unfolded protein response	14	3	0.71	0.0307	BCL2L11, HSPA5, BFAR
GO:0002091	negative regulation of receptor internalization	14	3	0.71	0.0307	WDR54, LRPAP1, ANKRD13B
GO:0035672	oligopeptide transmembrane transport	14	3	0.71	0.0307	SLC26A6, SLC15A3, ABCC1
GO:1901380	negative regulation of potassium ion transmembrane transport	14	3	0.71	0.0307	CASQ2, ACTN2, NEDD4L
GO:0042423	catecholamine biosynthetic process	14	3	0.71	0.0307	PARK7, HAND2, HDC
GO:0009713	catechol-containing compound biosynthetic process	14	3	0.71	0.0307	PARK7, HAND2, HDC
GO:0042983	amyloid precursor protein biosynthetic process	14	3	0.71	0.0307	SOAT1, ITM2C, BACE2
GO:0042984	regulation of amyloid precursor protein biosynthetic process	14	3	0.71	0.0307	SOAT1, ITM2C, BACE2
GO:0032488	Cdc42 protein signal transduction	14	3	0.71	0.0307	RHOU, RHOJ, NTN1
GO:1900102	negative regulation of endoplasmic reticulum unfolded protein response	14	3	0.71	0.0307	WFS1, HSPA5, BFAR
GO:0051928	positive regulation of calcium ion transport	87	9	4.39	0.03102	RYR2, STAC, WFS1, ANK2, GPER1, TRPC6, THY1, TRPV2, MCHR1
GO:0001944	vasculature development	659	61	33.25	0.03127	FLVCR1, PDPN, HSPG2, GADD45A, OSR1, MEIS1, LRP2, NCL, ITGB1BP1, COL8A1, ADAMTS9, APOD, HEG1, SLIT2, SFRP2, HAND2, LEF1, ENPEP, FGF1, ECSCR, RSPO3, CCN2, MEOX2, TWIST1, SEMA3C, AQP1, THSD7A, GPER1, VEGFD, SULF1, SOX17, COL15A1, NTRK2, CREB3L1, EFEMP2, JAM3, THY1, MMRN2, VSTM4, PTPRB, FLT1, RHOJ, NFATC4, CMA1, PRKD1, THBS1, ALDH1A2, MFGE8, TMEM204, ITGAX, AP2B1, ARHGEF15, SPHK1, ITGA2B, TNFSF12, FK…
GO:0030154	cell differentiation	3335	215	168.29	0.03142	PRDM16, TNFRSF1B, TBX15, SOAT1, SOX13, FLVCR1, ECE1, PDPN, HSPG2, MAST2, CSRP1, CAPN2, SDF4, PLA2G2A, ABL2, ACTN2, OSR1, PKDCC, MEIS1, HECW2, TWIST2, ITM2C, COL5A2, LRP2, TNFAIP6, ARID5A, LOXL3, TRAK2, IL18R1, HOXD10, HOXD9, HOXD4, HOXD3, RAB17, VAMP5, ATOH8, ITGB1BP1, CHN1, ABI2, PTPRG, CNTN4, EPHA3, COL8A1, CMTM7, FSTL1, ADAMTS9, ETV5, KLF15, ARIH2, SEMA3B, SLC26A6, CHRD, APOD, HEG1, MSX1, SLIT…
GO:0030182	neuron differentiation	1112	73	56.11	0.03159	ECE1, ABL2, MEIS1, HECW2, ITM2C, LRP2, HOXD10, HOXD9, HOXD3, RAB17, CHN1, ABI2, PTPRG, CNTN4, EPHA3, ETV5, SEMA3B, APOD, SLIT2, DCLK2, SFRP2, TENM3, HAND2, ADRA2C, UCHL1, PALLD, ADGRV1, HCN1, IRX1, SLIT3, ENC1, DAB2, CTNND2, UST, CNR1, TNXB, SEMA3C, SDK1, NYAP1, PLXNA3, VEGFD, FGF13, ZHX2, LRP12, GBA2, NTRK2, GDPD5, THY1, APBB1, ARL3, PRKG1, SOCS2, HOXC8, NFATC4, PRKD1, ALDH1A2, MYEF2, PTPN9, MAP…
GO:0048869	cellular developmental process	3336	215	168.34	0.03184	PRDM16, TNFRSF1B, TBX15, SOAT1, SOX13, FLVCR1, ECE1, PDPN, HSPG2, MAST2, CSRP1, CAPN2, SDF4, PLA2G2A, ABL2, ACTN2, OSR1, PKDCC, MEIS1, HECW2, TWIST2, ITM2C, COL5A2, LRP2, TNFAIP6, ARID5A, LOXL3, TRAK2, IL18R1, HOXD10, HOXD9, HOXD4, HOXD3, RAB17, VAMP5, ATOH8, ITGB1BP1, CHN1, ABI2, PTPRG, CNTN4, EPHA3, COL8A1, CMTM7, FSTL1, ADAMTS9, ETV5, KLF15, ARIH2, SEMA3B, SLC26A6, CHRD, APOD, HEG1, MSX1, SLIT…
GO:0002009	morphogenesis of an epithelium	424	33	21.4	0.03232	PDPN, RYR2, OSR1, LRP2, SLIT2, SFRP2, HAND2, LEF1, FST, ADAMTS12, KLHL3, IRX1, FGF1, RSPO3, TWIST1, PLOD3, SEMA3C, PODXL, DLC1, SULF1, SOX17, MMRN2, NFATC4, ALDH1A2, ITGAX, TGFB1I1, SOX8, NTN1, HS3ST3A1, HOXB7, GREB1L, TGM2, CTSZ
GO:2001238	positive regulation of extrinsic apoptotic signaling pathway	48	6	2.42	0.03269	ITM2C, GPER1, SRPX, THBS1, PDIA3, TNFSF12
GO:0030514	negative regulation of BMP signaling pathway	48	6	2.42	0.03269	LRP2, TNFAIP6, CHRD, SFRP2, HTRA3, SMAD7
GO:0002456	T cell mediated immunity	102	10	5.15	0.03293	TNFRSF1B, ARID5A, IL18R1, RFTN1, ULBP3, ULBP1, MICA, SMAD7, NECTIN2, PVR
GO:0050900	leukocyte migration	319	24	16.1	0.03313	ABL2, TACR1, TNFAIP6, ITGA9, APOD, SLIT2, STK10, RARRES2, VEGFD, CD99L2, CREB3, ST3GAL4, JAM3, THY1, CALCA, EPS8, FLT1, THBS1, PPIB, ITGA2B, CD300H, CALR, BSG, JAM2
GO:0048846	axon extension involved in axon guidance	36	5	1.82	0.03328	SEMA3B, SLIT2, SLIT3, SEMA3C, PLXNA3
GO:0001937	negative regulation of endothelial cell proliferation	36	5	1.82	0.03328	ATOH8, SULF1, MMRN2, FLT1, THBS1
GO:0051480	regulation of cytosolic calcium ion concentration	36	5	1.82	0.03328	RYR2, CNR1, GPER1, TRPC6, CALCA
GO:1902284	neuron projection extension involved in neuron projection guidance	36	5	1.82	0.03328	SEMA3B, SLIT2, SLIT3, SEMA3C, PLXNA3
GO:2000008	regulation of protein localization to cell surface	36	5	1.82	0.03328	ACTN2, RAB11FIP5, HSP90AB1, MAP1A, NEDD4L
GO:1903224	regulation of endodermal cell differentiation	6	2	0.3	0.03331	COL5A2, SOX17
GO:1905065	positive regulation of vascular associated smooth muscle cell differentiation	6	2	0.3	0.03331	GPER1, EFEMP2
GO:1905049	negative regulation of metallopeptidase activity	6	2	0.3	0.03331	TIMP1, TIMP2
GO:0019532	oxalate transport	6	2	0.3	0.03331	SLC26A6, SLC26A11
GO:0035744	T-helper 1 cell cytokine production	6	2	0.3	0.03331	ARID5A, IL18R1
GO:0099541	trans-synaptic signaling by lipid	6	2	0.3	0.03331	CNR1, DAGLA
GO:0099542	trans-synaptic signaling by endocannabinoid	6	2	0.3	0.03331	CNR1, DAGLA
GO:0051414	response to cortisol	6	2	0.3	0.03331	SLIT2, SLIT3
GO:1903588	negative regulation of blood vessel endothelial cell proliferation involved in sprouting angiogenesis	6	2	0.3	0.03331	MMRN2, THBS1
GO:0006182	cGMP biosynthetic process	6	2	0.3	0.03331	GUCY1A1, GUCY1B1
GO:0002397	MHC class I protein complex assembly	6	2	0.3	0.03331	PDIA3, CALR
GO:0031547	brain-derived neurotrophic factor receptor signaling pathway	6	2	0.3	0.03331	NTRK2, NFATC4
GO:0043569	negative regulation of insulin-like growth factor receptor signaling pathway	6	2	0.3	0.03331	INPPL1, CILP
GO:2000051	negative regulation of non-canonical Wnt signaling pathway	6	2	0.3	0.03331	SFRP2, SFRP4
GO:0046549	retinal cone cell development	6	2	0.3	0.03331	HCN1, THY1
GO:0014831	gastro-intestinal system smooth muscle contraction	6	2	0.3	0.03331	SULF1, SULF2
GO:0070474	positive regulation of uterine smooth muscle contraction	6	2	0.3	0.03331	TACR1, GPER1
GO:0002502	peptide antigen assembly with MHC class I protein complex	6	2	0.3	0.03331	PDIA3, CALR
GO:0045843	negative regulation of striated muscle tissue development	6	2	0.3	0.03331	LEF1, TWIST1
GO:0061181	regulation of chondrocyte development	6	2	0.3	0.03331	PTHLH, SMAD7
GO:0097503	sialylation	6	2	0.3	0.03331	ST3GAL1, ST3GAL4
GO:2000554	regulation of T-helper 1 cell cytokine production	6	2	0.3	0.03331	ARID5A, IL18R1
GO:2000556	positive regulation of T-helper 1 cell cytokine production	6	2	0.3	0.03331	ARID5A, IL18R1
GO:0090596	sensory organ morphogenesis	205	21	10.34	0.0344	OSR1, MEIS1, COL5A2, ABI2, COL8A1, NECTIN3, MSX1, TENM3, HCN1, SOBP, TWIST1, INSIG1, AQP1, SDK1, ZHX2, NTRK2, THY1, MFAP5, SOX8, NTN1, TRIOBP
GO:0052652	cyclic purine nucleotide metabolic process	30	7	1.51	0.03449	PDE1A, GUCY1A1, GUCY1B1, PDE10A, PTHLH, ADCY4, PDE9A
GO:0002687	positive regulation of leukocyte migration	132	12	6.66	0.03468	ABL2, TACR1, RARRES2, VEGFD, CD99L2, CREB3, JAM3, THY1, THBS1, ITGA2B, CALR, JAM2
GO:1904018	positive regulation of vasculature development	147	13	7.42	0.03485	SFRP2, FGF1, TWIST1, AQP1, VEGFD, FLT1, CMA1, PRKD1, THBS1, ITGAX, SPHK1, TNFSF12, HSPB6
GO:0086019	cell-cell signaling involved in cardiac conduction	25	4	1.26	0.03495	CASQ2, RYR2, ANK2, CACNA1C
GO:0150077	regulation of neuroinflammatory response	25	4	1.26	0.03495	TNFRSF1B, DAGLA, IGF1, SPHK1
GO:2000316	regulation of T-helper 17 type immune response	25	4	1.26	0.03495	ARID5A, LOXL3, BATF, SMAD7
GO:0097205	renal filtration	25	4	1.26	0.03495	KIRREL1, AQP1, SULF1, SULF2
GO:0045666	positive regulation of neuron differentiation	62	7	3.13	0.03586	HOXD3, ETV5, ADRA2C, GDPD5, SOCS2, GPRC5B, TCF4
GO:0043001	Golgi to plasma membrane protein transport	37	5	1.87	0.03694	PKDCC, VAMP5, SPTBN1, OPTN, ARFRP1
GO:0003091	renal water homeostasis	15	3	0.76	0.03697	WFS1, AKR1B1, AQP1
GO:0071895	odontoblast differentiation	15	3	0.76	0.03697	MSX1, LEF1, TUBB
GO:0018146	keratan sulfate biosynthetic process	15	3	0.76	0.03697	ST3GAL1, ST3GAL4, CHST6
GO:2000095	regulation of Wnt signaling pathway, planar cell polarity pathway	15	3	0.76	0.03697	SFRP2, DAB2, RSPO3
GO:0002486	antigen processing and presentation of endogenous peptide antigen via MHC class I via ER pathway, TAP-independent	15	3	0.76	0.03697	ULBP3, ULBP1, MICA
GO:0061050	regulation of cell growth involved in cardiac muscle cell development	15	3	0.76	0.03697	PI16, COL14A1, IGF1
GO:0006517	protein deglycosylation	15	3	0.76	0.03697	PARK7, ENGASE, EDEM2
GO:0060562	epithelial tube morphogenesis	280	24	14.13	0.0372	RYR2, OSR1, LRP2, SLIT2, SFRP2, HAND2, LEF1, ADAMTS12, KLHL3, IRX1, FGF1, TWIST1, PODXL, DLC1, SOX17, MMRN2, NFATC4, ITGAX, SOX8, NTN1, HS3ST3A1, HOXB7, GREB1L, CTSZ
GO:2001257	regulation of cation channel activity	76	8	3.84	0.03724	CASQ2, ACTN2, STAC, ANK2, CLIC2, FGF13, CACNB1, FKBP1A
GO:0070252	actin-mediated cell contraction	76	8	3.84	0.03724	PDPN, RYR2, SCN9A, ANK2, EPDR1, FGF13, CACNA1C, NEDD4L
GO:0009100	glycoprotein metabolic process	323	24	16.3	0.0375	SOAT1, PARK7, MGAT4A, ITM2C, CHST10, RPN1, SLC39A8, ADAMTS12, MGAT1, UST, PLOD3, SULF1, ST3GAL1, ST3GAL4, IGF1, PMM2, HS3ST3A1, ENGASE, EDEM2, SULF2, MGAT3, A4GALT, BACE2, POFUT2
GO:0043010	camera-type eye development	254	24	12.82	0.03774	MEIS1, ABI2, COL8A1, NECTIN3, TENM3, HCN1, TWIST1, AQP1, SDK1, ZHX2, MYOM2, NTRK2, RCN1, PLAAT3, THY1, VSTM4, CACNA1C, FLT1, RHOJ, ALDH1A2, SOX8, ARHGEF15, BIRC7, SPRED3
GO:0003008	system process	1288	97	65	0.03882	TNFRSF1B, KCNK2, CASQ2, ECE1, KIRREL1, RYR2, RAB11FIP5, TACR1, MEIS1, LRP2, HOXD10, CHST10, SCN9A, ITGB1BP1, ITGA9, FAM107A, KLF15, SLC26A6, STAC, HEG1, SLIT2, TMEM150C, HAND2, GUCY1A1, GUCY1B1, LEF1, WFS1, ENPEP, ADRA2C, UCHL1, ATP8A1, ANK2, SORBS2, ADGRV1, HCN1, KLHL3, DAB2, BVES, SOBP, SERPINB6, CNR1, GRIK2, PI16, RAMP3, PLOD3, AKR1B1, AQP1, GPER1, TBXAS1, MAGED2, CLIC2, FGF13, SULF1, MYOM2, C…
GO:0008285	negative regulation of cell population proliferation	595	40	30.03	0.03883	KCNK2, PDPN, HSPG2, PLA2G2A, COPS8, LIMS2, ATOH8, ITGB1BP1, CBLB, APOD, MSX1, SFRP2, SLIT3, DAB2, SFRP4, GPER1, SRPX, DLC1, SULF1, PTGDR2, NOX4, EFEMP2, LRRC32, INPPL1, TSPAN32, PRKG1, MMRN2, CTBP2, IGFBP6, P3H3, PTHLH, RERG, FLT1, CGRRF1, THBS1, ALDH1A2, TGFB1I1, SMAD7, PKN1, PDE9A
GO:0007264	small GTPase-mediated signal transduction	458	32	23.11	0.03892	RHOU, PDPN, PARK7, ABL2, CDC42EP3, DOK1, CHN1, ABI2, FGD5, HEG1, SLIT2, RASGRF2, RAB33A, DOCK11, DLC1, DENND1A, ARHGEF17, ARHGAP20, ARL3, RASGEF1A, EPS8, IGF1, RERG, SPATA13, RHOJ, AKAP13, CGNL1, ARHGEF15, NTN1, TGM2, DOK5, STMN3
GO:0097035	regulation of membrane lipid distribution	50	6	2.52	0.03893	ATP8B2, PLSCR4, ATP8A1, GBA2, ATP10A, ABCC1
GO:0009187	cyclic nucleotide metabolic process	31	7	1.56	0.0392	PDE1A, GUCY1A1, GUCY1B1, PDE10A, PTHLH, ADCY4, PDE9A
GO:0008207	C21-steroid hormone metabolic process	26	4	1.31	0.03971	DAB2, AKR1B1, AKR1C2, AKR1C1
GO:0070293	renal absorption	26	4	1.31	0.03971	KIRREL1, KLHL3, AQP1, MAGED2
GO:0009408	response to heat	91	9	4.59	0.03979	STAC, FGF1, HSP90AB1, MICA, CLPB, CALCA, IGF1, THBS1, HSPB6
GO:1901879	regulation of protein depolymerization	77	8	3.89	0.0398	ACTN2, SPTBN1, FGF13, MID1, EPS8, CFL2, MAP1A, TRIOBP
GO:0006813	potassium ion transport	135	12	6.81	0.04018	KCNK2, CASQ2, ACTN2, KCNK3, ANK2, HCN1, SLC12A7, AQP1, FHL1, CD63, NEDD4L, KCNB1
GO:0048562	embryonic organ morphogenesis	228	18	11.51	0.04023	TBX15, FLVCR1, RYR2, OSR1, HOXD10, HOXD9, HOXD4, HOXD3, MSX1, HAND2, SOBP, TWIST1, INSIG1, SOX17, MFAP5, NTN1, HOXB7, TRIOBP
GO:0055010	ventricular cardiac muscle tissue morphogenesis	38	5	1.92	0.04084	RYR2, LRP2, HEG1, SMAD7, FKBP1A
GO:0040017	positive regulation of locomotion	518	43	26.14	0.04181	PDPN, ABL2, TACR1, TWIST2, TNFAIP6, ATOH8, ITGB1BP1, FAM107A, SEMA3B, SLIT2, LEF1, ATP8A1, FGF1, DAB2, DAAM2, BVES, TWIST1, SEMA3C, PODXL, RARRES2, AQP1, GPER1, VEGFD, CD99L2, ENPP2, CREB3, HSPA5, JAM3, THY1, IGF1, F10, FLT1, RHOJ, PRKD1, THBS1, ITGAX, NTN1, SPHK1, CAVIN1, STAT5A, ITGA2B, CALR, JAM2
GO:0009719	response to endogenous stimulus	1367	105	68.98	0.04198	PRDM16, TNFRSF1B, CASQ2, USF1, SRSF4, NUDC, PRKAA2, CAPN2, PARK7, ACTN2, RYR2, FMOD, LTBP1, TACR1, TWIST2, COL5A2, LRP2, FNDC4, NCL, BCL2L11, TNFAIP6, ARID5A, ITGB1BP1, FAM107A, FSTL1, TIMP4, KLF15, SLC26A6, CHRD, MSX1, SLIT2, ADAMTS3, SFRP2, SAP30, CSN1S1, HTRA3, LEF1, FST, ADAMTS12, HCN1, FGF1, SLIT3, DAB2, HSP90AB1, CCN2, TNXB, TWIST1, RAMP3, SFRP4, GRB10, ELAPOR2, INSIG1, RARRES2, AQP1, PKD1L…
GO:0032535	regulation of cellular component size	327	24	16.5	0.04228	CLCN6, KIRREL1, ACTN2, TMSB10, CDC42EP3, SPTBN1, SEMA3B, SLIT2, PRR16, SLC12A7, DAAM2, SEMA3C, AQP1, PLXNA3, FGF13, GBA2, EPS8, PRKD1, CFL2, RILP, NTN1, TRPV2, TRIOBP, COL6A1
GO:0031343	positive regulation of cell killing	51	6	2.57	0.04232	ULBP3, ULBP1, MICA, ITGAM, NECTIN2, PVR
GO:1901379	regulation of potassium ion transmembrane transport	51	6	2.57	0.04232	CASQ2, ACTN2, ANK2, FHL1, CD63, NEDD4L
GO:0060993	kidney morphogenesis	78	8	3.94	0.04247	OSR1, KLHL3, IRX1, FGF1, SOX8, HS3ST3A1, HOXB7, GREB1L
GO:0001657	ureteric bud development	78	8	3.94	0.04247	OSR1, SLIT2, FGF1, SOX8, HS3ST3A1, HOXB7, SMAD7, GREB1L
GO:0071674	mononuclear cell migration	167	14	8.43	0.0431	ABL2, APOD, SLIT2, STK10, RARRES2, CD99L2, CREB3, JAM3, CALCA, EPS8, FLT1, THBS1, CALR, JAM2
GO:0048592	eye morphogenesis	121	15	6.11	0.04366	MEIS1, COL5A2, ABI2, COL8A1, NECTIN3, TENM3, HCN1, TWIST1, AQP1, SDK1, ZHX2, NTRK2, THY1, MFAP5, SOX8
GO:0050961	detection of temperature stimulus involved in sensory perception	16	3	0.81	0.04384	SCN9A, GRIK2, CALCA
GO:0002484	antigen processing and presentation of endogenous peptide antigen via MHC class I via ER pathway	16	3	0.81	0.04384	ULBP3, ULBP1, MICA
GO:0002476	antigen processing and presentation of endogenous peptide antigen via MHC class Ib	16	3	0.81	0.04384	ULBP3, ULBP1, MICA
GO:0006857	oligopeptide transport	16	3	0.81	0.04384	SLC26A6, SLC15A3, ABCC1
GO:2000353	positive regulation of endothelial cell apoptotic process	16	3	0.81	0.04384	ECSCR, GPER1, THBS1
GO:0097501	stress response to metal ion	16	3	0.81	0.04384	PARK7, SLC39A8, MT1A
GO:0001936	regulation of endothelial cell proliferation	122	11	6.16	0.04415	HSPG2, ATOH8, VEGFD, SULF1, MMRN2, FLT1, PRKD1, THBS1, ALDH1A2, STAT5A, TNFSF12
GO:0046068	cGMP metabolic process	12	5	0.61	0.04475	PDE1A, GUCY1A1, GUCY1B1, PDE10A, PDE9A
GO:0034446	substrate adhesion-dependent cell spreading	93	9	4.69	0.04475	PDPN, LIMS2, ITGB1BP1, DAB2, BVES, AXL, CALR, TRIOBP, PARVB
GO:0035456	response to interferon-beta	27	4	1.36	0.04482	CAPN2, STING1, SHFL, BST2
GO:0086004	regulation of cardiac muscle cell contraction	27	4	1.36	0.04482	RYR2, ANK2, FGF13, CACNA1C
GO:0034694	response to prostaglandin	27	4	1.36	0.04482	PRKAA2, AKR1C2, A2M, PTGER2
GO:0051495	positive regulation of cytoskeleton organization	168	14	8.48	0.04494	KIRREL1, ACTN2, TACR1, CDC42EP3, ANKRD53, ITGB1BP1, ABI2, SYNPO2, SYNPO, CCN2, PLXNA3, PRKD1, CFL2, ARHGEF15
GO:0086002	cardiac muscle cell action potential involved in contraction	39	5	1.97	0.04497	RYR2, SCN9A, ANK2, CACNA1C, NEDD4L
GO:0007019	microtubule depolymerization	39	5	1.97	0.04497	FGF13, MID1, MAP1A, KIF19, STMN3
GO:0035442	dipeptide transmembrane transport	7	2	0.35	0.04509	SLC26A6, SLC15A3
GO:0048865	stem cell fate commitment	7	2	0.35	0.04509	SFRP2, SOX17
GO:0072177	mesonephric duct development	7	2	0.35	0.04509	OSR1, GREB1L
GO:0072239	metanephric glomerulus vasculature development	7	2	0.35	0.04509	OSR1, AQP1
GO:0015791	polyol transmembrane transport	7	2	0.35	0.04509	SLC26A6, AQP1
GO:0060363	cranial suture morphogenesis	7	2	0.35	0.04509	TWIST1, INSIG1
GO:0048635	negative regulation of muscle organ development	7	2	0.35	0.04509	LEF1, TWIST1
GO:0086015	SA node cell action potential	7	2	0.35	0.04509	RYR2, ANK2
GO:0086018	SA node cell to atrial cardiac muscle cell signaling	7	2	0.35	0.04509	RYR2, ANK2
GO:0035860	glial cell-derived neurotrophic factor receptor signaling pathway	7	2	0.35	0.04509	SULF1, SULF2
GO:0099612	protein localization to axon	7	2	0.35	0.04509	EPB41L3, COPE
GO:0044557	relaxation of smooth muscle	7	2	0.35	0.04509	GUCY1A1, PRKG1
GO:0046149	pigment catabolic process	7	2	0.35	0.04509	ABCC1, BLVRB
GO:0030091	protein repair	7	2	0.35	0.04509	PARK7, MSRB3
GO:0060536	cartilage morphogenesis	7	2	0.35	0.04509	MSX1, HAND2
GO:0042167	heme catabolic process	7	2	0.35	0.04509	ABCC1, BLVRB
GO:0061004	pattern specification involved in kidney development	7	2	0.35	0.04509	OSR1, IRX1
GO:0006591	ornithine metabolic process	7	2	0.35	0.04509	AZIN2, ASL
GO:1990709	presynaptic active zone organization	7	2	0.35	0.04509	CTBP2, PCDH17
GO:0006521	regulation of cellular amino acid metabolic process	7	2	0.35	0.04509	PARK7, BCKDK
GO:0010454	negative regulation of cell fate commitment	7	2	0.35	0.04509	LOXL3, SFRP2
GO:0036022	limb joint morphogenesis	7	2	0.35	0.04509	OSR1, COL6A1
GO:0036015	response to interleukin-3	7	2	0.35	0.04509	IL3RA, CSF2RB
GO:0036016	cellular response to interleukin-3	7	2	0.35	0.04509	IL3RA, CSF2RB
GO:0002866	positive regulation of acute inflammatory response to antigenic stimulus	7	2	0.35	0.04509	PARK7, CNR1
GO:0019062	virion attachment to host cell	7	2	0.35	0.04509	HSP90AB1, NECTIN2
GO:0042670	retinal cone cell differentiation	7	2	0.35	0.04509	HCN1, THY1
GO:0010752	regulation of cGMP-mediated signaling	7	2	0.35	0.04509	PDE10A, THBS1
GO:1905936	regulation of germ cell proliferation	7	2	0.35	0.04509	PTGDR2, FANCA
GO:0045588	positive regulation of gamma-delta T cell differentiation	7	2	0.35	0.04509	SOX13, LEF1
GO:0070100	negative regulation of chemokine-mediated signaling pathway	7	2	0.35	0.04509	SLIT2, SLIT3
GO:0072048	renal system pattern specification	7	2	0.35	0.04509	OSR1, IRX1
GO:1901984	negative regulation of protein acetylation	7	2	0.35	0.04509	PARK7, KLF15
GO:0042985	negative regulation of amyloid precursor protein biosynthetic process	7	2	0.35	0.04509	ITM2C, BACE2
GO:0042938	dipeptide transport	7	2	0.35	0.04509	SLC26A6, SLC15A3
GO:0072163	mesonephric epithelium development	79	8	3.99	0.04527	OSR1, SLIT2, FGF1, SOX8, HS3ST3A1, HOXB7, SMAD7, GREB1L
GO:0072164	mesonephric tubule development	79	8	3.99	0.04527	OSR1, SLIT2, FGF1, SOX8, HS3ST3A1, HOXB7, SMAD7, GREB1L
GO:0072171	mesonephric tubule morphogenesis	52	6	2.62	0.04588	OSR1, FGF1, SOX8, HS3ST3A1, HOXB7, GREB1L
GO:0048646	anatomical structure formation involved in morphogenesis	973	84	49.1	0.04647	PDPN, HSPG2, CSRP1, CAPN2, GADD45A, ACTN2, OSR1, MEIS1, COL5A2, LRP2, NCL, BCL2L11, ATOH8, SPTBN1, ITGB1BP1, COL8A1, ADAMTS9, APOD, MSX1, SLIT2, SFRP2, HAND2, LEF1, ENPEP, ANK2, IRX1, FGF1, ECSCR, RSPO3, CCN2, MEOX2, TWIST1, SEMA3C, PODXL, CCDC136, AQP1, THSD7A, SDK1, PLXNA3, VEGFD, DLC1, SULF1, MYOM2, SOX17, COL15A1, DMRT2, CREB3L1, JAM3, THY1, MMRN2, VSTM4, PTPRB, C12orf43, FLT1, RHOJ, NFATC4, …
GO:0002040	sprouting angiogenesis	122	14	6.16	0.04708	ITGB1BP1, ADAMTS9, SLIT2, LEF1, FGF1, RSPO3, MEOX2, VEGFD, CREB3L1, MMRN2, VSTM4, RHOJ, THBS1, KLF2
GO:0001667	ameboidal-type cell migration	392	30	19.78	0.04791	GADD45A, TACR1, ATOH8, ITGB1BP1, PTPRG, FSTL1, ADAMTS9, SEMA3B, SLIT2, HAND2, FGF1, DAAM2, MEOX2, TWIST1, SEMA3C, AQP1, TIMP1, ENPP2, SOX17, MMRN2, VSTM4, RHOJ, PRKD1, THBS1, SOX8, CYGB, STAT5A, TNFSF12, PKN1, CALR
GO:0048738	cardiac muscle tissue development	191	20	9.64	0.04826	KCNK2, ACTN2, RYR2, MEIS1, LRP2, ADAMTS9, HEG1, MSX1, SORBS2, BVES, PI16, COL14A1, NOX4, PRKG1, IGF1, ALDH1A2, AKAP13, SMAD7, FKBP1A, CALR
GO:0009266	response to temperature stimulus	139	12	7.01	0.04843	SCN9A, STAC, FGF1, HSP90AB1, MICA, GRIK2, CLPB, CALCA, IGF1, THBS1, TRPV2, HSPB6
GO:0009653	anatomical structure morphogenesis	2128	166	107.38	0.04876	TNFRSF1B, TBX15, RHOU, SOX13, FLVCR1, ECE1, PDPN, HSPG2, CSRP1, CAPN2, GADD45A, ACTN2, RYR2, OSR1, PKDCC, MEIS1, HECW2, COL5A2, CDC42EP3, LRP2, NCL, BCL2L11, HOXD10, HOXD9, HOXD8, HOXD4, HOXD3, LIMS2, ATOH8, SPTBN1, ITGB1BP1, CHN1, ABI2, FGD5, CNTN4, EPHA3, COL8A1, NECTIN3, ADAMTS9, IGF2BP2, SEMA3B, APOD, HEG1, MSX1, SLIT2, SFRP2, TENM3, HAND2, LEF1, ENPEP, UCHL1, PALLD, ANK2, FST, ADAMTS12, HCN1…
GO:0006458	'de novo' protein folding	40	5	2.02	0.04935	DNAJC18, HSPA9, HSPA5, HSPA8, FKBP1A
GO:0051058	negative regulation of small GTPase mediated signal transduction	53	6	2.67	0.04963	ABL2, HEG1, SLIT2, DLC1, CGNL1, STMN3
GO:0008652	amino acid biosynthetic process	53	6	2.67	0.04963	PARK7, PLOD2, ASL, PLOD3, SRR, PYCR1
GO:2000242	negative regulation of reproductive process	53	6	2.67	0.04963	TIMP1, SULF1, PLAT, PTGDR2, IGF1, CALR
GO:0050896	response to stimulus	6526	385	329.32	0.05053	PRDM16, CLCN6, TNFRSF1B, RHOU, RGS5, SOX13, CENPS, KCNK2, CASQ2, URB2, USF1, ECE1, PDPN, SGIP1, HSPG2, ACKR1, SRSF4, ITGA10, NUDC, MAST2, PRKAA2, GBP5, CSRP1, MOB3C, YARS1, CAPN2, TP53BP2, GADD45A, SDF4, PARK7, PLA2G2A, ABL2, ACTN2, RYR2, FMOD, OSR1, LTBP1, RAB11FIP5, TCF7L1, TACR1, NEURL3, SH3RF3, COPS8, TWIST2, ITM2C, COL5A2, CDC42EP3, WDR54, LRP2, FNDC4, NOSTRIN, NCL, BCL2L11, TNFAIP6, ARID5A,…
GO:0006979	response to oxidative stress	350	25	17.66	0.05066	PRKAA2, CAPN2, PARK7, TACR1, ETV5, APOD, THG1L, MCTP1, CHCHD2, AQP1, RBPMS, IL18BP, AIFM2, MSRB3, STX2, PRKD1, ABCC1, SPHK1, CYGB, PYCR1, KLF2, AXL, MGAT3, COL6A1, RCAN1
GO:0010033	response to organic substance	2139	126	107.94	0.05066	TNFRSF1B, CASQ2, USF1, ACKR1, SRSF4, NUDC, PRKAA2, GBP5, CAPN2, SDF4, PARK7, ABL2, ACTN2, RYR2, OSR1, RAB11FIP5, TACR1, TWIST2, COL5A2, LRP2, NCL, BCL2L11, ARID5A, IL18R1, COL6A3, DOK1, RFTN1, FAM107A, EPHA3, TIMP4, PLSCR4, KLF15, SLC26A6, SLIT2, HAND2, CSN1S1, LEF1, WFS1, ANK2, FST, ADAMTS12, NDUFS4, HCN1, IRX1, DNAJC18, SLIT3, SLC12A7, DAB2, STING1, HSP90AB1, CNR1, RAB44, RAMP3, SFRP4, GRB10, I…
GO:0007156	homophilic cell adhesion via plasma membrane adhesion molecules	110	10	5.55	0.05097	CNTN4, NECTIN3, TENM3, PCDH18, PALLD, SDK1, AMIGO2, PCDH17, NECTIN2, PVR
GO:0010811	positive regulation of cell-substrate adhesion	110	10	5.55	0.05097	LIMS2, ITGB1BP1, COL8A1, FBLN2, EGFLAM, DAB2, EFEMP2, THY1, CALR, TRIOBP
GO:0009308	amine metabolic process	81	8	4.09	0.05121	AZIN2, PARK7, HAND2, HDC, BCKDK, ITGAM, AOC3, SMOX
GO:0001823	mesonephros development	81	8	4.09	0.05121	OSR1, SLIT2, FGF1, SOX8, HS3ST3A1, HOXB7, SMAD7, GREB1L
GO:0006487	protein N-linked glycosylation	67	7	3.38	0.05128	MGAT4A, RPN1, SLC39A8, MGAT1, ST3GAL1, PMM2, MGAT3
GO:0051865	protein autoubiquitination	67	7	3.38	0.05128	SH3RF3, RNF181, RNF4, RNF146, RNF122, BFAR, RNF185
GO:0035455	response to interferon-alpha	17	3	0.86	0.0513	AXL, BST2, MX2
GO:0032740	positive regulation of interleukin-17 production	17	3	0.86	0.0513	ARID5A, RFTN1, SPHK1
GO:0002089	lens morphogenesis in camera-type eye	17	3	0.86	0.0513	MEIS1, ABI2, NECTIN3
GO:0042339	keratan sulfate metabolic process	17	3	0.86	0.0513	ST3GAL1, ST3GAL4, CHST6
GO:0042474	middle ear morphogenesis	17	3	0.86	0.0513	OSR1, MSX1, INSIG1
GO:0002428	antigen processing and presentation of peptide antigen via MHC class Ib	17	3	0.86	0.0513	ULBP3, ULBP1, MICA
GO:0042755	eating behavior	17	3	0.86	0.0513	TACR1, UCHL1, COL6A1
GO:2000319	regulation of T-helper 17 cell differentiation	17	3	0.86	0.0513	LOXL3, BATF, SMAD7
GO:1902932	positive regulation of alcohol biosynthetic process	17	3	0.86	0.0513	FGF1, DAB2, GPER1
GO:0072079	nephron tubule formation	17	3	0.86	0.0513	OSR1, IRX1, SOX8
GO:2001026	regulation of endothelial cell chemotaxis	17	3	0.86	0.0513	FGF1, PRKD1, THBS1
GO:0120035	regulation of plasma membrane bounded cell projection organization	556	37	28.06	0.05159	PDPN, ABL2, HECW2, ITM2C, CDC42EP3, RAB17, CHN1, ABI2, PTPRG, EPHA3, ZMYND10, SEMA3B, SLIT2, SFRP2, TENM3, ENC1, DAB2, DAAM2, UST, CNR1, SEMA3C, PODXL, PLXNA3, DOCK11, FGF13, ENPP2, NTRK2, THY1, APBB1, EPS8, DZIP1, NFATC4, PRKD1, PTPN9, NTN1, TRPV2, NEDD4L
GO:0010977	negative regulation of neuron projection development	126	11	6.36	0.05354	ITM2C, PTPRG, SEMA3B, SLIT2, DAB2, SEMA3C, PLXNA3, FGF13, THY1, PTPN9, NTN1
GO:0050922	negative regulation of chemotaxis	54	6	2.72	0.05356	TNFAIP6, SEMA3B, SLIT2, SEMA3C, PLXNA3, THBS1
GO:0060415	muscle tissue morphogenesis	54	6	2.72	0.05356	RYR2, LRP2, HEG1, EFEMP2, SMAD7, FKBP1A
GO:0042267	natural killer cell mediated cytotoxicity	54	6	2.72	0.05356	ULBP3, ULBP1, TUBB, MICA, NECTIN2, PVR
GO:1900024	regulation of substrate adhesion-dependent cell spreading	54	6	2.72	0.05356	PDPN, LIMS2, ITGB1BP1, DAB2, CALR, TRIOBP
GO:0010718	positive regulation of epithelial to mesenchymal transition	54	6	2.72	0.05356	PDPN, LEF1, DAB2, TNXB, TWIST1, TGFB1I1
GO:0001914	regulation of T cell mediated cytotoxicity	41	5	2.07	0.05398	ULBP3, ULBP1, MICA, NECTIN2, PVR
GO:0045332	phospholipid translocation	41	5	2.07	0.05398	ATP8B2, PLSCR4, ATP8A1, ATP10A, ABCC1
GO:0006835	dicarboxylic acid transport	68	7	3.43	0.0548	LRP2, SLC26A6, PRAF2, NTRK2, PRKG1, SLC38A6, SLC26A11
GO:1904377	positive regulation of protein localization to cell periphery	68	7	3.43	0.0548	SPTBN1, EPHA3, STAC, EPB41L2, RAMP3, GPER1, PTPN9
GO:0007399	nervous system development	1988	131	100.32	0.05493	TNFRSF1B, SOX13, ECE1, HSPG2, SDF4, ABL2, MEIS1, HECW2, ITM2C, LRP2, LOXL3, TRAK2, HOXD10, HOXD9, HOXD3, RAB17, ATOH8, SPTBN1, CHN1, ABI2, PTPRG, CNTN4, EPHA3, ETV5, IGF2BP2, KLF15, SEMA3B, CHRD, APOD, MSX1, LDB2, SLIT2, DCLK2, SFRP2, TENM3, HAND2, PCDH18, LEF1, ADRA2C, UCHL1, PALLD, ANK2, VCAN, NDUFS4, ADGRV1, HCN1, IRX1, SLIT3, ENC1, SDHA, DAB2, CTNND2, DAAM2, UST, CNR1, TNXB, TWIST1, ELAPOR2, …
GO:0007266	Rho protein signal transduction	127	11	6.41	0.05608	RHOU, PDPN, ABL2, CDC42EP3, HEG1, DLC1, ARHGAP20, EPS8, RHOJ, AKAP13, NTN1
GO:1903846	positive regulation of cellular response to transforming growth factor beta stimulus	29	4	1.46	0.05609	HSP90AB1, SNW1, THBS1, TGFB1I1
GO:0030511	positive regulation of transforming growth factor beta receptor signaling pathway	29	4	1.46	0.05609	HSP90AB1, SNW1, THBS1, TGFB1I1
GO:1900101	regulation of endoplasmic reticulum unfolded protein response	29	4	1.46	0.05609	BCL2L11, WFS1, HSPA5, BFAR
GO:1901700	response to oxygen-containing compound	1316	79	66.41	0.05681	TNFRSF1B, USF1, SRSF4, NUDC, PRKAA2, GBP5, CAPN2, SDF4, PARK7, ABL2, ACTN2, OSR1, RAB11FIP5, TACR1, TWIST2, COL5A2, NCL, ARID5A, COL6A3, EPHA3, PLSCR4, KLF15, SLC26A6, APOD, SLIT2, HAND2, CSN1S1, GUCY1B1, NDUFS4, HCN1, SLIT3, SLC12A7, CNR1, RAMP3, GRB10, INSIG1, RARRES2, AQP1, SDK1, GPER1, TBXAS1, TIMP1, GPR173, GNA14, PAPPA, NTRK2, NOX4, INPPL1, IL18BP, AKR1C2, AKR1C1, EPS8, SOCS2, A2M, IGF1, PT…
GO:0032233	positive regulation of actin filament bundle assembly	55	6	2.78	0.05767	TACR1, ITGB1BP1, SYNPO2, SYNPO, CCN2, ARHGEF15
GO:0042698	ovulation cycle	55	6	2.78	0.05767	TNFAIP6, SLC26A6, SLIT2, SLIT3, A2M, AXL
GO:0090257	regulation of muscle system process	177	22	8.93	0.05774	TNFRSF1B, CASQ2, RYR2, TACR1, HAND2, GUCY1A1, ADRA2C, ANK2, PI16, GPER1, CLIC2, FGF13, CALCA, PRKG1, CACNA1C, IGF1, PRKD1, SPHK1, CACNB1, SMAD7, MYL9, PDE9A
GO:0010631	epithelial cell migration	288	21	14.53	0.05792	GADD45A, TACR1, ATOH8, ITGB1BP1, PTPRG, FSTL1, ADAMTS9, SLIT2, FGF1, DAAM2, MEOX2, ENPP2, MMRN2, VSTM4, RHOJ, PRKD1, THBS1, STAT5A, TNFSF12, PKN1, CALR
GO:0051960	regulation of nervous system development	372	26	18.77	0.05807	TNFRSF1B, LRP2, ETV5, SEMA3B, SLIT2, LEF1, VCAN, DAAM2, ELAPOR2, SEMA3C, GPER1, PLXNA3, FGF13, NTRK2, THY1, AMIGO2, SNW1, NFATC4, HAPLN3, ITGAX, SOX8, NTN1, TRPV2, FXR2, TGM2, JAM2
GO:0086070	SA node cell to atrial cardiac muscle cell communication	8	2	0.4	0.05815	RYR2, ANK2
GO:0086027	AV node cell to bundle of His cell signaling	8	2	0.4	0.05815	RYR2, CACNA1C
GO:0086016	AV node cell action potential	8	2	0.4	0.05815	RYR2, CACNA1C
GO:0042045	epithelial fluid transport	8	2	0.4	0.05815	SLC26A6, AQP1
GO:0014061	regulation of norepinephrine secretion	8	2	0.4	0.05815	ADRA2C, KCNB1
GO:0044650	adhesion of symbiont to host cell	8	2	0.4	0.05815	HSP90AB1, NECTIN2
GO:0002315	marginal zone B cell differentiation	8	2	0.4	0.05815	DOCK11, MFNG
GO:0097050	type B pancreatic cell apoptotic process	8	2	0.4	0.05815	RYR2, WFS1
GO:0086103	G protein-coupled receptor signaling pathway involved in heart process	8	2	0.4	0.05815	RAMP3, AKAP13
GO:0002176	male germ cell proliferation	8	2	0.4	0.05815	UCHL1, PTGDR2
GO:1905809	negative regulation of synapse organization	8	2	0.4	0.05815	NFATC4, ARHGEF15
GO:2000320	negative regulation of T-helper 17 cell differentiation	8	2	0.4	0.05815	LOXL3, SMAD7
GO:0002836	positive regulation of response to tumor cell	8	2	0.4	0.05815	NECTIN2, PVR
GO:0002839	positive regulation of immune response to tumor cell	8	2	0.4	0.05815	NECTIN2, PVR
GO:0070471	uterine smooth muscle contraction	8	2	0.4	0.05815	TACR1, GPER1
GO:0070472	regulation of uterine smooth muscle contraction	8	2	0.4	0.05815	TACR1, GPER1
GO:0010739	positive regulation of protein kinase A signaling	8	2	0.4	0.05815	ADGRV1, RAMP3
GO:0098937	anterograde dendritic transport	8	2	0.4	0.05815	TRAK2, KIF3B
GO:0036109	alpha-linolenic acid metabolic process	8	2	0.4	0.05815	FADS1, FADS2
GO:0001886	endothelial cell morphogenesis	8	2	0.4	0.05815	HEG1, PLOD3
GO:1903332	regulation of protein folding	8	2	0.4	0.05815	HSPA5, POFUT2
GO:0045765	regulation of angiogenesis	253	22	12.77	0.05824	HSPG2, GADD45A, ADAMTS9, SFRP2, FGF1, ECSCR, TWIST1, AQP1, VEGFD, SULF1, CREB3L1, FLT1, RHOJ, CMA1, PRKD1, THBS1, ITGAX, SPHK1, TNFSF12, ISM1, KLF2, HSPB6
GO:0010594	regulation of endothelial cell migration	159	13	8.02	0.05882	GADD45A, ATOH8, ITGB1BP1, ADAMTS9, SLIT2, FGF1, MEOX2, MMRN2, RHOJ, PRKD1, THBS1, STAT5A, CALR
GO:0035987	endodermal cell differentiation	42	5	2.12	0.05884	COL5A2, COL8A1, SOX17, PAF1, COL6A1
GO:0046530	photoreceptor cell differentiation	42	5	2.12	0.05884	HCN1, NTRK2, THY1, ARL3, SOX8
GO:0019080	viral gene expression	98	9	4.95	0.05891	USF1, MGAT4A, LEF1, MGAT1, ST3GAL1, ST3GAL4, SNW1, EDEM2, SHFL
GO:0007204	positive regulation of cytosolic calcium ion concentration	113	10	5.7	0.05916	ABL2, RYR2, TACR1, GPER1, TRPC6, CALCA, PRKG1, CACNA1C, PTGER2, MCHR1
GO:0061687	detoxification of inorganic compound	18	3	0.91	0.05932	PARK7, SLC39A8, MT1A
GO:0046058	cAMP metabolic process	18	3	0.91	0.05932	PDE10A, PTHLH, ADCY4
GO:0050951	sensory perception of temperature stimulus	18	3	0.91	0.05932	SCN9A, GRIK2, CALCA
GO:0072234	metanephric nephron tubule development	18	3	0.91	0.05932	OSR1, AQP1, SOX8
GO:0071379	cellular response to prostaglandin stimulus	18	3	0.91	0.05932	PRKAA2, AKR1C2, PTGER2
GO:0043267	negative regulation of potassium ion transport	18	3	0.91	0.05932	CASQ2, ACTN2, NEDD4L
GO:0032925	regulation of activin receptor signaling pathway	18	3	0.91	0.05932	FST, SMAD7, FKBP1A
GO:0002418	immune response to tumor cell	18	3	0.91	0.05932	MICA, NECTIN2, PVR
GO:0016048	detection of temperature stimulus	18	3	0.91	0.05932	SCN9A, GRIK2, CALCA
GO:0042832	defense response to protozoan	18	3	0.91	0.05932	BATF2, TSPAN32, BATF
GO:1900037	regulation of cellular response to hypoxia	18	3	0.91	0.05932	KCNK2, CHCHD2, HYOU1
GO:0061298	retina vasculature development in camera-type eye	18	3	0.91	0.05932	VSTM4, RHOJ, ARHGEF15
GO:0019228	neuronal action potential	18	3	0.91	0.05932	HCN1, GRIK2, GPER1
GO:0007275	multicellular organism development	3675	249	185.45	0.0599	TNFRSF1B, TBX15, SOX13, FLVCR1, KCNK2, ECE1, PDPN, HSPG2, SLC25A34, CAPN2, GADD45A, SDF4, ABL2, ACTN2, RYR2, OSR1, PKDCC, MEIS1, HECW2, ITM2C, COL5A2, LRP2, NCL, BCL2L11, TNFAIP6, ARID5A, LOXL3, TRAK2, HOXD10, HOXD9, HOXD8, HOXD4, HOXD3, COL4A4, LIMS2, RAB17, SCN9A, ATOH8, SPTBN1, ITGB1BP1, CHN1, ABI2, PTPRG, CNTN4, EPHA3, CBLB, COL8A1, FSTL1, NECTIN3, ADAMTS9, ETV5, IGF2BP2, KLF15, SEMA3B, CHRD,…
GO:0045597	positive regulation of cell differentiation	722	46	36.43	0.06002	TNFRSF1B, SOX13, PDPN, PLA2G2A, PKDCC, LRP2, HOXD3, ATOH8, ADAMTS9, ETV5, SLIT2, SFRP2, LEF1, ADRA2C, VCAN, DAB2, HSP90AB1, TENT5A, CCN2, TNXB, TWIST1, SFRP4, RARRES2, GPER1, PLXNA3, TFE3, SOX17, NTRK2, GDPD5, EFEMP2, TESPA1, SOCS2, IGF1, SNW1, PRKD1, HAPLN3, TGFB1I1, SOX8, GPRC5B, NTN1, TRPV2, FXR2, TCF4, SMAD7, TGM2, AXL
GO:0007167	enzyme-linked receptor protein signaling pathway	818	68	41.28	0.06117	PRDM16, ABL2, FMOD, LTBP1, WDR54, LRP2, NCL, TNFAIP6, DOK1, ATOH8, SPTBN1, CHN1, PTPRG, EPHA3, CBLB, FSTL1, CHRD, APOD, MSX1, ADAMTS3, SFRP2, SAP30, HTRA3, LEF1, FST, ADAMTS12, FGF1, DAB2, HSP90AB1, CCN2, TNXB, SFRP4, GRB10, ELAPOR2, RARRES2, GPER1, VEGFD, SULF1, PLAT, RBPMS, HSPA5, NTRK2, CREB3L1, LRRC32, INPPL1, MMRN2, IGFBP6, SOCS2, CD63, IGF1, FLT1, SNW1, NFATC4, PRKD1, THBS1, SHC4, CILP, TME…
GO:0090132	epithelium migration	290	21	14.63	0.06141	GADD45A, TACR1, ATOH8, ITGB1BP1, PTPRG, FSTL1, ADAMTS9, SLIT2, FGF1, DAAM2, MEOX2, ENPP2, MMRN2, VSTM4, RHOJ, PRKD1, THBS1, STAT5A, TNFSF12, PKN1, CALR
GO:0035295	tube development	934	79	47.13	0.06153	ECE1, PDPN, HSPG2, GADD45A, RYR2, OSR1, PKDCC, MEIS1, LRP2, NCL, BCL2L11, LOXL3, ATOH8, ITGB1BP1, COL8A1, ADAMTS9, CHRD, APOD, HEG1, SLIT2, SFRP2, HAND2, LEF1, ENPEP, ADAMTS12, KLHL3, IRX1, FGF1, ECSCR, RSPO3, CCN2, MEOX2, TWIST1, PLOD3, SEMA3C, PODXL, AKR1B1, RARRES2, AQP1, THSD7A, VEGFD, DLC1, SULF1, SOX17, COL15A1, NTRK2, CREB3L1, EFEMP2, JAM3, THY1, MMRN2, VSTM4, PTPRB, FLT1, RHOJ, NFATC4, CM…
GO:0043542	endothelial cell migration	208	16	10.5	0.06159	GADD45A, ATOH8, ITGB1BP1, FSTL1, ADAMTS9, SLIT2, FGF1, MEOX2, MMRN2, VSTM4, RHOJ, PRKD1, THBS1, STAT5A, TNFSF12, CALR
GO:0008154	actin polymerization or depolymerization	176	14	8.88	0.06169	KIRREL1, ACTN2, TMSB10, CDC42EP3, SPTBN1, ABI2, FAM107A, SLIT2, DAAM2, DIAPH2, GBA2, EPS8, CFL2, TRIOBP
GO:0002228	natural killer cell mediated immunity	56	6	2.83	0.06197	ULBP3, ULBP1, TUBB, MICA, NECTIN2, PVR
GO:1901607	alpha-amino acid biosynthetic process	56	6	2.83	0.06197	PARK7, PLOD2, ASL, PLOD3, SRR, PYCR1
GO:0071621	granulocyte chemotaxis	99	9	5	0.06205	TNFAIP6, ITGA9, SLIT2, RARRES2, JAM3, THBS1, PPIB, CD300H, BSG
GO:0046165	alcohol biosynthetic process	114	10	5.75	0.06207	PRKAA2, PARK7, FGF1, DAB2, INSIG1, GPER1, PRKG1, SPHK1, ACAA2, ISYNA1
GO:1905332	positive regulation of morphogenesis of an epithelium	30	4	1.51	0.06224	MMRN2, ITGAX, SOX8, HOXB7
GO:0002369	T cell cytokine production	30	4	1.51	0.06224	TNFRSF1B, ARID5A, IL18R1, SMAD7
GO:0002724	regulation of T cell cytokine production	30	4	1.51	0.06224	TNFRSF1B, ARID5A, IL18R1, SMAD7
GO:0017145	stem cell division	30	4	1.51	0.06224	ETV5, GNL3, SFRP2, SOX17
GO:0040036	regulation of fibroblast growth factor receptor signaling pathway	30	4	1.51	0.06224	SULF1, CREB3L1, THBS1, SULF2
GO:0070887	cellular response to chemical stimulus	2140	125	107.99	0.06324	TNFRSF1B, KCNK2, CASQ2, USF1, ACKR1, PRKAA2, GBP5, CAPN2, PARK7, ABL2, ACTN2, RYR2, OSR1, RAB11FIP5, COL5A2, NCL, BCL2L11, TNFAIP6, ARID5A, SULT1C4, IL18R1, KCNK3, DOK1, ITGA9, FAM107A, EPHA3, ETV5, PLSCR4, KLF15, SEMA3B, SLC26A6, SLIT2, HAND2, GUCY1B1, LEF1, SLC39A8, WFS1, UCHL1, ADAMTS12, ADGRV1, HCN1, FGF1, DNAJC18, SLIT3, SLC12A7, DAB2, STING1, HSP90AB1, SERPINB6, TWIST1, RAMP3, GRB10, CHCHD2…
GO:0090049	regulation of cell migration involved in sprouting angiogenesis	43	5	2.17	0.06395	ITGB1BP1, MEOX2, MMRN2, RHOJ, THBS1
GO:0050829	defense response to Gram-negative bacterium	43	5	2.17	0.06395	RARRES2, AQP1, OPTN, PRKD1, SSC5D
GO:0030334	regulation of cell migration	826	68	41.68	0.06452	PDPN, GADD45A, ABL2, TMSB10, TACR1, TWIST2, TNFAIP6, ATOH8, ITGB1BP1, PTPRG, FAM107A, ADAMTS9, SEMA3B, CHRD, APOD, LDB2, SLIT2, SFRP2, SAP30, LEF1, ATP8A1, STK10, FGF1, MCTP1, DAB2, DAAM2, LAMA4, TNXB, MEOX2, TWIST1, SEMA3C, PODXL, RARRES2, AQP1, GPER1, TIMP1, PLXNA3, VEGFD, GPR173, CD99L2, DLC1, SULF1, ENPP2, CREB3, HSPA5, ST3GAL4, JAM3, THY1, PRKG1, MMRN2, IGF1, SPATA13, F10, FLT1, RHOJ, PRKD1,…
GO:0090100	positive regulation of transmembrane receptor protein serine/threonine kinase signaling pathway	85	8	4.29	0.06453	MSX1, DAB2, HSP90AB1, ELAPOR2, SULF1, SNW1, THBS1, TGFB1I1
GO:0003002	regionalization	320	28	16.15	0.06482	OSR1, LRP2, HOXD10, HOXD9, HOXD8, HOXD4, HOXD3, CHRD, MSX1, SFRP2, TLL1, HAND2, LEF1, IRX1, FGF1, DAAM2, MEOX2, SEMA3C, PKD1L1, BMP1, SOX17, DMRT2, HOXC8, ALDH1A2, ITGAM, HOXB7, MEOX1, KIF3B
GO:0090130	tissue migration	292	21	14.73	0.06503	GADD45A, TACR1, ATOH8, ITGB1BP1, PTPRG, FSTL1, ADAMTS9, SLIT2, FGF1, DAAM2, MEOX2, ENPP2, MMRN2, VSTM4, RHOJ, PRKD1, THBS1, STAT5A, TNFSF12, PKN1, CALR
GO:0048644	muscle organ morphogenesis	57	6	2.88	0.06645	RYR2, LRP2, HEG1, EFEMP2, SMAD7, FKBP1A
GO:0086003	cardiac muscle cell contraction	57	6	2.88	0.06645	RYR2, SCN9A, ANK2, FGF13, CACNA1C, NEDD4L
GO:1903078	positive regulation of protein localization to plasma membrane	57	6	2.88	0.06645	SPTBN1, EPHA3, STAC, RAMP3, GPER1, PTPN9
GO:0072243	metanephric nephron epithelium development	19	3	0.96	0.0679	OSR1, AQP1, SOX8
GO:0007413	axonal fasciculation	19	3	0.96	0.0679	CNTN4, EPHA3, CNR1
GO:0072574	hepatocyte proliferation	19	3	0.96	0.0679	LIMS2, FGF1, SULF2
GO:0072575	epithelial cell proliferation involved in liver morphogenesis	19	3	0.96	0.0679	LIMS2, FGF1, SULF2
GO:0106030	neuron projection fasciculation	19	3	0.96	0.0679	CNTN4, EPHA3, CNR1
GO:0045056	transcytosis	19	3	0.96	0.0679	LRP2, RAB17, LRPAP1
GO:0051953	negative regulation of amine transport	19	3	0.96	0.0679	ADRA2C, CNR1, PRKG1
GO:0002693	positive regulation of cellular extravasation	19	3	0.96	0.0679	CD99L2, JAM3, THY1
GO:0036498	IRE1-mediated unfolded protein response	19	3	0.96	0.0679	BCL2L11, HSPA5, BFAR
GO:1901342	regulation of vasculature development	258	22	13.02	0.06818	HSPG2, GADD45A, ADAMTS9, SFRP2, FGF1, ECSCR, TWIST1, AQP1, VEGFD, SULF1, CREB3L1, FLT1, RHOJ, CMA1, PRKD1, THBS1, ITGAX, SPHK1, TNFSF12, ISM1, KLF2, HSPB6
GO:0007015	actin filament organization	413	28	20.84	0.06867	RHOU, KIRREL1, ACTN2, TMSB10, TACR1, CDC42EP3, NOSTRIN, SPTBN1, ITGB1BP1, ABI2, FAM107A, SLIT2, SYNPO2, SYNPO, SHROOM1, DAAM2, CCN2, DIAPH2, DLC1, GBA2, INPPL1, EPS8, RHOJ, CFL2, CGNL1, ARHGEF15, LIMD2, TRIOBP
GO:0051085	chaperone cofactor-dependent protein refolding	31	4	1.56	0.06873	DNAJC18, HSPA9, HSPA5, HSPA8
GO:1904037	positive regulation of epithelial cell apoptotic process	31	4	1.56	0.06873	ECSCR, SFRP4, GPER1, THBS1
GO:0001754	eye photoreceptor cell differentiation	31	4	1.56	0.06873	HCN1, NTRK2, THY1, SOX8
GO:0045933	positive regulation of muscle contraction	31	4	1.56	0.06873	TACR1, GPER1, SPHK1, CACNB1
GO:0009952	anterior/posterior pattern specification	165	17	8.33	0.0688	OSR1, HOXD10, HOXD9, HOXD8, HOXD4, HOXD3, MSX1, SFRP2, LEF1, MEOX2, SEMA3C, SOX17, DMRT2, HOXC8, ALDH1A2, HOXB7, MEOX1
GO:0060348	bone development	179	14	9.03	0.06893	MSX1, ADAMTS12, TWIST1, SFRP4, INSIG1, SULF1, SERPINH1, INPPL1, IGF1, AKAP13, PPIB, TGM2, SULF2, COL6A1
GO:0048593	camera-type eye morphogenesis	100	13	5.05	0.06914	MEIS1, ABI2, COL8A1, NECTIN3, TENM3, HCN1, TWIST1, AQP1, SDK1, ZHX2, NTRK2, THY1, SOX8
GO:0071526	semaphorin-plexin signaling pathway	44	5	2.22	0.06929	ECE1, SEMA3B, HAND2, SEMA3C, PLXNA3
GO:0045668	negative regulation of osteoblast differentiation	44	5	2.22	0.06929	TWIST2, TNFAIP6, CHRD, HAND2, TWIST1
GO:0001658	branching involved in ureteric bud morphogenesis	44	5	2.22	0.06929	FGF1, SOX8, HS3ST3A1, HOXB7, GREB1L
GO:0031344	regulation of cell projection organization	571	37	28.81	0.07031	PDPN, ABL2, HECW2, ITM2C, CDC42EP3, RAB17, CHN1, ABI2, PTPRG, EPHA3, ZMYND10, SEMA3B, SLIT2, SFRP2, TENM3, ENC1, DAB2, DAAM2, UST, CNR1, SEMA3C, PODXL, PLXNA3, DOCK11, FGF13, ENPP2, NTRK2, THY1, APBB1, EPS8, DZIP1, NFATC4, PRKD1, PTPN9, NTN1, TRPV2, NEDD4L
GO:0001656	metanephros development	72	7	3.63	0.07033	OSR1, IRX1, AKR1B1, AQP1, SOX17, SOX8, GREB1L
GO:0001568	blood vessel development	631	58	31.84	0.07052	FLVCR1, HSPG2, GADD45A, OSR1, MEIS1, LRP2, NCL, ITGB1BP1, COL8A1, ADAMTS9, APOD, HEG1, SLIT2, SFRP2, HAND2, LEF1, ENPEP, FGF1, ECSCR, RSPO3, CCN2, MEOX2, TWIST1, SEMA3C, AQP1, THSD7A, GPER1, VEGFD, SULF1, SOX17, COL15A1, NTRK2, CREB3L1, EFEMP2, JAM3, THY1, MMRN2, VSTM4, PTPRB, FLT1, RHOJ, NFATC4, CMA1, PRKD1, THBS1, ALDH1A2, MFGE8, ITGAX, AP2B1, SPHK1, ITGA2B, TNFSF12, FKBP10, SMAD7, ISM1, KLF2, …
GO:0060326	cell chemotaxis	245	18	12.36	0.0708	TNFAIP6, ITGA9, SLIT2, LEF1, FGF1, RARRES2, VEGFD, CREB3, JAM3, CALCA, FLT1, PRKD1, THBS1, PPIB, ABCC1, CD300H, CALR, BSG
GO:0051017	actin filament bundle assembly	148	12	7.47	0.07103	TACR1, ITGB1BP1, FAM107A, SYNPO2, SYNPO, SHROOM1, CCN2, DLC1, EPS8, CGNL1, ARHGEF15, LIMD2
GO:0002042	cell migration involved in sprouting angiogenesis	58	6	2.93	0.07112	ITGB1BP1, SLIT2, MEOX2, MMRN2, RHOJ, THBS1
GO:0050771	negative regulation of axonogenesis	58	6	2.93	0.07112	SEMA3B, SEMA3C, PLXNA3, FGF13, THY1, NTN1
GO:1903828	negative regulation of protein localization	180	14	9.08	0.07147	PARK7, ACTN2, RAB11FIP5, PKDCC, ITGB1BP1, APOD, DCLK2, RNF4, DAB2, TRIM40, INSIG1, MAP1A, NEDD4L, KCNB1
GO:0033559	unsaturated fatty acid metabolic process	87	8	4.39	0.07194	AKR1B1, TBXAS1, DAGLA, FADS1, FADS3, FADS2, AKR1C2, AKR1C1
GO:0072488	ammonium transmembrane transport	9	2	0.45	0.07232	SLC12A7, AQP1
GO:0060033	anatomical structure regression	9	2	0.45	0.07232	LEF1, FLT1
GO:0033604	negative regulation of catecholamine secretion	9	2	0.45	0.07232	ADRA2C, CNR1
GO:0010919	regulation of inositol phosphate biosynthetic process	9	2	0.45	0.07232	GPER1, PRKG1
GO:1900748	positive regulation of vascular endothelial growth factor signaling pathway	9	2	0.45	0.07232	ADAMTS3, TNXB
GO:0036500	ATF6-mediated unfolded protein response	9	2	0.45	0.07232	WFS1, HSPA5
GO:0001976	nervous system process involved in regulation of systemic arterial blood pressure	9	2	0.45	0.07232	TACR1, CALCA
GO:1902358	sulfate transmembrane transport	9	2	0.45	0.07232	SLC26A6, SLC26A11
GO:0086067	AV node cell to bundle of His cell communication	9	2	0.45	0.07232	RYR2, CACNA1C
GO:0035701	hematopoietic stem cell migration	9	2	0.45	0.07232	JAM3, JAM2
GO:0015669	gas transport	9	2	0.45	0.07232	AQP1, CYGB
GO:0060221	retinal rod cell differentiation	9	2	0.45	0.07232	NTRK2, SOX8
GO:0034035	purine ribonucleoside bisphosphate metabolic process	9	2	0.45	0.07232	SULT1C4, TPST1
GO:1901329	regulation of odontoblast differentiation	9	2	0.45	0.07232	MSX1, LEF1
GO:0034374	low-density lipoprotein particle remodeling	9	2	0.45	0.07232	PLA2G2A, CETP
GO:2000096	positive regulation of Wnt signaling pathway, planar cell polarity pathway	9	2	0.45	0.07232	DAB2, RSPO3
GO:0006787	porphyrin-containing compound catabolic process	9	2	0.45	0.07232	ABCC1, BLVRB
GO:0070099	regulation of chemokine-mediated signaling pathway	9	2	0.45	0.07232	SLIT2, SLIT3
GO:0033015	tetrapyrrole catabolic process	9	2	0.45	0.07232	ABCC1, BLVRB
GO:0046645	positive regulation of gamma-delta T cell activation	9	2	0.45	0.07232	SOX13, LEF1
GO:2000317	negative regulation of T-helper 17 type immune response	9	2	0.45	0.07232	LOXL3, SMAD7
GO:0060982	coronary artery morphogenesis	9	2	0.45	0.07232	LRP2, HAND2
GO:0050427	3'-phosphoadenosine 5'-phosphosulfate metabolic process	9	2	0.45	0.07232	SULT1C4, TPST1
GO:0010749	regulation of nitric oxide mediated signal transduction	9	2	0.45	0.07232	GUCY1A1, THBS1
GO:0045586	regulation of gamma-delta T cell differentiation	9	2	0.45	0.07232	SOX13, LEF1
GO:0070294	renal sodium ion absorption	9	2	0.45	0.07232	KLHL3, MAGED2
GO:0061299	retina vasculature morphogenesis in camera-type eye	9	2	0.45	0.07232	RHOJ, ARHGEF15
GO:0005513	detection of calcium ion	9	2	0.45	0.07232	CASQ2, RYR2
GO:0021860	pyramidal neuron development	9	2	0.45	0.07232	DCLK2, PLXNA3
GO:0048243	norepinephrine secretion	9	2	0.45	0.07232	ADRA2C, KCNB1
GO:0060068	vagina development	9	2	0.45	0.07232	LRP2, AXL
GO:0090101	negative regulation of transmembrane receptor protein serine/threonine kinase signaling pathway	128	15	6.46	0.07268	PRDM16, LTBP1, LRP2, TNFAIP6, CHRD, SFRP2, SAP30, HTRA3, FST, HSPA5, CILP, VASN, SMAD7, FKBP1A, SPRED3
GO:0006029	proteoglycan metabolic process	73	7	3.68	0.07459	CHST10, ADAMTS12, UST, SULF1, IGF1, HS3ST3A1, SULF2
GO:0009791	post-embryonic development	73	7	3.68	0.07459	BCL2L11, SCN9A, HEG1, ASL, SEMA3C, ACO1, INPPL1
GO:0120254	olefinic compound metabolic process	118	10	5.95	0.07462	DAB2, AKR1B1, TBXAS1, DAGLA, FADS1, FADS2, PRKG1, AKR1C2, AKR1C1, ALDH1A2
GO:0034204	lipid translocation	45	5	2.27	0.07488	ATP8B2, PLSCR4, ATP8A1, ATP10A, ABCC1
GO:0032330	regulation of chondrocyte differentiation	45	5	2.27	0.07488	PKDCC, ADAMTS12, CCN2, PTHLH, SMAD7
GO:0010719	negative regulation of epithelial to mesenchymal transition	32	4	1.61	0.07556	SFRP2, VASN, SMAD7, SPRED3
GO:0010951	negative regulation of endopeptidase activity	88	8	4.44	0.07582	PARK7, TIMP4, SERPINB6, AQP1, TIMP1, SERPINH1, THBS1, TIMP2
GO:0007613	memory	88	8	4.44	0.07582	KCNK2, TACR1, CHST10, CNR1, FGF13, NFATC4, MAP1A, RCAN1
GO:0086001	cardiac muscle cell action potential	59	6	2.98	0.07597	RYR2, SCN9A, ANK2, FGF13, CACNA1C, NEDD4L
GO:0030101	natural killer cell activation	59	6	2.98	0.07597	IL18R1, ULBP3, ULBP1, MICA, NFIL3, AXL
GO:0051056	regulation of small GTPase mediated signal transduction	281	20	14.18	0.07648	RHOU, ABL2, CHN1, FGD5, HEG1, SLIT2, RASGRF2, DLC1, DENND1A, ARHGEF17, ARHGAP20, RASGEF1A, EPS8, IGF1, SPATA13, AKAP13, CGNL1, ARHGEF15, TGM2, STMN3
GO:0048167	regulation of synaptic plasticity	150	12	7.57	0.07684	CNTN4, FAM107A, RASGRF2, MCTP1, GRIK2, NTRK2, NFATC4, MAP1A, FXR2, KCNB1, RIMS4, PDE9A
GO:0048518	positive regulation of biological process	5085	298	256.6	0.07699	PRDM16, TNFRSF1B, SNX7, TBX15, RHOU, SOAT1, SOX13, CENPS, JTB, KCNK2, CASQ2, USF1, AZIN2, ECE1, PDPN, SGIP1, HSPG2, PRKAA2, GBP5, MOB3C, CAPN2, TP53BP2, GADD45A, PARK7, PLA2G2A, KIRREL1, ABL2, ACTN2, RYR2, OSR1, PKDCC, TACR1, MEIS1, SH3RF3, COPS8, TWIST2, ITM2C, CDC42EP3, LRP2, NCL, BCL2L11, TNFAIP6, ARID5A, LOXL3, IL18R1, HOXD10, HOXD9, HOXD8, HOXD4, HOXD3, LIMS2, ANKRD53, DOK1, ATOH8, SPTBN1, I…
GO:0050866	negative regulation of cell activation	166	13	8.38	0.07699	PLA2G2A, LOXL3, CBLB, MICA, CNR1, GPER1, LRRC32, TSPAN32, PRKG1, CYGB, SMAD7, PKN1, AXL
GO:1905146	lysosomal protein catabolic process	20	3	1.01	0.077	LRP2, SLC17A9, MGAT3
GO:0046629	gamma-delta T cell activation	20	3	1.01	0.077	SOX13, LEF1, MICA
GO:0034695	response to prostaglandin E	20	3	1.01	0.077	PRKAA2, A2M, PTGER2
GO:0033238	regulation of amine metabolic process	20	3	1.01	0.077	PARK7, BCKDK, ITGAM
GO:0001773	myeloid dendritic cell activation	20	3	1.01	0.077	BATF2, TSPAN32, BATF
GO:0035024	negative regulation of Rho protein signal transduction	20	3	1.01	0.077	ABL2, HEG1, DLC1
GO:1904706	negative regulation of vascular associated smooth muscle cell proliferation	20	3	1.01	0.077	GPER1, EFEMP2, PRKG1
GO:0045932	negative regulation of muscle contraction	20	3	1.01	0.077	GUCY1A1, CALCA, PRKG1
GO:0072359	circulatory system development	971	85	49	0.0775	TNFRSF1B, FLVCR1, KCNK2, ECE1, PDPN, HSPG2, GADD45A, ACTN2, RYR2, OSR1, MEIS1, LRP2, NCL, ITGB1BP1, COL8A1, ADAMTS9, APOD, HEG1, MSX1, SLIT2, SFRP2, HAND2, LEF1, ENPEP, ANK2, SORBS2, FGF1, ECSCR, SLIT3, PDLIM4, BVES, RSPO3, CCN2, PI16, MEOX2, TWIST1, SEMA3C, AQP1, THSD7A, GPER1, VEGFD, DLC1, SULF1, COL14A1, SOX17, COL15A1, NTRK2, NOX4, CREB3L1, EFEMP2, JAM3, THY1, PRKG1, MMRN2, VSTM4, PTPRB, CACN…
GO:0010632	regulation of epithelial cell migration	215	16	10.85	0.0777	GADD45A, TACR1, ATOH8, ITGB1BP1, PTPRG, ADAMTS9, SLIT2, FGF1, MEOX2, ENPP2, MMRN2, RHOJ, PRKD1, THBS1, STAT5A, CALR
GO:0003231	cardiac ventricle development	102	13	5.15	0.07862	KCNK2, RYR2, LRP2, HEG1, SLIT2, SFRP2, HAND2, SLIT3, SEMA3C, AP2B1, SMAD7, GREB1L, FKBP1A
GO:0019882	antigen processing and presentation	104	9	5.25	0.07934	RFTN1, ULBP3, ULBP1, MICA, RAB32, RAB33A, THBS1, PDIA3, CALR
GO:0002460	adaptive immune response based on somatic recombination of immune receptors built from immunoglobulin superfamily domain...	249	18	12.57	0.0798	TNFRSF1B, ARID5A, LOXL3, IL18R1, RFTN1, LEF1, CFI, C7, ULBP3, ULBP1, MICA, IL18BP, BATF, SMAD7, PKN1, NECTIN2, PVR, CSF2RB
GO:1901605	alpha-amino acid metabolic process	167	13	8.43	0.07986	AZIN2, PARK7, SCLY, PLOD2, SLC39A8, ASL, PLOD3, ASRGL1, NOX4, IVD, CRYM, SRR, PYCR1
GO:0061572	actin filament bundle organization	151	12	7.62	0.07986	TACR1, ITGB1BP1, FAM107A, SYNPO2, SYNPO, SHROOM1, CCN2, DLC1, EPS8, CGNL1, ARHGEF15, LIMD2
GO:0022604	regulation of cell morphogenesis	216	16	10.9	0.0802	RHOU, PDPN, CDC42EP3, FGD5, BVES, PLXNA3, DLC1, ENPP2, PALM2AKAP2, EPS8, RHOJ, ATP10A, RNF157, EPB41L3, NEDD4L, PARVB
GO:0170034	L-amino acid biosynthetic process	46	5	2.32	0.0807	PARK7, PLOD2, ASL, PLOD3, PYCR1
GO:0051937	catecholamine transport	46	5	2.32	0.0807	PARK7, ADRA2C, CNR1, TGM2, KCNB1
GO:0055008	cardiac muscle tissue morphogenesis	46	5	2.32	0.0807	RYR2, LRP2, HEG1, SMAD7, FKBP1A
GO:0019229	regulation of vasoconstriction	46	5	2.32	0.0807	ECE1, TACR1, ITGA9, ADRA2C, TBXAS1
GO:0061951	establishment of protein localization to plasma membrane	60	6	3.03	0.081	PKDCC, VAMP5, SPTBN1, NECTIN3, OPTN, ARFRP1
GO:0043266	regulation of potassium ion transport	60	6	3.03	0.081	CASQ2, ACTN2, ANK2, FHL1, CD63, NEDD4L
GO:0070527	platelet aggregation	60	6	3.03	0.081	PDPN, CSRP1, TSPAN32, PRKG1, PDIA3, MYL9
GO:0097530	granulocyte migration	120	10	6.06	0.08146	TNFAIP6, ITGA9, SLIT2, RARRES2, CD99L2, JAM3, THBS1, PPIB, CD300H, BSG
GO:0030595	leukocyte chemotaxis	184	14	9.29	0.08221	TNFAIP6, ITGA9, SLIT2, RARRES2, VEGFD, CREB3, JAM3, CALCA, FLT1, THBS1, PPIB, CD300H, CALR, BSG
GO:0048568	embryonic organ development	369	25	18.62	0.08228	TBX15, FLVCR1, ECE1, RYR2, OSR1, PKDCC, HOXD10, HOXD9, HOXD4, HOXD3, MSX1, HAND2, LEF1, RSPO3, SOBP, TWIST1, INSIG1, RARRES2, SOX17, MFAP5, A2M, ALDH1A2, NTN1, HOXB7, TRIOBP
GO:0050770	regulation of axonogenesis	136	11	6.86	0.08257	CHN1, SEMA3B, SLIT2, UST, SEMA3C, PLXNA3, FGF13, NTRK2, THY1, NTN1, TRPV2
GO:0072210	metanephric nephron development	33	4	1.67	0.08271	OSR1, IRX1, AQP1, SOX8
GO:0042461	photoreceptor cell development	33	4	1.67	0.08271	HCN1, NTRK2, THY1, ARL3
GO:0010712	regulation of collagen metabolic process	33	4	1.67	0.08271	CREB3L1, LARP6, CYGB, MFAP4
GO:0006690	icosanoid metabolic process	90	8	4.54	0.08397	AKR1B1, TBXAS1, DAGLA, FADS1, AKR1C2, AKR1C1, ABCC1, GGT5
GO:0002698	negative regulation of immune effector process	90	8	4.54	0.08397	LOXL3, MICA, TWIST1, A2M, SMAD7, CD22, AXL, BST2
GO:0051051	negative regulation of transport	329	25	16.6	0.08482	TNFRSF1B, CASQ2, PARK7, ACTN2, OSR1, RAB11FIP5, PKDCC, HECW2, WDR54, EPHA3, APOD, LRPAP1, ADRA2C, MCTP1, CNR1, SFRP4, GRB10, INSIG1, CLIC2, PRKG1, PRKD1, THBS1, ANKRD13B, NEDD4L, KCNB1
GO:0050767	regulation of neurogenesis	319	22	16.1	0.08529	TNFRSF1B, LRP2, ETV5, SEMA3B, SLIT2, LEF1, VCAN, DAAM2, SEMA3C, GPER1, PLXNA3, FGF13, NTRK2, THY1, SNW1, NFATC4, HAPLN3, SOX8, NTN1, TRPV2, FXR2, TGM2
GO:0008064	regulation of actin polymerization or depolymerization	137	11	6.91	0.08592	KIRREL1, ACTN2, TMSB10, CDC42EP3, SPTBN1, SLIT2, DAAM2, GBA2, EPS8, CFL2, TRIOBP
GO:0071677	positive regulation of mononuclear cell migration	61	6	3.08	0.08622	ABL2, CD99L2, CREB3, JAM3, CALR, JAM2
GO:0061035	regulation of cartilage development	61	6	3.08	0.08622	PKDCC, ADAMTS12, CCN2, BMP1, PTHLH, SMAD7
GO:0045806	negative regulation of endocytosis	61	6	3.08	0.08622	WDR54, EPHA3, LRPAP1, MCTP1, PRKD1, ANKRD13B
GO:1900746	regulation of vascular endothelial growth factor signaling pathway	21	3	1.06	0.08661	ADAMTS3, TNXB, CD63
GO:0072170	metanephric tubule development	21	3	1.06	0.08661	OSR1, AQP1, SOX8
GO:0035116	embryonic hindlimb morphogenesis	21	3	1.06	0.08661	OSR1, MSX1, TWIST1
GO:0060314	regulation of ryanodine-sensitive calcium-release channel activity	21	3	1.06	0.08661	CASQ2, CLIC2, FKBP1A
GO:0099558	maintenance of synapse structure	21	3	1.06	0.08661	SDF4, CTBP2, CBLN3
GO:0007263	nitric oxide mediated signal transduction	21	3	1.06	0.08661	GUCY1A1, GUCY1B1, THBS1
GO:0072576	liver morphogenesis	21	3	1.06	0.08661	LIMS2, FGF1, SULF2
GO:0042462	eye photoreceptor cell development	21	3	1.06	0.08661	HCN1, NTRK2, THY1
GO:0014742	positive regulation of muscle hypertrophy	21	3	1.06	0.08661	HAND2, IGF1, PDE9A
GO:0008045	motor neuron axon guidance	21	3	1.06	0.08661	CHN1, SLIT2, PLXNA3
GO:0050891	multicellular organismal-level water homeostasis	21	3	1.06	0.08661	WFS1, AKR1B1, AQP1
GO:0010613	positive regulation of cardiac muscle hypertrophy	21	3	1.06	0.08661	HAND2, IGF1, PDE9A
GO:0001562	response to protozoan	21	3	1.06	0.08661	BATF2, TSPAN32, BATF
GO:0045987	positive regulation of smooth muscle contraction	21	3	1.06	0.08661	TACR1, GPER1, SPHK1
GO:0007566	embryo implantation	47	5	2.37	0.08676	HSPG2, TIMP1, CALCA, CALR, BSG
GO:0045778	positive regulation of ossification	47	5	2.37	0.08676	OSR1, PKDCC, TACR1, ADGRV1, TENT5A
GO:0030834	regulation of actin filament depolymerization	47	5	2.37	0.08676	ACTN2, SPTBN1, EPS8, CFL2, TRIOBP
GO:0048757	pigment granule maturation	10	2	0.5	0.08746	RAB32, CD63
GO:0044406	adhesion of symbiont to host	10	2	0.5	0.08746	HSP90AB1, NECTIN2
GO:0072224	metanephric glomerulus development	10	2	0.5	0.08746	OSR1, AQP1
GO:0060315	negative regulation of ryanodine-sensitive calcium-release channel activity	10	2	0.5	0.08746	CASQ2, CLIC2
GO:0071313	cellular response to caffeine	10	2	0.5	0.08746	CASQ2, RYR2
GO:0043485	endosome to pigment granule transport	10	2	0.5	0.08746	RAB32, CD63
GO:2001140	positive regulation of phospholipid transport	10	2	0.5	0.08746	ATP8A1, CETP
GO:0051280	negative regulation of release of sequestered calcium ion into cytosol	10	2	0.5	0.08746	CASQ2, CLIC2
GO:0035646	endosome to melanosome transport	10	2	0.5	0.08746	RAB32, CD63
GO:0042492	gamma-delta T cell differentiation	10	2	0.5	0.08746	SOX13, LEF1
GO:1903911	positive regulation of receptor clustering	10	2	0.5	0.08746	TNFAIP6, MESD
GO:2000035	regulation of stem cell division	10	2	0.5	0.08746	SFRP2, SOX17
GO:2000009	negative regulation of protein localization to cell surface	10	2	0.5	0.08746	ACTN2, NEDD4L
GO:0150079	negative regulation of neuroinflammatory response	10	2	0.5	0.08746	TNFRSF1B, IGF1
GO:2000392	regulation of lamellipodium morphogenesis	10	2	0.5	0.08746	PDPN, ENPP2
GO:0002863	positive regulation of inflammatory response to antigenic stimulus	10	2	0.5	0.08746	PARK7, CNR1
GO:0045793	positive regulation of cell size	10	2	0.5	0.08746	PRR16, PRKD1
GO:2000756	regulation of peptidyl-lysine acetylation	10	2	0.5	0.08746	PRKAA2, KLF15
GO:0001765	membrane raft assembly	10	2	0.5	0.08746	RFTN1, COL6A1
GO:0070593	dendrite self-avoidance	10	2	0.5	0.08746	CNTN4, PALLD
GO:1903377	negative regulation of oxidative stress-induced neuron intrinsic apoptotic signaling pathway	10	2	0.5	0.08746	PARK7, PYCR1
GO:1900115	extracellular regulation of signal transduction	10	2	0.5	0.08746	LTBP1, LRPAP1
GO:1900116	extracellular negative regulation of signal transduction	10	2	0.5	0.08746	LTBP1, LRPAP1
GO:0008272	sulfate transport	10	2	0.5	0.08746	SLC26A6, SLC26A11
GO:0070482	response to oxygen levels	303	21	15.29	0.08763	KCNK2, USF1, HSPG2, CAPN2, RYR2, KCNK3, PLOD2, GUCY1A1, GUCY1B1, TWIST1, CHCHD2, AQP1, VEGFD, PLAT, HYOU1, THBS1, CPEB1, VASN, CYGB, ACAA2, COL6A1
GO:0048522	positive regulation of cellular process	4678	268	236.06	0.08772	PRDM16, TNFRSF1B, SNX7, TBX15, RHOU, SOAT1, SOX13, JTB, KCNK2, CASQ2, USF1, AZIN2, PDPN, SGIP1, HSPG2, PRKAA2, GBP5, MOB3C, CAPN2, TP53BP2, GADD45A, PARK7, PLA2G2A, KIRREL1, ABL2, ACTN2, RYR2, OSR1, PKDCC, TACR1, MEIS1, SH3RF3, COPS8, TWIST2, ITM2C, CDC42EP3, LRP2, NCL, BCL2L11, TNFAIP6, ARID5A, LOXL3, IL18R1, HOXD10, HOXD9, HOXD8, HOXD4, HOXD3, LIMS2, ANKRD53, DOK1, ATOH8, SPTBN1, ITGB1BP1, ABI2…
GO:0043535	regulation of blood vessel endothelial cell migration	91	8	4.59	0.08822	GADD45A, ITGB1BP1, MEOX2, MMRN2, RHOJ, PRKD1, THBS1, STAT5A
GO:0110020	regulation of actomyosin structure organization	91	8	4.59	0.08822	TACR1, ITGB1BP1, CCN2, DLC1, PRKD1, AKAP13, CGNL1, ARHGEF15
GO:0046660	female sex differentiation	91	8	4.59	0.08822	LRP2, TNFAIP6, SLIT2, FST, SLIT3, A2M, FANCA, AXL
GO:0008283	cell population proliferation	1608	95	81.14	0.08899	TNFRSF1B, JTB, KCNK2, PDPN, HSPG2, PLA2G2A, OSR1, TACR1, MEIS1, COPS8, LRP2, LIMS2, PDE1A, ATOH8, ITGB1BP1, CBLB, COL8A1, ETV5, ARIH2, CHRD, APOD, GNL3, MSX1, SFRP2, HAND2, LEF1, ENPEP, UCHL1, FST, VCAN, NDUFS4, FGF1, SLIT3, DAB2, CCN2, TNXB, TWIST1, SFRP4, AQP1, GPER1, SRPX, TIMP1, VEGFD, FGF13, DLC1, SULF1, TSPYL5, SOX17, NTRK2, PTGDR2, NOX4, EFEMP2, DAGLA, LRRC32, INPPL1, TSPAN32, PRKG1, MMRN2…
GO:0048638	regulation of developmental growth	253	18	12.77	0.08953	FLVCR1, KCNK2, BCL2L11, SEMA3B, PI16, SEMA3C, PLXNA3, FGF13, COL14A1, SOCS2, IGF1, PPIB, NTN1, RNF157, STAT5A, TRPV2, SMAD7, NEDD4L
GO:0002252	immune effector process	478	31	24.12	0.09063	TNFRSF1B, ARID5A, LOXL3, IL18R1, RFTN1, LEF1, CFI, C7, ULBP3, ULBP1, TUBB, MICA, RAB44, TWIST1, DOCK11, ST3GAL1, A2M, BATF, PDP2, ITGAM, GPRC5B, SMAD7, CD22, PKN1, AXL, BST2, NECTIN2, PVR, CSF2RB, LGALS1, MFNG
GO:0097529	myeloid leukocyte migration	187	14	9.44	0.09091	TNFAIP6, ITGA9, SLIT2, RARRES2, VEGFD, CD99L2, CREB3, JAM3, CALCA, FLT1, THBS1, PPIB, CD300H, BSG
GO:0001704	formation of primary germ layer	107	9	5.4	0.09098	COL5A2, ATOH8, COL8A1, SFRP2, LEF1, SOX17, PAF1, POFUT2, COL6A1
GO:0045595	regulation of cell differentiation	1276	81	64.39	0.09131	TNFRSF1B, SOX13, PDPN, PLA2G2A, OSR1, PKDCC, MEIS1, TWIST2, COL5A2, LRP2, TNFAIP6, LOXL3, HOXD3, ATOH8, CNTN4, EPHA3, ADAMTS9, ETV5, SEMA3B, CHRD, MSX1, SLIT2, SFRP2, HAND2, LEF1, ADRA2C, FST, ADAMTS12, VCAN, ADGRV1, HSPA9, DAB2, DAAM2, HSP90AB1, TENT5A, CCN2, PI16, TNXB, TWIST1, SFRP4, SEMA3C, INSIG1, RARRES2, GPER1, PLXNA3, TFE3, FGF13, ZHX2, SOX17, NTRK2, GDPD5, EFEMP2, FADS1, THY1, TESPA1, SO…
GO:0042093	T-helper cell differentiation	62	6	3.13	0.09161	LOXL3, IL18R1, LEF1, BATF, PDP2, SMAD7
GO:0070301	cellular response to hydrogen peroxide	62	6	3.13	0.09161	PARK7, AQP1, IL18BP, SPHK1, KLF2, AXL
GO:0001649	osteoblast differentiation	204	15	10.29	0.09243	TWIST2, TNFAIP6, CHRD, SFRP2, HAND2, LEF1, VCAN, TENT5A, TWIST1, CREB3L1, PTHLH, IGF1, PRKD1, SOX8, COL6A1
GO:0003279	cardiac septum development	92	8	4.64	0.09261	LRP2, HEG1, SLIT2, ANK2, SLIT3, SEMA3C, AP2B1, SMAD7
GO:0032355	response to estradiol	92	8	4.64	0.09261	TACR1, CSN1S1, RAMP3, GPER1, SOCS2, ALDH1A2, ITGAM, CALR
GO:0030832	regulation of actin filament length	139	11	7.01	0.09288	KIRREL1, ACTN2, TMSB10, CDC42EP3, SPTBN1, SLIT2, DAAM2, GBA2, EPS8, CFL2, TRIOBP
GO:0001913	T cell mediated cytotoxicity	48	5	2.42	0.09304	ULBP3, ULBP1, MICA, NECTIN2, PVR
GO:0031640	killing of cells of another organism	48	5	2.42	0.09304	GBP5, PLA2G2A, GNLY, C7, MICA
GO:0071622	regulation of granulocyte chemotaxis	48	5	2.42	0.09304	TNFAIP6, SLIT2, RARRES2, JAM3, THBS1
GO:0141061	disruption of cell in another organism	48	5	2.42	0.09304	GBP5, PLA2G2A, GNLY, C7, MICA
GO:0043270	positive regulation of monoatomic ion transport	156	12	7.87	0.09606	ACTN2, RYR2, STAC, WFS1, ANK2, GPER1, FHL1, FGF13, TRPC6, THY1, TRPV2, MCHR1
GO:0048754	branching morphogenesis of an epithelial tube	124	10	6.26	0.09623	SLIT2, SFRP2, LEF1, FGF1, NFATC4, SOX8, HS3ST3A1, HOXB7, GREB1L, CTSZ
GO:1904375	regulation of protein localization to cell periphery	124	10	6.26	0.09623	PKDCC, SPTBN1, EPHA3, STAC, CPLX1, DAB2, EPB41L2, RAMP3, GPER1, PTPN9
GO:0034249	negative regulation of amide metabolic process	140	11	7.06	0.09648	NCL, IGF2BP2, WFS1, ENC1, NTRK2, HABP4, IGF1, CPEB1, SPHK1, SHFL, CALR
GO:0141124	intracellular signaling cassette	1572	104	79.33	0.09654	RHOU, CASQ2, PDPN, GADD45A, PARK7, PLA2G2A, ABL2, RYR2, SH3RF3, COPS8, CDC42EP3, WDR54, LRP2, IL18R1, COL6A3, PDE1A, DOK1, ATOH8, SPTBN1, ITGB1BP1, CHN1, ABI2, FGD5, HEG1, SLIT2, HAND2, GUCY1A1, GUCY1B1, SLC39A8, ADRA2C, UCHL1, ANK2, RASGRF2, FGF1, ZNF622, MCTP1, BNIP1, DAB2, TRIM40, CCN2, GRIK2, PDE10A, TWIST1, RAMP3, GRB10, AQP1, GPER1, NYAP1, CLIC2, RAB33A, DOCK11, FGF13, MID1, DLC1, TSPYL5, R…
GO:0019885	antigen processing and presentation of endogenous peptide antigen via MHC class I	22	3	1.11	0.09669	ULBP3, ULBP1, MICA
GO:0072207	metanephric epithelium development	22	3	1.11	0.09669	OSR1, AQP1, SOX8
GO:0035988	chondrocyte proliferation	22	3	1.11	0.09669	LEF1, CCN2, SMAD7
GO:0002438	acute inflammatory response to antigenic stimulus	22	3	1.11	0.09669	PARK7, CNR1, A2M
GO:0014850	response to muscle activity	22	3	1.11	0.09669	PRKAA2, RYR2, COL6A1
GO:0034656	nucleobase-containing small molecule catabolic process	22	3	1.11	0.09669	MGAT1, ENTPD4, APOBEC3G
GO:2000145	regulation of cell motility	869	70	43.85	0.09704	PDPN, GADD45A, ABL2, TMSB10, TACR1, TWIST2, TNFAIP6, ATOH8, ITGB1BP1, PTPRG, FAM107A, ADAMTS9, SEMA3B, CHRD, APOD, LDB2, SLIT2, SFRP2, SAP30, LEF1, ATP8A1, STK10, FGF1, MCTP1, DAB2, DAAM2, LAMA4, TNXB, MEOX2, TWIST1, SEMA3C, PODXL, RARRES2, AQP1, GPER1, TIMP1, PLXNA3, VEGFD, GPR173, CD99L2, DLC1, SULF1, ENPP2, CREB3, HSPA5, ST3GAL4, JAM3, THY1, PRKG1, MMRN2, IGF1, SPATA13, F10, FLT1, RHOJ, PRKD1,…
GO:0032989	cellular anatomical entity morphogenesis	607	42	30.63	0.09705	ECE1, PDPN, CSRP1, ACTN2, HECW2, LRP2, CHN1, ABI2, CNTN4, EPHA3, SEMA3B, SLIT2, UCHL1, PALLD, ANK2, SLIT3, CTNND2, UST, SEMA3C, CCDC136, NYAP1, PLXNA3, FGF13, ENPP2, MYOM2, NTRK2, THY1, APBB1, PRKG1, NFATC4, PRKD1, CFL2, AKAP13, MAP1A, NTN1, RNF157, TRPV2, EPB41L3, NEDD4L, KIAA1755, MYL9, NECTIN2
GO:0048844	artery morphogenesis	63	6	3.18	0.09719	LRP2, ADAMTS9, HAND2, EFEMP2, FKBP10, SMAD7
GO:0002088	lens development in camera-type eye	63	6	3.18	0.09719	MEIS1, ABI2, NECTIN3, PLAAT3, BIRC7, SPRED3
GO:0003281	ventricular septum development	63	6	3.18	0.09719	LRP2, HEG1, SLIT2, SLIT3, AP2B1, SMAD7
GO:0002293	alpha-beta T cell differentiation involved in immune response	63	6	3.18	0.09719	LOXL3, IL18R1, LEF1, BATF, PDP2, SMAD7
GO:0002294	CD4-positive, alpha-beta T cell differentiation involved in immune response	63	6	3.18	0.09719	LOXL3, IL18R1, LEF1, BATF, PDP2, SMAD7
GO:0002287	alpha-beta T cell activation involved in immune response	63	6	3.18	0.09719	LOXL3, IL18R1, LEF1, BATF, PDP2, SMAD7
GO:0006584	catecholamine metabolic process	35	4	1.77	0.09797	PARK7, HAND2, HDC, ITGAM
GO:0009712	catechol-containing compound metabolic process	35	4	1.77	0.09797	PARK7, HAND2, HDC, ITGAM
GO:0050432	catecholamine secretion	35	4	1.77	0.09797	ADRA2C, CNR1, TGM2, KCNB1
GO:1900026	positive regulation of substrate adhesion-dependent cell spreading	35	4	1.77	0.09797	LIMS2, DAB2, CALR, TRIOBP
GO:0030593	neutrophil chemotaxis	78	7	3.94	0.09807	TNFAIP6, ITGA9, SLIT2, JAM3, PPIB, CD300H, BSG
GO:0050769	positive regulation of neurogenesis	206	15	10.4	0.09833	TNFRSF1B, LRP2, ETV5, SLIT2, VCAN, GPER1, PLXNA3, NTRK2, SNW1, HAPLN3, SOX8, NTN1, TRPV2, FXR2, TGM2
GO:0002822	regulation of adaptive immune response based on somatic recombination of immune receptors built from immunoglobulin supe...	157	12	7.92	0.09953	TNFRSF1B, ARID5A, LOXL3, IL18R1, ULBP3, ULBP1, MICA, BATF, SMAD7, PKN1, NECTIN2, PVR
GO:0009880	embryonic pattern specification	49	5	2.47	0.09956	MEIS1, HOXD8, MEOX2, MEOX1, MEIS3
GO:0006687	glycosphingolipid metabolic process	49	5	2.47	0.09956	ST3GAL1, GBA2, CREM, B4GALNT1, A4GALT
GO:0001706	endoderm formation	49	5	2.47	0.09956	COL5A2, COL8A1, SOX17, PAF1, COL6A1
GO:0010611	regulation of cardiac muscle hypertrophy	49	5	2.47	0.09956	TNFRSF1B, HAND2, PI16, IGF1, PDE9A
GO:0048598	embryonic morphogenesis	504	39	25.43	0.10011	TBX15, FLVCR1, ECE1, RYR2, OSR1, COL5A2, LRP2, BCL2L11, HOXD10, HOXD9, HOXD4, HOXD3, ATOH8, COL8A1, MSX1, SFRP2, HAND2, LEF1, IRX1, RSPO3, SOBP, TWIST1, INSIG1, DLC1, SULF1, SOX17, MFAP5, CACNA1C, FLT1, ALDH1A2, TGFB1I1, SOX8, NTN1, HOXB7, ARFRP1, PAF1, TRIOBP, POFUT2, COL6A1
GO:0003012	muscle system process	325	34	16.4	0.10038	TNFRSF1B, CASQ2, RYR2, TACR1, MEIS1, SCN9A, KLF15, STAC, HAND2, GUCY1A1, ADRA2C, ANK2, SORBS2, PI16, GPER1, CLIC2, FGF13, SULF1, MYOM2, COL14A1, APBB1, CALCA, PRKG1, CACNA1C, IGF1, PRKD1, SPHK1, CACNB1, SMAD7, NEDD4L, MYL9, SULF2, PDE9A, COL6A1
GO:0010466	negative regulation of peptidase activity	94	8	4.74	0.10174	PARK7, TIMP4, SERPINB6, AQP1, TIMP1, SERPINH1, THBS1, TIMP2
GO:0008543	fibroblast growth factor receptor signaling pathway	64	6	3.23	0.10294	FGF1, CCN2, SULF1, CREB3L1, THBS1, SULF2
GO:0021510	spinal cord development	64	6	3.23	0.10294	SOX13, LOXL3, HOXD10, CHRD, DAAM2, CD320
GO:0034764	positive regulation of transmembrane transport	158	12	7.97	0.10306	AZIN2, ACTN2, RYR2, KLF15, SLC26A6, STAC, ANK2, GPER1, FGF13, TRPC6, THY1, IGF1
GO:0014812	muscle cell migration	79	7	3.99	0.1032	TACR1, ITGB1BP1, SLIT2, GRB10, PLAT, PRKG1, IGF1
GO:0003096	renal sodium ion transport	11	2	0.56	0.10344	KLHL3, MAGED2
GO:0035437	maintenance of protein localization in endoplasmic reticulum	11	2	0.56	0.10344	INSIG1, HSPA5
GO:0010936	negative regulation of macrophage cytokine production	11	2	0.56	0.10344	TWIST1, AXL
GO:0072176	nephric duct development	11	2	0.56	0.10344	OSR1, GREB1L
GO:0044241	lipid digestion	11	2	0.56	0.10344	AQP1, AKR1C1
GO:2001138	regulation of phospholipid transport	11	2	0.56	0.10344	ATP8A1, CETP
GO:0071285	cellular response to lithium ion	11	2	0.56	0.10344	NFATC4, CALR
GO:1905165	regulation of lysosomal protein catabolic process	11	2	0.56	0.10344	LRP2, MGAT3
GO:0042364	water-soluble vitamin biosynthetic process	11	2	0.56	0.10344	AKR1B1, TPK1
GO:0034309	primary alcohol biosynthetic process	11	2	0.56	0.10344	PARK7, DAB2
GO:0030322	stabilization of membrane potential	11	2	0.56	0.10344	KCNK2, KCNK3
GO:0046643	regulation of gamma-delta T cell activation	11	2	0.56	0.10344	SOX13, LEF1
GO:1901862	negative regulation of muscle tissue development	11	2	0.56	0.10344	LEF1, TWIST1
GO:0010764	negative regulation of fibroblast migration	11	2	0.56	0.10344	ITGB1BP1, CYGB
GO:0006983	ER overload response	11	2	0.56	0.10344	WFS1, HSPA5
GO:0072070	loop of Henle development	11	2	0.56	0.10344	IRX1, AQP1
GO:0030836	positive regulation of actin filament depolymerization	11	2	0.56	0.10344	ACTN2, CFL2
GO:0001711	endodermal cell fate commitment	11	2	0.56	0.10344	SOX17, PAF1
GO:0010561	negative regulation of glycoprotein biosynthetic process	11	2	0.56	0.10344	ITM2C, BACE2
GO:0098911	regulation of ventricular cardiac muscle cell action potential	11	2	0.56	0.10344	RYR2, CACNA1C
GO:0098935	dendritic transport	11	2	0.56	0.10344	TRAK2, KIF3B
GO:1900119	positive regulation of execution phase of apoptosis	11	2	0.56	0.10344	TP53BP2, DLC1
GO:0051216	cartilage development	173	17	8.73	0.10409	OSR1, PKDCC, ARID5A, HOXD3, MSX1, SFRP2, HAND2, ADAMTS12, CCN2, TIMP1, SULF1, BMP1, SERPINH1, PTHLH, SMAD7, SULF2, COL6A1
GO:0032412	regulation of monoatomic ion transmembrane transporter activity	152	14	7.67	0.10567	CASQ2, ACTN2, RYR2, OSR1, HECW2, STAC, ANK2, CLIC2, FHL1, FGF13, TRPC6, CACNB1, NEDD4L, FKBP1A
GO:0051084	'de novo' post-translational protein folding	36	4	1.82	0.10606	DNAJC18, HSPA9, HSPA5, HSPA8
GO:0003254	regulation of membrane depolarization	36	4	1.82	0.10606	HCN1, FHL1, SMAD7, NEDD4L
GO:0071711	basement membrane organization	36	4	1.82	0.10606	PLOD3, CMA1, NID2, COL6A1
GO:1902930	regulation of alcohol biosynthetic process	36	4	1.82	0.10606	FGF1, DAB2, GPER1, PRKG1
GO:0008038	neuron recognition	36	4	1.82	0.10606	CNTN4, EPHA3, PALLD, CNR1
GO:0022602	ovulation cycle process	36	4	1.82	0.10606	TNFAIP6, SLIT2, SLIT3, A2M
GO:0043113	receptor clustering	50	5	2.52	0.1063	TNFAIP6, ITGB1BP1, GRIK2, THY1, MESD
GO:0045665	negative regulation of neuron differentiation	50	5	2.52	0.1063	MEIS1, CNTN4, ZHX2, SOX8, CALR
GO:0023052	signaling	4684	286	236.36	0.10647	PRDM16, CLCN6, TNFRSF1B, RHOU, RGS5, SOX13, KCNK2, CASQ2, URB2, ECE1, PDPN, HSPG2, ACKR1, ITGA10, MAST2, PRKAA2, GBP5, MOB3C, TP53BP2, GADD45A, PARK7, PLA2G2A, ABL2, ACTN2, RYR2, FMOD, LTBP1, RAB11FIP5, TCF7L1, TACR1, SH3RF3, COPS8, ITM2C, CDC42EP3, WDR54, LRP2, NOSTRIN, NCL, BCL2L11, TNFAIP6, LOXL3, IL18R1, HOXD3, COL6A3, LIMS2, KCNK3, PDE1A, DOK1, ATOH8, SPTBN1, ITGB1BP1, CHN1, ABI2, ITGA9, RFT…
GO:0032231	regulation of actin filament bundle assembly	95	8	4.79	0.10648	TACR1, ITGB1BP1, SYNPO2, SYNPO, CCN2, DLC1, CGNL1, ARHGEF15
GO:0002718	regulation of cytokine production involved in immune response	95	8	4.79	0.10648	TNFRSF1B, ARID5A, IL18R1, TWIST1, GPRC5B, SMAD7, AXL, BST2
GO:0048566	embryonic digestive tract development	23	3	1.16	0.10722	PKDCC, RARRES2, ALDH1A2
GO:0060384	innervation	23	3	1.16	0.10722	ECE1, SULF1, SULF2
GO:0043171	peptide catabolic process	23	3	1.16	0.10722	ECE1, ENPEP, GGT5
GO:0002475	antigen processing and presentation via MHC class Ib	23	3	1.16	0.10722	ULBP3, ULBP1, MICA
GO:0007039	protein catabolic process in the vacuole	23	3	1.16	0.10722	LRP2, SLC17A9, MGAT3
GO:0050886	endocrine process	72	9	3.63	0.10733	ECE1, RAB11FIP5, TACR1, ENPEP, DAB2, AQP1, CMA1, CTSZ, SELENOM
GO:0002682	regulation of immune system process	1236	72	62.37	0.10789	TNFRSF1B, SOX13, GBP5, PARK7, PLA2G2A, ABL2, TACR1, MEIS1, TNFAIP6, ARID5A, LOXL3, IL18R1, RFTN1, CBLB, APOD, SLIT2, LEF1, LYAR, CFI, STK10, HSPA9, STING1, C7, ULBP3, ULBP1, MICA, CNR1, TWIST1, RARRES2, GPER1, VEGFD, BMX, CD99L2, TFE3, POLR3D, CREB3, HSPA8, DTX4, ST3GAL4, SLC15A3, LRRC32, INPPL1, JAM3, THY1, TSPAN32, CLPB, TESPA1, A2M, H4C16, IGF1, BATF, PRKD1, THBS1, ITGAM, GPRC5B, FANCA, SPHK1,…
GO:1904019	epithelial cell apoptotic process	111	9	5.6	0.10798	PRKAA2, RYR2, HAND2, LEF1, WFS1, ECSCR, SFRP4, GPER1, THBS1
GO:0030168	platelet activation	111	9	5.6	0.10798	PDPN, CSRP1, ADRA2C, FUNDC2, TSPAN32, PRKG1, PDIA3, MYL9, AXL
GO:0030177	positive regulation of Wnt signaling pathway	127	10	6.41	0.10829	SFRP2, LEF1, DAB2, DAAM2, RSPO3, RNF146, SFRP4, SULF1, GPRC5B, SULF2
GO:0051130	positive regulation of cellular component organization	959	57	48.39	0.10886	SNX7, PDPN, SGIP1, GBP5, CAPN2, PARK7, KIRREL1, ABL2, ACTN2, TACR1, CDC42EP3, BCL2L11, ANKRD53, ITGB1BP1, ABI2, EPHA3, ZMYND10, GNL3, MSX1, SLIT2, SYNPO2, TENM3, LYAR, ATP8A1, SYNPO, ENC1, DAB2, CCN2, CNR1, TNXB, SFRP4, TFR2, GPER1, PLXNA3, DOCK11, ENPP2, ANK1, NTRK2, EFEMP2, THY1, APBB1, EPS8, CD63, AMIGO2, IGF1, DZIP1, DDHD1, PRKD1, CFL2, ATP10A, ARHGEF15, NTN1, SPHK1, TRPV2, NEDD4L, AXL, CALR
GO:0070972	protein localization to endoplasmic reticulum	65	6	3.28	0.10886	RYR2, ANK2, INSIG1, HSPA5, SRPRA, SPCS2
GO:0042475	odontogenesis of dentin-containing tooth	65	6	3.28	0.10886	BCL2L11, MSX1, HAND2, LEF1, FST, BSG
GO:0032835	glomerulus development	60	8	3.03	0.11189	OSR1, COL4A4, KLF15, ENPEP, PODXL, AQP1, SULF1, SULF2
GO:0050954	sensory perception of mechanical stimulus	128	10	6.46	0.11249	LRP2, SCN9A, WFS1, ADGRV1, SOBP, SERPINB6, TIMM10, CRYM, TRIOBP, COL6A1
GO:0006473	protein acetylation	51	5	2.57	0.11325	PRKAA2, PARK7, ARID5A, KLF15, SPHK1
GO:0060675	ureteric bud morphogenesis	51	5	2.57	0.11325	FGF1, SOX8, HS3ST3A1, HOXB7, GREB1L
GO:0141060	disruption of anatomical structure in another organism	51	5	2.57	0.11325	GBP5, PLA2G2A, GNLY, C7, MICA
GO:0014743	regulation of muscle hypertrophy	51	5	2.57	0.11325	TNFRSF1B, HAND2, PI16, IGF1, PDE9A
GO:0030036	actin cytoskeleton organization	627	49	31.64	0.11337	RHOU, CSRP1, KIRREL1, ABL2, ACTN2, TMSB10, TACR1, CDC42EP3, NOSTRIN, SPTBN1, ITGB1BP1, ABI2, FGD5, FAM107A, EPHA3, SLIT2, SYNPO2, PALLD, EPB41L4A, SYNPO, SHROOM1, PDLIM4, DAAM2, CCN2, EPB41L2, TNXB, AQP1, DIAPH2, DLC1, MYOM2, GBA2, ARHGEF17, INPPL1, JAM3, PRKG1, EPS8, RHOJ, PRKD1, CFL2, AKAP13, CGNL1, ARHGEF15, LIMD2, EPB41L3, MYL9, CALR, BST2, TRIOBP, PARVB
GO:0036293	response to decreased oxygen levels	279	19	14.08	0.11363	KCNK2, USF1, HSPG2, CAPN2, RYR2, KCNK3, PLOD2, TWIST1, CHCHD2, AQP1, VEGFD, PLAT, HYOU1, THBS1, CPEB1, VASN, CYGB, ACAA2, COL6A1
GO:0070936	protein K48-linked ubiquitination	81	7	4.09	0.1139	ARIH2, RNF4, KLHL3, RNF146, DTX4, BFAR, NEDD4L
GO:0014070	response to organic cyclic compound	706	43	35.63	0.11404	CASQ2, PARK7, RYR2, TACR1, TWIST2, BCL2L11, RFTN1, FAM107A, SLC26A6, SLIT2, HAND2, CSN1S1, FST, NDUFS4, HCN1, IRX1, SLIT3, DAB2, STING1, CNR1, RAB44, RAMP3, INSIG1, AQP1, SDK1, GPER1, GNA14, PAPPA, HSPA8, SOCS2, A2M, PTGER2, SNW1, PRKD1, THBS1, ALDH1A2, ITGAM, SRR, TGM2, PKN1, KLF2, CALR, BSG
GO:0006040	amino sugar metabolic process	37	4	1.87	0.11444	MGAT1, ST3GAL1, CHST6, MGAT3
GO:0007157	heterophilic cell-cell adhesion via plasma membrane cell adhesion molecules	37	4	1.87	0.11444	NECTIN3, TENM3, AMIGO2, PVR
GO:0032570	response to progesterone	37	4	1.87	0.11444	TACR1, CSN1S1, PTGER2, THBS1
GO:0043277	apoptotic cell clearance	37	4	1.87	0.11444	THBS1, MFGE8, TGM2, AXL
GO:0050856	regulation of T cell receptor signaling pathway	37	4	1.87	0.11444	CBLB, THY1, TESPA1, NECTIN2
GO:0001501	skeletal system development	435	40	21.95	0.11544	TBX15, FLVCR1, OSR1, PKDCC, COL5A2, ARID5A, HOXD10, HOXD9, HOXD8, HOXD4, HOXD3, CHRD, MSX1, SFRP2, TLL1, HAND2, FST, ADAMTS12, VCAN, CCN2, TWIST1, SFRP4, INSIG1, TIMP1, SULF1, BMP1, DMRT2, SERPINH1, INPPL1, PTHLH, HOXC8, IGF1, AKAP13, HAPLN3, PPIB, HOXB7, SMAD7, TGM2, SULF2, COL6A1
GO:0031175	neuron projection development	798	48	40.27	0.11546	ECE1, ABL2, HECW2, ITM2C, LRP2, RAB17, CHN1, ABI2, PTPRG, CNTN4, EPHA3, SEMA3B, APOD, SLIT2, SFRP2, TENM3, UCHL1, PALLD, ADGRV1, SLIT3, ENC1, DAB2, CTNND2, UST, CNR1, TNXB, SEMA3C, SDK1, NYAP1, PLXNA3, FGF13, LRP12, NTRK2, THY1, APBB1, PRKG1, NFATC4, PRKD1, PTPN9, MAP1A, NTN1, RNF157, TRPV2, EPB41L3, NEDD4L, KIAA1755, STMN3, TRIOBP
GO:0043065	positive regulation of apoptotic process	455	29	22.96	0.11578	TNFRSF1B, CAPN2, TP53BP2, GADD45A, PARK7, ITM2C, BCL2L11, C3orf38, MSX1, SLIT2, SFRP2, ECSCR, ZNF622, CNR1, GRIK2, SFRP4, GPER1, SRPX, DLC1, RNF122, APBB1, AIFM2, NFATC4, THBS1, ALDH1A2, PDIA3, TNFSF12, TGM2, LGALS1
GO:0048640	negative regulation of developmental growth	97	8	4.89	0.11634	KCNK2, SEMA3B, PI16, SEMA3C, PLXNA3, FGF13, SOCS2, NTN1
GO:0002367	cytokine production involved in immune response	97	8	4.89	0.11634	TNFRSF1B, ARID5A, IL18R1, TWIST1, GPRC5B, SMAD7, AXL, BST2
GO:0035967	cellular response to topologically incorrect protein	97	8	4.89	0.11634	BCL2L11, WFS1, DNAJC18, CREB3, HSPA5, CREB3L1, OPTN, BFAR
GO:1990266	neutrophil migration	97	8	4.89	0.11634	TNFAIP6, ITGA9, SLIT2, CD99L2, JAM3, PPIB, CD300H, BSG
GO:1903076	regulation of protein localization to plasma membrane	97	8	4.89	0.11634	PKDCC, SPTBN1, EPHA3, STAC, DAB2, RAMP3, GPER1, PTPN9
GO:0043244	regulation of protein-containing complex disassembly	113	9	5.7	0.11711	ACTN2, SPTBN1, FGF13, MID1, EPS8, CFL2, MAP1A, SHFL, TRIOBP
GO:0050806	positive regulation of synaptic transmission	113	9	5.7	0.11711	TACR1, FAM107A, RASGRF2, GRIK2, GPER1, NTRK2, NFATC4, RIMS4, PDE9A
GO:0003300	cardiac muscle hypertrophy	72	11	3.63	0.11763	TNFRSF1B, RYR2, MEIS1, KLF15, HAND2, SORBS2, PI16, COL14A1, PRKG1, IGF1, PDE9A
GO:0043583	ear development	162	12	8.17	0.11795	KCNK2, ECE1, OSR1, BCL2L11, KCNK3, MSX1, ADGRV1, SOBP, TWIST1, INSIG1, NTN1, TRIOBP
GO:0035296	regulation of tube diameter	104	13	5.25	0.11799	ECE1, TACR1, ITGB1BP1, ITGA9, GUCY1A1, ADRA2C, PLOD3, GPER1, TBXAS1, CALCA, PRKG1, VSTM4, KLF2
GO:0097746	blood vessel diameter maintenance	104	13	5.25	0.11799	ECE1, TACR1, ITGB1BP1, ITGA9, GUCY1A1, ADRA2C, PLOD3, GPER1, TBXAS1, CALCA, PRKG1, VSTM4, KLF2
GO:0035767	endothelial cell chemotaxis	24	3	1.21	0.11818	FGF1, PRKD1, THBS1
GO:0060306	regulation of membrane repolarization	24	3	1.21	0.11818	CASQ2, ANK2, NEDD4L
GO:0002043	blood vessel endothelial cell proliferation involved in sprouting angiogenesis	24	3	1.21	0.11818	ITGB1BP1, MMRN2, THBS1
GO:0002483	antigen processing and presentation of endogenous peptide antigen	24	3	1.21	0.11818	ULBP3, ULBP1, MICA
GO:0006972	hyperosmotic response	24	3	1.21	0.11818	AKR1B1, AQP1, PKN1
GO:0006929	substrate-dependent cell migration	24	3	1.21	0.11818	ITGB1BP1, SLIT2, NTN1
GO:0043068	positive regulation of programmed cell death	474	30	23.92	0.11846	TNFRSF1B, GBP5, CAPN2, TP53BP2, GADD45A, PARK7, ITM2C, BCL2L11, C3orf38, MSX1, SLIT2, SFRP2, ECSCR, ZNF622, CNR1, GRIK2, SFRP4, GPER1, SRPX, DLC1, RNF122, APBB1, AIFM2, NFATC4, THBS1, ALDH1A2, PDIA3, TNFSF12, TGM2, LGALS1
GO:0048265	response to pain	26	6	1.31	0.11913	CAPN2, TACR1, SCN9A, CALCA, THBS1, COL6A1
GO:1904035	regulation of epithelial cell apoptotic process	82	7	4.14	0.11945	PRKAA2, HAND2, WFS1, ECSCR, SFRP4, GPER1, THBS1
GO:0097581	lamellipodium organization	82	7	4.14	0.11945	PDPN, ABI2, SLIT2, ABLIM3, ENPP2, SPATA13, PARVB
GO:0055001	muscle cell development	151	20	7.62	0.11945	CSRP1, ACTN2, MEIS1, UCHL1, ANK2, SORBS2, BVES, PI16, MYOM2, COL14A1, EFEMP2, PRKG1, IGF1, NFATC4, PRKD1, CFL2, AKAP13, MYL9, COL6A1, RCAN1
GO:0001906	cell killing	146	11	7.37	0.1198	GBP5, PLA2G2A, GNLY, C7, ULBP3, ULBP1, TUBB, MICA, ITGAM, NECTIN2, PVR
GO:0120305	regulation of pigmentation	12	2	0.61	0.12012	BCL2L11, ADAMTS9
GO:0043482	cellular pigment accumulation	12	2	0.61	0.12012	RAB32, CD63
GO:0043476	pigment accumulation	12	2	0.61	0.12012	RAB32, CD63
GO:0072540	T-helper 17 cell lineage commitment	12	2	0.61	0.12012	LOXL3, BATF
GO:0006448	regulation of translational elongation	12	2	0.61	0.12012	AARS1, SHFL
GO:0003214	cardiac left ventricle morphogenesis	12	2	0.61	0.12012	RYR2, SFRP2
GO:0097084	vascular associated smooth muscle cell development	12	2	0.61	0.12012	EFEMP2, NFATC4
GO:0042448	progesterone metabolic process	12	2	0.61	0.12012	AKR1C2, AKR1C1
GO:1990169	stress response to copper ion	12	2	0.61	0.12012	PARK7, MT1A
GO:0006596	polyamine biosynthetic process	12	2	0.61	0.12012	AZIN2, SMOX
GO:0042797	tRNA transcription by RNA polymerase III	12	2	0.61	0.12012	POLR3D, POLR2E
GO:0090336	positive regulation of brown fat cell differentiation	12	2	0.61	0.12012	SOX13, TFE3
GO:0002864	regulation of acute inflammatory response to antigenic stimulus	12	2	0.61	0.12012	PARK7, CNR1
GO:0048070	regulation of developmental pigmentation	12	2	0.61	0.12012	BCL2L11, ADAMTS9
GO:0010273	detoxification of copper ion	12	2	0.61	0.12012	PARK7, MT1A
GO:0010226	response to lithium ion	12	2	0.61	0.12012	NFATC4, CALR
GO:0009650	UV protection	12	2	0.61	0.12012	SDF4, MFAP4
GO:0070278	extracellular matrix constituent secretion	12	2	0.61	0.12012	TNFRSF1B, CREB3L1
GO:0021859	pyramidal neuron differentiation	12	2	0.61	0.12012	DCLK2, PLXNA3
GO:0055064	chloride ion homeostasis	12	2	0.61	0.12012	SLC12A7, TBXAS1
GO:0001574	ganglioside biosynthetic process	12	2	0.61	0.12012	ST3GAL1, B4GALNT1
GO:0030042	actin filament depolymerization	52	5	2.62	0.12042	ACTN2, SPTBN1, EPS8, CFL2, TRIOBP
GO:0140029	exocytic process	67	6	3.38	0.12122	CPLX1, RAB44, SYTL2, CTBP2, STX2, KCNB1
GO:0002292	T cell differentiation involved in immune response	67	6	3.38	0.12122	LOXL3, IL18R1, LEF1, BATF, PDP2, SMAD7
GO:0010657	muscle cell apoptotic process	67	6	3.38	0.12122	CAPN2, PDE1A, SFRP2, HAND2, IGF1, COL6A1
GO:0042476	odontogenesis	98	8	4.95	0.12144	OSR1, BCL2L11, MSX1, HAND2, LEF1, FST, AQP1, BSG
GO:0072538	T-helper 17 type immune response	38	4	1.92	0.1231	ARID5A, LOXL3, BATF, SMAD7
GO:0003176	aortic valve development	38	4	1.92	0.1231	TNFRSF1B, SLIT2, SLIT3, TWIST1
GO:0002691	regulation of cellular extravasation	38	4	1.92	0.1231	CD99L2, ST3GAL4, JAM3, THY1
GO:0010762	regulation of fibroblast migration	38	4	1.92	0.1231	ITGB1BP1, AQP1, THBS1, CYGB
GO:0010559	regulation of glycoprotein biosynthetic process	38	4	1.92	0.1231	SOAT1, ITM2C, IGF1, BACE2
GO:0002695	negative regulation of leukocyte activation	147	11	7.42	0.12397	PLA2G2A, LOXL3, CBLB, MICA, CNR1, GPER1, LRRC32, TSPAN32, SMAD7, PKN1, AXL
GO:0035150	regulation of tube size	105	13	5.3	0.12429	ECE1, TACR1, ITGB1BP1, ITGA9, GUCY1A1, ADRA2C, PLOD3, GPER1, TBXAS1, CALCA, PRKG1, VSTM4, KLF2
GO:0014897	striated muscle hypertrophy	73	11	3.68	0.12487	TNFRSF1B, RYR2, MEIS1, KLF15, HAND2, SORBS2, PI16, COL14A1, PRKG1, IGF1, PDE9A
GO:2001235	positive regulation of apoptotic signaling pathway	131	10	6.61	0.12564	PARK7, ITM2C, BCL2L11, MSX1, GPER1, SRPX, NFATC4, THBS1, PDIA3, TNFSF12
GO:0022898	regulation of transmembrane transporter activity	157	14	7.92	0.12583	CASQ2, ACTN2, RYR2, OSR1, HECW2, STAC, ANK2, CLIC2, FHL1, FGF13, TRPC6, CACNB1, NEDD4L, FKBP1A
GO:0007165	signal transduction	4328	267	218.4	0.12603	PRDM16, CLCN6, TNFRSF1B, RHOU, RGS5, SOX13, KCNK2, CASQ2, URB2, ECE1, PDPN, HSPG2, ACKR1, ITGA10, MAST2, PRKAA2, GBP5, MOB3C, TP53BP2, GADD45A, PARK7, PLA2G2A, ABL2, ACTN2, RYR2, FMOD, LTBP1, TCF7L1, TACR1, SH3RF3, COPS8, ITM2C, CDC42EP3, WDR54, LRP2, NOSTRIN, NCL, BCL2L11, TNFAIP6, LOXL3, IL18R1, HOXD3, COL6A3, LIMS2, PDE1A, DOK1, ATOH8, SPTBN1, ITGB1BP1, CHN1, ABI2, ITGA9, RFTN1, FGD5, PTPRG, E…
GO:0001666	response to hypoxia	266	18	13.42	0.12624	KCNK2, USF1, HSPG2, CAPN2, RYR2, KCNK3, PLOD2, TWIST1, CHCHD2, AQP1, VEGFD, PLAT, HYOU1, THBS1, CPEB1, VASN, CYGB, ACAA2
GO:0033993	response to lipid	731	44	36.89	0.12642	TNFRSF1B, PRKAA2, GBP5, CAPN2, PARK7, ABL2, OSR1, TACR1, BCL2L11, ARID5A, FAM107A, EPHA3, PLSCR4, SLIT2, HAND2, CSN1S1, SLIT3, DAB2, CNR1, RAMP3, INSIG1, AQP1, GPER1, TBXAS1, PAPPA, HSPA8, IL18BP, AKR1C2, AKR1C1, SOCS2, A2M, PTGER2, SNW1, PRKD1, THBS1, ALDH1A2, ITGAM, SRR, PAF1, PKN1, AXL, CALR, CSF2RB, COL6A1
GO:0031398	positive regulation of protein ubiquitination	99	8	5	0.12666	CENPS, FAM107A, CBLB, WFS1, TSPYL5, HSPA5, SPHK1, BIRC7
GO:0050673	epithelial cell proliferation	371	24	18.72	0.12681	HSPG2, OSR1, TACR1, LIMS2, ATOH8, ITGB1BP1, COL8A1, SFRP2, FST, FGF1, DAB2, TWIST1, VEGFD, SULF1, MMRN2, VSTM4, IGF1, FLT1, PRKD1, THBS1, ALDH1A2, STAT5A, TNFSF12, SULF2
GO:0006576	biogenic amine metabolic process	68	6	3.43	0.12765	AZIN2, PARK7, HAND2, HDC, ITGAM, SMOX
GO:0014909	smooth muscle cell migration	68	6	3.43	0.12765	TACR1, SLIT2, GRB10, PLAT, PRKG1, IGF1
GO:0050854	regulation of antigen receptor-mediated signaling pathway	53	5	2.67	0.12779	CBLB, THY1, TESPA1, CD22, NECTIN2
GO:0048468	cell development	2165	136	109.25	0.12833	TNFRSF1B, SOX13, FLVCR1, ECE1, CSRP1, ABL2, ACTN2, OSR1, MEIS1, HECW2, ITM2C, LRP2, TNFAIP6, LOXL3, IL18R1, HOXD10, HOXD9, RAB17, CHN1, ABI2, PTPRG, CNTN4, EPHA3, CMTM7, ETV5, ARIH2, SEMA3B, SLC26A6, APOD, HEG1, SLIT2, DCLK2, SFRP2, TENM3, HAND2, LEF1, LYAR, UCHL1, PALLD, ANK2, SORBS2, FST, VCAN, ADGRV1, HCN1, IRX1, SLIT3, HSPA9, ENC1, DAB2, CTNND2, DAAM2, BVES, UST, CNR1, PI16, SLC39A7, TNXB, TW…
GO:0007178	transmembrane receptor protein serine/threonine kinase signaling pathway	307	31	15.49	0.12923	PRDM16, FMOD, LTBP1, LRP2, TNFAIP6, ATOH8, SPTBN1, FSTL1, CHRD, MSX1, SFRP2, SAP30, HTRA3, LEF1, FST, DAB2, HSP90AB1, SFRP4, ELAPOR2, SULF1, RBPMS, HSPA5, LRRC32, SNW1, THBS1, CILP, VASN, TGFB1I1, SMAD7, FKBP1A, SPRED3
GO:0031128	developmental induction	25	3	1.26	0.12953	FGF1, C12orf43, SOX8
GO:0043268	positive regulation of potassium ion transport	25	3	1.26	0.12953	ACTN2, ANK2, FHL1
GO:0060765	regulation of androgen receptor signaling pathway	25	3	1.26	0.12953	PARK7, DAB2, PKN1
GO:0090314	positive regulation of protein targeting to membrane	25	3	1.26	0.12953	ITGB1BP1, ITGAM, KCNB1
GO:0050858	negative regulation of antigen receptor-mediated signaling pathway	25	3	1.26	0.12953	CBLB, THY1, CD22
GO:0043534	blood vessel endothelial cell migration	116	9	5.85	0.13157	GADD45A, ITGB1BP1, SLIT2, MEOX2, MMRN2, RHOJ, PRKD1, THBS1, STAT5A
GO:0030048	actin filament-based movement	100	8	5.05	0.132	PDPN, RYR2, SCN9A, ANK2, EPDR1, FGF13, CACNA1C, NEDD4L
GO:2001259	positive regulation of cation channel activity	39	4	1.97	0.13203	ACTN2, STAC, ANK2, FGF13
GO:0034331	cell junction maintenance	39	4	1.97	0.13203	SDF4, KIRREL1, CTBP2, CBLN3
GO:0071634	regulation of transforming growth factor beta production	39	4	1.97	0.13203	LTBP1, HSP90AB1, LRRC32, THBS1
GO:0010463	mesenchymal cell proliferation	39	4	1.97	0.13203	OSR1, CHRD, MSX1, HAND2
GO:0030857	negative regulation of epithelial cell differentiation	39	4	1.97	0.13203	OSR1, MSX1, FST, SPRED3
GO:0040012	regulation of locomotion	896	71	45.21	0.13209	PDPN, GADD45A, ABL2, TMSB10, TACR1, TWIST2, TNFAIP6, ATOH8, ITGB1BP1, PTPRG, FAM107A, ADAMTS9, SEMA3B, CHRD, APOD, LDB2, SLIT2, SFRP2, SAP30, LEF1, ATP8A1, STK10, FGF1, MCTP1, DAB2, DAAM2, BVES, LAMA4, TNXB, MEOX2, TWIST1, SEMA3C, PODXL, RARRES2, AQP1, GPER1, TIMP1, PLXNA3, VEGFD, GPR173, CD99L2, DLC1, SULF1, ENPP2, CREB3, HSPA5, ST3GAL4, JAM3, THY1, PRKG1, MMRN2, IGF1, SPATA13, F10, FLT1, RHOJ, …
GO:0044703	multi-organism reproductive process	149	11	7.52	0.13256	HSPG2, CAPN2, TACR1, CNR1, MAGED2, TIMP1, PAPPA, CALCA, PTHLH, CALR, BSG
GO:0008361	regulation of cell size	166	12	8.38	0.134	CLCN6, SEMA3B, PRR16, SLC12A7, SEMA3C, AQP1, PLXNA3, FGF13, PRKD1, NTN1, TRPV2, COL6A1
GO:0021675	nerve development	69	6	3.48	0.13424	ECE1, HOXD3, PLXNA3, SULF1, B4GALNT1, SULF2
GO:0032414	positive regulation of ion transmembrane transporter activity	69	6	3.48	0.13424	ACTN2, RYR2, STAC, ANK2, FGF13, TRPC6
GO:0030837	negative regulation of actin filament polymerization	54	5	2.72	0.13536	TMSB10, SPTBN1, SLIT2, EPS8, TRIOBP
GO:0043067	regulation of programmed cell death	1244	75	62.77	0.13606	TNFRSF1B, PDPN, PRKAA2, GBP5, CAPN2, TP53BP2, GADD45A, PARK7, ACTN2, OSR1, TWIST2, ITM2C, LRP2, BCL2L11, LIMS2, PDE1A, FSTL1, C3orf38, MSX1, SLIT2, SFRP2, HAND2, LEF1, WFS1, ECSCR, HSPA9, ZNF622, BNIP1, DAB2, HSP90AB1, CNR1, GRIK2, SLC39A7, TWIST1, SFRP4, AKR1B1, AQP1, GPER1, SRPX, TIMP1, DLC1, RNF122, ST3GAL1, CREB3, HSPA5, NTRK2, CREB3L1, HYOU1, APBB1, AIFM2, SOCS2, AMIGO2, IGF1, NFATC4, THBS1,…
GO:0034620	cellular response to unfolded protein	85	7	4.29	0.13694	BCL2L11, WFS1, CREB3, HSPA5, CREB3L1, OPTN, BFAR
GO:0030041	actin filament polymerization	150	11	7.57	0.13697	KIRREL1, TMSB10, CDC42EP3, SPTBN1, FAM107A, SLIT2, DAAM2, DIAPH2, GBA2, EPS8, TRIOBP
GO:0023019	signal transduction involved in regulation of gene expression	13	2	0.66	0.13741	MSX1, SOX17
GO:0043011	myeloid dendritic cell differentiation	13	2	0.66	0.13741	BATF2, BATF
GO:1905048	regulation of metallopeptidase activity	13	2	0.66	0.13741	TIMP1, TIMP2
GO:0048532	anatomical structure arrangement	13	2	0.66	0.13741	PLXNA3, HSPA5
GO:0035743	CD4-positive, alpha-beta T cell cytokine production	13	2	0.66	0.13741	ARID5A, IL18R1
GO:0071380	cellular response to prostaglandin E stimulus	13	2	0.66	0.13741	PRKAA2, PTGER2
GO:1903861	positive regulation of dendrite extension	13	2	0.66	0.13741	RNF157, NEDD4L
GO:0071472	cellular response to salt stress	13	2	0.66	0.13741	AKR1B1, AQP1
GO:0009084	glutamine family amino acid biosynthetic process	13	2	0.66	0.13741	ASL, PYCR1
GO:0042069	regulation of catecholamine metabolic process	13	2	0.66	0.13741	PARK7, ITGAM
GO:0042053	regulation of dopamine metabolic process	13	2	0.66	0.13741	PARK7, ITGAM
GO:0071415	cellular response to purine-containing compound	13	2	0.66	0.13741	CASQ2, RYR2
GO:1901018	positive regulation of potassium ion transmembrane transporter activity	13	2	0.66	0.13741	ACTN2, ANK2
GO:0051152	positive regulation of smooth muscle cell differentiation	13	2	0.66	0.13741	GPER1, EFEMP2
GO:0060259	regulation of feeding behavior	13	2	0.66	0.13741	SGIP1, CNR1
GO:0071732	cellular response to nitric oxide	13	2	0.66	0.13741	GUCY1B1, AQP1
GO:0060841	venous blood vessel development	13	2	0.66	0.13741	HEG1, SEMA3C
GO:0009304	tRNA transcription	13	2	0.66	0.13741	POLR3D, POLR2E
GO:0097094	craniofacial suture morphogenesis	13	2	0.66	0.13741	TWIST1, INSIG1
GO:0034333	adherens junction assembly	13	2	0.66	0.13741	JAM3, SMAD7
GO:1901163	regulation of trophoblast cell migration	13	2	0.66	0.13741	TIMP1, CALR
GO:0035930	corticosteroid hormone secretion	13	2	0.66	0.13741	DAB2, SELENOM
GO:0006607	NLS-bearing protein import into nucleus	13	2	0.66	0.13741	CBLB, KPNB1
GO:0070486	leukocyte aggregation	13	2	0.66	0.13741	STK10, JAM2
GO:1904350	regulation of protein catabolic process in the vacuole	13	2	0.66	0.13741	LRP2, MGAT3
GO:1903019	negative regulation of glycoprotein metabolic process	13	2	0.66	0.13741	ITM2C, BACE2
GO:1901985	positive regulation of protein acetylation	13	2	0.66	0.13741	PRKAA2, ARID5A
GO:0055081	monoatomic anion homeostasis	13	2	0.66	0.13741	SLC12A7, TBXAS1
GO:0001502	cartilage condensation	13	2	0.66	0.13741	CCN2, BMP1
GO:0045954	positive regulation of natural killer cell mediated cytotoxicity	13	2	0.66	0.13741	NECTIN2, PVR
GO:0031000	response to caffeine	13	2	0.66	0.13741	CASQ2, RYR2
GO:0002688	regulation of leukocyte chemotaxis	101	8	5.1	0.13745	TNFAIP6, SLIT2, RARRES2, VEGFD, CREB3, JAM3, THBS1, CALR
GO:0051962	positive regulation of nervous system development	235	16	11.86	0.13782	TNFRSF1B, LRP2, ETV5, SLIT2, VCAN, GPER1, PLXNA3, NTRK2, AMIGO2, SNW1, HAPLN3, SOX8, NTN1, TRPV2, FXR2, TGM2
GO:0009101	glycoprotein biosynthetic process	270	18	13.62	0.13909	SOAT1, MGAT4A, ITM2C, CHST10, RPN1, SLC39A8, MGAT1, UST, PLOD3, ST3GAL1, ST3GAL4, IGF1, PMM2, HS3ST3A1, MGAT3, A4GALT, BACE2, POFUT2
GO:0007565	female pregnancy	134	10	6.76	0.13959	HSPG2, CAPN2, CNR1, MAGED2, TIMP1, PAPPA, CALCA, PTHLH, CALR, BSG
GO:0016331	morphogenesis of embryonic epithelium	134	10	6.76	0.13959	OSR1, LRP2, SFRP2, IRX1, TWIST1, DLC1, SULF1, ALDH1A2, TGFB1I1, SOX8
GO:0014896	muscle hypertrophy	75	11	3.78	0.13994	TNFRSF1B, RYR2, MEIS1, KLF15, HAND2, SORBS2, PI16, COL14A1, PRKG1, IGF1, PDE9A
GO:0001910	regulation of leukocyte mediated cytotoxicity	70	6	3.53	0.14098	ULBP3, ULBP1, MICA, ITGAM, NECTIN2, PVR
GO:0060395	SMAD protein signal transduction	70	6	3.53	0.14098	ATOH8, SPTBN1, DAB2, RBPMS, CILP, SMAD7
GO:1903533	regulation of protein targeting	70	6	3.53	0.14098	RHOU, ITGB1BP1, ARIH2, ABLIM3, ITGAM, KCNB1
GO:0042982	amyloid precursor protein metabolic process	70	6	3.53	0.14098	SOAT1, ITM2C, NTRK2, IGF1, FKBP1A, BACE2
GO:0006693	prostaglandin metabolic process	40	4	2.02	0.14121	AKR1B1, TBXAS1, AKR1C2, AKR1C1
GO:0030501	positive regulation of bone mineralization	40	4	2.02	0.14121	OSR1, PKDCC, ADGRV1, TENT5A
GO:1900745	positive regulation of p38MAPK cascade	26	3	1.31	0.14124	GADD45A, HAND2, SPHK1
GO:0030947	regulation of vascular endothelial growth factor receptor signaling pathway	26	3	1.31	0.14124	GRB10, MMRN2, TMEM204
GO:0072539	T-helper 17 cell differentiation	26	3	1.31	0.14124	LOXL3, BATF, SMAD7
GO:0060795	cell fate commitment involved in formation of primary germ layer	26	3	1.31	0.14124	SFRP2, SOX17, PAF1
GO:0061036	positive regulation of cartilage development	26	3	1.31	0.14124	PKDCC, BMP1, SMAD7
GO:0006688	glycosphingolipid biosynthetic process	26	3	1.31	0.14124	ST3GAL1, B4GALNT1, A4GALT
GO:0051961	negative regulation of nervous system development	118	9	5.95	0.1417	SEMA3B, DAAM2, ELAPOR2, SEMA3C, PLXNA3, FGF13, THY1, NFATC4, NTN1
GO:0045667	regulation of osteoblast differentiation	118	9	5.95	0.1417	TWIST2, TNFAIP6, CHRD, SFRP2, HAND2, TENT5A, TWIST1, IGF1, PRKD1
GO:0097305	response to alcohol	202	14	10.19	0.1427	PRKAA2, SDF4, TACR1, SLIT2, CSN1S1, SLIT3, CNR1, TBXAS1, AKR1C2, EPS8, A2M, PTGER2, PRKD1, KLF2
GO:0048645	animal organ formation	55	5	2.78	0.14313	LRP2, HAND2, FGF1, SULF1, SOX17
GO:0050865	regulation of cell activation	503	31	25.38	0.14442	TNFRSF1B, SOX13, PDPN, PLA2G2A, ABL2, TACR1, LOXL3, CBLB, LEF1, MICA, CNR1, GPER1, FUNDC2, LRRC32, THY1, TSPAN32, PRKG1, TESPA1, IGF1, BATF, THBS1, FANCA, SPHK1, CYGB, SMAD7, CD22, PKN1, AXL, CD320, NECTIN2, LGALS1
GO:0051606	detection of stimulus	135	10	6.81	0.14442	CASQ2, RYR2, TACR1, SCN9A, ADGRV1, GRIK2, PKD1L1, SRPX, CALCA, SSC5D
GO:0032870	cellular response to hormone stimulus	485	30	24.47	0.14455	USF1, PRKAA2, PARK7, ACTN2, NCL, BCL2L11, ARID5A, FAM107A, SLIT2, SLIT3, DAB2, RAMP3, GRB10, INSIG1, RARRES2, AQP1, GPER1, GPR173, HSPA8, AKR1C2, AKR1C1, SOCS2, PTGER2, PRKD1, CPEB1, PELP1, STAT5A, PKN1, CALR, COL6A1
GO:0006937	regulation of muscle contraction	119	17	6.01	0.1452	CASQ2, RYR2, TACR1, GUCY1A1, ADRA2C, ANK2, GPER1, CLIC2, FGF13, CALCA, PRKG1, CACNA1C, PRKD1, SPHK1, CACNB1, SMAD7, MYL9
GO:0050920	regulation of chemotaxis	186	13	9.39	0.14695	TNFAIP6, SEMA3B, SLIT2, FGF1, SEMA3C, RARRES2, PLXNA3, VEGFD, CREB3, JAM3, PRKD1, THBS1, CALR
GO:0030278	regulation of ossification	103	8	5.2	0.14868	OSR1, PKDCC, TACR1, ADGRV1, TENT5A, TWIST1, CALCA, SMAD7
GO:0010595	positive regulation of endothelial cell migration	103	8	5.2	0.14868	ATOH8, ITGB1BP1, FGF1, RHOJ, PRKD1, THBS1, STAT5A, CALR
GO:0120039	plasma membrane bounded cell projection morphogenesis	523	32	26.39	0.1491	ECE1, PDPN, HECW2, LRP2, CHN1, ABI2, CNTN4, EPHA3, SEMA3B, SLIT2, UCHL1, PALLD, SLIT3, CTNND2, UST, SEMA3C, NYAP1, PLXNA3, FGF13, ENPP2, NTRK2, THY1, APBB1, PRKG1, NFATC4, MAP1A, NTN1, RNF157, TRPV2, EPB41L3, NEDD4L, KIAA1755
GO:0044344	cellular response to fibroblast growth factor stimulus	87	7	4.39	0.14926	ITGB1BP1, FGF1, CCN2, SULF1, CREB3L1, THBS1, SULF2
GO:0001822	kidney development	268	26	13.52	0.1495	OSR1, LRP2, BCL2L11, COL4A4, KLF15, SLIT2, WFS1, ENPEP, KLHL3, IRX1, FGF1, PODXL, AKR1B1, AQP1, SULF1, SOX17, ARL3, ALDH1A2, GLIS2, SOX8, AP2B1, HS3ST3A1, HOXB7, SMAD7, GREB1L, SULF2
GO:0034599	cellular response to oxidative stress	221	15	11.15	0.14977	PRKAA2, PARK7, ETV5, CHCHD2, AQP1, IL18BP, AIFM2, STX2, PRKD1, ABCC1, SPHK1, PYCR1, KLF2, AXL, MGAT3
GO:0048588	developmental cell growth	191	18	9.64	0.14997	MEIS1, ARIH2, SEMA3B, SLIT2, SORBS2, SLIT3, PI16, SEMA3C, PLXNA3, FGF13, COL14A1, PRKG1, IGF1, NTN1, RNF157, TRPV2, SMAD7, NEDD4L
GO:1904645	response to amyloid-beta	41	4	2.07	0.15064	RAMP3, IGF1, ABCC1, CACNB1
GO:0048662	negative regulation of smooth muscle cell proliferation	41	4	2.07	0.15064	APOD, GPER1, EFEMP2, PRKG1
GO:0042088	T-helper 1 type immune response	41	4	2.07	0.15064	ARID5A, IL18R1, LEF1, IL18BP
GO:0072599	establishment of protein localization to endoplasmic reticulum	41	4	2.07	0.15064	RYR2, HSPA5, SRPRA, SPCS2
GO:1905314	semi-lunar valve development	41	4	2.07	0.15064	TNFRSF1B, SLIT2, SLIT3, TWIST1
GO:0042398	cellular modified amino acid biosynthetic process	41	4	2.07	0.15064	PARK7, PLOD2, PLOD3, GGT5
GO:0071604	transforming growth factor beta production	41	4	2.07	0.15064	LTBP1, HSP90AB1, LRRC32, THBS1
GO:0006692	prostanoid metabolic process	41	4	2.07	0.15064	AKR1B1, TBXAS1, AKR1C2, AKR1C1
GO:0006636	unsaturated fatty acid biosynthetic process	41	4	2.07	0.15064	TBXAS1, FADS1, FADS3, FADS2
GO:0009746	response to hexose	153	11	7.72	0.15066	PRKAA2, RAB11FIP5, COL6A3, SLC26A6, SLC12A7, GPER1, NOX4, CMA1, THBS1, KCNB1, COL6A2
GO:0002697	regulation of immune effector process	291	19	14.68	0.15077	TNFRSF1B, ARID5A, LOXL3, IL18R1, ULBP3, ULBP1, MICA, TWIST1, A2M, BATF, ITGAM, GPRC5B, SMAD7, CD22, PKN1, AXL, BST2, NECTIN2, PVR
GO:0015844	monoamine transport	56	5	2.83	0.15109	PARK7, ADRA2C, CNR1, TGM2, KCNB1
GO:0007200	phospholipase C-activating G protein-coupled receptor signaling pathway	56	5	2.83	0.15109	ACTN2, TACR1, GNA14, PRKD1, TGM2
GO:0002090	regulation of receptor internalization	56	5	2.83	0.15109	WDR54, LRPAP1, SFRP4, CD63, ANKRD13B
GO:0035904	aorta development	56	5	2.83	0.15109	LRP2, ADAMTS9, EFEMP2, AP2B1, FKBP10
GO:0002931	response to ischemia	56	5	2.83	0.15109	UCHL1, BVES, HYOU1, ITGAM, RCAN1
GO:0060541	respiratory system development	187	13	9.44	0.15114	PDPN, PKDCC, LOXL3, HEG1, MSX1, LEF1, FGF1, CCN2, PLOD3, ALDH1A2, CTSZ, KLF2, COL6A1
GO:0030833	regulation of actin filament polymerization	120	9	6.06	0.15222	KIRREL1, TMSB10, CDC42EP3, SPTBN1, SLIT2, DAAM2, GBA2, EPS8, TRIOBP
GO:0048843	negative regulation of axon extension involved in axon guidance	27	3	1.36	0.1533	SEMA3B, SEMA3C, PLXNA3
GO:0032660	regulation of interleukin-17 production	27	3	1.36	0.1533	ARID5A, RFTN1, SPHK1
GO:0035886	vascular associated smooth muscle cell differentiation	27	3	1.36	0.1533	GPER1, EFEMP2, NFATC4
GO:0032620	interleukin-17 production	27	3	1.36	0.1533	ARID5A, RFTN1, SPHK1
GO:0060914	heart formation	27	3	1.36	0.1533	LRP2, HAND2, SOX17
GO:0090183	regulation of kidney development	27	3	1.36	0.1533	OSR1, SOX8, HOXB7
GO:0050892	intestinal absorption	27	3	1.36	0.1533	SLC26A6, ACO1, AKR1C1
GO:0010644	cell communication by electrical coupling	27	3	1.36	0.1533	CASQ2, RYR2, CACNA1C
GO:0048261	negative regulation of receptor-mediated endocytosis	27	3	1.36	0.1533	WDR54, LRPAP1, ANKRD13B
GO:0070633	transepithelial transport	27	3	1.36	0.1533	SLC26A6, AQP1, ABCC1
GO:0007154	cell communication	4743	288	239.34	0.15334	PRDM16, CLCN6, TNFRSF1B, RHOU, RGS5, SOX13, KCNK2, CASQ2, URB2, USF1, ECE1, PDPN, HSPG2, ACKR1, ITGA10, MAST2, PRKAA2, GBP5, MOB3C, TP53BP2, GADD45A, PARK7, PLA2G2A, ABL2, ACTN2, RYR2, FMOD, LTBP1, RAB11FIP5, TCF7L1, TACR1, SH3RF3, COPS8, ITM2C, CDC42EP3, WDR54, LRP2, NOSTRIN, NCL, BCL2L11, TNFAIP6, LOXL3, IL18R1, HOXD3, COL6A3, LIMS2, KCNK3, PDE1A, DOK1, ATOH8, SPTBN1, ITGB1BP1, CHN1, ABI2, ITGA…
GO:0048666	neuron development	908	56	45.82	0.15462	ECE1, ABL2, HECW2, ITM2C, LRP2, HOXD10, HOXD9, RAB17, CHN1, ABI2, PTPRG, CNTN4, EPHA3, SEMA3B, APOD, SLIT2, DCLK2, SFRP2, TENM3, HAND2, UCHL1, PALLD, ADGRV1, HCN1, SLIT3, ENC1, DAB2, CTNND2, UST, CNR1, TNXB, SEMA3C, SDK1, NYAP1, PLXNA3, FGF13, LRP12, GBA2, NTRK2, THY1, APBB1, ARL3, PRKG1, NFATC4, PRKD1, PTPN9, MAP1A, NTN1, RNF157, TRPV2, EPB41L3, NEDD4L, KIAA1755, KCNB1, STMN3, TRIOBP
GO:0007548	sex differentiation	205	14	10.34	0.15468	OSR1, LRP2, BCL2L11, TNFAIP6, SLIT2, SFRP2, FST, SLIT3, DMRT2, A2M, SOX8, FANCA, GREB1L, AXL
GO:0044057	regulation of system process	395	33	19.93	0.15494	TNFRSF1B, CASQ2, ECE1, RYR2, TACR1, ITGA9, HAND2, GUCY1A1, ADRA2C, ANK2, DAB2, BVES, GRIK2, PI16, AQP1, GPER1, TBXAS1, CLIC2, FGF13, CALCA, MTG1, PRKG1, CACNA1C, IGF1, PRKD1, ITGAX, SPHK1, CACNB1, SMAD7, MYL9, ADM5, JAM2, PDE9A
GO:1905063	regulation of vascular associated smooth muscle cell differentiation	14	2	0.71	0.1552	GPER1, EFEMP2
GO:0050965	detection of temperature stimulus involved in sensory perception of pain	14	2	0.71	0.1552	SCN9A, CALCA
GO:0051775	response to redox state	14	2	0.71	0.1552	RYR2, VASN
GO:2000052	positive regulation of non-canonical Wnt signaling pathway	14	2	0.71	0.1552	DAB2, RSPO3
GO:0033003	regulation of mast cell activation	14	2	0.71	0.1552	CNR1, NECTIN2
GO:0046579	positive regulation of Ras protein signal transduction	14	2	0.71	0.1552	RASGEF1A, IGF1
GO:0045176	apical protein localization	14	2	0.71	0.1552	HCN1, JAM3
GO:0006525	arginine metabolic process	14	2	0.71	0.1552	SLC39A8, ASL
GO:0002827	positive regulation of T-helper 1 type immune response	14	2	0.71	0.1552	ARID5A, IL18R1
GO:0002837	regulation of immune response to tumor cell	14	2	0.71	0.1552	NECTIN2, PVR
GO:0090190	positive regulation of branching involved in ureteric bud morphogenesis	14	2	0.71	0.1552	SOX8, HOXB7
GO:0061450	trophoblast cell migration	14	2	0.71	0.1552	TIMP1, CALR
GO:0010763	positive regulation of fibroblast migration	14	2	0.71	0.1552	AQP1, THBS1
GO:0034616	response to laminar fluid shear stress	14	2	0.71	0.1552	SMAD7, KLF2
GO:0045623	negative regulation of T-helper cell differentiation	14	2	0.71	0.1552	LOXL3, SMAD7
GO:0036158	outer dynein arm assembly	14	2	0.71	0.1552	ZMYND10, DNAL1
GO:0044706	multi-multicellular organism process	154	11	7.77	0.15537	HSPG2, CAPN2, TACR1, CNR1, MAGED2, TIMP1, PAPPA, CALCA, PTHLH, CALR, BSG
GO:0031345	negative regulation of cell projection organization	171	12	8.63	0.15566	ITM2C, PTPRG, SEMA3B, SLIT2, DAB2, SEMA3C, PLXNA3, FGF13, THY1, NFATC4, PTPN9, NTN1
GO:0002819	regulation of adaptive immune response	171	12	8.63	0.15566	TNFRSF1B, ARID5A, LOXL3, IL18R1, ULBP3, ULBP1, MICA, BATF, SMAD7, PKN1, NECTIN2, PVR
GO:0017015	regulation of transforming growth factor beta receptor signaling pathway	125	14	6.31	0.15676	PRDM16, LTBP1, SAP30, HTRA3, HSP90AB1, HSPA5, SNW1, THBS1, CILP, VASN, TGFB1I1, SMAD7, FKBP1A, SPRED3
GO:1903322	positive regulation of protein modification by small protein conjugation or removal	121	9	6.11	0.15763	CENPS, FAM107A, CBLB, GNL3, WFS1, TSPYL5, HSPA5, SPHK1, BIRC7
GO:0048514	blood vessel morphogenesis	553	52	27.91	0.15825	HSPG2, GADD45A, MEIS1, LRP2, NCL, ITGB1BP1, COL8A1, ADAMTS9, APOD, HEG1, SLIT2, SFRP2, HAND2, LEF1, ENPEP, FGF1, ECSCR, RSPO3, CCN2, MEOX2, TWIST1, AQP1, THSD7A, VEGFD, SULF1, SOX17, COL15A1, NTRK2, CREB3L1, EFEMP2, JAM3, THY1, MMRN2, VSTM4, PTPRB, FLT1, RHOJ, NFATC4, CMA1, PRKD1, THBS1, MFGE8, ITGAX, SPHK1, ITGA2B, TNFSF12, FKBP10, SMAD7, ISM1, KLF2, HSPB6, BSG
GO:0034220	monoatomic ion transmembrane transport	706	48	35.63	0.1585	CLCN6, KCNK2, CASQ2, ATP8B2, ACTN2, RYR2, OSR1, HECW2, KCNK3, SCN9A, SLC26A6, STAC, SLC9B1, TMEM150C, SLC39A8, ATP8A1, ANK2, HCN1, SLC12A7, ATP6V0E1, STING1, GRIK2, CALHM5, SLC39A7, AQP1, PKD1L1, GPER1, STEAP2, CLIC2, FHL1, FGF13, MICU3, TRPC6, SLC15A3, THY1, CD63, CACNA1C, PRKD1, ATP10A, ABCC1, TRPV2, SLC26A11, CACNB1, NEDD4L, KCNB1, FKBP1A, PLCB4, COX7A1
GO:0050678	regulation of epithelial cell proliferation	311	20	15.69	0.15865	HSPG2, OSR1, TACR1, LIMS2, ATOH8, SFRP2, FGF1, DAB2, TWIST1, VEGFD, SULF1, MMRN2, IGF1, FLT1, PRKD1, THBS1, ALDH1A2, STAT5A, TNFSF12, SULF2
GO:0032507	maintenance of protein location in cell	57	5	2.88	0.15923	PARK7, TMSB10, INSIG1, HSPA5, DZIP1
GO:0048278	vesicle docking	57	5	2.88	0.15923	BVES, SYTL2, CTBP2, STX2, KCNB1
GO:0001764	neuron migration	138	10	6.96	0.15939	ABI2, TWIST1, PLXNA3, GPR173, FGF13, LRP12, NTRK2, PRKG1, NTN1, AXL
GO:0048193	Golgi vesicle transport	276	18	13.93	0.15972	PKDCC, VAMP5, SPTBN1, COPG1, BNIP1, INSIG1, SNX8, STEAP2, ANK1, HYOU1, ARL3, OPTN, PRKD1, GOSR2, ARFRP1, SEC23B, COPE, ARFGAP3
GO:1903018	regulation of glycoprotein metabolic process	42	4	2.12	0.16031	SOAT1, ITM2C, IGF1, BACE2
GO:0030517	negative regulation of axon extension	42	4	2.12	0.16031	SEMA3B, SEMA3C, PLXNA3, NTN1
GO:0042981	regulation of apoptotic process	1203	72	60.71	0.16175	TNFRSF1B, PDPN, PRKAA2, CAPN2, TP53BP2, GADD45A, PARK7, ACTN2, OSR1, TWIST2, ITM2C, LRP2, BCL2L11, LIMS2, PDE1A, FSTL1, C3orf38, MSX1, SLIT2, SFRP2, HAND2, LEF1, WFS1, ECSCR, HSPA9, ZNF622, BNIP1, DAB2, HSP90AB1, CNR1, GRIK2, TWIST1, SFRP4, AKR1B1, AQP1, GPER1, SRPX, TIMP1, DLC1, RNF122, ST3GAL1, CREB3, HSPA5, NTRK2, CREB3L1, HYOU1, APBB1, AIFM2, SOCS2, IGF1, NFATC4, THBS1, ALDH1A2, PDIA3, ANP32A…
GO:0048858	cell projection morphogenesis	528	32	26.64	0.16176	ECE1, PDPN, HECW2, LRP2, CHN1, ABI2, CNTN4, EPHA3, SEMA3B, SLIT2, UCHL1, PALLD, SLIT3, CTNND2, UST, SEMA3C, NYAP1, PLXNA3, FGF13, ENPP2, NTRK2, THY1, APBB1, PRKG1, NFATC4, MAP1A, NTN1, RNF157, TRPV2, EPB41L3, NEDD4L, KIAA1755
GO:0030968	endoplasmic reticulum unfolded protein response	73	6	3.68	0.16213	BCL2L11, WFS1, CREB3, HSPA5, CREB3L1, BFAR
GO:1901875	positive regulation of post-translational protein modification	122	9	6.16	0.16312	CENPS, FAM107A, CBLB, GNL3, WFS1, TSPYL5, HSPA5, SPHK1, BIRC7
GO:0035459	vesicle cargo loading	28	3	1.41	0.16566	INSIG1, AP3M2, SEC23B
GO:0031114	regulation of microtubule depolymerization	28	3	1.41	0.16566	FGF13, MID1, MAP1A
GO:1901021	positive regulation of calcium ion transmembrane transporter activity	28	3	1.41	0.16566	RYR2, STAC, ANK2
GO:0034067	protein localization to Golgi apparatus	28	3	1.41	0.16566	GBP5, OPTN, ARFRP1
GO:0032965	regulation of collagen biosynthetic process	28	3	1.41	0.16566	CREB3L1, LARP6, CYGB
GO:0007616	long-term memory	28	3	1.41	0.16566	TACR1, CHST10, NFATC4
GO:0110110	positive regulation of animal organ morphogenesis	28	3	1.41	0.16566	MSX1, FGF1, SOX8
GO:0001569	branching involved in blood vessel morphogenesis	28	3	1.41	0.16566	SFRP2, LEF1, NFATC4
GO:2000515	negative regulation of CD4-positive, alpha-beta T cell activation	28	3	1.41	0.16566	LOXL3, CBLB, SMAD7
GO:0048799	animal organ maturation	28	3	1.41	0.16566	ADAMTS12, IGF1, ALDH1A2
GO:1900225	regulation of NLRP3 inflammasome complex assembly	28	3	1.41	0.16566	GBP5, HSPA8, PRKD1
GO:1903844	regulation of cellular response to transforming growth factor beta stimulus	126	14	6.36	0.16647	PRDM16, LTBP1, SAP30, HTRA3, HSP90AB1, HSPA5, SNW1, THBS1, CILP, VASN, TGFB1I1, SMAD7, FKBP1A, SPRED3
GO:0009628	response to abiotic stimulus	937	54	47.28	0.16738	CLCN6, KCNK2, USF1, HSPG2, CAPN2, GADD45A, SDF4, RYR2, RAB11FIP5, TACR1, COL6A3, KCNK3, SCN9A, STAC, PLOD2, TMEM150C, SFRP2, GUCY1A1, GUCY1B1, ADGRV1, FGF1, UIMC1, HSP90AB1, SERPINB6, MICA, GRIK2, TWIST1, CHCHD2, AKR1B1, AQP1, PKD1L1, TIMP1, VEGFD, TSPYL5, PLAT, HABP4, HYOU1, CLPB, CALCA, IGF1, NFATC4, THBS1, CPEB1, VASN, ITGAM, CYGB, MFAP4, TRPV2, ACAA2, PKN1, HSPB6, CALR, COL6A1, COL6A2
GO:0051279	regulation of release of sequestered calcium ion into cytosol	62	9	3.13	0.16761	CASQ2, RYR2, ANK2, GPER1, CLIC2, THY1, CACNA1C, PRKD1, FKBP1A
GO:0045732	positive regulation of protein catabolic process	191	13	9.64	0.1685	TNFRSF1B, SH3RF3, LRP2, CBLB, WFS1, ECSCR, DAB2, SOX17, RILP, TNFSF12, SMAD7, NEDD4L, RNF185
GO:0006082	organic acid metabolic process	732	46	36.94	0.16853	AZIN2, PRKAA2, PARK7, MGAT4A, SCLY, SULT1C4, PLOD2, SLC39A8, SDHA, UST, CNR1, TNXB, TWIST1, ASL, TPST1, PLOD3, INSIG1, AKR1B1, TBXAS1, ST3GAL1, GBA2, SLC2A6, ACO1, ASRGL1, NOX4, DAGLA, FADS1, FADS3, FADS2, AKR1C2, AKR1C1, PFKP, IGF1, ALDH1A2, HDC, IVD, BCKDK, CRYM, ABCC1, CYGB, SRR, PYCR1, STAT5A, ACAA2, GGT5, COL6A1
GO:0072175	epithelial tube formation	123	9	6.21	0.1687	OSR1, LRP2, SFRP2, IRX1, TWIST1, PODXL, DLC1, MMRN2, SOX8
GO:0045807	positive regulation of endocytosis	123	9	6.21	0.1687	SGIP1, LYAR, DAB2, SFRP4, TFR2, CD63, NEDD4L, AXL, CALR
GO:0006955	immune response	1314	74	66.31	0.16929	TNFRSF1B, GBP5, PARK7, NEURL3, ARID5A, LOXL3, IL18R1, RAB17, GNLY, RFTN1, CBLB, SLC26A6, LEF1, LYAR, CFI, STING1, C7, ULBP3, ULBP1, TRIM40, TUBB, MICA, CNR1, RAB44, TWIST1, SEMA3C, RARRES2, GPER1, BMX, DOCK11, TFE3, ST3GAL1, ENPP2, POLR3D, NFIL3, PTGDR2, HSPA8, DTX4, SLC15A3, INPPL1, JAM3, THY1, CLPB, IL18BP, OPTN, TESPA1, A2M, CCDC92, BATF, PRKD1, THBS1, PDIA3, PDP2, ITGAM, GPRC5B, TNFSF12, SMAD…
GO:2000027	regulation of animal organ morphogenesis	74	6	3.73	0.16947	MSX1, SFRP2, FGF1, SULF1, SOX8, HOXB7
GO:0045185	maintenance of protein location	74	6	3.73	0.16947	PARK7, LTBP1, TMSB10, INSIG1, HSPA5, DZIP1
GO:0002449	lymphocyte mediated immunity	226	15	11.4	0.16965	TNFRSF1B, ARID5A, IL18R1, RFTN1, CFI, C7, ULBP3, ULBP1, TUBB, MICA, BATF, SMAD7, NECTIN2, PVR, CSF2RB
GO:0051604	protein maturation	454	37	22.91	0.16995	ECE1, NUDC, CAPN2, PDIA6, ZMYND10, PDIA5, ADAMTS3, TLL1, WFS1, ENPEP, DNAJC18, HSPA9, HSP90AB1, TFR2, PDIA4, PLAT, BMP1, HSPA5, HSPA8, SERPINH1, HYOU1, SPCS2, FKBP11, CMA1, THBS1, MESD, PPIB, PDIA3, CIAO2B, ENGASE, FKBP10, FKBP1A, CTSZ, HSPB6, CALR, BACE2, POFUT2
GO:1902622	regulation of neutrophil migration	43	4	2.17	0.17019	TNFAIP6, SLIT2, CD99L2, JAM3
GO:0060986	endocrine hormone secretion	43	4	2.17	0.17019	RAB11FIP5, DAB2, AQP1, SELENOM
GO:0048066	developmental pigmentation	43	4	2.17	0.17019	BCL2L11, ADAMTS9, RAB32, CD63
GO:0007169	transmembrane receptor protein tyrosine kinase signaling pathway	533	40	26.9	0.17205	ABL2, WDR54, NCL, DOK1, CHN1, PTPRG, EPHA3, CBLB, APOD, ADAMTS3, ADAMTS12, FGF1, CCN2, TNXB, GRB10, RARRES2, GPER1, VEGFD, SULF1, PLAT, NTRK2, CREB3L1, INPPL1, MMRN2, IGFBP6, SOCS2, CD63, IGF1, FLT1, NFATC4, PRKD1, THBS1, SHC4, CILP, TMEM204, STAT5A, DOK5, SULF2, AXL, COL6A1
GO:0071331	cellular response to hexose stimulus	107	8	5.4	0.17242	PRKAA2, RAB11FIP5, SLC26A6, SLC12A7, GPER1, NOX4, CMA1, KCNB1
GO:0010927	cellular component assembly involved in morphogenesis	92	11	4.64	0.17276	CSRP1, ACTN2, ANK2, CCDC136, MYOM2, PRKD1, CFL2, AKAP13, EPB41L3, MYL9, NECTIN2
GO:0060039	pericardium development	15	2	0.76	0.17339	HEG1, HAND2
GO:0019896	axonal transport of mitochondrion	15	2	0.76	0.17339	TRAK2, UCHL1
GO:1903859	regulation of dendrite extension	15	2	0.76	0.17339	RNF157, NEDD4L
GO:0051444	negative regulation of ubiquitin-protein transferase activity	15	2	0.76	0.17339	PARK7, SMAD7
GO:1902170	cellular response to reactive nitrogen species	15	2	0.76	0.17339	GUCY1B1, AQP1
GO:0003215	cardiac right ventricle morphogenesis	15	2	0.76	0.17339	HAND2, SEMA3C
GO:0007620	copulation	15	2	0.76	0.17339	TACR1, CNR1
GO:0071880	adenylate cyclase-activating adrenergic receptor signaling pathway	15	2	0.76	0.17339	ADRA2C, AKAP13
GO:0031643	positive regulation of myelination	15	2	0.76	0.17339	TNFRSF1B, ITGAX
GO:1903909	regulation of receptor clustering	15	2	0.76	0.17339	TNFAIP6, MESD
GO:0009151	purine deoxyribonucleotide metabolic process	15	2	0.76	0.17339	AK5, NUDT16
GO:0006700	C21-steroid hormone biosynthetic process	15	2	0.76	0.17339	DAB2, AKR1B1
GO:0098743	cell aggregation	15	2	0.76	0.17339	CCN2, BMP1
GO:0002834	regulation of response to tumor cell	15	2	0.76	0.17339	NECTIN2, PVR
GO:0042574	retinal metabolic process	15	2	0.76	0.17339	AKR1C1, ALDH1A2
GO:0090110	COPII-coated vesicle cargo loading	15	2	0.76	0.17339	INSIG1, SEC23B
GO:0002689	negative regulation of leukocyte chemotaxis	15	2	0.76	0.17339	TNFAIP6, SLIT2
GO:0010738	regulation of protein kinase A signaling	15	2	0.76	0.17339	ADGRV1, RAMP3
GO:0072087	renal vesicle development	15	2	0.76	0.17339	OSR1, SOX8
GO:0050862	positive regulation of T cell receptor signaling pathway	15	2	0.76	0.17339	TESPA1, NECTIN2
GO:0055057	neuroblast division	15	2	0.76	0.17339	LEF1, FGF13
GO:0050849	negative regulation of calcium-mediated signaling	15	2	0.76	0.17339	CD22, RCAN1
GO:1903376	regulation of oxidative stress-induced neuron intrinsic apoptotic signaling pathway	15	2	0.76	0.17339	PARK7, PYCR1
GO:0061577	calcium ion transmembrane transport via high voltage-gated calcium channel	15	2	0.76	0.17339	CACNA1C, CACNB1
GO:0001675	acrosome assembly	15	2	0.76	0.17339	CCDC136, NECTIN2
GO:0120036	plasma membrane bounded cell projection organization	1260	71	63.58	0.17401	ECE1, PDPN, ABL2, ACTN2, HECW2, ITM2C, CDC42EP3, WDR54, LRP2, RAB17, CHN1, ABI2, FGD5, PTPRG, CNTN4, EPHA3, ZMYND10, SEMA3B, APOD, SLIT2, SFRP2, TENM3, UCHL1, PALLD, ADGRV1, SLIT3, ABLIM3, ENC1, DAB2, CTNND2, DAAM2, UST, CNR1, TNXB, SEMA3C, PODXL, SDK1, NYAP1, PLXNA3, DOCK11, FGF13, ENPP2, LRP12, NTRK2, INPPL1, THY1, APBB1, ARL3, PRKG1, EPS8, SPATA13, DZIP1, NFATC4, PRKD1, DNAL1, PTPN9, MAP1A, RI…
GO:0006665	sphingolipid metabolic process	141	10	7.12	0.1751	ST3GAL1, ENPP2, GBA2, FADS3, CREM, CERS5, B4GALNT1, PRKD1, SPHK1, A4GALT
GO:1902904	negative regulation of supramolecular fiber organization	141	10	7.12	0.1751	TMSB10, SPTBN1, SLIT2, FGF13, MID1, DLC1, HSPA8, EPS8, CGNL1, TRIOBP
GO:0071774	response to fibroblast growth factor	91	7	4.59	0.17536	ITGB1BP1, FGF1, CCN2, SULF1, CREB3L1, THBS1, SULF2
GO:0060840	artery development	91	7	4.59	0.17536	LRP2, ADAMTS9, HAND2, EFEMP2, AP2B1, FKBP10, SMAD7
GO:0042542	response to hydrogen peroxide	91	7	4.59	0.17536	CAPN2, PARK7, AQP1, IL18BP, SPHK1, KLF2, AXL
GO:0007405	neuroblast proliferation	59	5	2.98	0.17602	LEF1, VCAN, FGF13, DAGLA, HAPLN3
GO:0042310	vasoconstriction	59	5	2.98	0.17602	ECE1, TACR1, ITGA9, ADRA2C, TBXAS1
GO:0150076	neuroinflammatory response	59	5	2.98	0.17602	TNFRSF1B, DAGLA, IGF1, ITGAM, SPHK1
GO:0098930	axonal transport	59	5	2.98	0.17602	TRAK2, UCHL1, AP3M2, MAP1A, KIF3B
GO:0001523	retinoid metabolic process	59	5	2.98	0.17602	LRP2, AKR1B1, RARRES2, AKR1C1, ALDH1A2
GO:0010648	negative regulation of cell communication	1170	75	59.04	0.17607	PRDM16, RGS5, SOX13, PRKAA2, PARK7, ABL2, LTBP1, RAB11FIP5, LRP2, NCL, TNFAIP6, ITGB1BP1, CBLB, CHRD, APOD, HEG1, SLIT2, DDIT4L, SFRP2, SAP30, HTRA3, SLC39A8, WFS1, LRPAP1, UCHL1, FST, ADAMTS12, SLIT3, DAB2, HSP90AB1, TRIM40, GRIK2, PDE10A, TWIST1, SFRP4, GRB10, INSIG1, GPER1, DLC1, SULF1, SOX17, CREB3, HSPA5, HSPA8, CREB3L1, INPPL1, THY1, HYOU1, MMRN2, OPTN, IGFBP6, SOCS2, C12orf43, IGF1, PCDH17…
GO:0002027	regulation of heart rate	75	6	3.78	0.17694	CASQ2, RYR2, ANK2, BVES, CACNA1C, ADM5
GO:0046620	regulation of organ growth	75	6	3.78	0.17694	FLVCR1, KCNK2, BCL2L11, PI16, COL14A1, IGF1
GO:0032409	regulation of transporter activity	168	14	8.48	0.17696	CASQ2, ACTN2, RYR2, OSR1, HECW2, STAC, ANK2, CLIC2, FHL1, FGF13, TRPC6, CACNB1, NEDD4L, FKBP1A
GO:0003382	epithelial cell morphogenesis	29	3	1.46	0.1783	HEG1, PALLD, PLOD3
GO:0051654	establishment of mitochondrion localization	29	3	1.46	0.1783	TRAK2, UCHL1, NECTIN2
GO:0006884	cell volume homeostasis	29	3	1.46	0.1783	CLCN6, SLC12A7, AQP1
GO:0090313	regulation of protein targeting to membrane	29	3	1.46	0.1783	ITGB1BP1, ITGAM, KCNB1
GO:0062013	positive regulation of small molecule metabolic process	108	8	5.45	0.17861	PRKAA2, PARK7, FGF1, DAB2, TWIST1, GPER1, NNMT, IGF1
GO:0023057	negative regulation of signaling	1172	75	59.14	0.17995	PRDM16, RGS5, SOX13, PRKAA2, PARK7, ABL2, LTBP1, RAB11FIP5, LRP2, NCL, TNFAIP6, ITGB1BP1, CBLB, CHRD, APOD, HEG1, SLIT2, DDIT4L, SFRP2, SAP30, HTRA3, SLC39A8, WFS1, LRPAP1, UCHL1, FST, ADAMTS12, SLIT3, DAB2, HSP90AB1, TRIM40, GRIK2, PDE10A, TWIST1, SFRP4, GRB10, INSIG1, GPER1, DLC1, SULF1, SOX17, CREB3, HSPA5, HSPA8, CREB3L1, INPPL1, THY1, HYOU1, MMRN2, OPTN, IGFBP6, SOCS2, C12orf43, IGF1, PCDH17…
GO:0034284	response to monosaccharide	159	11	8.02	0.18004	PRKAA2, RAB11FIP5, COL6A3, SLC26A6, SLC12A7, GPER1, NOX4, CMA1, THBS1, KCNB1, COL6A2
GO:0031333	negative regulation of protein-containing complex assembly	125	9	6.31	0.18013	PARK7, TMSB10, SPTBN1, SLIT2, HSPA5, HSPA8, JAM3, EPS8, TRIOBP
GO:0071456	cellular response to hypoxia	125	9	6.31	0.18013	KCNK2, KCNK3, TWIST1, CHCHD2, AQP1, HYOU1, CPEB1, VASN, ACAA2
GO:0086065	cell communication involved in cardiac conduction	44	4	2.22	0.18028	CASQ2, RYR2, ANK2, CACNA1C
GO:0015800	acidic amino acid transport	44	4	2.22	0.18028	PRAF2, NTRK2, PRKG1, SLC38A6
GO:0060976	coronary vasculature development	44	4	2.22	0.18028	LRP2, HAND2, GPER1, AP2B1
GO:0001881	receptor recycling	44	4	2.22	0.18028	ECE1, BVES, RAMP3, OPTN
GO:0060627	regulation of vesicle-mediated transport	444	27	22.41	0.1815	SGIP1, ABL2, ACTN2, PKDCC, WDR54, RAB17, EPHA3, LYAR, LRPAP1, CPLX1, MCTP1, DAB2, BVES, SFRP4, TFR2, CD63, PRKD1, ITGAM, SPHK1, ANKRD13B, NEDD4L, TGM2, KCNB1, RIMS4, CD22, AXL, CALR
GO:0032526	response to retinoic acid	92	7	4.64	0.18218	ABL2, OSR1, EPHA3, HAND2, AQP1, SNW1, ALDH1A2
GO:0042471	ear morphogenesis	92	7	4.64	0.18218	OSR1, MSX1, SOBP, TWIST1, INSIG1, NTN1, TRIOBP
GO:0006766	vitamin metabolic process	92	7	4.64	0.18218	LRP2, AKR1B1, TPK1, NNMT, AIFM2, ALDH1A2, CD320
GO:0009179	purine ribonucleoside diphosphate metabolic process	92	7	4.64	0.18218	AK5, PRKAA2, ENTPD4, SLC2A6, PFKP, IGF1, COL6A1
GO:0009135	purine nucleoside diphosphate metabolic process	92	7	4.64	0.18218	AK5, PRKAA2, ENTPD4, SLC2A6, PFKP, IGF1, COL6A1
GO:1901655	cellular response to ketone	92	7	4.64	0.18218	PRKAA2, PARK7, AQP1, AKR1C2, PTGER2, PRKD1, KLF2
GO:0061448	connective tissue development	243	20	12.26	0.18268	OSR1, PKDCC, ARID5A, HOXD3, MSX1, SFRP2, HAND2, ADAMTS12, CCN2, TIMP1, SULF1, BMP1, SERPINH1, PLAAT3, PTHLH, SOX8, SMAD7, SULF2, SELENOM, COL6A1
GO:0032411	positive regulation of transporter activity	76	6	3.84	0.18454	ACTN2, RYR2, STAC, ANK2, FGF13, TRPC6
GO:0046470	phosphatidylcholine metabolic process	60	5	3.03	0.18466	CAPN2, PLA2G2A, ENPP2, PLAAT3, CETP
GO:0071326	cellular response to monosaccharide stimulus	109	8	5.5	0.18489	PRKAA2, RAB11FIP5, SLC26A6, SLC12A7, GPER1, NOX4, CMA1, KCNB1
GO:0030282	bone mineralization	109	8	5.5	0.18489	OSR1, PKDCC, ADGRV1, TENT5A, TWIST1, PTHLH, IGF1, COL6A1
GO:0007369	gastrulation	160	11	8.07	0.18518	OSR1, COL5A2, ATOH8, COL8A1, SFRP2, LEF1, SOX17, ARFRP1, PAF1, POFUT2, COL6A1
GO:0045165	cell fate commitment	195	13	9.84	0.18682	TBX15, SOX13, PDPN, LOXL3, HOXD10, SFRP2, TNXB, FGF13, SOX17, BATF, TGFB1I1, SOX8, PAF1
GO:0042593	glucose homeostasis	195	13	9.84	0.18682	USF1, PRKAA2, PARK7, RAB11FIP5, KLF15, WFS1, SLC12A7, CNR1, GPER1, NOX4, CMA1, KCNB1, BACE2
GO:0071495	cellular response to endogenous stimulus	1170	89	59.04	0.1877	PRDM16, TNFRSF1B, CASQ2, USF1, PRKAA2, CAPN2, PARK7, ACTN2, RYR2, FMOD, LTBP1, COL5A2, LRP2, NCL, BCL2L11, TNFAIP6, ARID5A, ITGB1BP1, FAM107A, FSTL1, KLF15, SLC26A6, CHRD, MSX1, SLIT2, ADAMTS3, SFRP2, SAP30, HTRA3, LEF1, FST, ADAMTS12, HCN1, FGF1, SLIT3, DAB2, HSP90AB1, CCN2, TNXB, TWIST1, RAMP3, SFRP4, GRB10, ELAPOR2, INSIG1, RARRES2, AQP1, GPER1, VEGFD, GPR173, SULF1, GNA14, HSPA5, NTRK2, HSPA8…
GO:0001775	cell activation	891	51	44.96	0.18868	TNFRSF1B, SOX13, PDPN, CSRP1, PLA2G2A, ABL2, TACR1, LOXL3, IL18R1, CBLB, CMTM7, LEF1, ADRA2C, ULBP3, ULBP1, MICA, CNR1, RAB44, SLC39A7, GPER1, FUNDC2, DOCK11, ST3GAL1, PLAT, NFIL3, BATF2, LRRC32, THY1, TSPAN32, PRKG1, TESPA1, IGF1, BATF, THBS1, PDIA3, PDP2, ITGAM, FANCA, SPHK1, CYGB, SMAD7, MYL9, FKBP1A, CD22, PKN1, AXL, CD320, BST2, NECTIN2, LGALS1, MFNG
GO:0007411	axon guidance	178	12	8.98	0.18879	ECE1, CHN1, CNTN4, EPHA3, SEMA3B, SLIT2, PALLD, SLIT3, SEMA3C, PLXNA3, NTN1, KIAA1755
GO:0097485	neuron projection guidance	178	12	8.98	0.18879	ECE1, CHN1, CNTN4, EPHA3, SEMA3B, SLIT2, PALLD, SLIT3, SEMA3C, PLXNA3, NTN1, KIAA1755
GO:0032101	regulation of response to external stimulus	883	53	44.56	0.18922	TNFRSF1B, USF1, GBP5, PARK7, PLA2G2A, FNDC4, TNFAIP6, RFTN1, SEMA3B, SLIT2, SLC39A8, LYAR, ADAMTS12, FGF1, STING1, MICA, CNR1, SEMA3C, RARRES2, GPER1, PLXNA3, VEGFD, PLAT, POLR3D, CREB3, HSPA8, DTX4, DAGLA, ST3GAL4, SLC15A3, JAM3, TSPAN32, CLPB, PRKG1, MMRN2, OPTN, A2M, CCDC92, IGF1, SNW1, CMA1, PRKD1, THBS1, ABCC1, GPRC5B, FANCA, SPHK1, CALR, NECTIN2, PVR, APOBEC3G, LGALS1, RNF185
GO:0032940	secretion by cell	649	38	32.75	0.18945	TNFRSF1B, SDF4, PARK7, RAB11FIP5, TACR1, COPG1, CPLX1, ADRA2C, MCTP1, DAB2, CNR1, RAB44, TFR2, AQP1, GPER1, STEAP2, PDIA4, ANK1, NTRK2, CREB3L1, RAB3IL1, SYTL2, APBB1, PRKG1, CTBP2, IGF1, STX2, PRKD1, EXOC3L4, ITGAM, CAVIN1, TGM2, KCNB1, RIMS4, AXL, ARFGAP3, SELENOM, FAM3B
GO:0033628	regulation of cell adhesion mediated by integrin	45	4	2.27	0.19057	ITGB1BP1, SFRP2, PODXL, JAM3
GO:0140467	integrated stress response signaling	45	4	2.27	0.19057	CREB3, HSPA5, BATF2, BATF
GO:0170038	proteinogenic amino acid biosynthetic process	45	4	2.27	0.19057	PLOD2, ASL, PLOD3, PYCR1
GO:0008089	anterograde axonal transport	45	4	2.27	0.19057	TRAK2, AP3M2, MAP1A, KIF3B
GO:0070169	positive regulation of biomineral tissue development	45	4	2.27	0.19057	OSR1, PKDCC, ADGRV1, TENT5A
GO:0050879	multicellular organismal movement	45	4	2.27	0.19057	STAC, PRKD1, MAP1A, COL6A1
GO:0048608	reproductive structure development	231	15	11.66	0.19081	OSR1, LRP2, BCL2L11, TNFAIP6, SLIT2, SFRP2, FST, SLIT3, SULF1, A2M, SOX8, FANCA, GREB1L, AXL, COL6A1
GO:0019883	antigen processing and presentation of endogenous antigen	30	3	1.51	0.1912	ULBP3, ULBP1, MICA
GO:0006099	tricarboxylic acid cycle	30	3	1.51	0.1912	SDHA, ACO1, COL6A1
GO:0048536	spleen development	30	3	1.51	0.1912	FLVCR1, BCL2L11, PKN1
GO:0001945	lymph vessel development	30	3	1.51	0.1912	PDPN, HEG1, TMEM204
GO:0044546	NLRP3 inflammasome complex assembly	30	3	1.51	0.1912	GBP5, HSPA8, PRKD1
GO:1905476	negative regulation of protein localization to membrane	30	3	1.51	0.1912	PKDCC, ITGB1BP1, DAB2
GO:0060563	neuroepithelial cell differentiation	30	3	1.51	0.1912	MSX1, LEF1, TUBB
GO:0006891	intra-Golgi vesicle-mediated transport	30	3	1.51	0.1912	COPG1, GOSR2, COPE
GO:0042269	regulation of natural killer cell mediated cytotoxicity	30	3	1.51	0.1912	MICA, NECTIN2, PVR
GO:0141085	regulation of inflammasome-mediated signaling pathway	30	3	1.51	0.1912	GBP5, HSPA8, PRKD1
GO:0090317	negative regulation of intracellular protein transport	30	3	1.51	0.1912	PARK7, APOD, INSIG1
GO:0006953	acute-phase response	30	3	1.51	0.1912	CNR1, TFR2, A2M
GO:1903055	positive regulation of extracellular matrix organization	30	3	1.51	0.1912	PDPN, TNXB, EFEMP2
GO:0030513	positive regulation of BMP signaling pathway	30	3	1.51	0.1912	MSX1, ELAPOR2, SULF1
GO:0014904	myotube cell development	30	3	1.51	0.1912	IGF1, COL6A1, RCAN1
GO:0007605	sensory perception of sound	110	8	5.55	0.19127	LRP2, WFS1, ADGRV1, SOBP, SERPINB6, TIMM10, CRYM, TRIOBP
GO:0010634	positive regulation of epithelial cell migration	144	10	7.27	0.1915	TACR1, ATOH8, ITGB1BP1, FGF1, ENPP2, RHOJ, PRKD1, THBS1, STAT5A, CALR
GO:0033500	carbohydrate homeostasis	196	13	9.89	0.19155	USF1, PRKAA2, PARK7, RAB11FIP5, KLF15, WFS1, SLC12A7, CNR1, GPER1, NOX4, CMA1, KCNB1, BACE2
GO:0031338	regulation of vesicle fusion	16	2	0.81	0.19189	CPLX1, SPHK1
GO:0032874	positive regulation of stress-activated MAPK cascade	16	2	0.81	0.19189	MID1, IGFBP6
GO:0006044	N-acetylglucosamine metabolic process	16	2	0.81	0.19189	CHST6, MGAT3
GO:0071391	cellular response to estrogen stimulus	16	2	0.81	0.19189	ARID5A, PELP1
GO:0099500	vesicle fusion to plasma membrane	16	2	0.81	0.19189	CPLX1, STX2
GO:0015874	norepinephrine transport	16	2	0.81	0.19189	ADRA2C, KCNB1
GO:0031629	synaptic vesicle fusion to presynaptic active zone membrane	16	2	0.81	0.19189	CPLX1, STX2
GO:0043651	linoleic acid metabolic process	16	2	0.81	0.19189	FADS1, FADS2
GO:0002295	T-helper cell lineage commitment	16	2	0.81	0.19189	LOXL3, BATF
GO:0006595	polyamine metabolic process	16	2	0.81	0.19189	AZIN2, SMOX
GO:1901881	positive regulation of protein depolymerization	16	2	0.81	0.19189	ACTN2, CFL2
GO:0043923	positive regulation by host of viral transcription	16	2	0.81	0.19189	LEF1, SNW1
GO:0045821	positive regulation of glycolytic process	16	2	0.81	0.19189	PRKAA2, IGF1
GO:0033123	positive regulation of purine nucleotide catabolic process	16	2	0.81	0.19189	PRKAA2, IGF1
GO:0030813	positive regulation of nucleotide catabolic process	16	2	0.81	0.19189	PRKAA2, IGF1
GO:0030540	female genitalia development	16	2	0.81	0.19189	LRP2, AXL
GO:0032332	positive regulation of chondrocyte differentiation	16	2	0.81	0.19189	PKDCC, SMAD7
GO:0021542	dentate gyrus development	16	2	0.81	0.19189	LEF1, FXR2
GO:0016202	regulation of striated muscle tissue development	16	2	0.81	0.19189	LEF1, TWIST1
GO:0046903	secretion	743	43	37.49	0.19216	TNFRSF1B, SDF4, PARK7, PLA2G2A, RAB11FIP5, TACR1, SLC26A6, COPG1, CPLX1, ADRA2C, MCTP1, DAB2, CNR1, RAB44, TFR2, AQP1, GPER1, STEAP2, PDIA4, ANK1, NTRK2, CREB3L1, RAB3IL1, SYTL2, APBB1, PRKG1, CTBP2, SOCS2, IGF1, STX2, PRKD1, EXOC3L4, ITGAM, CAVIN1, STAT5A, TGM2, KCNB1, RIMS4, AXL, ARFGAP3, SELENOM, FAM3B, POFUT2
GO:0008585	female gonad development	77	6	3.89	0.19227	TNFAIP6, SLIT2, FST, SLIT3, A2M, FANCA
GO:0035023	regulation of Rho protein signal transduction	77	6	3.89	0.19227	ABL2, HEG1, DLC1, ARHGAP20, EPS8, AKAP13
GO:0014015	positive regulation of gliogenesis	61	5	3.08	0.19345	TNFRSF1B, LRP2, ETV5, SOX8, NTN1
GO:1904427	positive regulation of calcium ion transmembrane transport	61	5	3.08	0.19345	RYR2, STAC, ANK2, GPER1, THY1
GO:0034605	cellular response to heat	61	5	3.08	0.19345	STAC, FGF1, HSP90AB1, CLPB, THBS1
GO:0010660	regulation of muscle cell apoptotic process	61	5	3.08	0.19345	CAPN2, PDE1A, SFRP2, HAND2, IGF1
GO:0043062	extracellular structure organization	270	31	13.62	0.19446	TNFRSF1B, PDPN, FMOD, COL5A2, LOXL3, COL4A4, COL8A1, ADAMTS9, ADAMTS3, SFRP2, TLL1, SLC39A8, ADAMTS12, EGFLAM, TNXB, PLOD3, SULF1, BMP1, COL14A1, COL15A1, SERPINH1, CREB3L1, EFEMP2, CMA1, NID2, TPSAB1, MFAP4, FKBP10, SULF2, ADAMTS10, COL6A1
GO:0030198	extracellular matrix organization	270	31	13.62	0.19446	TNFRSF1B, PDPN, FMOD, COL5A2, LOXL3, COL4A4, COL8A1, ADAMTS9, ADAMTS3, SFRP2, TLL1, SLC39A8, ADAMTS12, EGFLAM, TNXB, PLOD3, SULF1, BMP1, COL14A1, COL15A1, SERPINH1, CREB3L1, EFEMP2, CMA1, NID2, TPSAB1, MFAP4, FKBP10, SULF2, ADAMTS10, COL6A1
GO:0048871	multicellular organismal-level homeostasis	670	39	33.81	0.19577	PRDM16, FLVCR1, SGIP1, PRKAA2, PLA2G2A, BCL2L11, IL18R1, FSTL1, IGF2BP2, LDB2, EMCN, SLC39A8, WFS1, LYAR, ADGRV1, HSPA9, LAMA4, CCN2, CNR1, MYCT1, TWIST1, GRB10, AKR1B1, TFR2, AQP1, DOCK11, TFE3, COL14A1, NOX4, JAM3, CALCA, VSTM4, GLIS2, TRPV2, PKN1, KLF2, AXL, JAM2, COL6A1
GO:0035107	appendage morphogenesis	131	16	6.61	0.19612	FLVCR1, ECE1, OSR1, PKDCC, BCL2L11, HOXD10, HOXD9, MSX1, SFRP2, HAND2, LEF1, TWIST1, SEMA3C, CACNA1C, ALDH1A2, COL6A1
GO:0035108	limb morphogenesis	131	16	6.61	0.19612	FLVCR1, ECE1, OSR1, PKDCC, BCL2L11, HOXD10, HOXD9, MSX1, SFRP2, HAND2, LEF1, TWIST1, SEMA3C, CACNA1C, ALDH1A2, COL6A1
GO:2000241	regulation of reproductive process	145	10	7.32	0.19712	TACR1, MSX1, CNR1, TIMP1, SULF1, PLAT, PTGDR2, IGF1, FANCA, CALR
GO:0002250	adaptive immune response	358	22	18.07	0.19719	TNFRSF1B, ARID5A, LOXL3, IL18R1, RFTN1, LEF1, CFI, C7, ULBP3, ULBP1, MICA, BMX, TFE3, JAM3, IL18BP, BATF, PDIA3, SMAD7, PKN1, NECTIN2, PVR, CSF2RB
GO:0009790	embryo development	949	66	47.89	0.19778	TBX15, FLVCR1, ECE1, SLC25A34, CAPN2, RYR2, OSR1, PKDCC, MEIS1, COL5A2, LRP2, BCL2L11, LOXL3, HOXD10, HOXD9, HOXD8, HOXD4, HOXD3, ATOH8, COL8A1, CHRD, HEG1, MSX1, ADAMTS3, SFRP2, HAND2, LEF1, IRX1, MGAT1, LAMA4, RSPO3, SOBP, MEOX2, TWIST1, PLOD3, SEMA3C, INSIG1, RARRES2, RAI2, DLC1, SULF1, SOX17, DMRT2, RCN1, MFAP5, A2M, CACNA1C, IGF1, FLT1, ALDH1A2, TGFB1I1, SOX8, NTN1, HOXB7, MEOX1, FKBP10, STM…
GO:0051250	negative regulation of lymphocyte activation	128	9	6.46	0.1979	PLA2G2A, LOXL3, CBLB, MICA, LRRC32, TSPAN32, SMAD7, PKN1, AXL
GO:0031960	response to corticosteroid	128	9	6.46	0.1979	BCL2L11, FAM107A, SLIT2, CSN1S1, SLIT3, AQP1, GPER1, PAPPA, A2M
GO:0007267	cell-cell signaling	1253	78	63.23	0.19872	TNFRSF1B, SOX13, CASQ2, PRKAA2, PARK7, RYR2, LTBP1, RAB11FIP5, TCF7L1, TACR1, TNFAIP6, KCNK3, CNTN4, FAM107A, KLF15, SEMA3B, SFRP2, GUCY1A1, GUCY1B1, LEF1, CPLX1, ENPEP, ADRA2C, ANK2, RASGRF2, PDLIM4, SLC12A7, MCTP1, DAB2, CTNND2, DAAM2, HSP90AB1, RSPO3, RNF146, CNR1, GRIK2, RAB44, SFRP4, AMPH, GRB10, TFR2, AQP1, GPER1, FGF13, SULF1, PLAT, SOX17, NTRK2, DAGLA, FADS1, LRRC32, THY1, TSPAN32, CTBP2,…
GO:0031341	regulation of cell killing	78	6	3.94	0.20012	ULBP3, ULBP1, MICA, ITGAM, NECTIN2, PVR
GO:0043367	CD4-positive, alpha-beta T cell differentiation	78	6	3.94	0.20012	LOXL3, IL18R1, LEF1, BATF, PDP2, SMAD7
GO:0042177	negative regulation of protein catabolic process	102	10	5.15	0.20057	AZIN2, PARK7, TIMP4, HSP90AB1, TRIM40, TIMP1, MAP1A, RILP, TIMP2, MGAT3
GO:0055082	intracellular chemical homeostasis	557	39	28.11	0.20093	FLVCR1, CASQ2, PRKAA2, RYR2, RAB11FIP5, KLF15, SLC26A6, SLC9B1, SLC39A8, WFS1, ANK2, SLC12A7, ATP6V0E1, CNR1, GRIK2, SLC39A7, ASL, TFR2, AQP1, GPER1, STEAP2, TBXAS1, FUNDC2, CLIC2, MICU3, ACO1, NOX4, TRPC6, THY1, CALCA, CACNA1C, CMA1, PRKD1, MT1A, TGM2, KCNB1, FKBP1A, PLCB4, CALR
GO:0016601	Rac protein signal transduction	46	4	2.32	0.20103	RHOU, ABI2, EPS8, STMN3
GO:1902743	regulation of lamellipodium organization	46	4	2.32	0.20103	PDPN, ABI2, SLIT2, ENPP2
GO:0048146	positive regulation of fibroblast proliferation	46	4	2.32	0.20103	NDUFS4, AQP1, IGF1, SPHK1
GO:0060560	developmental growth involved in morphogenesis	198	13	9.99	0.20116	SEMA3B, SLIT2, SFRP2, FGF1, SLIT3, SEMA3C, PLXNA3, FGF13, PRKG1, NTN1, RNF157, TRPV2, NEDD4L
GO:0031347	regulation of defense response	635	37	32.04	0.20148	TNFRSF1B, GBP5, PARK7, PLA2G2A, FNDC4, TNFAIP6, RFTN1, SLC39A8, LYAR, ADAMTS12, STING1, MICA, CNR1, GPER1, POLR3D, HSPA8, DTX4, DAGLA, SLC15A3, TSPAN32, CLPB, MMRN2, OPTN, A2M, CCDC92, IGF1, CMA1, PRKD1, ABCC1, GPRC5B, FANCA, SPHK1, NECTIN2, PVR, APOBEC3G, LGALS1, RNF185
GO:0043436	oxoacid metabolic process	727	45	36.69	0.20153	AZIN2, PRKAA2, PARK7, MGAT4A, SCLY, SULT1C4, PLOD2, SLC39A8, SDHA, UST, CNR1, TNXB, TWIST1, ASL, TPST1, PLOD3, INSIG1, AKR1B1, TBXAS1, ST3GAL1, GBA2, SLC2A6, ACO1, ASRGL1, NOX4, DAGLA, FADS1, FADS3, FADS2, AKR1C2, AKR1C1, PFKP, IGF1, ALDH1A2, HDC, IVD, BCKDK, CRYM, ABCC1, CYGB, SRR, PYCR1, ACAA2, GGT5, COL6A1
GO:0006081	cellular aldehyde metabolic process	62	5	3.13	0.20238	PARK7, MGAT4A, DAB2, AKR1C1, ALDH1A2
GO:0033059	cellular pigmentation	62	5	3.13	0.20238	MLPH, RAB17, RAB32, CD63, BACE2
GO:0046847	filopodium assembly	62	5	3.13	0.20238	RAB17, FGD5, DAAM2, DOCK11, SPATA13
GO:2000379	positive regulation of reactive oxygen species metabolic process	62	5	3.13	0.20238	GADD45A, PARK7, AKR1C1, THBS1, ITGAM
GO:2000401	regulation of lymphocyte migration	62	5	3.13	0.20238	ABL2, APOD, STK10, CD99L2, JAM2
GO:0002700	regulation of production of molecular mediator of immune response	146	10	7.37	0.2028	TNFRSF1B, ARID5A, IL18R1, TWIST1, GPRC5B, SMAD7, CD22, PKN1, AXL, BST2
GO:0031032	actomyosin structure organization	180	16	9.08	0.20306	CSRP1, ACTN2, TACR1, ITGB1BP1, EPB41L4A, CCN2, EPB41L2, DLC1, MYOM2, PRKD1, CFL2, AKAP13, CGNL1, ARHGEF15, EPB41L3, MYL9
GO:0035710	CD4-positive, alpha-beta T cell activation	95	7	4.79	0.20326	LOXL3, IL18R1, CBLB, LEF1, BATF, PDP2, SMAD7
GO:2000147	positive regulation of cell motility	508	41	25.63	0.20359	PDPN, ABL2, TACR1, TWIST2, TNFAIP6, ATOH8, ITGB1BP1, FAM107A, SEMA3B, LEF1, ATP8A1, FGF1, DAB2, DAAM2, TWIST1, SEMA3C, PODXL, RARRES2, AQP1, GPER1, VEGFD, CD99L2, ENPP2, CREB3, HSPA5, JAM3, THY1, IGF1, F10, FLT1, RHOJ, PRKD1, THBS1, ITGAX, NTN1, SPHK1, CAVIN1, STAT5A, ITGA2B, CALR, JAM2
GO:0045229	external encapsulating structure organization	272	31	13.73	0.20392	TNFRSF1B, PDPN, FMOD, COL5A2, LOXL3, COL4A4, COL8A1, ADAMTS9, ADAMTS3, SFRP2, TLL1, SLC39A8, ADAMTS12, EGFLAM, TNXB, PLOD3, SULF1, BMP1, COL14A1, COL15A1, SERPINH1, CREB3L1, EFEMP2, CMA1, NID2, TPSAB1, MFAP4, FKBP10, SULF2, ADAMTS10, COL6A1
GO:0061458	reproductive system development	234	15	11.81	0.20409	OSR1, LRP2, BCL2L11, TNFAIP6, SLIT2, SFRP2, FST, SLIT3, SULF1, A2M, SOX8, FANCA, GREB1L, AXL, COL6A1
GO:0009914	hormone transport	234	15	11.81	0.20409	PARK7, RAB11FIP5, TACR1, CPLX1, DAB2, CNR1, RAB44, TFR2, AQP1, GPER1, PRKD1, CRYM, KCNB1, SELENOM, FAM3B
GO:0071396	cellular response to lipid	488	29	24.63	0.20421	TNFRSF1B, PRKAA2, GBP5, CAPN2, PARK7, ABL2, OSR1, BCL2L11, ARID5A, FAM107A, EPHA3, PLSCR4, HAND2, DAB2, RAMP3, INSIG1, AQP1, GPER1, HSPA8, AKR1C2, AKR1C1, PTGER2, SNW1, PRKD1, ALDH1A2, PAF1, PKN1, AXL, CALR
GO:0034767	positive regulation of monoatomic ion transmembrane transport	112	8	5.65	0.20429	ACTN2, RYR2, STAC, ANK2, GPER1, FGF13, TRPC6, THY1
GO:0050931	pigment cell differentiation	31	3	1.56	0.20432	ADAMTS9, RAB32, CD63
GO:0071312	cellular response to alkaloid	31	3	1.56	0.20432	CASQ2, RYR2, TGM2
GO:0002347	response to tumor cell	31	3	1.56	0.20432	MICA, NECTIN2, PVR
GO:0090022	regulation of neutrophil chemotaxis	31	3	1.56	0.20432	TNFAIP6, SLIT2, JAM3
GO:0035909	aorta morphogenesis	31	3	1.56	0.20432	ADAMTS9, EFEMP2, FKBP10
GO:0006882	intracellular zinc ion homeostasis	31	3	1.56	0.20432	SLC39A8, SLC39A7, MT1A
GO:0045429	positive regulation of nitric oxide biosynthetic process	31	3	1.56	0.20432	HSP90AB1, ASL, KLF2
GO:0070306	lens fiber cell differentiation	31	3	1.56	0.20432	ABI2, PLAAT3, SPRED3
GO:0050433	regulation of catecholamine secretion	31	3	1.56	0.20432	ADRA2C, CNR1, KCNB1
GO:0010742	macrophage derived foam cell differentiation	31	3	1.56	0.20432	SOAT1, PLA2G2A, CETP
GO:0001782	B cell homeostasis	31	3	1.56	0.20432	BCL2L11, DOCK11, PKN1
GO:0010665	regulation of cardiac muscle cell apoptotic process	31	3	1.56	0.20432	CAPN2, SFRP2, HAND2
GO:0007507	heart development	502	40	25.33	0.20551	TNFRSF1B, KCNK2, ECE1, ACTN2, RYR2, OSR1, MEIS1, LRP2, ADAMTS9, HEG1, MSX1, SLIT2, SFRP2, HAND2, ANK2, SORBS2, SLIT3, PDLIM4, BVES, PI16, TWIST1, SEMA3C, GPER1, DLC1, COL14A1, SOX17, NOX4, PRKG1, CACNA1C, IGF1, DZIP1, NFATC4, ALDH1A2, AKAP13, AP2B1, SMAD7, GREB1L, FKBP1A, CALR, COL6A1
GO:0032502	developmental process	4961	316	250.34	0.20629	PRDM16, TNFRSF1B, TBX15, RHOU, SOAT1, SOX13, FLVCR1, KCNK2, AZIN2, ECE1, PDPN, HSPG2, MAST2, CSRP1, SLC25A34, CAPN2, GADD45A, SDF4, PLA2G2A, ABL2, ACTN2, RYR2, OSR1, PKDCC, MEIS1, HECW2, TWIST2, ITM2C, COL5A2, CDC42EP3, LRP2, NCL, BCL2L11, TNFAIP6, ARID5A, LOXL3, TRAK2, IL18R1, HOXD10, HOXD9, HOXD8, HOXD4, HOXD3, COL4A4, COL6A3, LIMS2, KCNK3, RAB17, SCN9A, VAMP5, ATOH8, SPTBN1, ITGB1BP1, CHN1, AB…
GO:0006936	muscle contraction	247	24	12.46	0.2068	CASQ2, RYR2, TACR1, SCN9A, STAC, GUCY1A1, ADRA2C, ANK2, GPER1, CLIC2, FGF13, SULF1, MYOM2, APBB1, CALCA, PRKG1, CACNA1C, PRKD1, SPHK1, CACNB1, SMAD7, NEDD4L, MYL9, SULF2
GO:0071229	cellular response to acid chemical	79	6	3.99	0.20809	CAPN2, COL5A2, NTRK2, CPEB1, KLF2, COL6A1
GO:0009181	purine ribonucleoside diphosphate catabolic process	79	6	3.99	0.20809	PRKAA2, ENTPD4, SLC2A6, PFKP, IGF1, COL6A1
GO:0009137	purine nucleoside diphosphate catabolic process	79	6	3.99	0.20809	PRKAA2, ENTPD4, SLC2A6, PFKP, IGF1, COL6A1
GO:0046545	development of primary female sexual characteristics	79	6	3.99	0.20809	TNFAIP6, SLIT2, FST, SLIT3, A2M, FANCA
GO:0023056	positive regulation of signaling	1457	87	73.52	0.20878	ECE1, GBP5, GADD45A, PARK7, PLA2G2A, TACR1, SH3RF3, ITM2C, BCL2L11, LOXL3, IL18R1, LIMS2, DOK1, ITGB1BP1, FAM107A, MSX1, ADAMTS3, SFRP2, HAND2, GUCY1A1, LEF1, ADRA2C, RASGRF2, ADGRV1, FGF1, ZNF622, DAB2, STING1, DAAM2, HSP90AB1, BVES, RSPO3, CCN2, RNF146, GRIK2, TNXB, RAMP3, SFRP4, GRB10, ELAPOR2, TFR2, GPER1, SRPX, MID1, SULF1, TSPYL5, NTRK2, PTGDR2, NOX4, SLC15A3, RASGEF1A, AKR1C2, CTBP2, IGFBP…
GO:0010817	regulation of hormone levels	388	26	19.58	0.20897	ECE1, PARK7, RAB11FIP5, TACR1, CHST10, CPLX1, ENPEP, DAB2, CNR1, RAB44, AKR1B1, TFR2, AQP1, GPER1, AKR1C2, AKR1C1, CMA1, PRKD1, ALDH1A2, CRYM, SOX8, KCNB1, CTSZ, SELENOM, FAM3B, BACE2
GO:0048812	neuron projection morphogenesis	508	30	25.63	0.20906	ECE1, HECW2, LRP2, CHN1, ABI2, CNTN4, EPHA3, SEMA3B, SLIT2, UCHL1, PALLD, SLIT3, CTNND2, UST, SEMA3C, NYAP1, PLXNA3, FGF13, NTRK2, THY1, APBB1, PRKG1, NFATC4, MAP1A, NTN1, RNF157, TRPV2, EPB41L3, NEDD4L, KIAA1755
GO:0048736	appendage development	166	18	8.38	0.2098	FLVCR1, ECE1, OSR1, PKDCC, BCL2L11, HOXD10, HOXD9, MSX1, SFRP2, HAND2, LEF1, MEOX2, TWIST1, SEMA3C, B4GALNT1, CACNA1C, ALDH1A2, COL6A1
GO:0060173	limb development	166	18	8.38	0.2098	FLVCR1, ECE1, OSR1, PKDCC, BCL2L11, HOXD10, HOXD9, MSX1, SFRP2, HAND2, LEF1, MEOX2, TWIST1, SEMA3C, B4GALNT1, CACNA1C, ALDH1A2, COL6A1
GO:0002708	positive regulation of lymphocyte mediated immunity	96	7	4.84	0.21049	ARID5A, IL18R1, ULBP3, ULBP1, MICA, NECTIN2, PVR
GO:0090263	positive regulation of canonical Wnt signaling pathway	96	7	4.84	0.21049	SFRP2, DAAM2, RSPO3, RNF146, SFRP4, GPRC5B, SULF2
GO:0048259	regulation of receptor-mediated endocytosis	96	7	4.84	0.21049	SGIP1, WDR54, LRPAP1, DAB2, SFRP4, CD63, ANKRD13B
GO:0007398	ectoderm development	17	2	0.86	0.21064	STX2, ITGAM
GO:0032891	negative regulation of organic acid transport	17	2	0.86	0.21064	PRKG1, THBS1
GO:1902430	negative regulation of amyloid-beta formation	17	2	0.86	0.21064	NTRK2, IGF1
GO:0072673	lamellipodium morphogenesis	17	2	0.86	0.21064	PDPN, ENPP2
GO:0071731	response to nitric oxide	17	2	0.86	0.21064	GUCY1B1, AQP1
GO:2000010	positive regulation of protein localization to cell surface	17	2	0.86	0.21064	HSP90AB1, MAP1A
GO:0002717	positive regulation of natural killer cell mediated immunity	17	2	0.86	0.21064	NECTIN2, PVR
GO:0090189	regulation of branching involved in ureteric bud morphogenesis	17	2	0.86	0.21064	SOX8, HOXB7
GO:0090128	regulation of synapse maturation	17	2	0.86	0.21064	NFATC4, ARHGEF15
GO:0010893	positive regulation of steroid biosynthetic process	17	2	0.86	0.21064	FGF1, DAB2
GO:0036480	neuron intrinsic apoptotic signaling pathway in response to oxidative stress	17	2	0.86	0.21064	PARK7, PYCR1
GO:0008356	asymmetric cell division	17	2	0.86	0.21064	ETV5, FGF13
GO:1904294	positive regulation of ERAD pathway	17	2	0.86	0.21064	WFS1, RNF185
GO:0002705	positive regulation of leukocyte mediated immunity	113	8	5.7	0.21093	ARID5A, IL18R1, ULBP3, ULBP1, MICA, ITGAM, NECTIN2, PVR
GO:0060411	cardiac septum morphogenesis	63	5	3.18	0.21145	LRP2, SLIT2, SLIT3, SEMA3C, SMAD7
GO:1902476	chloride transmembrane transport	63	5	3.18	0.21145	CLCN6, SLC26A6, SLC12A7, CLIC2, SLC26A11
GO:0097009	energy homeostasis	63	5	3.18	0.21145	SGIP1, PRKAA2, IGF2BP2, TWIST1, COL6A1
GO:1901880	negative regulation of protein depolymerization	63	5	3.18	0.21145	SPTBN1, FGF13, MID1, EPS8, TRIOBP
GO:0048002	antigen processing and presentation of peptide antigen	63	5	3.18	0.21145	ULBP3, ULBP1, MICA, PDIA3, CALR
GO:0016101	diterpenoid metabolic process	63	5	3.18	0.21145	LRP2, AKR1B1, RARRES2, AKR1C1, ALDH1A2
GO:0051496	positive regulation of stress fiber assembly	47	4	2.37	0.21166	TACR1, ITGB1BP1, CCN2, ARHGEF15
GO:0051289	protein homotetramerization	47	4	2.37	0.21166	GBP5, HCN1, THG1L, ALDH1A2
GO:1902653	secondary alcohol biosynthetic process	47	4	2.37	0.21166	PRKAA2, FGF1, INSIG1, ACAA2
GO:0051646	mitochondrion localization	47	4	2.37	0.21166	MSTO1, TRAK2, UCHL1, NECTIN2
GO:0006695	cholesterol biosynthetic process	47	4	2.37	0.21166	PRKAA2, FGF1, INSIG1, ACAA2
GO:0055021	regulation of cardiac muscle tissue growth	47	4	2.37	0.21166	KCNK2, PI16, COL14A1, IGF1
GO:0048260	positive regulation of receptor-mediated endocytosis	47	4	2.37	0.21166	SGIP1, DAB2, SFRP4, CD63
GO:0051651	maintenance of location in cell	185	16	9.34	0.21186	CASQ2, PARK7, RYR2, TMSB10, ANK2, INSIG1, GPER1, CLIC2, HSPA5, THY1, CACNA1C, DZIP1, PRKD1, FKBP1A, PLCB4, CALR
GO:0030324	lung development	165	11	8.33	0.21189	PDPN, PKDCC, LOXL3, HEG1, FGF1, CCN2, PLOD3, ALDH1A2, CTSZ, KLF2, COL6A1
GO:0008202	steroid metabolic process	236	15	11.91	0.21317	SOAT1, PRKAA2, LRP2, CHST10, FGF1, DAB2, INSIG1, AKR1B1, GBA2, PRKG1, AKR1C2, AKR1C1, CETP, ACAA2, HSD17B14
GO:0071417	cellular response to organonitrogen compound	491	29	24.78	0.21362	CASQ2, USF1, CAPN2, ACTN2, RYR2, COL5A2, NCL, KLF15, SLC26A6, SLIT2, HCN1, GRB10, INSIG1, RARRES2, AQP1, GPER1, GPR173, GNA14, NTRK2, SOCS2, IGF1, PRKD1, CPEB1, ABCC1, STAT5A, CACNB1, TGM2, KLF2, COL6A1
GO:0043087	regulation of GTPase activity	254	16	12.82	0.21366	ITGB1BP1, CHN1, FGD5, EPHA3, TBC1D1, RASGRF2, BVES, PLXNA3, DOCK11, NTRK2, THY1, PRKG1, RASGEF1A, ARHGEF15, TGM2, STMN3
GO:0009749	response to glucose	148	10	7.47	0.21437	PRKAA2, RAB11FIP5, COL6A3, SLC12A7, GPER1, NOX4, CMA1, THBS1, KCNB1, COL6A2
GO:0070507	regulation of microtubule cytoskeleton organization	148	10	7.47	0.21437	PRKAA2, ANKRD53, FAM107A, EPHA3, RNF4, FGF13, MID1, GBA2, MAP1A, STMN3
GO:0060349	bone morphogenesis	80	6	4.04	0.21616	MSX1, TWIST1, SFRP4, INSIG1, SERPINH1, INPPL1
GO:1903510	mucopolysaccharide metabolic process	80	6	4.04	0.21616	TNFAIP6, ITIH3, UST, ST3GAL1, ST3GAL4, CHST6
GO:0043524	negative regulation of neuron apoptotic process	131	9	6.61	0.21638	PARK7, WFS1, GRIK2, NTRK2, HYOU1, NFATC4, AARS1, PYCR1, AXL
GO:0030307	positive regulation of cell growth	131	9	6.61	0.21638	SFRP2, IGF1, NTN1, SPHK1, RNF157, TRPV2, SMAD7, NEDD4L, PRR5
GO:0010243	response to organonitrogen compound	828	47	41.78	0.217	CASQ2, USF1, SRSF4, NUDC, CAPN2, ACTN2, RYR2, TWIST2, COL5A2, NCL, KLF15, SLC26A6, SLIT2, WFS1, NDUFS4, HCN1, CNR1, RAB44, RAMP3, GRB10, INSIG1, RARRES2, AQP1, SDK1, GPER1, TIMP1, GPR173, GNA14, HSPA5, NTRK2, NNMT, INPPL1, SOCS2, IGF1, PRKD1, CPEB1, ABCC1, STAT5A, CACNB1, TGM2, KCNB1, EDEM2, KLF2, CALR, BSG, RNF185, COL6A1
GO:0010721	negative regulation of cell development	219	14	11.05	0.2171	TNFAIP6, LOXL3, SEMA3B, HSPA9, DAAM2, SEMA3C, PLXNA3, FGF13, THY1, PTHLH, IGF1, NFATC4, NTN1, SMAD7
GO:0048841	regulation of axon extension involved in axon guidance	32	3	1.61	0.21764	SEMA3B, SEMA3C, PLXNA3
GO:1903749	positive regulation of establishment of protein localization to mitochondrion	32	3	1.61	0.21764	RHOU, ARIH2, ABLIM3
GO:0032924	activin receptor signaling pathway	32	3	1.61	0.21764	FST, SMAD7, FKBP1A
GO:1903955	positive regulation of protein targeting to mitochondrion	32	3	1.61	0.21764	RHOU, ARIH2, ABLIM3
GO:0090077	foam cell differentiation	32	3	1.61	0.21764	SOAT1, PLA2G2A, CETP
GO:0018208	peptidyl-proline modification	32	3	1.61	0.21764	PPIB, FKBP10, FKBP1A
GO:0140632	canonical inflammasome complex assembly	32	3	1.61	0.21764	GBP5, HSPA8, PRKD1
GO:0010453	regulation of cell fate commitment	32	3	1.61	0.21764	LOXL3, SFRP2, SOX17
GO:0030149	sphingolipid catabolic process	32	3	1.61	0.21764	ENPP2, GBA2, SPHK1
GO:0097242	amyloid-beta clearance	32	3	1.61	0.21764	LRP2, LRPAP1, ITGAM
GO:1904407	positive regulation of nitric oxide metabolic process	32	3	1.61	0.21764	HSP90AB1, ASL, KLF2
GO:0032435	negative regulation of proteasomal ubiquitin-dependent protein catabolic process	32	3	1.61	0.21764	PARK7, HSP90AB1, MAP1A
GO:0050768	negative regulation of neurogenesis	114	8	5.75	0.21766	SEMA3B, DAAM2, SEMA3C, PLXNA3, FGF13, THY1, NFATC4, NTN1
GO:1904064	positive regulation of cation transmembrane transport	97	7	4.89	0.21781	ACTN2, RYR2, STAC, ANK2, GPER1, FGF13, THY1
GO:0030203	glycosaminoglycan metabolic process	97	7	4.89	0.21781	TNFAIP6, ITIH3, UST, ST3GAL1, ST3GAL4, CHST6, HS3ST3A1
GO:0009607	response to biotic stimulus	1169	65	58.99	0.21823	TNFRSF1B, GBP5, CAPN2, PLA2G2A, NEURL3, ARID5A, GNLY, RFTN1, ADAMTS9, PLSCR4, SLC26A6, WFS1, LYAR, CFI, STING1, C7, TENT5A, ULBP3, ULBP1, TRIM40, TUBB, MICA, CNR1, RARRES2, AQP1, GPER1, SRPX, VEGFD, POLR3D, HSPA5, HSPA8, BATF2, DTX4, SLC15A3, PLAAT3, VWCE, TSPAN32, CLPB, IL18BP, MMRN2, OPTN, A2M, CCDC92, PTGER2, BATF, PRKD1, ITGAM, ITGAX, SAP30BP, SRR, SLFN11, WFDC3, PAF1, SSC5D, SHFL, AXL, CALR,…
GO:0007179	transforming growth factor beta receptor signaling pathway	181	17	9.13	0.21887	PRDM16, FMOD, LTBP1, SAP30, HTRA3, DAB2, HSP90AB1, HSPA5, LRRC32, SNW1, THBS1, CILP, VASN, TGFB1I1, SMAD7, FKBP1A, SPRED3
GO:0071310	cellular response to organic substance	1583	89	79.88	0.21984	TNFRSF1B, CASQ2, USF1, ACKR1, PRKAA2, GBP5, CAPN2, PARK7, ABL2, ACTN2, RYR2, OSR1, RAB11FIP5, COL5A2, NCL, BCL2L11, ARID5A, IL18R1, DOK1, FAM107A, EPHA3, PLSCR4, KLF15, SLC26A6, SLIT2, HAND2, LEF1, WFS1, ADAMTS12, HCN1, DNAJC18, SLIT3, SLC12A7, DAB2, STING1, HSP90AB1, RAMP3, GRB10, INSIG1, RARRES2, AQP1, GPER1, IL3RA, GPR173, SOX17, GNA14, NFIL3, CREB3, HSPA5, NTRK2, NOX4, HSPA8, CREB3L1, IL18BP,…
GO:0030032	lamellipodium assembly	64	5	3.23	0.22064	ABI2, SLIT2, ABLIM3, SPATA13, PARVB
GO:0008344	adult locomotory behavior	64	5	3.23	0.22064	PARK7, HOXD10, HOXD9, UCHL1, EPS8
GO:1901701	cellular response to oxygen-containing compound	943	53	47.59	0.22148	TNFRSF1B, USF1, PRKAA2, GBP5, CAPN2, PARK7, ABL2, ACTN2, OSR1, RAB11FIP5, COL5A2, NCL, ARID5A, EPHA3, PLSCR4, KLF15, SLC26A6, SLIT2, HAND2, GUCY1B1, HCN1, SLC12A7, RAMP3, GRB10, INSIG1, RARRES2, AQP1, GPER1, GPR173, GNA14, NTRK2, NOX4, IL18BP, AKR1C2, AKR1C1, SOCS2, IGF1, PTGER2, SNW1, CMA1, PRKD1, ALDH1A2, CPEB1, ABCC1, SPHK1, STAT5A, CACNB1, TGM2, KCNB1, PAF1, KLF2, AXL, COL6A1
GO:0048863	stem cell differentiation	212	16	10.7	0.22216	OSR1, HOXD4, SEMA3B, MSX1, SFRP2, HAND2, HSPA9, TWIST1, SEMA3C, SOX17, A2M, BATF, SHC4, ALDH1A2, SOX8, MEOX1
GO:0019933	cAMP-mediated signaling	48	4	2.42	0.22244	PDE1A, PDE10A, RAMP3, PDE9A
GO:0050435	amyloid-beta metabolic process	48	4	2.42	0.22244	NTRK2, IGF1, MGAT3, BACE2
GO:0036294	cellular response to decreased oxygen levels	132	9	6.66	0.22269	KCNK2, KCNK3, TWIST1, CHCHD2, AQP1, HYOU1, CPEB1, VASN, ACAA2
GO:0009968	negative regulation of signal transduction	1097	70	55.36	0.22407	PRDM16, RGS5, SOX13, PRKAA2, PARK7, ABL2, LTBP1, LRP2, NCL, TNFAIP6, ITGB1BP1, CBLB, CHRD, APOD, HEG1, SLIT2, DDIT4L, SFRP2, SAP30, HTRA3, SLC39A8, WFS1, LRPAP1, UCHL1, FST, ADAMTS12, SLIT3, DAB2, TRIM40, PDE10A, TWIST1, SFRP4, GRB10, INSIG1, GPER1, DLC1, SULF1, SOX17, CREB3, HSPA5, HSPA8, CREB3L1, INPPL1, THY1, HYOU1, MMRN2, OPTN, IGFBP6, SOCS2, C12orf43, IGF1, NFATC4, THBS1, CILP, CGNL1, GLIS2,…
GO:0009063	amino acid catabolic process	81	6	4.09	0.22434	SCLY, ASRGL1, HDC, IVD, BCKDK, CRYM
GO:0015914	phospholipid transport	81	6	4.09	0.22434	ATP8B2, PLSCR4, ATP8A1, ATP10A, CETP, ABCC1
GO:0034109	homotypic cell-cell adhesion	81	6	4.09	0.22434	PDPN, CSRP1, TSPAN32, PRKG1, PDIA3, MYL9
GO:0009582	detection of abiotic stimulus	81	6	4.09	0.22434	TACR1, SCN9A, ADGRV1, GRIK2, PKD1L1, CALCA
GO:0006874	intracellular calcium ion homeostasis	223	18	11.25	0.2249	CASQ2, RYR2, WFS1, ANK2, CNR1, GRIK2, GPER1, CLIC2, MICU3, TRPC6, THY1, CALCA, CACNA1C, PRKD1, TGM2, FKBP1A, PLCB4, CALR
GO:0055085	transmembrane transport	1095	67	55.26	0.22513	CLCN6, MFSD4A, FLVCR1, KCNK2, CASQ2, SLC16A4, AZIN2, ATP8B2, ACTN2, RYR2, OSR1, HECW2, LRP2, KCNK3, SCN9A, KLF15, SLCO2A1, SLC26A6, STAC, SLC9B1, TMEM150C, SLC39A8, ATP8A1, ANK2, HCN1, SLC12A7, ATP6V0E1, STING1, GRIK2, CALHM5, SLC39A7, GRB10, SLC37A3, AQP1, PKD1L1, GPER1, STEAP2, CLIC2, FHL1, FGF13, PRAF2, MICU3, SLC2A6, HSPA5, TRPC6, SLC15A3, THY1, CD63, CACNA1C, IGF1, PRKD1, SLC38A6, THBS1, ATP…
GO:0043069	negative regulation of programmed cell death	741	46	37.39	0.22548	PDPN, PRKAA2, PARK7, OSR1, TWIST2, LRP2, LIMS2, FSTL1, MSX1, SFRP2, HAND2, LEF1, WFS1, HSPA9, BNIP1, DAB2, HSP90AB1, GRIK2, TWIST1, AKR1B1, AQP1, TIMP1, ST3GAL1, CREB3, HSPA5, NTRK2, CREB3L1, HYOU1, AIFM2, SOCS2, AMIGO2, IGF1, NFATC4, THBS1, AARS1, SOX8, BFAR, SPHK1, PYCR1, RNF157, ACAA2, BIRC7, AXL, HSPB6, MEIS3, PRR5
GO:0031346	positive regulation of cell projection organization	311	19	15.69	0.22564	ABL2, CDC42EP3, ABI2, EPHA3, ZMYND10, SLIT2, TENM3, ENC1, CNR1, PLXNA3, DOCK11, ENPP2, NTRK2, APBB1, EPS8, DZIP1, PRKD1, NTN1, TRPV2
GO:0015833	peptide transport	203	13	10.24	0.22611	PARK7, RAB11FIP5, SLC26A6, CPLX1, CNR1, TFR2, AQP1, GPER1, SLC15A3, PRKD1, ABCC1, KCNB1, FAM3B
GO:1901652	response to peptide	421	25	21.24	0.22619	USF1, SRSF4, NUDC, ACTN2, TWIST2, NCL, KLF15, RAMP3, GRB10, INSIG1, RARRES2, GPER1, TIMP1, GPR173, INPPL1, SOCS2, IGF1, PRKD1, CPEB1, ABCC1, STAT5A, CACNB1, KLF2, BSG, COL6A1
GO:0042592	homeostatic process	1367	81	68.98	0.22711	PRDM16, CLCN6, SOAT1, FLVCR1, CASQ2, USF1, SGIP1, PRKAA2, PARK7, PLA2G2A, RYR2, RAB11FIP5, BCL2L11, IL18R1, FSTL1, IGF2BP2, KLF15, SLC26A6, LDB2, SLC9B1, EMCN, SLC39A8, WFS1, LYAR, ANK2, ADGRV1, KLHL3, HSPA9, SLC12A7, ATP6V0E1, LAMA4, CCN2, CNR1, GRIK2, MYCT1, SLC39A7, TWIST1, SFRP4, ASL, GRB10, INSIG1, AKR1B1, TFR2, AQP1, GPER1, STEAP2, TBXAS1, FUNDC2, CLIC2, DOCK11, TFE3, COL14A1, MICU3, ACO1, …
GO:0048856	anatomical structure development	4566	299	230.41	0.22786	TNFRSF1B, TBX15, RHOU, SOX13, FLVCR1, KCNK2, ECE1, PDPN, HSPG2, CSRP1, SLC25A34, CAPN2, GADD45A, SDF4, ABL2, ACTN2, RYR2, OSR1, PKDCC, MEIS1, HECW2, ITM2C, COL5A2, CDC42EP3, LRP2, NCL, BCL2L11, TNFAIP6, ARID5A, LOXL3, TRAK2, IL18R1, HOXD10, HOXD9, HOXD8, HOXD4, HOXD3, COL4A4, COL6A3, LIMS2, KCNK3, RAB17, SCN9A, VAMP5, ATOH8, SPTBN1, ITGB1BP1, CHN1, ABI2, FGD5, PTPRG, CNTN4, EPHA3, CBLB, COL8A1, C…
GO:2001012	mesenchymal cell differentiation involved in renal system development	5	1	0.25	0.22813	OSR1
GO:0033634	positive regulation of cell-cell adhesion mediated by integrin	5	1	0.25	0.22813	PODXL
GO:0033602	negative regulation of dopamine secretion	5	1	0.25	0.22813	CNR1
GO:0061644	protein localization to CENP-A containing chromatin	5	1	0.25	0.22813	H4C16
GO:0032222	regulation of synaptic transmission, cholinergic	5	1	0.25	0.22813	TACR1
GO:0072161	mesenchymal cell differentiation involved in kidney development	5	1	0.25	0.22813	OSR1
GO:0072174	metanephric tubule formation	5	1	0.25	0.22813	SOX8
GO:0032741	positive regulation of interleukin-18 production	5	1	0.25	0.22813	GBP5
GO:0019835	cytolysis	5	1	0.25	0.22813	GBP5
GO:0072236	metanephric loop of Henle development	5	1	0.25	0.22813	AQP1
GO:0015793	glycerol transmembrane transport	5	1	0.25	0.22813	AQP1
GO:0060373	regulation of ventricular cardiac muscle cell membrane depolarization	5	1	0.25	0.22813	SMAD7
GO:0018057	peptidyl-lysine oxidation	5	1	0.25	0.22813	LOXL3
GO:0000430	regulation of transcription from RNA polymerase II promoter by glucose	5	1	0.25	0.22813	USF1
GO:0000432	positive regulation of transcription from RNA polymerase II promoter by glucose	5	1	0.25	0.22813	USF1
GO:1902315	nuclear cell cycle DNA replication initiation	5	1	0.25	0.22813	GINS3
GO:1902339	positive regulation of apoptotic process involved in morphogenesis	5	1	0.25	0.22813	TNFRSF1B
GO:0039663	membrane fusion involved in viral entry into host cell	5	1	0.25	0.22813	NECTIN2
GO:0038033	positive regulation of endothelial cell chemotaxis by VEGF-activated vascular endothelial growth factor receptor signali...	5	1	0.25	0.22813	PRKD1
GO:0086045	membrane depolarization during AV node cell action potential	5	1	0.25	0.22813	CACNA1C
GO:0060405	regulation of penile erection	5	1	0.25	0.22813	CNR1
GO:0007217	tachykinin receptor signaling pathway	5	1	0.25	0.22813	TACR1
GO:0022028	tangential migration from the subventricular zone to the olfactory bulb	5	1	0.25	0.22813	SLIT2
GO:0140459	response to Gram-positive bacterium	5	1	0.25	0.22813	ITGAM
GO:1903525	regulation of membrane tubulation	5	1	0.25	0.22813	ATP10A
GO:0002085	inhibition of neuroepithelial cell differentiation	5	1	0.25	0.22813	MSX1
GO:0002016	regulation of blood volume by renin-angiotensin	5	1	0.25	0.22813	TACR1
GO:2001268	negative regulation of cysteine-type endopeptidase activity involved in apoptotic signaling pathway	5	1	0.25	0.22813	PARK7
GO:1902292	cell cycle DNA replication initiation	5	1	0.25	0.22813	GINS3
GO:2001286	regulation of caveolin-mediated endocytosis	5	1	0.25	0.22813	NEDD4L
GO:0015670	carbon dioxide transport	5	1	0.25	0.22813	AQP1
GO:1902267	regulation of polyamine transmembrane transport	5	1	0.25	0.22813	AZIN2
GO:2001245	regulation of phosphatidylcholine biosynthetic process	5	1	0.25	0.22813	CAPN2
GO:0046487	glyoxylate metabolic process	5	1	0.25	0.22813	MGAT4A
GO:0003100	regulation of systemic arterial blood pressure by endothelin	5	1	0.25	0.22813	ECE1
GO:0071211	protein targeting to vacuole involved in autophagy	5	1	0.25	0.22813	HSPA8
GO:1905166	negative regulation of lysosomal protein catabolic process	5	1	0.25	0.22813	MGAT3
GO:0003278	apoptotic process involved in heart morphogenesis	5	1	0.25	0.22813	HAND2
GO:0003211	cardiac ventricle formation	5	1	0.25	0.22813	HAND2
GO:0140205	oligopeptide import across plasma membrane	5	1	0.25	0.22813	SLC15A3
GO:0140206	dipeptide import across plasma membrane	5	1	0.25	0.22813	SLC15A3
GO:0071798	response to prostaglandin D	5	1	0.25	0.22813	AKR1C2
GO:0071799	cellular response to prostaglandin D stimulus	5	1	0.25	0.22813	AKR1C2
GO:0032966	negative regulation of collagen biosynthetic process	5	1	0.25	0.22813	CYGB
GO:0032959	inositol trisphosphate biosynthetic process	5	1	0.25	0.22813	GPER1
GO:0051725	protein de-ADP-ribosylation	5	1	0.25	0.22813	ADPRH
GO:1902744	negative regulation of lamellipodium organization	5	1	0.25	0.22813	SLIT2
GO:1902747	negative regulation of lens fiber cell differentiation	5	1	0.25	0.22813	SPRED3
GO:0051715	cytolysis in another organism	5	1	0.25	0.22813	GBP5
GO:0042357	thiamine diphosphate metabolic process	5	1	0.25	0.22813	TPK1
GO:0006172	ADP biosynthetic process	5	1	0.25	0.22813	AK5
GO:0006121	mitochondrial electron transport, succinate to ubiquinone	5	1	0.25	0.22813	SDHA
GO:0006101	citrate metabolic process	5	1	0.25	0.22813	ACO1
GO:1902816	regulation of protein localization to microtubule	5	1	0.25	0.22813	MAP1A
GO:1902817	negative regulation of protein localization to microtubule	5	1	0.25	0.22813	MAP1A
GO:0071864	positive regulation of cell proliferation in bone marrow	5	1	0.25	0.22813	LEF1
GO:0010040	response to iron(II) ion	5	1	0.25	0.22813	ACO1
GO:0002317	plasma cell differentiation	5	1	0.25	0.22813	LGALS1
GO:0038145	macrophage colony-stimulating factor signaling pathway	5	1	0.25	0.22813	DOK1
GO:0030047	actin modification	5	1	0.25	0.22813	TRIOBP
GO:0042421	norepinephrine biosynthetic process	5	1	0.25	0.22813	HAND2
GO:0002457	T cell antigen processing and presentation	5	1	0.25	0.22813	RFTN1
GO:0009153	purine deoxyribonucleotide biosynthetic process	5	1	0.25	0.22813	AK5
GO:0035931	mineralocorticoid secretion	5	1	0.25	0.22813	DAB2
GO:0035932	aldosterone secretion	5	1	0.25	0.22813	DAB2
GO:0009180	purine ribonucleoside diphosphate biosynthetic process	5	1	0.25	0.22813	AK5
GO:0009186	deoxyribonucleoside diphosphate metabolic process	5	1	0.25	0.22813	AK5
GO:0060685	regulation of prostatic bud formation	5	1	0.25	0.22813	SULF1
GO:0009146	purine nucleoside triphosphate catabolic process	5	1	0.25	0.22813	NUDT16
GO:0046898	response to cycloheximide	5	1	0.25	0.22813	KLF2
GO:0060677	ureteric bud elongation	5	1	0.25	0.22813	FGF1
GO:0071500	cellular response to nitrosative stress	5	1	0.25	0.22813	PARK7
GO:0071504	cellular response to heparin	5	1	0.25	0.22813	SLIT2
GO:1990264	peptidyl-tyrosine dephosphorylation involved in inactivation of protein kinase activity	5	1	0.25	0.22813	PTPRB
GO:0071694	maintenance of protein location in extracellular region	5	1	0.25	0.22813	LTBP1
GO:0002182	cytoplasmic translational elongation	5	1	0.25	0.22813	AARS1
GO:0051601	exocyst localization	5	1	0.25	0.22813	EXOC3L4
GO:0009229	thiamine diphosphate biosynthetic process	5	1	0.25	0.22813	TPK1
GO:0071638	negative regulation of monocyte chemotactic protein-1 production	5	1	0.25	0.22813	APOD
GO:0033005	positive regulation of mast cell activation	5	1	0.25	0.22813	NECTIN2
GO:0140639	positive regulation of pyroptosis	5	1	0.25	0.22813	GBP5
GO:0009204	deoxyribonucleoside triphosphate catabolic process	5	1	0.25	0.22813	NUDT16
GO:0061009	common bile duct development	5	1	0.25	0.22813	SOX17
GO:0006552	leucine catabolic process	5	1	0.25	0.22813	IVD
GO:0006554	lysine catabolic process	5	1	0.25	0.22813	CRYM
GO:0006528	asparagine metabolic process	5	1	0.25	0.22813	ASRGL1
GO:0042724	thiamine-containing compound biosynthetic process	5	1	0.25	0.22813	TPK1
GO:1901748	leukotriene D4 metabolic process	5	1	0.25	0.22813	GGT5
GO:0042713	sperm ejaculation	5	1	0.25	0.22813	TACR1
GO:0034227	tRNA thio-modification	5	1	0.25	0.22813	URM1
GO:0036066	protein O-linked fucosylation	5	1	0.25	0.22813	POFUT2
GO:2000328	regulation of T-helper 17 cell lineage commitment	5	1	0.25	0.22813	LOXL3
GO:2000348	regulation of CD40 signaling pathway	5	1	0.25	0.22813	FANCA
GO:0060921	sinoatrial node cell differentiation	5	1	0.25	0.22813	BVES
GO:0006640	monoacylglycerol biosynthetic process	5	1	0.25	0.22813	DAGLA
GO:0060931	sinoatrial node cell development	5	1	0.25	0.22813	BVES
GO:1902975	mitotic DNA replication initiation	5	1	0.25	0.22813	GINS3
GO:0070309	lens fiber cell morphogenesis	5	1	0.25	0.22813	ABI2
GO:0019064	fusion of virus membrane with host plasma membrane	5	1	0.25	0.22813	NECTIN2
GO:2000439	positive regulation of monocyte extravasation	5	1	0.25	0.22813	JAM3
GO:0014834	skeletal muscle satellite cell maintenance involved in skeletal muscle regeneration	5	1	0.25	0.22813	IGF1
GO:1900060	negative regulation of ceramide biosynthetic process	5	1	0.25	0.22813	SPHK1
GO:0090155	negative regulation of sphingolipid biosynthetic process	5	1	0.25	0.22813	SPHK1
GO:0030263	apoptotic chromosome condensation	5	1	0.25	0.22813	GPER1
GO:0070445	regulation of oligodendrocyte progenitor proliferation	5	1	0.25	0.22813	LRP2
GO:0042661	regulation of mesodermal cell fate specification	5	1	0.25	0.22813	SFRP2
GO:1904351	negative regulation of protein catabolic process in the vacuole	5	1	0.25	0.22813	MGAT3
GO:0009624	response to nematode	5	1	0.25	0.22813	PTGER2
GO:2000118	regulation of sodium-dependent phosphate transport	5	1	0.25	0.22813	SFRP4
GO:0032053	ciliary basal body organization	5	1	0.25	0.22813	DZIP1
GO:0030208	dermatan sulfate biosynthetic process	5	1	0.25	0.22813	UST
GO:0002669	positive regulation of T cell anergy	5	1	0.25	0.22813	CBLB
GO:0036335	intestinal stem cell homeostasis	5	1	0.25	0.22813	PLA2G2A
GO:2000224	regulation of testosterone biosynthetic process	5	1	0.25	0.22813	PRKG1
GO:0010706	ganglioside biosynthetic process via lactosylceramide	5	1	0.25	0.22813	ST3GAL1
GO:0048387	negative regulation of retinoic acid receptor signaling pathway	5	1	0.25	0.22813	CALR
GO:0045634	regulation of melanocyte differentiation	5	1	0.25	0.22813	ADAMTS9
GO:0021889	olfactory bulb interneuron differentiation	5	1	0.25	0.22813	SLIT2
GO:0016183	synaptic vesicle coating	5	1	0.25	0.22813	AP3M2
GO:0050774	negative regulation of dendrite morphogenesis	5	1	0.25	0.22813	NFATC4
GO:1990962	xenobiotic transport across blood-brain barrier	5	1	0.25	0.22813	ABCC1
GO:0098957	anterograde axonal transport of mitochondrion	5	1	0.25	0.22813	TRAK2
GO:0021800	cerebral cortex tangential migration	5	1	0.25	0.22813	SLIT2
GO:2000855	regulation of mineralocorticoid secretion	5	1	0.25	0.22813	DAB2
GO:2000858	regulation of aldosterone secretion	5	1	0.25	0.22813	DAB2
GO:0061757	leukocyte adhesion to arterial endothelial cell	5	1	0.25	0.22813	SLC39A8
GO:0030578	PML body organization	5	1	0.25	0.22813	HABP4
GO:0021563	glossopharyngeal nerve development	5	1	0.25	0.22813	HOXD3
GO:0001826	inner cell mass cell differentiation	5	1	0.25	0.22813	SOX17
GO:2000807	regulation of synaptic vesicle clustering	5	1	0.25	0.22813	PCDH17
GO:0033860	regulation of NAD(P)H oxidase activity	5	1	0.25	0.22813	PARK7
GO:0002913	positive regulation of lymphocyte anergy	5	1	0.25	0.22813	CBLB
GO:0048165	fused antrum stage	5	1	0.25	0.22813	TNFAIP6
GO:0097646	calcitonin family receptor signaling pathway	5	1	0.25	0.22813	RAMP3
GO:1904747	positive regulation of apoptotic process involved in development	5	1	0.25	0.22813	TNFRSF1B
GO:0048149	behavioral response to ethanol	5	1	0.25	0.22813	EPS8
GO:0045900	negative regulation of translational elongation	5	1	0.25	0.22813	SHFL
GO:0060073	micturition	5	1	0.25	0.22813	TACR1
GO:0048790	maintenance of presynaptic active zone structure	5	1	0.25	0.22813	CTBP2
GO:0048793	pronephros development	5	1	0.25	0.22813	OSR1
GO:1900223	positive regulation of amyloid-beta clearance	5	1	0.25	0.22813	LRPAP1
GO:0060028	convergent extension involved in axis elongation	5	1	0.25	0.22813	SFRP2
GO:0008215	spermine metabolic process	5	1	0.25	0.22813	SMOX
GO:2001236	regulation of extrinsic apoptotic signaling pathway	133	9	6.71	0.22906	PARK7, ITM2C, SFRP2, GPER1, SRPX, IGF1, THBS1, PDIA3, TNFSF12
GO:0072112	podocyte differentiation	18	2	0.91	0.22956	KLF15, PODXL
GO:1903779	regulation of cardiac conduction	18	2	0.91	0.22956	RYR2, ANK2
GO:0060340	positive regulation of type I interferon-mediated signaling pathway	18	2	0.91	0.22956	STING1, RNF185
GO:0000413	protein peptidyl-prolyl isomerization	18	2	0.91	0.22956	PPIB, FKBP1A
GO:0043371	negative regulation of CD4-positive, alpha-beta T cell differentiation	18	2	0.91	0.22956	LOXL3, SMAD7
GO:0043373	CD4-positive, alpha-beta T cell lineage commitment	18	2	0.91	0.22956	LOXL3, BATF
GO:0048634	regulation of muscle organ development	18	2	0.91	0.22956	LEF1, TWIST1
GO:0086012	membrane depolarization during cardiac muscle cell action potential	18	2	0.91	0.22956	ANK2, CACNA1C
GO:0071474	cellular hyperosmotic response	18	2	0.91	0.22956	AKR1B1, AQP1
GO:1903587	regulation of blood vessel endothelial cell proliferation involved in sprouting angiogenesis	18	2	0.91	0.22956	MMRN2, THBS1
GO:0014047	glutamate secretion	18	2	0.91	0.22956	NTRK2, PRKG1
GO:0002396	MHC protein complex assembly	18	2	0.91	0.22956	PDIA3, CALR
GO:0043586	tongue development	18	2	0.91	0.22956	HAND2, LEF1
GO:1905709	negative regulation of membrane permeability	18	2	0.91	0.22956	HEG1, ACAA2
GO:0071637	regulation of monocyte chemotactic protein-1 production	18	2	0.91	0.22956	APOD, TWIST1
GO:0071605	monocyte chemotactic protein-1 production	18	2	0.91	0.22956	APOD, TWIST1
GO:0031998	regulation of fatty acid beta-oxidation	18	2	0.91	0.22956	CNR1, TWIST1
GO:0060977	coronary vasculature morphogenesis	18	2	0.91	0.22956	LRP2, HAND2
GO:0070304	positive regulation of stress-activated protein kinase signaling cascade	18	2	0.91	0.22956	MID1, IGFBP6
GO:0061318	renal filtration cell differentiation	18	2	0.91	0.22956	KLF15, PODXL
GO:0002501	peptide antigen assembly with MHC protein complex	18	2	0.91	0.22956	PDIA3, CALR
GO:0010759	positive regulation of macrophage chemotaxis	18	2	0.91	0.22956	RARRES2, THBS1
GO:0048311	mitochondrion distribution	18	2	0.91	0.22956	MSTO1, TRAK2
GO:0032482	Rab protein signal transduction	18	2	0.91	0.22956	RAB33A, DENND1A
GO:1900117	regulation of execution phase of apoptosis	18	2	0.91	0.22956	TP53BP2, DLC1
GO:1900227	positive regulation of NLRP3 inflammasome complex assembly	18	2	0.91	0.22956	GBP5, PRKD1
GO:0002694	regulation of leukocyte activation	459	27	23.16	0.22994	TNFRSF1B, SOX13, PLA2G2A, ABL2, TACR1, LOXL3, CBLB, LEF1, MICA, CNR1, GPER1, LRRC32, THY1, TSPAN32, TESPA1, IGF1, BATF, THBS1, FANCA, SPHK1, SMAD7, CD22, PKN1, AXL, CD320, NECTIN2, LGALS1
GO:0097194	execution phase of apoptosis	65	5	3.28	0.22996	TP53BP2, BNIP1, GPER1, DLC1, COL6A1
GO:0048806	genitalia development	33	3	1.67	0.23113	LRP2, GREB1L, AXL
GO:0086009	membrane repolarization	33	3	1.67	0.23113	CASQ2, ANK2, NEDD4L
GO:0003180	aortic valve morphogenesis	33	3	1.67	0.23113	SLIT2, SLIT3, TWIST1
GO:0060218	hematopoietic stem cell differentiation	33	3	1.67	0.23113	HSPA9, BATF, MEOX1
GO:0071827	plasma lipoprotein particle organization	33	3	1.67	0.23113	SOAT1, PLA2G2A, CETP
GO:0006775	fat-soluble vitamin metabolic process	33	3	1.67	0.23113	LRP2, AIFM2, ALDH1A2
GO:0046688	response to copper ion	33	3	1.67	0.23113	PARK7, AQP1, MT1A
GO:0002715	regulation of natural killer cell mediated immunity	33	3	1.67	0.23113	MICA, NECTIN2, PVR
GO:0010662	regulation of striated muscle cell apoptotic process	33	3	1.67	0.23113	CAPN2, SFRP2, HAND2
GO:0045943	positive regulation of transcription by RNA polymerase I	33	3	1.67	0.23113	NCL, LYAR, RASL11A
GO:1905330	regulation of morphogenesis of an epithelium	54	7	2.72	0.23116	ADAMTS12, FGF1, SULF1, MMRN2, ITGAX, SOX8, HOXB7
GO:0035051	cardiocyte differentiation	128	16	6.46	0.2317	ACTN2, MEIS1, HAND2, SORBS2, BVES, PI16, TWIST1, SEMA3C, GPER1, COL14A1, SOX17, NOX4, PRKG1, IGF1, AKAP13, CALR
GO:0048709	oligodendrocyte differentiation	82	6	4.14	0.23262	TNFRSF1B, SOX13, DAAM2, NTRK2, CERS5, SOX8
GO:0046031	ADP metabolic process	82	6	4.14	0.23262	AK5, PRKAA2, SLC2A6, PFKP, IGF1, COL6A1
GO:0009191	ribonucleoside diphosphate catabolic process	82	6	4.14	0.23262	PRKAA2, ENTPD4, SLC2A6, PFKP, IGF1, COL6A1
GO:1901698	response to nitrogen compound	891	50	44.96	0.23293	CASQ2, USF1, SRSF4, NUDC, CAPN2, ACTN2, RYR2, TWIST2, COL5A2, NCL, RFTN1, KLF15, SLC26A6, SLIT2, GUCY1B1, WFS1, NDUFS4, HCN1, STING1, CNR1, RAB44, RAMP3, GRB10, INSIG1, RARRES2, AQP1, SDK1, GPER1, TIMP1, GPR173, GNA14, HSPA5, NTRK2, NNMT, INPPL1, SOCS2, IGF1, PRKD1, CPEB1, ABCC1, STAT5A, CACNB1, TGM2, KCNB1, EDEM2, KLF2, CALR, BSG, RNF185, COL6A1
GO:0061005	cell differentiation involved in kidney development	49	4	2.47	0.23336	OSR1, KLF15, PODXL, GLIS2
GO:0002548	monocyte chemotaxis	49	4	2.47	0.23336	SLIT2, CREB3, CALCA, FLT1
GO:0030323	respiratory tube development	169	11	8.53	0.23434	PDPN, PKDCC, LOXL3, HEG1, FGF1, CCN2, PLOD3, ALDH1A2, CTSZ, KLF2, COL6A1
GO:0008406	gonad development	169	11	8.53	0.23434	OSR1, LRP2, BCL2L11, TNFAIP6, SLIT2, SFRP2, FST, SLIT3, A2M, SOX8, FANCA
GO:0002683	negative regulation of immune system process	405	24	20.44	0.23494	PLA2G2A, TNFAIP6, LOXL3, CBLB, APOD, SLIT2, LYAR, HSPA9, MICA, CNR1, TWIST1, GPER1, HSPA8, DTX4, LRRC32, THY1, TSPAN32, A2M, THBS1, SMAD7, CD22, PKN1, AXL, BST2
GO:0050878	regulation of body fluid levels	285	20	14.38	0.23521	USF1, PDPN, CSRP1, HEG1, WFS1, ADRA2C, AKR1B1, AQP1, FUNDC2, PLAT, ST3GAL4, TSPAN32, PRKG1, SOCS2, F10, THBS1, PDIA3, STAT5A, MYL9, AXL
GO:0003205	cardiac chamber development	139	14	7.01	0.23559	KCNK2, RYR2, LRP2, HEG1, SLIT2, SFRP2, HAND2, ANK2, SLIT3, SEMA3C, AP2B1, SMAD7, GREB1L, FKBP1A
GO:0009617	response to bacterium	480	28	24.22	0.23833	TNFRSF1B, GBP5, CAPN2, PLA2G2A, ARID5A, GNLY, ADAMTS9, PLSCR4, TENT5A, MICA, CNR1, RARRES2, AQP1, VEGFD, PLAAT3, IL18BP, MMRN2, OPTN, PTGER2, PRKD1, ITGAM, SRR, WFDC3, PAF1, SSC5D, AXL, CSF2RB, COL6A1
GO:0006024	glycosaminoglycan biosynthetic process	66	5	3.33	0.23938	UST, ST3GAL1, ST3GAL4, CHST6, HS3ST3A1
GO:0003170	heart valve development	66	5	3.33	0.23938	TNFRSF1B, ADAMTS9, SLIT2, SLIT3, TWIST1
GO:0006892	post-Golgi vesicle-mediated transport	100	7	5.05	0.24031	PKDCC, VAMP5, SPTBN1, STEAP2, ARL3, OPTN, ARFRP1
GO:0006939	smooth muscle contraction	79	10	3.99	0.24147	TACR1, GUCY1A1, ADRA2C, GPER1, SULF1, APBB1, CALCA, PRKG1, SPHK1, SULF2
GO:0007596	blood coagulation	178	14	8.98	0.24196	USF1, PDPN, CSRP1, ADRA2C, FUNDC2, PLAT, ST3GAL4, TSPAN32, PRKG1, F10, THBS1, PDIA3, MYL9, AXL
GO:0043410	positive regulation of MAPK cascade	370	22	18.67	0.24199	GADD45A, PLA2G2A, SH3RF3, DOK1, HAND2, ADRA2C, FGF1, ZNF622, CCN2, RAMP3, GPER1, MID1, NTRK2, NOX4, IGFBP6, IGF1, FLT1, THBS1, AKAP13, SPHK1, DOK5, BIRC7
GO:0042552	myelination	135	9	6.81	0.24201	TNFRSF1B, ANK2, HYCC1, NTRK2, JAM3, ITGAX, EPB41L3, JAM2, COL6A1
GO:1901699	cellular response to nitrogen compound	537	31	27.1	0.24211	CASQ2, USF1, CAPN2, ACTN2, RYR2, COL5A2, NCL, KLF15, SLC26A6, SLIT2, GUCY1B1, HCN1, STING1, GRB10, INSIG1, RARRES2, AQP1, GPER1, GPR173, GNA14, NTRK2, SOCS2, IGF1, PRKD1, CPEB1, ABCC1, STAT5A, CACNB1, TGM2, KLF2, COL6A1
GO:0062197	cellular response to chemical stress	279	17	14.08	0.24465	PRKAA2, PARK7, ETV5, SERPINB6, CHCHD2, AKR1B1, AQP1, IL18BP, AIFM2, STX2, PRKD1, ABCC1, SPHK1, PYCR1, KLF2, AXL, MGAT3
GO:1904646	cellular response to amyloid-beta	34	3	1.72	0.24477	IGF1, ABCC1, CACNB1
GO:0050982	detection of mechanical stimulus	34	3	1.72	0.24477	SCN9A, ADGRV1, PKD1L1
GO:0015872	dopamine transport	34	3	1.72	0.24477	PARK7, CNR1, TGM2
GO:0007215	glutamate receptor signaling pathway	34	3	1.72	0.24477	GRIK2, DAGLA, KCNB1
GO:0042220	response to cocaine	34	3	1.72	0.24477	CNR1, SDK1, TGM2
GO:0141084	inflammasome-mediated signaling pathway	34	3	1.72	0.24477	GBP5, HSPA8, PRKD1
GO:0030851	granulocyte differentiation	34	3	1.72	0.24477	LEF1, CLPB, STAT5A
GO:0045622	regulation of T-helper cell differentiation	34	3	1.72	0.24477	LOXL3, BATF, SMAD7
GO:0010659	cardiac muscle cell apoptotic process	34	3	1.72	0.24477	CAPN2, SFRP2, HAND2
GO:0030030	cell projection organization	1296	71	65.4	0.24502	ECE1, PDPN, ABL2, ACTN2, HECW2, ITM2C, CDC42EP3, WDR54, LRP2, RAB17, CHN1, ABI2, FGD5, PTPRG, CNTN4, EPHA3, ZMYND10, SEMA3B, APOD, SLIT2, SFRP2, TENM3, UCHL1, PALLD, ADGRV1, SLIT3, ABLIM3, ENC1, DAB2, CTNND2, DAAM2, UST, CNR1, TNXB, SEMA3C, PODXL, SDK1, NYAP1, PLXNA3, DOCK11, FGF13, ENPP2, LRP12, NTRK2, INPPL1, THY1, APBB1, ARL3, PRKG1, EPS8, SPATA13, DZIP1, NFATC4, PRKD1, DNAL1, PTPN9, MAP1A, RI…
GO:0017148	negative regulation of translation	118	8	5.95	0.24532	NCL, IGF2BP2, WFS1, ENC1, HABP4, CPEB1, SHFL, CALR
GO:0050680	negative regulation of epithelial cell proliferation	118	8	5.95	0.24532	LIMS2, ATOH8, SFRP2, DAB2, SULF1, MMRN2, FLT1, THBS1
GO:0090092	regulation of transmembrane receptor protein serine/threonine kinase signaling pathway	224	25	11.3	0.24654	PRDM16, LTBP1, LRP2, TNFAIP6, FSTL1, CHRD, MSX1, SFRP2, SAP30, HTRA3, FST, DAB2, HSP90AB1, SFRP4, ELAPOR2, SULF1, HSPA5, SNW1, THBS1, CILP, VASN, TGFB1I1, SMAD7, FKBP1A, SPRED3
GO:0098742	cell-cell adhesion via plasma-membrane adhesion molecules	189	12	9.54	0.24668	CNTN4, NECTIN3, TENM3, PCDH18, PALLD, SDK1, CLDN2, AMIGO2, PCDH17, ITGAM, NECTIN2, PVR
GO:0050817	coagulation	179	14	9.03	0.24775	USF1, PDPN, CSRP1, ADRA2C, FUNDC2, PLAT, ST3GAL4, TSPAN32, PRKG1, F10, THBS1, PDIA3, MYL9, AXL
GO:0030534	adult behavior	101	7	5.1	0.24797	PARK7, HOXD10, HOXD9, UCHL1, SDK1, EPS8, PCDH17
GO:0060396	growth hormone receptor signaling pathway	19	2	0.96	0.24857	SOCS2, STAT5A
GO:0060445	branching involved in salivary gland morphogenesis	19	2	0.96	0.24857	SEMA3C, TGM2
GO:0009067	aspartate family amino acid biosynthetic process	19	2	0.96	0.24857	PLOD2, PLOD3
GO:0060216	definitive hemopoiesis	19	2	0.96	0.24857	MEIS1, MFAP5
GO:0071294	cellular response to zinc ion	19	2	0.96	0.24857	KCNK3, MT1A
GO:0045063	T-helper 1 cell differentiation	19	2	0.96	0.24857	IL18R1, LEF1
GO:0043249	erythrocyte maturation	19	2	0.96	0.24857	FLVCR1, KLF2
GO:0060713	labyrinthine layer morphogenesis	19	2	0.96	0.24857	LEF1, RSPO3
GO:0032958	inositol phosphate biosynthetic process	19	2	0.96	0.24857	GPER1, PRKG1
GO:0141087	positive regulation of inflammasome-mediated signaling pathway	19	2	0.96	0.24857	GBP5, PRKD1
GO:0010460	positive regulation of heart rate	19	2	0.96	0.24857	RYR2, ADM5
GO:0090335	regulation of brown fat cell differentiation	19	2	0.96	0.24857	SOX13, TFE3
GO:1902992	negative regulation of amyloid precursor protein catabolic process	19	2	0.96	0.24857	NTRK2, IGF1
GO:0034755	iron ion transmembrane transport	19	2	0.96	0.24857	SLC39A8, STEAP2
GO:2000178	negative regulation of neural precursor cell proliferation	19	2	0.96	0.24857	LIMS2, PDE9A
GO:0021884	forebrain neuron development	19	2	0.96	0.24857	DCLK2, PLXNA3
GO:0010566	regulation of ketone biosynthetic process	19	2	0.96	0.24857	DAB2, PRKG1
GO:0050860	negative regulation of T cell receptor signaling pathway	19	2	0.96	0.24857	CBLB, THY1
GO:0010667	negative regulation of cardiac muscle cell apoptotic process	19	2	0.96	0.24857	SFRP2, HAND2
GO:0055075	potassium ion homeostasis	19	2	0.96	0.24857	KLHL3, SLC12A7
GO:0072311	glomerular epithelial cell differentiation	19	2	0.96	0.24857	KLF15, PODXL
GO:0035372	protein localization to microtubule	19	2	0.96	0.24857	MID1, MAP1A
GO:0045907	positive regulation of vasoconstriction	19	2	0.96	0.24857	TACR1, TBXAS1
GO:0021954	central nervous system neuron development	67	5	3.38	0.24891	SLIT2, DCLK2, PLXNA3, GBA2, NTRK2
GO:0060291	long-term synaptic potentiation	67	5	3.38	0.24891	FAM107A, RASGRF2, NTRK2, NFATC4, PDE9A
GO:0051591	response to cAMP	67	5	3.38	0.24891	SLC26A6, NDUFS4, HCN1, AQP1, BSG
GO:0043502	regulation of muscle adaptation	67	5	3.38	0.24891	TNFRSF1B, HAND2, PI16, IGF1, PDE9A
GO:0045123	cellular extravasation	67	5	3.38	0.24891	CD99L2, ST3GAL4, JAM3, THY1, JAM2
GO:0051492	regulation of stress fiber assembly	84	6	4.24	0.24946	TACR1, ITGB1BP1, CCN2, DLC1, CGNL1, ARHGEF15
GO:0014013	regulation of gliogenesis	84	6	4.24	0.24946	TNFRSF1B, LRP2, ETV5, DAAM2, SOX8, NTN1
GO:0043500	muscle adaptation	84	6	4.24	0.24946	TNFRSF1B, KLF15, HAND2, PI16, IGF1, PDE9A
GO:0045137	development of primary sexual characteristics	172	11	8.68	0.25175	OSR1, LRP2, BCL2L11, TNFAIP6, SLIT2, SFRP2, FST, SLIT3, A2M, SOX8, FANCA
GO:0048515	spermatid differentiation	119	8	6.01	0.25242	MAST2, SLC26A6, CCDC136, JAM3, PRKG1, DZIP1, NECTIN2, JAM2
GO:0048545	response to steroid hormone	281	17	14.18	0.25378	PARK7, TACR1, BCL2L11, FAM107A, SLIT2, CSN1S1, SLIT3, DAB2, AQP1, GPER1, PAPPA, HSPA8, A2M, PTGER2, THBS1, PKN1, CALR
GO:0098655	monoatomic cation transmembrane transport	591	40	29.82	0.25386	KCNK2, CASQ2, ACTN2, RYR2, OSR1, HECW2, KCNK3, SCN9A, STAC, SLC9B1, SLC39A8, ATP8A1, ANK2, HCN1, SLC12A7, ATP6V0E1, STING1, CALHM5, SLC39A7, AQP1, PKD1L1, GPER1, STEAP2, CLIC2, FHL1, FGF13, MICU3, TRPC6, SLC15A3, THY1, CD63, CACNA1C, PRKD1, TRPV2, CACNB1, NEDD4L, KCNB1, FKBP1A, PLCB4, COX7A1
GO:0007272	ensheathment of neurons	137	9	6.91	0.2552	TNFRSF1B, ANK2, HYCC1, NTRK2, JAM3, ITGAX, EPB41L3, JAM2, COL6A1
GO:0008366	axon ensheathment	137	9	6.91	0.2552	TNFRSF1B, ANK2, HYCC1, NTRK2, JAM3, ITGAX, EPB41L3, JAM2, COL6A1
GO:0072132	mesenchyme morphogenesis	51	4	2.57	0.25558	OSR1, MSX1, LEF1, TWIST1
GO:0060390	regulation of SMAD protein signal transduction	51	4	2.57	0.25558	SPTBN1, DAB2, CILP, SMAD7
GO:0060420	regulation of heart growth	51	4	2.57	0.25558	KCNK2, PI16, COL14A1, IGF1
GO:0031100	animal organ regeneration	51	4	2.57	0.25558	HSPG2, NNMT, SULF2, AXL
GO:0046173	polyol biosynthetic process	51	4	2.57	0.25558	GPER1, PRKG1, SPHK1, ISYNA1
GO:0009185	ribonucleoside diphosphate metabolic process	102	7	5.15	0.2557	AK5, PRKAA2, ENTPD4, SLC2A6, PFKP, IGF1, COL6A1
GO:0032413	negative regulation of ion transmembrane transporter activity	44	6	2.22	0.25669	CASQ2, ACTN2, OSR1, HECW2, CLIC2, NEDD4L
GO:0050727	regulation of inflammatory response	300	18	15.14	0.25683	TNFRSF1B, PARK7, PLA2G2A, FNDC4, TNFAIP6, SLC39A8, ADAMTS12, STING1, CNR1, GPER1, DAGLA, IGF1, CMA1, ABCC1, GPRC5B, FANCA, SPHK1, LGALS1
GO:0009134	nucleoside diphosphate catabolic process	85	6	4.29	0.25801	PRKAA2, ENTPD4, SLC2A6, PFKP, IGF1, COL6A1
GO:0010934	macrophage cytokine production	35	3	1.77	0.25853	TWIST1, GPRC5B, AXL
GO:0010935	regulation of macrophage cytokine production	35	3	1.77	0.25853	TWIST1, GPRC5B, AXL
GO:0060323	head morphogenesis	35	3	1.77	0.25853	FLVCR1, MSX1, LEF1
GO:0071825	protein-lipid complex organization	35	3	1.77	0.25853	SOAT1, PLA2G2A, CETP
GO:0097028	dendritic cell differentiation	35	3	1.77	0.25853	BATF2, BATF, AXL
GO:0051693	actin filament capping	35	3	1.77	0.25853	SPTBN1, EPS8, TRIOBP
GO:0006956	complement activation	35	3	1.77	0.25853	CFI, C7, A2M
GO:0032272	negative regulation of protein polymerization	68	5	3.43	0.25854	TMSB10, SPTBN1, SLIT2, EPS8, TRIOBP
GO:0021766	hippocampus development	68	5	3.43	0.25854	DCLK2, LEF1, PLXNA3, FGF13, FXR2
GO:0009967	positive regulation of signal transduction	1307	78	65.95	0.25924	GBP5, GADD45A, PARK7, PLA2G2A, SH3RF3, ITM2C, BCL2L11, LOXL3, IL18R1, LIMS2, DOK1, ITGB1BP1, MSX1, ADAMTS3, SFRP2, HAND2, GUCY1A1, LEF1, ADRA2C, ADGRV1, FGF1, ZNF622, DAB2, STING1, DAAM2, HSP90AB1, RSPO3, CCN2, RNF146, TNXB, RAMP3, SFRP4, GRB10, ELAPOR2, GPER1, SRPX, MID1, SULF1, TSPYL5, NTRK2, PTGDR2, NOX4, SLC15A3, RASGEF1A, AKR1C2, CTBP2, IGFBP6, TESPA1, CD63, IGF1, F10, FLT1, SNW1, NFATC4, PR…
GO:0071322	cellular response to carbohydrate stimulus	120	8	6.06	0.25957	PRKAA2, RAB11FIP5, SLC26A6, SLC12A7, GPER1, NOX4, CMA1, KCNB1
GO:0006952	defense response	1339	85	67.57	0.26069	TNFRSF1B, HSPG2, ACKR1, GBP5, PARK7, PLA2G2A, TACR1, NEURL3, FNDC4, TNFAIP6, ARID5A, LOXL3, IL18R1, SCN9A, GNLY, RFTN1, SLC26A6, APOD, SLC39A8, LYAR, CFI, ADAMTS12, STING1, C7, ULBP3, ULBP1, TRIM40, TUBB, MICA, CNR1, GRIK2, RAB44, TPST1, RARRES2, TFR2, AQP1, GPER1, TIMP1, POLR3D, NOX4, HSPA8, BATF2, DTX4, DAGLA, SLC15A3, JAM3, TSPAN32, CLPB, CALCA, MMRN2, OPTN, A2M, CCDC92, IGF1, PTGER2, NFATC4, …
GO:0048667	cell morphogenesis involved in neuron differentiation	468	27	23.62	0.26158	ECE1, HECW2, CHN1, ABI2, CNTN4, EPHA3, SEMA3B, SLIT2, UCHL1, PALLD, SLIT3, CTNND2, UST, SEMA3C, PLXNA3, FGF13, NTRK2, THY1, APBB1, PRKG1, NFATC4, MAP1A, NTN1, TRPV2, NEDD4L, KIAA1755, TRIOBP
GO:0043066	negative regulation of apoptotic process	716	44	36.13	0.26197	PDPN, PRKAA2, PARK7, OSR1, TWIST2, LRP2, LIMS2, FSTL1, MSX1, SFRP2, HAND2, LEF1, WFS1, HSPA9, BNIP1, DAB2, HSP90AB1, GRIK2, TWIST1, AKR1B1, AQP1, TIMP1, ST3GAL1, CREB3, HSPA5, NTRK2, CREB3L1, HYOU1, SOCS2, IGF1, NFATC4, THBS1, AARS1, SOX8, BFAR, SPHK1, PYCR1, RNF157, ACAA2, BIRC7, AXL, HSPB6, MEIS3, PRR5
GO:0051208	sequestering of calcium ion	105	11	5.3	0.26213	CASQ2, RYR2, ANK2, GPER1, CLIC2, THY1, CACNA1C, PRKD1, FKBP1A, PLCB4, CALR
GO:0140352	export from cell	694	39	35.02	0.26286	TNFRSF1B, SDF4, PARK7, RAB11FIP5, TACR1, COPG1, CPLX1, ADRA2C, MCTP1, DAB2, CNR1, RAB44, TFR2, AQP1, GPER1, STEAP2, PDIA4, ANK1, NTRK2, CREB3L1, RAB3IL1, SYTL2, APBB1, PRKG1, CTBP2, IGF1, STX2, PRKD1, EXOC3L4, ITGAM, ABCC1, CAVIN1, TGM2, KCNB1, RIMS4, AXL, ARFGAP3, SELENOM, FAM3B
GO:1904950	negative regulation of establishment of protein localization	103	7	5.2	0.2635	PARK7, RAB11FIP5, PKDCC, ITGB1BP1, APOD, INSIG1, KCNB1
GO:0043473	pigmentation	103	7	5.2	0.2635	BCL2L11, MLPH, RAB17, ADAMTS9, RAB32, CD63, BACE2
GO:0008284	positive regulation of cell population proliferation	751	42	37.9	0.26353	HSPG2, OSR1, TACR1, MEIS1, LRP2, ITGB1BP1, ETV5, CHRD, SFRP2, LEF1, VCAN, NDUFS4, FGF1, TNXB, TWIST1, AQP1, GPER1, TIMP1, VEGFD, TSPYL5, NTRK2, AKR1C2, PTHLH, IGF1, FLT1, CRIP2, PRKD1, THBS1, SHC4, ALDH1A2, HAPLN3, ITGAX, SOX8, NTN1, SPHK1, STAT5A, TNFSF12, CD320, CALR, BST2, MEIS3, CSF2RB
GO:0034308	primary alcohol metabolic process	78	9	3.94	0.26468	PARK7, SULT1C4, DAB2, AKR1B1, TPK1, AKR1C2, AKR1C1, IGF1, ALDH1A2
GO:0045785	positive regulation of cell adhesion	413	24	20.84	0.26514	SOX13, PDPN, ABL2, LIMS2, ITGB1BP1, COL8A1, FBLN2, CHRD, SFRP2, LEF1, EGFLAM, DAB2, PODXL, TFE3, EFEMP2, ST3GAL4, THY1, TESPA1, IGF1, SMAD7, TGM2, CALR, TRIOBP, LGALS1
GO:0090150	establishment of protein localization to membrane	247	15	12.46	0.26609	PKDCC, VAMP5, SPTBN1, ITGB1BP1, RFTN1, NECTIN3, CPLX1, NACAD, HSPA5, SRPRA, TIMM10, OPTN, ITGAM, KCNB1, ARFRP1
GO:0001678	intracellular glucose homeostasis	121	8	6.11	0.26679	PRKAA2, RAB11FIP5, KLF15, SLC12A7, GPER1, NOX4, CMA1, KCNB1
GO:0060612	adipose tissue development	52	4	2.62	0.26684	PLAAT3, SOX8, SELENOM, COL6A1
GO:0010761	fibroblast migration	52	4	2.62	0.26684	ITGB1BP1, AQP1, THBS1, CYGB
GO:0043084	penile erection	6	1	0.3	0.2671	CNR1
GO:0016554	cytidine to uridine editing	6	1	0.3	0.2671	APOBEC3G
GO:0019720	Mo-molybdopterin cofactor metabolic process	6	1	0.3	0.2671	MOCS1
GO:0071073	positive regulation of phospholipid biosynthetic process	6	1	0.3	0.2671	CAPN2
GO:0072197	ureter morphogenesis	6	1	0.3	0.2671	SOX8
GO:0072143	mesangial cell development	6	1	0.3	0.2671	OSR1
GO:1903297	regulation of hypoxia-induced intrinsic apoptotic signaling pathway	6	1	0.3	0.2671	HYOU1
GO:1903298	negative regulation of hypoxia-induced intrinsic apoptotic signaling pathway	6	1	0.3	0.2671	HYOU1
GO:0007343	egg activation	6	1	0.3	0.2671	PLAT
GO:0032713	negative regulation of interleukin-4 production	6	1	0.3	0.2671	LEF1
GO:0021932	hindbrain radial glia guided cell migration	6	1	0.3	0.2671	LEF1
GO:0046016	positive regulation of transcription by glucose	6	1	0.3	0.2671	USF1
GO:0072205	metanephric collecting duct development	6	1	0.3	0.2671	AKR1B1
GO:0006068	ethanol catabolic process	6	1	0.3	0.2671	SULT1C4
GO:0050942	positive regulation of pigment cell differentiation	6	1	0.3	0.2671	ADAMTS9
GO:0055129	L-proline biosynthetic process	6	1	0.3	0.2671	PYCR1
GO:0015755	fructose transmembrane transport	6	1	0.3	0.2671	SLC2A6
GO:0035790	platelet-derived growth factor receptor-alpha signaling pathway	6	1	0.3	0.2671	CBLB
GO:0050904	diapedesis	6	1	0.3	0.2671	CD99L2
GO:0032594	protein transport within lipid bilayer	6	1	0.3	0.2671	RFTN1
GO:0000429	carbon catabolite regulation of transcription from RNA polymerase II promoter	6	1	0.3	0.2671	USF1
GO:0000436	carbon catabolite activation of transcription from RNA polymerase II promoter	6	1	0.3	0.2671	USF1
GO:0048617	embryonic foregut morphogenesis	6	1	0.3	0.2671	SOX17
GO:0071355	cellular response to interleukin-9	6	1	0.3	0.2671	STAT5A
GO:0032534	regulation of microvillus assembly	6	1	0.3	0.2671	PODXL
GO:0044854	plasma membrane raft assembly	6	1	0.3	0.2671	COL6A1
GO:0060456	positive regulation of digestive system process	6	1	0.3	0.2671	AQP1
GO:0099547	regulation of translation at synapse, modulating synaptic transmission	6	1	0.3	0.2671	FXR2
GO:0140331	aminophospholipid translocation	6	1	0.3	0.2671	ATP8A1
GO:0003348	cardiac endothelial cell differentiation	6	1	0.3	0.2671	SOX17
GO:0007216	G protein-coupled glutamate receptor signaling pathway	6	1	0.3	0.2671	DAGLA
GO:1903575	cornified envelope assembly	6	1	0.3	0.2671	STX2
GO:0060158	phospholipase C-activating dopamine receptor signaling pathway	6	1	0.3	0.2671	GNA14
GO:0060174	limb bud formation	6	1	0.3	0.2671	SEMA3C
GO:0003415	chondrocyte hypertrophy	6	1	0.3	0.2671	SMAD7
GO:1905323	telomerase holoenzyme complex assembly	6	1	0.3	0.2671	HSP90AB1
GO:0051189	prosthetic group metabolic process	6	1	0.3	0.2671	MOCS1
GO:0003402	planar cell polarity pathway involved in axis elongation	6	1	0.3	0.2671	SFRP2
GO:0120186	negative regulation of protein localization to chromatin	6	1	0.3	0.2671	RNF4
GO:0015691	cadmium ion transport	6	1	0.3	0.2671	SLC39A8
GO:0003160	endocardium morphogenesis	6	1	0.3	0.2671	SOX17
GO:0071104	response to interleukin-9	6	1	0.3	0.2671	STAT5A
GO:1902255	positive regulation of intrinsic apoptotic signaling pathway by p53 class mediator	6	1	0.3	0.2671	MSX1
GO:0043252	sodium-independent organic anion transport	6	1	0.3	0.2671	SLCO2A1
GO:0046477	glycosylceramide catabolic process	6	1	0.3	0.2671	GBA2
GO:0060754	positive regulation of mast cell chemotaxis	6	1	0.3	0.2671	VEGFD
GO:0060710	chorio-allantoic fusion	6	1	0.3	0.2671	LEF1
GO:0071716	leukotriene transport	6	1	0.3	0.2671	ABCC1
GO:0006105	succinate metabolic process	6	1	0.3	0.2671	SDHA
GO:0038171	cannabinoid signaling pathway	6	1	0.3	0.2671	CNR1
GO:0071863	regulation of cell proliferation in bone marrow	6	1	0.3	0.2671	LEF1
GO:0007614	short-term memory	6	1	0.3	0.2671	RCAN1
GO:0038113	interleukin-9-mediated signaling pathway	6	1	0.3	0.2671	STAT5A
GO:0009438	methylglyoxal metabolic process	6	1	0.3	0.2671	PARK7
GO:0030002	intracellular monoatomic anion homeostasis	6	1	0.3	0.2671	TBXAS1
GO:1902563	regulation of neutrophil activation	6	1	0.3	0.2671	PLA2G2A
GO:0035964	COPI-coated vesicle budding	6	1	0.3	0.2671	ARFGAP3
GO:0031630	regulation of synaptic vesicle fusion to presynaptic active zone membrane	6	1	0.3	0.2671	CPLX1
GO:1903903	regulation of establishment of T cell polarity	6	1	0.3	0.2671	ABL2
GO:0090069	regulation of ribosome biogenesis	6	1	0.3	0.2671	NUDT16
GO:0090027	negative regulation of monocyte chemotaxis	6	1	0.3	0.2671	SLIT2
GO:0043545	molybdopterin cofactor metabolic process	6	1	0.3	0.2671	MOCS1
GO:0006777	Mo-molybdopterin cofactor biosynthetic process	6	1	0.3	0.2671	MOCS1
GO:0009136	purine nucleoside diphosphate biosynthetic process	6	1	0.3	0.2671	AK5
GO:0046826	negative regulation of protein export from nucleus	6	1	0.3	0.2671	PARK7
GO:0071671	regulation of smooth muscle cell chemotaxis	6	1	0.3	0.2671	SLIT2
GO:0009222	pyrimidine ribonucleotide catabolic process	6	1	0.3	0.2671	ENTPD4
GO:0009215	purine deoxyribonucleoside triphosphate metabolic process	6	1	0.3	0.2671	NUDT16
GO:1905563	negative regulation of vascular endothelial cell proliferation	6	1	0.3	0.2671	FLT1
GO:0046541	saliva secretion	6	1	0.3	0.2671	AQP1
GO:0046548	retinal rod cell development	6	1	0.3	0.2671	NTRK2
GO:0030388	fructose 1,6-bisphosphate metabolic process	6	1	0.3	0.2671	PFKP
GO:0097350	neutrophil clearance	6	1	0.3	0.2671	AXL
GO:0031999	negative regulation of fatty acid beta-oxidation	6	1	0.3	0.2671	CNR1
GO:0002248	connective tissue replacement involved in inflammatory response wound healing	6	1	0.3	0.2671	TIMP1
GO:0006561	proline biosynthetic process	6	1	0.3	0.2671	PYCR1
GO:0030321	transepithelial chloride transport	6	1	0.3	0.2671	SLC26A6
GO:0006553	lysine metabolic process	6	1	0.3	0.2671	CRYM
GO:0042756	drinking behavior	6	1	0.3	0.2671	TACR1
GO:1905691	lipid droplet disassembly	6	1	0.3	0.2671	PRKAA2
GO:0042723	thiamine-containing compound metabolic process	6	1	0.3	0.2671	TPK1
GO:0006548	histidine catabolic process	6	1	0.3	0.2671	HDC
GO:2000394	positive regulation of lamellipodium morphogenesis	6	1	0.3	0.2671	ENPP2
GO:0090312	positive regulation of protein deacetylation	6	1	0.3	0.2671	NNMT
GO:0097475	motor neuron migration	6	1	0.3	0.2671	NTN1
GO:0009820	alkaloid metabolic process	6	1	0.3	0.2671	NNMT
GO:0014722	regulation of skeletal muscle contraction by calcium ion signaling	6	1	0.3	0.2671	PRKD1
GO:0060956	endocardial cell differentiation	6	1	0.3	0.2671	SOX17
GO:0006617	SRP-dependent cotranslational protein targeting to membrane, signal sequence recognition	6	1	0.3	0.2671	SRPRA
GO:0060947	cardiac vascular smooth muscle cell differentiation	6	1	0.3	0.2671	GPER1
GO:1902956	regulation of mitochondrial electron transport, NADH to ubiquinone	6	1	0.3	0.2671	PARK7
GO:0070383	DNA cytosine deamination	6	1	0.3	0.2671	APOBEC3G
GO:0045760	positive regulation of action potential	6	1	0.3	0.2671	TACR1
GO:0061311	cell surface receptor signaling pathway involved in heart development	6	1	0.3	0.2671	MSX1
GO:2000437	regulation of monocyte extravasation	6	1	0.3	0.2671	JAM3
GO:0014848	urinary tract smooth muscle contraction	6	1	0.3	0.2671	TACR1
GO:2000405	negative regulation of T cell migration	6	1	0.3	0.2671	APOD
GO:2000407	regulation of T cell extravasation	6	1	0.3	0.2671	CD99L2
GO:2000192	negative regulation of fatty acid transport	6	1	0.3	0.2671	THBS1
GO:1904395	positive regulation of skeletal muscle acetylcholine-gated channel clustering	6	1	0.3	0.2671	MESD
GO:0070444	oligodendrocyte progenitor proliferation	6	1	0.3	0.2671	LRP2
GO:0070434	positive regulation of nucleotide-binding oligomerization domain containing 2 signaling pathway	6	1	0.3	0.2671	SLC15A3
GO:1904352	positive regulation of protein catabolic process in the vacuole	6	1	0.3	0.2671	LRP2
GO:1901632	regulation of synaptic vesicle membrane organization	6	1	0.3	0.2671	CPLX1
GO:0010713	negative regulation of collagen metabolic process	6	1	0.3	0.2671	CYGB
GO:0010746	regulation of long-chain fatty acid import across plasma membrane	6	1	0.3	0.2671	THBS1
GO:2000254	regulation of male germ cell proliferation	6	1	0.3	0.2671	PTGDR2
GO:0061156	pulmonary artery morphogenesis	6	1	0.3	0.2671	LRP2
GO:0033139	regulation of peptidyl-serine phosphorylation of STAT protein	6	1	0.3	0.2671	GADD45A
GO:1904428	negative regulation of tubulin deacetylation	6	1	0.3	0.2671	PRKAA2
GO:0070295	renal water absorption	6	1	0.3	0.2671	AQP1
GO:0010815	bradykinin catabolic process	6	1	0.3	0.2671	ECE1
GO:2000758	positive regulation of peptidyl-lysine acetylation	6	1	0.3	0.2671	PRKAA2
GO:0045653	negative regulation of megakaryocyte differentiation	6	1	0.3	0.2671	H4C16
GO:0021855	hypothalamus cell migration	6	1	0.3	0.2671	PLXNA3
GO:0021856	hypothalamic tangential migration using cell-axon interactions	6	1	0.3	0.2671	PLXNA3
GO:0021873	forebrain neuroblast division	6	1	0.3	0.2671	LEF1
GO:0021828	gonadotrophin-releasing hormone neuronal migration to the hypothalamus	6	1	0.3	0.2671	PLXNA3
GO:0098909	regulation of cardiac muscle cell action potential involved in regulation of contraction	6	1	0.3	0.2671	FGF13
GO:0042989	sequestering of actin monomers	6	1	0.3	0.2671	TMSB10
GO:0050859	negative regulation of B cell receptor signaling pathway	6	1	0.3	0.2671	CD22
GO:0001820	serotonin secretion	6	1	0.3	0.2671	CNR1
GO:0061734	parkin-mediated stimulation of mitophagy in response to mitochondrial depolarization	6	1	0.3	0.2671	OPTN
GO:0032324	molybdopterin cofactor biosynthetic process	6	1	0.3	0.2671	MOCS1
GO:0021520	spinal cord motor neuron cell fate specification	6	1	0.3	0.2671	HOXD10
GO:0055059	asymmetric neuroblast division	6	1	0.3	0.2671	FGF13
GO:0010668	ectodermal cell differentiation	6	1	0.3	0.2671	ITGAM
GO:0030644	intracellular chloride ion homeostasis	6	1	0.3	0.2671	TBXAS1
GO:1904778	positive regulation of protein localization to cell cortex	6	1	0.3	0.2671	EPB41L2
GO:0070564	positive regulation of vitamin D receptor signaling pathway	6	1	0.3	0.2671	SNW1
GO:0070574	cadmium ion transmembrane transport	6	1	0.3	0.2671	SLC39A8
GO:0021636	trigeminal nerve morphogenesis	6	1	0.3	0.2671	PLXNA3
GO:0021637	trigeminal nerve structural organization	6	1	0.3	0.2671	PLXNA3
GO:0045964	positive regulation of dopamine metabolic process	6	1	0.3	0.2671	PARK7
GO:0072383	plus-end-directed vesicle transport along microtubule	6	1	0.3	0.2671	KIF3B
GO:0061523	cilium disassembly	6	1	0.3	0.2671	KIF19
GO:0045915	positive regulation of catecholamine metabolic process	6	1	0.3	0.2671	PARK7
GO:0048200	Golgi transport vesicle coating	6	1	0.3	0.2671	ARFGAP3
GO:0048205	COPI coating of Golgi vesicle	6	1	0.3	0.2671	ARFGAP3
GO:0060081	membrane hyperpolarization	6	1	0.3	0.2671	PARK7
GO:0060075	regulation of resting membrane potential	6	1	0.3	0.2671	KCNK3
GO:0046879	hormone secretion	229	14	11.56	0.26738	PARK7, RAB11FIP5, TACR1, CPLX1, DAB2, CNR1, RAB44, TFR2, AQP1, GPER1, PRKD1, KCNB1, SELENOM, FAM3B
GO:0019752	carboxylic acid metabolic process	713	43	35.98	0.26747	AZIN2, PRKAA2, PARK7, MGAT4A, SCLY, PLOD2, SLC39A8, SDHA, UST, CNR1, TNXB, TWIST1, ASL, PLOD3, INSIG1, AKR1B1, TBXAS1, ST3GAL1, GBA2, SLC2A6, ACO1, ASRGL1, NOX4, DAGLA, FADS1, FADS3, FADS2, AKR1C2, AKR1C1, PFKP, IGF1, ALDH1A2, HDC, IVD, BCKDK, CRYM, ABCC1, CYGB, SRR, PYCR1, ACAA2, GGT5, COL6A1
GO:0033630	positive regulation of cell adhesion mediated by integrin	20	2	1.01	0.26764	SFRP2, PODXL
GO:0035458	cellular response to interferon-beta	20	2	1.01	0.26764	CAPN2, STING1
GO:0032288	myelin assembly	20	2	1.01	0.26764	ANK2, EPB41L3
GO:0060392	negative regulation of SMAD protein signal transduction	20	2	1.01	0.26764	CILP, SMAD7
GO:0015701	bicarbonate transport	20	2	1.01	0.26764	SLC26A6, SLC39A8
GO:0071378	cellular response to growth hormone stimulus	20	2	1.01	0.26764	SOCS2, STAT5A
GO:0086010	membrane depolarization during action potential	20	2	1.01	0.26764	ANK2, CACNA1C
GO:0060402	calcium ion transport into cytosol	20	2	1.01	0.26764	RYR2, CACNA1C
GO:0009083	branched-chain amino acid catabolic process	20	2	1.01	0.26764	IVD, BCKDK
GO:2001135	regulation of endocytic recycling	20	2	1.01	0.26764	ACTN2, BVES
GO:0018394	peptidyl-lysine acetylation	20	2	1.01	0.26764	PRKAA2, KLF15
GO:0060252	positive regulation of glial cell proliferation	20	2	1.01	0.26764	ETV5, NTN1
GO:0003177	pulmonary valve development	20	2	1.01	0.26764	TNFRSF1B, SLIT2
GO:0003148	outflow tract septum morphogenesis	20	2	1.01	0.26764	LRP2, SEMA3C
GO:0120255	olefinic compound biosynthetic process	20	2	1.01	0.26764	DAB2, PRKG1
GO:1901381	positive regulation of potassium ion transmembrane transport	20	2	1.01	0.26764	ACTN2, ANK2
GO:0002363	alpha-beta T cell lineage commitment	20	2	1.01	0.26764	LOXL3, BATF
GO:0034368	protein-lipid complex remodeling	20	2	1.01	0.26764	PLA2G2A, CETP
GO:0034369	plasma lipoprotein particle remodeling	20	2	1.01	0.26764	PLA2G2A, CETP
GO:0035929	steroid hormone secretion	20	2	1.01	0.26764	DAB2, SELENOM
GO:0071676	negative regulation of mononuclear cell migration	20	2	1.01	0.26764	APOD, SLIT2
GO:0062149	detection of stimulus involved in sensory perception of pain	20	2	1.01	0.26764	SCN9A, CALCA
GO:0045777	positive regulation of blood pressure	20	2	1.01	0.26764	TACR1, CNR1
GO:0009651	response to salt stress	20	2	1.01	0.26764	AKR1B1, AQP1
GO:0001779	natural killer cell differentiation	20	2	1.01	0.26764	NFIL3, AXL
GO:0061709	reticulophagy	20	2	1.01	0.26764	SNX7, STING1
GO:0032331	negative regulation of chondrocyte differentiation	20	2	1.01	0.26764	ADAMTS12, PTHLH
GO:0010640	regulation of platelet-derived growth factor receptor signaling pathway	20	2	1.01	0.26764	CBLB, APOD
GO:0032402	melanosome transport	20	2	1.01	0.26764	MLPH, RAB17
GO:0045940	positive regulation of steroid metabolic process	20	2	1.01	0.26764	FGF1, DAB2
GO:0007492	endoderm development	69	5	3.48	0.26825	COL5A2, COL8A1, SOX17, PAF1, COL6A1
GO:0006023	aminoglycan biosynthetic process	69	5	3.48	0.26825	UST, ST3GAL1, ST3GAL4, CHST6, HS3ST3A1
GO:0006360	transcription by RNA polymerase I	69	5	3.48	0.26825	NCL, LYAR, RASL11A, CAVIN1, POLR2E
GO:0002312	B cell activation involved in immune response	69	5	3.48	0.26825	DOCK11, ST3GAL1, BATF, LGALS1, MFNG
GO:0030500	regulation of bone mineralization	69	5	3.48	0.26825	OSR1, PKDCC, ADGRV1, TENT5A, TWIST1
GO:0006811	monoatomic ion transport	876	57	44.2	0.27021	CLCN6, FLVCR1, KCNK2, CASQ2, ATP8B2, ACTN2, RYR2, OSR1, HECW2, LRP2, KCNK3, SCN9A, SLC26A6, STAC, SLC9B1, TMEM150C, SLC39A8, WFS1, ATP8A1, ANK2, HCN1, KLHL3, SLC12A7, ATP6V0E1, STING1, CNR1, GRIK2, CALHM5, SLC39A7, RAMP3, TFR2, AQP1, PKD1L1, GPER1, STEAP2, MAGED2, CLIC2, FHL1, FGF13, MICU3, TRPC6, SLC15A3, THY1, CD63, CACNA1C, PRKD1, ATP10A, ABCC1, TRPV2, SLC26A11, CACNB1, NEDD4L, KCNB1, FKBP1A, …
GO:0002443	leukocyte mediated immunity	303	18	15.29	0.27038	TNFRSF1B, ARID5A, IL18R1, RFTN1, CFI, C7, ULBP3, ULBP1, TUBB, MICA, RAB44, BATF, ITGAM, SMAD7, BST2, NECTIN2, PVR, CSF2RB
GO:1901653	cellular response to peptide	303	18	15.29	0.27038	USF1, ACTN2, NCL, KLF15, GRB10, INSIG1, RARRES2, GPER1, GPR173, SOCS2, IGF1, PRKD1, CPEB1, ABCC1, STAT5A, CACNB1, KLF2, COL6A1
GO:0006022	aminoglycan metabolic process	104	7	5.25	0.27137	TNFAIP6, ITIH3, UST, ST3GAL1, ST3GAL4, CHST6, HS3ST3A1
GO:0071333	cellular response to glucose stimulus	104	7	5.25	0.27137	PRKAA2, RAB11FIP5, SLC12A7, GPER1, NOX4, CMA1, KCNB1
GO:0002824	positive regulation of adaptive immune response based on somatic recombination of immune receptors built from immunoglob...	104	7	5.25	0.27137	ARID5A, IL18R1, ULBP3, ULBP1, MICA, NECTIN2, PVR
GO:0022612	gland morphogenesis	104	7	5.25	0.27137	LIMS2, FGF1, SEMA3C, SULF1, NTN1, TGM2, SULF2
GO:0007409	axonogenesis	359	21	18.12	0.27237	ECE1, CHN1, CNTN4, EPHA3, SEMA3B, SLIT2, UCHL1, PALLD, SLIT3, UST, SEMA3C, PLXNA3, FGF13, NTRK2, THY1, APBB1, PRKG1, MAP1A, NTN1, TRPV2, KIAA1755
GO:1900744	regulation of p38MAPK cascade	36	3	1.82	0.27239	GADD45A, HAND2, SPHK1
GO:0048821	erythrocyte development	36	3	1.82	0.27239	FLVCR1, LYAR, KLF2
GO:0051339	regulation of lyase activity	36	3	1.82	0.27239	PARK7, ADGRV1, CACNA1C
GO:0046466	membrane lipid catabolic process	36	3	1.82	0.27239	ENPP2, GBA2, SPHK1
GO:0046189	phenol-containing compound biosynthetic process	36	3	1.82	0.27239	PARK7, HAND2, HDC
GO:1905898	positive regulation of response to endoplasmic reticulum stress	36	3	1.82	0.27239	BCL2L11, WFS1, RNF185
GO:0046636	negative regulation of alpha-beta T cell activation	36	3	1.82	0.27239	LOXL3, CBLB, SMAD7
GO:0090102	cochlea development	36	3	1.82	0.27239	KCNK2, KCNK3, SOBP
GO:0006904	vesicle docking involved in exocytosis	36	3	1.82	0.27239	SYTL2, CTBP2, KCNB1
GO:0010573	vascular endothelial growth factor production	36	3	1.82	0.27239	ADAMTS3, SULF1, SULF2
GO:0010658	striated muscle cell apoptotic process	36	3	1.82	0.27239	CAPN2, SFRP2, HAND2
GO:0050805	negative regulation of synaptic transmission	36	3	1.82	0.27239	GRIK2, PCDH17, KCNB1
GO:1900181	negative regulation of protein localization to nucleus	36	3	1.82	0.27239	APOD, DCLK2, TRIM40
GO:0042886	amide transport	230	14	11.61	0.27263	PARK7, RAB11FIP5, LRP2, SLC26A6, CPLX1, CNR1, TFR2, AQP1, GPER1, SLC15A3, PRKD1, ABCC1, KCNB1, FAM3B
GO:0044419	biological process involved in interspecies interaction between organisms	1290	70	65.1	0.2742	TNFRSF1B, GBP5, CAPN2, PLA2G2A, NEURL3, ARID5A, GNLY, RFTN1, NECTIN3, ADAMTS9, PLSCR4, SLC26A6, SAP30, LEF1, LYAR, CFI, STING1, C7, HSP90AB1, TENT5A, ULBP3, ULBP1, TRIM40, TUBB, MICA, CNR1, RARRES2, AQP1, GPER1, VEGFD, POLR3D, HSPA8, BATF2, DTX4, SLC15A3, PLAAT3, VWCE, TSPAN32, CLPB, IL18BP, MMRN2, OPTN, A2M, CCDC92, PTGER2, SNW1, BATF, PRKD1, PPIB, ITGAM, ITGAX, SAP30BP, SRR, SLFN11, WFDC3, PAF1…
GO:0031214	biomineral tissue development	140	9	7.06	0.27542	OSR1, PKDCC, ITGB1BP1, ADGRV1, TENT5A, TWIST1, PTHLH, IGF1, COL6A1
GO:0002706	regulation of lymphocyte mediated immunity	140	9	7.06	0.27542	TNFRSF1B, ARID5A, IL18R1, ULBP3, ULBP1, MICA, SMAD7, NECTIN2, PVR
GO:0002440	production of molecular mediator of immune response	176	11	8.88	0.27564	TNFRSF1B, ARID5A, IL18R1, TWIST1, BATF, GPRC5B, SMAD7, CD22, PKN1, AXL, BST2
GO:0002285	lymphocyte activation involved in immune response	158	10	7.97	0.27586	LOXL3, IL18R1, LEF1, DOCK11, ST3GAL1, BATF, PDP2, SMAD7, LGALS1, MFNG
GO:0046942	carboxylic acid transport	249	15	12.57	0.27619	RBP7, SLC16A4, PLA2G2A, LRP2, SLCO2A1, SLC26A6, PRAF2, NTRK2, PRKG1, AKR1C1, SLC38A6, THBS1, ABCC1, SLC26A11, SLC7A4
GO:0001701	in utero embryonic development	360	21	18.17	0.27659	FLVCR1, SLC25A34, CAPN2, BCL2L11, HEG1, MSX1, ADAMTS3, HAND2, LEF1, MGAT1, RSPO3, TWIST1, PLOD3, SOX17, RCN1, IGF1, SOX8, FKBP10, STMN3, KLF2, MFNG
GO:0007599	hemostasis	184	14	9.29	0.27745	USF1, PDPN, CSRP1, ADRA2C, FUNDC2, PLAT, ST3GAL4, TSPAN32, PRKG1, F10, THBS1, PDIA3, MYL9, AXL
GO:0051707	response to other organism	1138	62	57.43	0.27799	TNFRSF1B, GBP5, CAPN2, PLA2G2A, NEURL3, ARID5A, GNLY, RFTN1, ADAMTS9, PLSCR4, SLC26A6, LYAR, CFI, STING1, C7, TENT5A, ULBP3, ULBP1, TRIM40, TUBB, MICA, CNR1, RARRES2, AQP1, GPER1, VEGFD, POLR3D, HSPA8, BATF2, DTX4, SLC15A3, PLAAT3, VWCE, TSPAN32, CLPB, IL18BP, MMRN2, OPTN, A2M, CCDC92, PTGER2, BATF, PRKD1, ITGAM, ITGAX, SAP30BP, SRR, SLFN11, WFDC3, PAF1, SSC5D, SHFL, AXL, CALR, BST2, NECTIN2, PVR…
GO:0043279	response to alkaloid	70	5	3.53	0.27804	CASQ2, RYR2, CNR1, SDK1, TGM2
GO:0032945	negative regulation of mononuclear cell proliferation	70	5	3.53	0.27804	PLA2G2A, CBLB, LRRC32, TSPAN32, PKN1
GO:0008088	axo-dendritic transport	70	5	3.53	0.27804	TRAK2, UCHL1, AP3M2, MAP1A, KIF3B
GO:0050772	positive regulation of axonogenesis	70	5	3.53	0.27804	SLIT2, PLXNA3, NTRK2, NTN1, TRPV2
GO:0050672	negative regulation of lymphocyte proliferation	70	5	3.53	0.27804	PLA2G2A, CBLB, LRRC32, TSPAN32, PKN1
GO:0051149	positive regulation of muscle cell differentiation	53	4	2.67	0.27819	GPER1, EFEMP2, IGF1, PRKD1
GO:0034113	heterotypic cell-cell adhesion	53	4	2.67	0.27819	JAM3, THY1, ITGAM, ITGAX
GO:0030166	proteoglycan biosynthetic process	53	4	2.67	0.27819	CHST10, UST, IGF1, HS3ST3A1
GO:0048675	axon extension	105	7	5.3	0.2793	SEMA3B, SLIT2, SLIT3, SEMA3C, PLXNA3, NTN1, TRPV2
GO:0031623	receptor internalization	105	7	5.3	0.2793	WDR54, LRPAP1, RAMP3, SFRP4, CD63, AP2B1, ANKRD13B
GO:0034219	carbohydrate transmembrane transport	105	7	5.3	0.2793	MFSD4A, KLF15, SLC26A6, GRB10, AQP1, SLC2A6, IGF1
GO:0015850	organic hydroxy compound transport	213	13	10.75	0.27944	SOAT1, PARK7, SLC26A6, ADRA2C, DAB2, CNR1, AQP1, STARD3NL, AKR1C1, CETP, TGM2, KCNB1, SELENOM
GO:0010647	positive regulation of cell communication	1452	85	73.27	0.28008	GBP5, GADD45A, PARK7, PLA2G2A, TACR1, SH3RF3, ITM2C, BCL2L11, LOXL3, IL18R1, LIMS2, DOK1, ITGB1BP1, FAM107A, MSX1, ADAMTS3, SFRP2, HAND2, GUCY1A1, LEF1, ADRA2C, RASGRF2, ADGRV1, FGF1, ZNF622, DAB2, STING1, DAAM2, HSP90AB1, RSPO3, CCN2, RNF146, GRIK2, TNXB, RAMP3, SFRP4, GRB10, ELAPOR2, TFR2, GPER1, SRPX, MID1, SULF1, TSPYL5, NTRK2, PTGDR2, NOX4, SLC15A3, RASGEF1A, AKR1C2, CTBP2, IGFBP6, TESPA1, C…
GO:0043207	response to external biotic stimulus	1139	62	57.48	0.28043	TNFRSF1B, GBP5, CAPN2, PLA2G2A, NEURL3, ARID5A, GNLY, RFTN1, ADAMTS9, PLSCR4, SLC26A6, LYAR, CFI, STING1, C7, TENT5A, ULBP3, ULBP1, TRIM40, TUBB, MICA, CNR1, RARRES2, AQP1, GPER1, VEGFD, POLR3D, HSPA8, BATF2, DTX4, SLC15A3, PLAAT3, VWCE, TSPAN32, CLPB, IL18BP, MMRN2, OPTN, A2M, CCDC92, PTGER2, BATF, PRKD1, ITGAM, ITGAX, SAP30BP, SRR, SLFN11, WFDC3, PAF1, SSC5D, SHFL, AXL, CALR, BST2, NECTIN2, PVR…
GO:0001816	cytokine production	643	36	32.45	0.28066	TNFRSF1B, ACKR1, MAST2, GBP5, CAPN2, PARK7, LTBP1, ARID5A, IL18R1, SPTBN1, RFTN1, IGF2BP2, APOD, HEG1, ADAMTS3, LEF1, STING1, HSP90AB1, TWIST1, SULF1, POLR3D, DTX4, LRRC32, IGF1, NFATC4, BATF, CMA1, THBS1, GPRC5B, SPHK1, SMAD7, SULF2, KLF2, SSC5D, AXL, BST2
GO:0010810	regulation of cell-substrate adhesion	194	16	9.79	0.281	PDPN, LIMS2, ITGB1BP1, FAM107A, EPHA3, COL8A1, FBLN2, APOD, EGFLAM, DAB2, DLC1, EFEMP2, THY1, THBS1, CALR, TRIOBP
GO:0015849	organic acid transport	250	15	12.62	0.28129	RBP7, SLC16A4, PLA2G2A, LRP2, SLCO2A1, SLC26A6, PRAF2, NTRK2, PRKG1, AKR1C1, SLC38A6, THBS1, ABCC1, SLC26A11, SLC7A4
GO:0048584	positive regulation of response to stimulus	1893	109	95.52	0.28184	KCNK2, USF1, GBP5, GADD45A, PARK7, PLA2G2A, SH3RF3, ITM2C, BCL2L11, ARID5A, LOXL3, IL18R1, LIMS2, DOK1, ITGB1BP1, RFTN1, CBLB, MSX1, SLIT2, ADAMTS3, SFRP2, HAND2, GUCY1A1, LEF1, WFS1, CFI, ADRA2C, ADGRV1, FGF1, ZNF622, DAB2, UIMC1, STING1, C7, DAAM2, HSP90AB1, ULBP3, RSPO3, ULBP1, MICA, CCN2, RNF146, CNR1, TNXB, RAMP3, SFRP4, GRB10, ELAPOR2, RARRES2, GPER1, SRPX, VEGFD, BMX, MID1, SULF1, TSPYL5, …
GO:0051494	negative regulation of cytoskeleton organization	141	9	7.12	0.28226	TMSB10, SPTBN1, SLIT2, FGF13, MID1, DLC1, EPS8, CGNL1, TRIOBP
GO:0031110	regulation of microtubule polymerization or depolymerization	88	6	4.44	0.28408	ANKRD53, FGF13, MID1, GBA2, MAP1A, STMN3
GO:1902414	protein localization to cell junction	88	6	4.44	0.28408	NECTIN3, HEG1, CPLX1, JAM3, CGNL1, MAP1A
GO:0006066	alcohol metabolic process	298	21	15.04	0.28411	SOAT1, PRKAA2, PARK7, LRP2, SULT1C4, FGF1, DAB2, INSIG1, AKR1B1, TPK1, GPER1, GBA2, PRKG1, AKR1C2, AKR1C1, IGF1, ALDH1A2, CETP, SPHK1, ACAA2, ISYNA1
GO:0001974	blood vessel remodeling	37	3	1.87	0.28633	RSPO3, SEMA3C, AXL
GO:0045047	protein targeting to ER	37	3	1.87	0.28633	HSPA5, SRPRA, SPCS2
GO:0071715	icosanoid transport	37	3	1.87	0.28633	PLA2G2A, SLCO2A1, ABCC1
GO:0048483	autonomic nervous system development	37	3	1.87	0.28633	HAND2, PLXNA3, SOX8
GO:0010656	negative regulation of muscle cell apoptotic process	37	3	1.87	0.28633	SFRP2, HAND2, IGF1
GO:1901617	organic hydroxy compound biosynthetic process	196	12	9.89	0.28655	PRKAA2, PARK7, HAND2, FGF1, DAB2, INSIG1, GPER1, PRKG1, HDC, SPHK1, ACAA2, ISYNA1
GO:0045927	positive regulation of growth	196	12	9.89	0.28655	RFTN1, SFRP2, WFS1, IGF1, PPIB, NTN1, SPHK1, RNF157, TRPV2, SMAD7, NEDD4L, PRR5
GO:0048745	smooth muscle tissue development	21	2	1.06	0.28669	OSR1, EFEMP2
GO:0043369	CD4-positive or CD8-positive, alpha-beta T cell lineage commitment	21	2	1.06	0.28669	LOXL3, BATF
GO:0086064	cell communication by electrical coupling involved in cardiac conduction	21	2	1.06	0.28669	RYR2, CACNA1C
GO:0015813	L-glutamate transmembrane transport	21	2	1.06	0.28669	PRAF2, SLC38A6
GO:0051450	myoblast proliferation	21	2	1.06	0.28669	ATOH8, IGF1
GO:1901071	glucosamine-containing compound metabolic process	21	2	1.06	0.28669	CHST6, MGAT3
GO:1901020	negative regulation of calcium ion transmembrane transporter activity	21	2	1.06	0.28669	CASQ2, CLIC2
GO:0003156	regulation of animal organ formation	21	2	1.06	0.28669	FGF1, SULF1
GO:1901385	regulation of voltage-gated calcium channel activity	21	2	1.06	0.28669	STAC, CACNB1
GO:0071875	adrenergic receptor signaling pathway	21	2	1.06	0.28669	ADRA2C, AKAP13
GO:0009110	vitamin biosynthetic process	21	2	1.06	0.28669	AKR1B1, TPK1
GO:0006691	leukotriene metabolic process	21	2	1.06	0.28669	ABCC1, GGT5
GO:0002726	positive regulation of T cell cytokine production	21	2	1.06	0.28669	ARID5A, IL18R1
GO:0046639	negative regulation of alpha-beta T cell differentiation	21	2	1.06	0.28669	LOXL3, SMAD7
GO:0051904	pigment granule transport	21	2	1.06	0.28669	MLPH, RAB17
GO:0006958	complement activation, classical pathway	21	2	1.06	0.28669	CFI, C7
GO:0033233	regulation of protein sumoylation	21	2	1.06	0.28669	PARK7, GNL3
GO:0001780	neutrophil homeostasis	21	2	1.06	0.28669	JAM3, AXL
GO:0010560	positive regulation of glycoprotein biosynthetic process	21	2	1.06	0.28669	SOAT1, IGF1
GO:0048499	synaptic vesicle membrane organization	21	2	1.06	0.28669	CPLX1, STX2
GO:0010664	negative regulation of striated muscle cell apoptotic process	21	2	1.06	0.28669	SFRP2, HAND2
GO:0014912	negative regulation of smooth muscle cell migration	21	2	1.06	0.28669	SLIT2, PRKG1
GO:0032401	establishment of melanosome localization	21	2	1.06	0.28669	MLPH, RAB17
GO:0001909	leukocyte mediated cytotoxicity	106	7	5.35	0.28729	ULBP3, ULBP1, TUBB, MICA, ITGAM, NECTIN2, PVR
GO:0006721	terpenoid metabolic process	71	5	3.58	0.2879	LRP2, AKR1B1, RARRES2, AKR1C1, ALDH1A2
GO:0035264	multicellular organism growth	124	8	6.26	0.28878	FLVCR1, PKDCC, HEG1, SOCS2, PPIB, STAT5A, KLF2, SELENOM
GO:0048660	regulation of smooth muscle cell proliferation	124	8	6.26	0.28878	TACR1, PDE1A, APOD, GPER1, EFEMP2, PRKG1, IGF1, THBS1
GO:0008643	carbohydrate transport	124	8	6.26	0.28878	MFSD4A, KLF15, SLC26A6, GRB10, SLC37A3, AQP1, SLC2A6, IGF1
GO:0019722	calcium-mediated signaling	180	15	9.08	0.28891	CASQ2, RYR2, ANK2, MCTP1, BNIP1, RAMP3, CLIC2, PTGDR2, CACNA1C, IGF1, NFATC4, PRKD1, SPHK1, CD22, RCAN1
GO:0030178	negative regulation of Wnt signaling pathway	142	9	7.17	0.28915	SOX13, SFRP2, DAB2, SFRP4, GRB10, SOX17, IGFBP6, C12orf43, NFATC4
GO:0042176	regulation of protein catabolic process	334	22	16.85	0.28933	TNFRSF1B, AZIN2, PARK7, SH3RF3, LRP2, CBLB, TIMP4, WFS1, ECSCR, DAB2, HSP90AB1, TRIM40, TIMP1, SOX17, MAP1A, RILP, TNFSF12, TIMP2, SMAD7, NEDD4L, MGAT3, RNF185
GO:0071709	membrane assembly	54	4	2.72	0.28962	SPTBN1, RFTN1, STX2, COL6A1
GO:0016126	sterol biosynthetic process	54	4	2.72	0.28962	PRKAA2, FGF1, INSIG1, ACAA2
GO:1904705	regulation of vascular associated smooth muscle cell proliferation	54	4	2.72	0.28962	GPER1, EFEMP2, PRKG1, IGF1
GO:0097435	supramolecular fiber organization	722	62	36.43	0.29138	RHOU, CSRP1, PARK7, KIRREL1, ACTN2, FMOD, TMSB10, TACR1, COL5A2, CDC42EP3, NOSTRIN, TNFAIP6, LOXL3, ANKRD53, SPTBN1, ITGB1BP1, ABI2, FAM107A, SLIT2, ADAMTS3, SYNPO2, SFRP2, TLL1, ADAMTS12, SYNPO, SHROOM1, DAAM2, HSP90AB1, CCN2, TNXB, PLOD3, DIAPH2, FGF13, MID1, DLC1, BMP1, MYOM2, COL14A1, GBA2, HSPA8, SERPINH1, EFEMP2, INPPL1, MFAP5, EPS8, RHOJ, PRKD1, CFL2, AKAP13, CGNL1, MAP1A, ARHGEF15, MFAP4,…
GO:0030148	sphingolipid biosynthetic process	89	6	4.49	0.29291	ST3GAL1, CERS5, B4GALNT1, PRKD1, SPHK1, A4GALT
GO:0045944	positive regulation of transcription by RNA polymerase II	1029	56	51.93	0.29338	PRDM16, USF1, PARK7, OSR1, MEIS1, NCL, ARID5A, HOXD10, HOXD9, HOXD8, HOXD4, HOXD3, ATOH8, ITGB1BP1, ETV5, KLF15, MSX1, LDB2, SFRP2, HAND2, LEF1, RNF4, FGF1, ABLIM3, DAB2, STING1, MEOX2, TWIST1, CHCHD2, TFR2, GPER1, TFE3, SOX17, CREB3, HSPA5, DMRT2, CREB3L1, APBB1, CREM, CTBP2, IGF1, SNW1, NFATC4, BATF, PRKD1, GLIS2, SOX8, PELP1, STAT5A, HOXB7, MEOX1, TCF4, PAF1, KLF2, MEIS3, ERG
GO:0010638	positive regulation of organelle organization	458	26	23.11	0.29428	SNX7, PARK7, KIRREL1, ACTN2, TACR1, CDC42EP3, BCL2L11, ANKRD53, ITGB1BP1, ABI2, ZMYND10, GNL3, MSX1, SYNPO2, SYNPO, CCN2, GPER1, PLXNA3, ANK1, IGF1, DZIP1, DDHD1, PRKD1, CFL2, ARHGEF15, SPHK1
GO:0003013	circulatory system process	453	37	22.86	0.29507	CASQ2, ECE1, RYR2, TACR1, LRP2, SCN9A, ITGB1BP1, ITGA9, HEG1, SLIT2, GUCY1A1, GUCY1B1, ENPEP, ADRA2C, ATP8A1, ANK2, BVES, CNR1, RAMP3, PLOD3, GPER1, TBXAS1, CLIC2, FGF13, NOX4, CALCA, PRKG1, VSTM4, CACNA1C, CMA1, AKAP13, ABCC1, SMAD7, NEDD4L, CTSZ, KLF2, ADM5
GO:0021915	neural tube development	143	9	7.22	0.29608	LRP2, CHRD, SFRP2, TWIST1, PLOD3, SEMA3C, DLC1, SOX17, ALDH1A2
GO:0043242	negative regulation of protein-containing complex disassembly	72	5	3.63	0.29782	SPTBN1, FGF13, MID1, EPS8, TRIOBP
GO:0071230	cellular response to amino acid stimulus	72	5	3.63	0.29782	CAPN2, COL5A2, NTRK2, CPEB1, COL6A1
GO:0006821	chloride transport	72	5	3.63	0.29782	CLCN6, SLC26A6, SLC12A7, CLIC2, SLC26A11
GO:0048511	rhythmic process	235	14	11.86	0.29934	PRKAA2, TNFAIP6, SCN9A, SLC26A6, SLIT2, SLIT3, TWIST1, NFIL3, NTRK2, PRKG1, CREM, A2M, AXL, COL6A1
GO:0019725	cellular homeostasis	645	42	32.55	0.29978	CLCN6, FLVCR1, CASQ2, PRKAA2, RYR2, RAB11FIP5, KLF15, SLC26A6, SLC9B1, SLC39A8, WFS1, ANK2, SLC12A7, ATP6V0E1, CNR1, GRIK2, SLC39A7, ASL, TFR2, AQP1, GPER1, STEAP2, TBXAS1, FUNDC2, CLIC2, MICU3, ACO1, NOX4, TRPC6, THY1, CALCA, CACNA1C, CMA1, PRKD1, CFL2, MAP1A, MT1A, TGM2, KCNB1, FKBP1A, PLCB4, CALR
GO:0009743	response to carbohydrate	180	11	9.08	0.3002	PRKAA2, RAB11FIP5, COL6A3, SLC26A6, SLC12A7, GPER1, NOX4, CMA1, THBS1, KCNB1, COL6A2
GO:0071320	cellular response to cAMP	38	3	1.92	0.30032	SLC26A6, HCN1, AQP1
GO:0009593	detection of chemical stimulus	38	3	1.92	0.30032	CASQ2, RYR2, SSC5D
GO:2000403	positive regulation of lymphocyte migration	38	3	1.92	0.30032	ABL2, CD99L2, JAM2
GO:0033120	positive regulation of RNA splicing	38	3	1.92	0.30032	NCL, HABP4, SNW1
GO:0021872	forebrain generation of neurons	38	3	1.92	0.30032	DCLK2, LEF1, PLXNA3
GO:0003179	heart valve morphogenesis	55	4	2.78	0.30111	ADAMTS9, SLIT2, SLIT3, TWIST1
GO:0043536	positive regulation of blood vessel endothelial cell migration	55	4	2.78	0.30111	RHOJ, PRKD1, THBS1, STAT5A
GO:0045600	positive regulation of fat cell differentiation	55	4	2.78	0.30111	SOX13, SFRP2, RARRES2, TFE3
GO:0050688	regulation of defense response to virus	55	4	2.78	0.30111	STING1, TSPAN32, CCDC92, APOBEC3G
GO:1903509	liposaccharide metabolic process	90	6	4.54	0.30178	ST3GAL1, GBA2, ST3GAL4, CREM, B4GALNT1, A4GALT
GO:0002286	T cell activation involved in immune response	90	6	4.54	0.30178	LOXL3, IL18R1, LEF1, BATF, PDP2, SMAD7
GO:1990830	cellular response to leukemia inhibitory factor	90	6	4.54	0.30178	NCL, SOX17, PFKP, CTBP2, EPS8, SMAD7
GO:0006664	glycolipid metabolic process	90	6	4.54	0.30178	ST3GAL1, GBA2, ST3GAL4, CREM, B4GALNT1, A4GALT
GO:0006898	receptor-mediated endocytosis	217	13	10.95	0.30183	SGIP1, HSPG2, WDR54, LRP2, LRPAP1, DAB2, RAMP3, SFRP4, TFR2, CD63, ITGAM, AP2B1, ANKRD13B
GO:0035136	forelimb morphogenesis	35	7	1.77	0.30231	OSR1, HOXD10, HOXD9, MSX1, TWIST1, CACNA1C, ALDH1A2
GO:0002062	chondrocyte differentiation	103	11	5.2	0.30288	OSR1, PKDCC, ARID5A, SFRP2, ADAMTS12, CCN2, SULF1, SERPINH1, PTHLH, SMAD7, SULF2
GO:0015711	organic anion transport	310	18	15.64	0.30294	RBP7, SLC16A4, PLA2G2A, LRP2, SLCO2A1, SLC26A6, SLC39A8, PRAF2, SLC2A6, NTRK2, PRKG1, AKR1C1, SLC38A6, THBS1, ABCC1, SLC26A11, SLC17A9, SLC7A4
GO:1990138	neuron projection extension	144	9	7.27	0.30305	SEMA3B, SLIT2, SLIT3, SEMA3C, PLXNA3, NTN1, RNF157, TRPV2, NEDD4L
GO:0007265	Ras protein signal transduction	108	7	5.45	0.30342	PARK7, DOK1, RASGRF2, RASGEF1A, IGF1, NTN1, DOK5
GO:0009132	nucleoside diphosphate metabolic process	108	7	5.45	0.30342	AK5, PRKAA2, ENTPD4, SLC2A6, PFKP, IGF1, COL6A1
GO:0010565	regulation of cellular ketone metabolic process	108	7	5.45	0.30342	PARK7, DAB2, CNR1, TWIST1, INSIG1, PRKG1, BCKDK
GO:1903670	regulation of sprouting angiogenesis	35	6	1.77	0.30359	ADAMTS9, FGF1, CREB3L1, RHOJ, THBS1, KLF2
GO:0061351	neural precursor cell proliferation	126	8	6.36	0.30368	LRP2, LIMS2, LEF1, VCAN, FGF13, DAGLA, HAPLN3, PDE9A
GO:0016486	peptide hormone processing	29	5	1.46	0.30403	ECE1, ENPEP, CMA1, CTSZ, BACE2
GO:0035457	cellular response to interferon-alpha	7	1	0.35	0.3041	AXL
GO:0033605	positive regulation of catecholamine secretion	7	1	0.35	0.3041	KCNB1
GO:0003097	renal water transport	7	1	0.35	0.3041	AQP1
GO:0010966	regulation of phosphate transport	7	1	0.35	0.3041	SFRP4
GO:0071029	nuclear ncRNA surveillance	7	1	0.35	0.3041	EXOSC8
GO:0071046	nuclear polyadenylation-dependent ncRNA catabolic process	7	1	0.35	0.3041	EXOSC8
GO:0071035	nuclear polyadenylation-dependent rRNA catabolic process	7	1	0.35	0.3041	EXOSC8
GO:0071038	nuclear polyadenylation-dependent tRNA catabolic process	7	1	0.35	0.3041	EXOSC8
GO:0010911	regulation of isomerase activity	7	1	0.35	0.3041	ITGAM
GO:0010912	positive regulation of isomerase activity	7	1	0.35	0.3041	ITGAM
GO:0030952	establishment or maintenance of cytoskeleton polarity	7	1	0.35	0.3041	AQP1
GO:0072178	nephric duct morphogenesis	7	1	0.35	0.3041	OSR1
GO:0036507	protein demannosylation	7	1	0.35	0.3041	EDEM2
GO:0036508	protein alpha-1,2-demannosylation	7	1	0.35	0.3041	EDEM2
GO:1904627	response to phorbol 13-acetate 12-myristate	7	1	0.35	0.3041	PRKD1
GO:1904628	cellular response to phorbol 13-acetate 12-myristate	7	1	0.35	0.3041	PRKD1
GO:0021903	rostrocaudal neural tube patterning	7	1	0.35	0.3041	SOX17
GO:0072282	metanephric nephron tubule morphogenesis	7	1	0.35	0.3041	SOX8
GO:0046087	cytidine metabolic process	7	1	0.35	0.3041	APOBEC3G
GO:0046048	UDP metabolic process	7	1	0.35	0.3041	ENTPD4
GO:0007440	foregut morphogenesis	7	1	0.35	0.3041	SOX17
GO:0048549	positive regulation of pinocytosis	7	1	0.35	0.3041	AXL
GO:0032825	positive regulation of natural killer cell differentiation	7	1	0.35	0.3041	AXL
GO:0048505	regulation of timing of cell differentiation	7	1	0.35	0.3041	MSX1
GO:0050932	regulation of pigment cell differentiation	7	1	0.35	0.3041	ADAMTS9
GO:1903896	positive regulation of IRE1-mediated unfolded protein response	7	1	0.35	0.3041	BCL2L11
GO:0019673	GDP-mannose metabolic process	7	1	0.35	0.3041	PMM2
GO:0071352	cellular response to interleukin-2	7	1	0.35	0.3041	STAT5A
GO:0048630	skeletal muscle tissue growth	7	1	0.35	0.3041	COL6A1
GO:0051305	chromosome movement towards spindle pole	7	1	0.35	0.3041	KPNB1
GO:0003357	noradrenergic neuron differentiation	7	1	0.35	0.3041	HAND2
GO:0015884	folic acid transport	7	1	0.35	0.3041	LRP2
GO:0051454	intracellular pH elevation	7	1	0.35	0.3041	SLC26A6
GO:0032661	regulation of interleukin-18 production	7	1	0.35	0.3041	GBP5
GO:0032621	interleukin-18 production	7	1	0.35	0.3041	GBP5
GO:1903566	positive regulation of protein localization to cilium	7	1	0.35	0.3041	DZIP1
GO:0099640	axo-dendritic protein transport	7	1	0.35	0.3041	MAP1A
GO:0099641	anterograde axonal protein transport	7	1	0.35	0.3041	MAP1A
GO:0071447	cellular response to hydroperoxide	7	1	0.35	0.3041	PRKD1
GO:0080154	regulation of fertilization	7	1	0.35	0.3041	PLAT
GO:0003433	chondrocyte development involved in endochondral bone morphogenesis	7	1	0.35	0.3041	SERPINH1
GO:1902172	regulation of keratinocyte apoptotic process	7	1	0.35	0.3041	SFRP4
GO:0106035	protein maturation by [4Fe-4S] cluster transfer	7	1	0.35	0.3041	CIAO2B
GO:1905331	negative regulation of morphogenesis of an epithelium	7	1	0.35	0.3041	SULF1
GO:0031204	post-translational protein targeting to membrane, translocation	7	1	0.35	0.3041	HSPA5
GO:0006362	transcription elongation by RNA polymerase I	7	1	0.35	0.3041	POLR2E
GO:0014012	peripheral nervous system axon regeneration	7	1	0.35	0.3041	APOD
GO:0015677	copper ion import	7	1	0.35	0.3041	STEAP2
GO:0060242	contact inhibition	7	1	0.35	0.3041	SRPX
GO:0035652	clathrin-coated vesicle cargo loading	7	1	0.35	0.3041	AP3M2
GO:0035654	clathrin-coated vesicle cargo loading, AP-3-mediated	7	1	0.35	0.3041	AP3M2
GO:1905446	regulation of mitochondrial ATP synthesis coupled electron transport	7	1	0.35	0.3041	CHCHD2
GO:0071281	cellular response to iron ion	7	1	0.35	0.3041	TFR2
GO:0003223	ventricular compact myocardium morphogenesis	7	1	0.35	0.3041	LRP2
GO:0060732	positive regulation of inositol phosphate biosynthetic process	7	1	0.35	0.3041	GPER1
GO:1902732	positive regulation of chondrocyte proliferation	7	1	0.35	0.3041	LEF1
GO:1901387	positive regulation of voltage-gated calcium channel activity	7	1	0.35	0.3041	STAC
GO:0006171	cAMP biosynthetic process	7	1	0.35	0.3041	ADCY4
GO:1901317	regulation of flagellated sperm motility	7	1	0.35	0.3041	TACR1
GO:1901331	positive regulation of odontoblast differentiation	7	1	0.35	0.3041	LEF1
GO:1905276	regulation of epithelial tube formation	7	1	0.35	0.3041	MMRN2
GO:1905278	positive regulation of epithelial tube formation	7	1	0.35	0.3041	MMRN2
GO:0060839	endothelial cell fate commitment	7	1	0.35	0.3041	PDPN
GO:1902883	negative regulation of response to oxidative stress	7	1	0.35	0.3041	MCTP1
GO:1990416	cellular response to brain-derived neurotrophic factor stimulus	7	1	0.35	0.3041	NTRK2
GO:0038110	interleukin-2-mediated signaling pathway	7	1	0.35	0.3041	STAT5A
GO:0042482	positive regulation of odontogenesis	7	1	0.35	0.3041	MSX1
GO:0042473	outer ear morphogenesis	7	1	0.35	0.3041	TWIST1
GO:0009445	putrescine metabolic process	7	1	0.35	0.3041	AZIN2
GO:0006216	cytidine catabolic process	7	1	0.35	0.3041	APOBEC3G
GO:1903944	negative regulation of hepatocyte apoptotic process	7	1	0.35	0.3041	PRKAA2
GO:0031622	positive regulation of fever generation	7	1	0.35	0.3041	CNR1
GO:0060513	prostatic bud formation	7	1	0.35	0.3041	SULF1
GO:1905770	regulation of mesodermal cell differentiation	7	1	0.35	0.3041	SFRP2
GO:0034342	response to type III interferon	7	1	0.35	0.3041	SHFL
GO:0009193	pyrimidine ribonucleoside diphosphate metabolic process	7	1	0.35	0.3041	ENTPD4
GO:0035977	protein deglycosylation involved in glycoprotein catabolic process	7	1	0.35	0.3041	EDEM2
GO:0071578	zinc ion import across plasma membrane	7	1	0.35	0.3041	SLC39A8
GO:0034486	vacuolar transmembrane transport	7	1	0.35	0.3041	SLC17A9
GO:0071503	response to heparin	7	1	0.35	0.3041	SLIT2
GO:1902667	regulation of axon guidance	7	1	0.35	0.3041	SLIT2
GO:0106120	positive regulation of sterol biosynthetic process	7	1	0.35	0.3041	FGF1
GO:0070086	ubiquitin-dependent endocytosis	7	1	0.35	0.3041	NEURL3
GO:1901299	negative regulation of hydrogen peroxide-mediated programmed cell death	7	1	0.35	0.3041	PARK7
GO:0006824	cobalt ion transport	7	1	0.35	0.3041	SLC39A8
GO:0033004	negative regulation of mast cell activation	7	1	0.35	0.3041	CNR1
GO:0002249	lymphocyte anergy	7	1	0.35	0.3041	CBLB
GO:0006551	leucine metabolic process	7	1	0.35	0.3041	IVD
GO:0150093	amyloid-beta clearance by transcytosis	7	1	0.35	0.3041	LRPAP1
GO:0016081	synaptic vesicle docking	7	1	0.35	0.3041	CTBP2
GO:0006547	histidine metabolic process	7	1	0.35	0.3041	HDC
GO:0098870	action potential propagation	7	1	0.35	0.3041	NTRK2
GO:2000391	positive regulation of neutrophil extravasation	7	1	0.35	0.3041	CD99L2
GO:0002725	negative regulation of T cell cytokine production	7	1	0.35	0.3041	SMAD7
GO:0017183	protein histidyl modification to diphthamide	7	1	0.35	0.3041	DPH2
GO:0097466	ubiquitin-dependent glycoprotein ERAD pathway	7	1	0.35	0.3041	EDEM2
GO:0006678	glucosylceramide metabolic process	7	1	0.35	0.3041	GBA2
[truncated: 6,490 more rows]

## Sheet: GOterms_IL4+IL13_comb_down
GO.ID	Term	Annotated	Significant	Expected	raw.p.value	sig_genes
GO:0031424	keratinization	66	26	3.38	1.9e-13	TMEM79, LCE2D, LCE2B, LCE2A, LCE1F, LCE1E, LCE1D, LCE1C, LCE5A, LCE1B, LCE1A, LCE6A, IVL, SPRR4, SPRR2D, SPRR2B, LCE2C, SPRR1A, ABCA12, CDSN, LIPK, KRT1, CERS3, PPL, CNFN, KLK5
GO:0061436	establishment of skin barrier	33	12	1.69	3.8e-08	GBA1, TMEM79, GRHL3, ABCA12, GRHL1, CLDN1, TMPRSS11F, CLDN4, PLEC, CYSRT1, KRT1, ALOX12B
GO:0070268	cornification	9	5	0.46	3.7e-05	TMEM79, CDSN, LIPK, CERS3, KLK5
GO:1904672	regulation of somatic stem cell population maintenance	9	4	0.46	0.0007	PAX8, MYC, TAF6L, BMP7
GO:0045730	respiratory burst	31	7	1.59	0.00079	NCF2, CD24, CYBB, NOXA1, CLEC7A, GRN, PRDX2
GO:0060070	canonical Wnt signaling pathway	274	27	14.01	0.00084	ASPM, BCL9, TMEM88B, SDC1, RYK, TBL1XR1, RNF14, EGR1, PRKN, DLX5, NRARP, NOTCH1, KANK1, TLE4, LRP4, BTRC, FGFR2, LRP6, RARG, WNK1, UBAC2, FOXO1, TLE3, WNT9B, WNT3, AXIN2, APC2
GO:0042761	very long-chain fatty acid biosynthetic process	10	4	0.51	0.00111	HACD2, ELOVL6, ELOVL4, TECR
GO:1900038	negative regulation of cellular response to hypoxia	10	4	0.51	0.00111	PINK1, EPHA4, NFE2L2, PIK3CB
GO:0002934	desmosome organization	10	4	0.51	0.00111	GRHL1, PERP, DSP, NECTIN1
GO:0060487	lung epithelial cell differentiation	25	6	1.28	0.00134	TP73, PPP3R1, AGR2, GRHL2, THRA, FOXJ1
GO:0061384	heart trabecula morphogenesis	27	6	1.38	0.00206	FHL2, ADGRG6, NOTCH1, BMPR1A, BMP7, OVOL2
GO:0032534	regulation of microvillus assembly	6	3	0.31	0.00237	PLD1, KLF5, ATP8B1
GO:0003344	pericardium morphogenesis	6	3	0.31	0.00237	NOTCH1, BMP7, FLRT3
GO:0003183	mitral valve morphogenesis	12	4	0.61	0.00241	NOTCH1, BMPR1A, ZFPM1, AXIN2
GO:0030497	fatty acid elongation	12	4	0.61	0.00241	HACD2, ELOVL6, ELOVL4, TECR
GO:0046718	symbiont entry into host cell	130	15	6.65	0.00262	CLDN1, TRIM59, ITGA2, HSPA1A, HSPA1B, TRIM31, CLEC5A, GRK2, SMPD1, NECTIN1, ITGB7, TYRO3, EFNB3, SLC52A1, CXADR
GO:0051963	regulation of synapse assembly	81	11	4.14	0.00267	SEMA4A, CRIPT, PTPN13, EFNA5, STAU2, ADGRB1, NECTIN1, MYCBP2, ARF6, EFNB3, FLRT3
GO:0043588	skin development	279	54	14.27	0.00305	DHCR24, GBA1, TMEM79, LCE2D, LCE2B, LCE2A, LCE1F, LCE1E, LCE1D, LCE1C, LCE5A, LCE1B, LCE1A, LCE6A, IVL, SPRR4, SPRR2D, SPRR2B, GRHL3, LCE2C, SPRR1A, ABCA12, GRHL1, PUM2, CLDN1, TMPRSS11F, ITGA2, CDSN, DSP, CLDN4, EZH2, GRHL2, ASAH1, PLEC, SLC27A4, NOTCH1, CYSRT1, OVOL1, LRP4, LDB1, LIPK, FGFR2, KRT1, SOX21, CERS3, PPL, DNASE1L2, DLX3, ALOX12B, KRT9, OVOL2, MAFB, CNFN, KLK5
GO:0055006	cardiac cell development	71	10	3.63	0.00314	LMNA, FHL2, PLEC, NOTCH1, NRAP, NEBL, BMPR1A, PDCD4, MAP2K4, CXADR
GO:0003334	keratinocyte development	13	4	0.66	0.00335	ABCA12, CDSN, PLEC, DNASE1L2
GO:0008209	androgen metabolic process	21	5	1.07	0.00354	TIPARP, SRD5A1, HSD17B4, ESR1, SGPL1
GO:1900407	regulation of cellular response to oxidative stress	21	5	1.07	0.00354	PINK1, NFE2L2, PRKN, OXR1, BMP7
GO:1903243	negative regulation of cardiac muscle hypertrophy in response to stress	7	3	0.36	0.00399	LMNA, ATP2B4, FOXO1
GO:0070426	positive regulation of nucleotide-binding domain, leucine rich repeat containing receptor signaling pathway	7	3	0.36	0.00399	HSPA1A, HSPA1B, SLC46A2
GO:0021603	cranial nerve formation	7	3	0.36	0.00399	TFAP2A, ATP8B1, MAFB
GO:1903036	positive regulation of response to wounding	62	9	3.17	0.00405	NFE2L2, PUM2, CLDN1, F12, CLDN4, KANK1, CLEC7A, GRN, PRDX2
GO:0006506	GPI anchor biosynthetic process	31	6	1.59	0.0043	PIGV, PIGC, PGAP1, PIGX, PGAP2, MPPE1
GO:1904948	midbrain dopaminergic neuron differentiation	14	4	0.72	0.0045	RYK, LRP6, WNT9B, WNT3
GO:1903054	negative regulation of extracellular matrix organization	14	4	0.72	0.0045	ANTXR1, ADTRP, NOTCH1, CHADL
GO:0097237	cellular response to toxic substance	99	12	5.06	0.00454	PINK1, GSTM1, NFE2L2, LANCL1, PTPN13, PRKN, PIM1, AKR1B10, GSTO2, RDH12, BMP7, PRDX2
GO:0008544	epidermis development	331	57	16.93	0.00475	GBA1, TMEM79, LCE2D, LCE2B, LCE2A, KPLCE, LCE1F, LCE1E, LCE1D, LCE1C, LCE5A, LCE1B, LCE1A, LCE6A, IVL, SPRR4, SPRR2D, SPRR2B, GRHL3, LCE2C, SPRR1A, ABCA12, GRHL1, PUM2, CLDN1, TMPRSS11F, CDSN, DSP, CLDN4, EZH2, GRHL2, ASAH1, PLEC, ESRP1, NOTCH1, CYSRT1, CST6, OVOL1, LRP4, LDB1, LIPK, COL17A1, FGFR2, KRT1, EMP1, SOX21, CERS3, PPL, DNASE1L2, DLX3, ALOX12B, ZNF750, KRT9, OVOL2, MAFB, CNFN, KLK5
GO:0034113	heterotypic cell-cell adhesion	53	8	2.71	0.00518	IL1B, PERP, DSP, ITGB7, WNK1, MAP2K5, BMP7, CXADR
GO:0050709	negative regulation of protein secretion	53	8	2.71	0.00518	IL1B, HADH, ADTRP, PRKN, ERP29, FOXO1, FFAR2, MIDN
GO:0042475	odontogenesis of dentin-containing tooth	65	9	3.32	0.00557	PERP, NECTIN1, LRP4, BMPR1A, SMPD3, PRKCB, DLX3, BMP7, KLK5
GO:0031146	SCF-dependent proteasomal ubiquitin-dependent protein catabolic process	43	7	2.2	0.00572	FBXO2, FBXL5, SKP2, BTRC, CCNF, FBXL8, NCCRP1
GO:0021692	cerebellar Purkinje cell layer morphogenesis	15	4	0.77	0.00589	GBA1, SPTBN2, LDB1, RORA
GO:0035338	long-chain fatty-acyl-CoA biosynthetic process	15	4	0.77	0.00589	HACD2, ELOVL6, ELOVL4, TECR
GO:0046329	negative regulation of JNK cascade	33	6	1.69	0.00594	PINK1, DUSP19, PRKN, KLHL31, PDCD4, ZNF675
GO:0072203	cell proliferation involved in metanephros development	8	3	0.41	0.00615	EGR1, MYC, BMP7
GO:0060442	branching involved in prostate gland morphogenesis	8	3	0.41	0.00615	ESR1, FGFR2, BMP7
GO:0060525	prostate glandular acinus development	8	3	0.41	0.00615	ESR1, NOTCH1, FGFR2
GO:0034391	regulation of smooth muscle cell apoptotic process	24	5	1.23	0.00651	ESR1, PDCD4, LRP6, FOXO1, MAP2K5
GO:0030856	regulation of epithelial cell differentiation	131	14	6.7	0.00709	TP73, IL1B, ABCA12, GRHL1, PAX8, BLTP1, CD24, EZH2, ESRP1, NOTCH1, FOXJ1, WNT9B, BMP7, OVOL2
GO:0007020	microtubule nucleation	45	7	2.3	0.00738	HSPA1A, HSPA1B, AKAP9, TUBGCP3, HAUS4, TPX2, EML2
GO:2000369	regulation of clathrin-dependent endocytosis	16	4	0.82	0.00754	PIK3CB, BMP2K, UNC119, USH1G
GO:0010721	negative regulation of cell development	219	24	11.2	0.00778	ZBTB7B, SEMA4A, PGLYRP3, BTG2, IL1B, RYK, RUFY3, MYC, NRARP, NOTCH1, UBASH3B, LRP4, BMPR1A, SEMA4G, APPL2, ZFPM1, ULK2, EFNB3, FOXJ1, WNT3, BMP7, MAFB, ZNF675, PRDX2
GO:2001240	negative regulation of extrinsic apoptotic signaling pathway in absence of ligand	25	5	1.28	0.0078	IL1B, HSPA1A, HSPA1B, MAP2K5, PRDX2
GO:1904861	excitatory synapse assembly	25	5	1.28	0.0078	SEMA4A, CRIPT, PTPN13, NPTN, PLXNB2
GO:0022405	hair cycle process	81	10	4.14	0.0081	TMEM79, FARP2, PUM2, NOTCH1, LRP4, LDB1, FGFR2, SOX21, DNASE1L2, DLX3
GO:0098742	cell-cell adhesion via plasma-membrane adhesion molecules	189	18	9.67	0.00822	PTPRF, CELSR2, PIK3CB, CLDN1, EMB, EFNA5, PCDHGA1, CLDN4, MPZL2, NECTIN1, WNK1, NPTN, MAP2K5, DSG1, FLRT3, CELSR1, PLXNB2, CXADR
GO:0051093	negative regulation of developmental process	725	62	37.08	0.00838	PINK1, ASPM, ZBTB7B, SEMA4A, TP73, TACSTD2, PGLYRP3, ATP2B4, BTG2, IL1B, EPHA4, NFE2L2, PAX8, SMARCC1, PIK3CB, RYK, PTPN13, RUFY3, WWC1, PRKN, EZH2, CDK13, MBNL3, ZNF706, ADGRB1, MYC, NRARP, NOTCH1, KANK1, UBASH3B, LRP4, LDB1, BMPR1A, PDCD4, SEMA4G, INPP5F, RARG, APPL2, BCL7A, C1QL4, FOXO1, ARF6, RORA, ARPIN, IRX3, ZFPM1, ULK2, EFNB3, FOXJ1, ZNF750, WNT9B, WNT3, AXIN2, SS18, PTGR3, BMP7, OVOL2, M…
GO:0060601	lateral sprouting from an epithelium	9	3	0.46	0.00887	FGFR2, BMP7, CELSR1
GO:0050771	negative regulation of axonogenesis	58	8	2.97	0.00896	SEMA4A, RYK, RUFY3, LRP4, SEMA4G, ULK2, EFNB3, WNT3
GO:0032869	cellular response to insulin stimulus	177	17	9.05	0.00926	ZBTB7B, WDTC1, IL1B, KAT2B, SMARCC1, APPL1, AP3S1, SRD5A1, NCOA2, GPT, SLC27A4, KANK1, APPL2, SP1, TBC1D4, FOXO1, PRKCB
GO:0007398	ectoderm development	17	4	0.87	0.00946	ZBTB7B, GRHL3, BMPR1A, ETS2
GO:0008356	asymmetric cell division	17	4	0.87	0.00946	ASPM, TEAD3, PARD3, WNT9B
GO:0044242	cellular lipid catabolic process	192	18	9.82	0.0096	FAAH, ABCD3, GBA1, ACADM, EHHADH, PLD1, HADH, HSD17B4, AIG1, ADTRP, AKR1B10, ASAH1, SMPD1, SGPL1, INPP5F, ABHD12B, SMPD3, PLD2
GO:0010717	regulation of epithelial to mesenchymal transition	96	11	4.91	0.00976	IL1B, EPHA4, APLF, EZH2, NOTCH1, ZNF750, AXIN2, BMP7, OVOL2, LRG1, TIAM1
GO:0000226	microtubule cytoskeleton organization	550	45	28.13	0.00986	TBCE, ASPM, CCSAP, LMNA, CEP85, HOOK1, CGN, CRIPT, SPAG16, CLIP4, DYNC1LI1, KAT2B, CEP44, CETN3, EFNA5, DNAH8, HSPA1A, HSPA1B, GNAI1, AKAP9, CCDC120, RMDN1, CHMP4C, CAMSAP1, BICD2, CCDC187, MARK2, KIF11, PARD3, RACGAP1, TUBGCP3, HAUS4, BCL2L10, CCNF, SEPTIN1, FOXJ1, ANKFN1, SS18, PARD6G, FAM110A, TPX2, APC2, EML2, CHEK2, PCNT
GO:0007405	neuroblast proliferation	59	8	3.02	0.00991	ASPM, BTG2, CX3CR1, TEAD3, NOTCH1, FGFR2, RACGAP1, PLXNB2
GO:0048639	positive regulation of developmental growth	123	13	6.29	0.01015	LPAR3, PUM2, RUFY3, EFNA5, PRKN, PIM1, AGR2, ZP3, NOTCH1, BMPR1A, FGFR2, RASAL1, WNT3
GO:0048589	developmental growth	535	40	27.36	0.01018	LPAR3, TBCE, ASPM, BCL9, SEMA4A, TP73, WDTC1, PUM2, RYK, TBL1XR1, RUFY3, WWC1, EFNA5, PRKN, ESR1, PIM1, AGR2, ZP3, EZH2, GRHL2, PLEC, NOTCH1, SPTBN2, LRP4, BMPR1A, SEMA4G, SGPL1, FGFR2, RARG, RASAL1, KLF5, MYCBP2, FMN1, SMPD3, ULK2, MAP2K4, WNT3, FLRT3, HDGFL2, TIAM1
GO:0042572	retinol metabolic process	37	6	1.89	0.01048	CYP27C1, AKR1B10, SDR16C5, SDR9C7, RDH16, RDH12
GO:0010656	negative regulation of muscle cell apoptotic process	37	6	1.89	0.01048	NFE2L2, PAX8, ESR1, LRP6, MAP2K5, BMP7
GO:0060828	regulation of canonical Wnt signaling pathway	223	20	11.41	0.01049	ASPM, TMEM88B, TBL1XR1, RNF14, EGR1, PRKN, DLX5, NRARP, NOTCH1, KANK1, TLE4, LRP4, BTRC, FGFR2, WNK1, UBAC2, FOXO1, TLE3, AXIN2, APC2
GO:0032757	positive regulation of interleukin-8 production	48	7	2.45	0.0105	IL1B, HSPA1A, HSPA1B, NLRP10, AFAP1L2, CLEC7A, FFAR2
GO:0072073	kidney epithelium development	124	13	6.34	0.01082	TACSTD2, SDC1, EPHA4, PAX8, CD24, MYC, NOTCH1, FGFR2, FMN1, IRX3, FOXJ1, WNT9B, BMP7
GO:0048679	regulation of axon regeneration	27	5	1.38	0.0109	PTPRF, EPHA4, PUM2, INPP5F, GRN
GO:0007052	mitotic spindle organization	125	13	6.39	0.01153	TBCE, CCSAP, HSPA1A, HSPA1B, GNAI1, RMDN1, CHMP4C, KIF11, RACGAP1, FAM110A, TPX2, CHEK2, PCNT
GO:0034114	regulation of heterotypic cell-cell adhesion	18	4	0.92	0.01169	IL1B, WNK1, MAP2K5, BMP7
GO:0006631	fatty acid metabolic process	315	29	16.11	0.01192	FAAH, ABCD3, ACADM, WDTC1, GSTM1, IL1B, KAT2B, HACD2, EHHADH, ACAD9, SCAP, ELOVL6, AASDH, HADH, CBR4, HSD17B4, ELOVL4, AIG1, ADTRP, ASAH1, SLC27A4, ACADSB, SGPL1, APPL2, ALOX12B, FADS6, PTGR3, TECR, CYP4F11
GO:1901661	quinone metabolic process	38	6	1.94	0.01193	COQ2, CBR4, VKORC1L1, AKR1B10, ADCK2, CYP4F11
GO:0001676	long-chain fatty acid metabolic process	86	10	4.4	0.01217	FAAH, ABCD3, GSTM1, ACAD9, ELOVL6, AIG1, ADTRP, SLC27A4, ALOX12B, CYP4F11
GO:0048672	positive regulation of collateral sprouting	10	3	0.51	0.0122	LPAR3, EFNA5, WNT3
GO:1902337	regulation of apoptotic process involved in morphogenesis	10	3	0.51	0.0122	PAX8, NOTCH1, BMP7
GO:0072044	collecting duct development	10	3	0.51	0.0122	PAX8, NOTCH1, WNT9B
GO:0009950	dorsal/ventral axis specification	10	3	0.51	0.0122	BMPR1A, WNT3, AXIN2
GO:1904748	regulation of apoptotic process involved in development	10	3	0.51	0.0122	PAX8, NOTCH1, BMP7
GO:0035137	hindlimb morphogenesis	28	5	1.43	0.01272	NOTCH1, BMPR1A, RARG, FMN1, WNT3
GO:0060560	developmental growth involved in morphogenesis	198	18	10.13	0.01292	LPAR3, SEMA4A, PUM2, RYK, RUFY3, EFNA5, PRKN, ESR1, NOTCH1, SEMA4G, FGFR2, RARG, RASAL1, FMN1, ULK2, WNT3, FLRT3, TIAM1
GO:1902106	negative regulation of leukocyte differentiation	87	10	4.45	0.01314	ZBTB7B, PGLYRP3, MYC, NRARP, UBASH3B, ZFPM1, FOXJ1, MAFB, ZNF675, PRDX2
GO:0006665	sphingolipid metabolic process	141	14	7.21	0.01317	GBA1, ABCA12, HACD2, ELOVL6, ELOVL4, ASAH1, SMPD1, SGPL1, GLTP, CERS3, SMPD3, ALOX12B, CERS4, TECR
GO:0032677	regulation of interleukin-8 production	62	8	3.17	0.01323	IL1B, HSPA1A, HSPA1B, NLRP10, AFAP1L2, CLEC7A, MAP2K5, FFAR2
GO:0032637	interleukin-8 production	62	8	3.17	0.01323	IL1B, HSPA1A, HSPA1B, NLRP10, AFAP1L2, CLEC7A, MAP2K5, FFAR2
GO:0060236	regulation of mitotic spindle organization	39	6	1.99	0.0135	CCSAP, HSPA1A, HSPA1B, GNAI1, CHMP4C, TPX2
GO:0045109	intermediate filament organization	39	6	1.99	0.0135	DSP, PLEC, BBLN, KRT1, KRT23, KRT9
GO:0002065	columnar/cuboidal epithelial cell differentiation	88	10	4.5	0.01417	AGR2, ZNF800, NOTCH1, SIDT2, FGFR2, RARG, KLF5, DLX3, BMP7, PTK6
GO:0060045	positive regulation of cardiac muscle cell proliferation	19	4	0.97	0.01422	PIM1, NOTCH1, BMPR1A, FGFR2
GO:0010968	regulation of microtubule nucleation	19	4	0.97	0.01422	HSPA1A, HSPA1B, HAUS4, EML2
GO:0048670	regulation of collateral sprouting	19	4	0.97	0.01422	LPAR3, EFNA5, ULK2, WNT3
GO:0090303	positive regulation of wound healing	51	7	2.61	0.01448	NFE2L2, CLDN1, F12, CLDN4, KANK1, CLEC7A, PRDX2
GO:0016101	diterpenoid metabolic process	63	8	3.22	0.0145	UGT1A7, CYP27C1, SRD5A1, AKR1B10, SDR16C5, SDR9C7, RDH16, RDH12
GO:0007051	spindle organization	186	17	9.51	0.01468	TBCE, ASPM, CCSAP, HSPA1A, HSPA1B, GNAI1, RMDN1, CHMP4C, KIF11, RACGAP1, TUBGCP3, HAUS4, SEPTIN1, FAM110A, TPX2, CHEK2, PCNT
GO:0002920	regulation of humoral immune response	29	5	1.48	0.01474	IL1B, ZP3, PTPN6, FOXJ1, KLK5
GO:0070570	regulation of neuron projection regeneration	29	5	1.48	0.01474	PTPRF, EPHA4, PUM2, INPP5F, GRN
GO:0030148	sphingolipid biosynthetic process	89	10	4.55	0.01525	GBA1, HACD2, ELOVL6, ELOVL4, ASAH1, SMPD1, GLTP, CERS3, ALOX12B, CERS4
GO:0007169	transmembrane receptor protein tyrosine kinase signaling pathway	533	39	27.26	0.01533	ZBTB7B, IL1B, EPHA4, SMARCC1, DOCK3, APPL1, TIPARP, PIK3CB, RYK, BTC, AP3S1, EFNA5, FGFR4, AGR2, HSPB1, SLC27A4, KANK1, UBASH3B, FGFBP3, BLNK, AFAP1L2, SGPL1, FGFR2, FOXO1, NPTN, MAP2K5, TYRO3, NEDD4, SMPD3, PRKCB, GRB7, EFNB3, SS18, PTK6, FAM83C, SAMD10, FLRT3, MVB12A, TIAM1
GO:0016310	phosphorylation	1306	84	66.79	0.01556	PDIK1L, PINK1, GBA1, TESK2, CEP85, PIK3C2B, NUAK2, ATP2B4, IL1B, EPHA4, DUSP19, PIK3CB, RYK, CX3CR1, PTPN13, BMP2K, NADK2, EFNA5, FGFR4, CCNJL, MAP3K1, CD24, ADTRP, PRKN, PIM1, PKIB, KLHL31, STK17A, ADCK2, HSPB1, AKAP9, EZH2, CDK13, PRPS2, AK3, TOLLIP, UBASH3B, CDC42BPG, TNKS1BP1, TKFC, MARK2, GRK2, SMPD1, LRP4, LDB1, BMPR1A, PDCD4, PARD3, INPP5F, FGFR2, LRP6, PIK3C2G, PTPN6, WNK1, ERP29, AK7, CK…
GO:0008344	adult locomotory behavior	64	8	3.27	0.01585	TBCE, EPHA4, CLCN3, PRKN, OXR1, PBX3, INPP5F, EFNB3
GO:0030193	regulation of blood coagulation	52	7	2.66	0.01602	NFE2L2, PROS1, F12, ADTRP, UBASH3B, KRT1, PRDX2
GO:0072283	metanephric renal vesicle morphogenesis	11	3	0.56	0.01614	PAX8, FMN1, WNT9B
GO:0003413	chondrocyte differentiation involved in endochondral bone morphogenesis	11	3	0.56	0.01614	RARG, SMPD3, AXIN2
GO:0043508	negative regulation of JUN kinase activity	11	3	0.56	0.01614	DUSP19, PDCD4, ZNF675
GO:0032354	response to follicle-stimulating hormone	11	3	0.56	0.01614	SRD5A1, EFNA5, NOTCH1
GO:0021694	cerebellar Purkinje cell layer formation	11	3	0.56	0.01614	GBA1, LDB1, RORA
GO:0034698	response to gonadotropin	20	4	1.02	0.01707	PAX8, SRD5A1, EFNA5, NOTCH1
GO:0043407	negative regulation of MAP kinase activity	41	6	2.1	0.01708	GBA1, IL1B, DUSP19, SMPD1, PDCD4, ZNF675
GO:0061041	regulation of wound healing	104	11	5.32	0.01715	NFE2L2, CLDN1, PROS1, F12, ADTRP, CLDN4, KANK1, UBASH3B, CLEC7A, KRT1, PRDX2
GO:0055013	cardiac muscle cell development	65	8	3.32	0.01729	LMNA, FHL2, PLEC, NRAP, NEBL, BMPR1A, MAP2K4, CXADR
GO:0042180	cellular ketone metabolic process	175	16	8.95	0.01752	WDTC1, ATP2B4, IL1B, KAT2B, SCAP, COQ2, CBR4, SRD5A1, EGR1, FGFR4, GLO1, VKORC1L1, AKR1B10, ADCK2, APPL2, CYP4F11
GO:1900046	regulation of hemostasis	53	7	2.71	0.01767	NFE2L2, PROS1, F12, ADTRP, UBASH3B, KRT1, PRDX2
GO:1901890	positive regulation of cell junction assembly	78	9	3.99	0.01773	SEMA4A, COL16A1, CLDN1, EFNA5, STAU2, ADGRB1, FMN1, IRX3, FLRT3
GO:0001657	ureteric bud development	78	9	3.99	0.01773	TACSTD2, SDC1, PAX8, MYC, FGFR2, FMN1, FOXJ1, WNT9B, BMP7
GO:0072332	intrinsic apoptotic signaling pathway by p53 class mediator	78	9	3.99	0.01773	TP73, BOK, CASP6, PERP, PRKN, ARMC10, RRM2B, MYC, CHEK2
GO:0009605	response to external stimulus	2049	127	104.79	0.01808	PTPRF, LYPLAL1, GBA1, S100A14, DCST1, SEMA4A, PIK3C2B, NCF2, PGLYRP3, PGLYRP4, ACADM, NUAK2, MASP2, BTG2, IL1B, GPR155, IL37, EPHA4, NFE2L2, PUM2, KAT2B, APPL1, PIK3CB, CLDN1, RYK, TRIM59, PROS1, UCN2, PLD1, SCAP, CX3CR1, TBL1XR1, OCIAD2, ELMOD2, CASP6, USP46, ITGA2, SRD5A1, SKP2, EFNA5, F12, MAP3K1, SDHAF4, CD24, ELOVL4, FKBP5, ADTRP, HSPA1A, HSPA1B, TRIM31, RAET1G, PRKN, ESR1, PIM1, VNN1, STMP1…
GO:0010976	positive regulation of neuron projection development	133	13	6.8	0.0186	NFE2L2, PUM2, KAT2B, EZH2, STAU2, MARK2, ARF6, NPTN, GRN, BMP7, PTK6, PLXNB2, TIAM1
GO:0048738	cardiac muscle tissue development	191	17	9.77	0.01862	LMNA, TP73, ACADM, FHL2, DSP, PIM1, PLEC, NOTCH1, NRAP, NEBL, BMPR1A, FGFR2, IRX3, ZFPM1, MAP2K4, BMP7, CXADR
GO:0009798	axis specification	66	8	3.38	0.01882	PGAP1, NRARP, NOTCH1, LDB1, BMPR1A, WNT3, AXIN2, ETS2
GO:0072163	mesonephric epithelium development	79	9	4.04	0.01913	TACSTD2, SDC1, PAX8, MYC, FGFR2, FMN1, FOXJ1, WNT9B, BMP7
GO:0072164	mesonephric tubule development	79	9	4.04	0.01913	TACSTD2, SDC1, PAX8, MYC, FGFR2, FMN1, FOXJ1, WNT9B, BMP7
GO:0001942	hair follicle development	79	9	4.04	0.01913	TMEM79, PUM2, NOTCH1, LRP4, LDB1, FGFR2, SOX21, DNASE1L2, DLX3
GO:0070507	regulation of microtubule cytoskeleton organization	148	14	7.57	0.01939	CCSAP, EFNA5, HSPA1A, HSPA1B, GNAI1, AKAP9, CHMP4C, CAMSAP1, BICD2, MARK2, HAUS4, TPX2, APC2, EML2
GO:0060043	regulation of cardiac muscle cell proliferation	31	5	1.59	0.0194	TP73, PIM1, NOTCH1, BMPR1A, FGFR2
GO:0050433	regulation of catecholamine secretion	31	5	1.59	0.0194	PINK1, PRKN, SYT12, GRK2, PRKCB
GO:0010718	positive regulation of epithelial to mesenchymal transition	54	7	2.76	0.01943	IL1B, EZH2, NOTCH1, AXIN2, BMP7, LRG1, TIAM1
GO:0030858	positive regulation of epithelial cell differentiation	54	7	2.76	0.01943	TP73, PAX8, CD24, NOTCH1, FOXJ1, BMP7, OVOL2
GO:0048638	regulation of developmental growth	253	21	12.94	0.01984	LPAR3, SEMA4A, TP73, PUM2, RYK, RUFY3, WWC1, EFNA5, PRKN, PIM1, AGR2, ZP3, NOTCH1, BMPR1A, SEMA4G, SGPL1, FGFR2, RASAL1, MYCBP2, ULK2, WNT3
GO:1903707	negative regulation of hemopoiesis	93	10	4.76	0.02024	ZBTB7B, PGLYRP3, MYC, NRARP, UBASH3B, ZFPM1, FOXJ1, MAFB, ZNF675, PRDX2
GO:0014059	regulation of dopamine secretion	21	4	1.07	0.02025	PINK1, PRKN, SYT12, PRKCB
GO:0097150	neuronal stem cell population maintenance	21	4	1.07	0.02025	ASPM, NOTCH1, FOXO1, SS18
GO:1901673	regulation of mitotic spindle assembly	21	4	1.07	0.02025	CCSAP, HSPA1A, HSPA1B, CHMP4C
GO:1903265	positive regulation of tumor necrosis factor-mediated signaling pathway	12	3	0.61	0.02072	HSPA1A, HSPA1B, PRKN
GO:0060347	heart trabecula formation	12	3	0.61	0.02072	FHL2, ADGRG6, OVOL2
GO:0034392	negative regulation of smooth muscle cell apoptotic process	12	3	0.61	0.02072	ESR1, LRP6, MAP2K5
GO:1901722	regulation of cell proliferation involved in kidney development	12	3	0.61	0.02072	EGR1, MYC, BMP7
GO:0090336	positive regulation of brown fat cell differentiation	12	3	0.61	0.02072	ZBTB7B, PIM1, BMP7
GO:1900426	positive regulation of defense response to bacterium	12	3	0.61	0.02072	NLRP10, GRN, KLK5
GO:0090224	regulation of spindle organization	43	6	2.2	0.02126	CCSAP, HSPA1A, HSPA1B, GNAI1, CHMP4C, TPX2
GO:0048645	animal organ formation	55	7	2.81	0.02132	PAX8, PIM1, NOTCH1, BMPR1A, FGFR2, AXIN2, BMP7
GO:0042698	ovulation cycle	55	7	2.81	0.02132	EGR1, ESR1, ZP3, CASP2, NOTCH1, SGPL1, TYRO3
GO:0050818	regulation of coagulation	55	7	2.81	0.02132	NFE2L2, PROS1, F12, ADTRP, UBASH3B, KRT1, PRDX2
GO:0043549	regulation of kinase activity	463	34	23.68	0.02152	PINK1, GBA1, CEP85, ATP2B4, IL1B, EPHA4, DUSP19, RYK, FGFR4, CCNJL, CD24, PRKN, PKIB, HSPB1, EZH2, UBASH3B, MARK2, SMPD1, LDB1, PDCD4, FGFR2, LRP6, ERP29, MAP2K5, TYRO3, CCNF, UNC119, KSR1, CARD14, AXIN2, PTK6, TPX2, ZNF675, MIDN
GO:0007167	enzyme-linked receptor protein signaling pathway	818	55	41.84	0.02203	PTPRF, ZBTB7B, IL1B, GPR155, EPHA4, SMARCC1, DOCK3, APPL1, VEPH1, TIPARP, PIK3CB, RYK, BTC, AP3S1, EGR1, EFNA5, FGFR4, HSPA1A, AGR2, DLX5, HSPB1, SLC27A4, NOTCH1, KANK1, UBASH3B, FAM89B, LRP4, FGFBP3, BMPR1A, PDCD4, BLNK, AFAP1L2, SGPL1, FGFR2, APPL2, FOXO1, NPTN, MAP2K5, TYRO3, NEDD4, SMPD3, PRKCB, GRB7, EFNB3, DLX3, SS18, BMP7, PTK6, FAM83C, OVOL2, SAMD10, FLRT3, LRG1, MVB12A, TIAM1
GO:0030149	sphingolipid catabolic process	32	5	1.64	0.02206	GBA1, ASAH1, SMPD1, SGPL1, SMPD3
GO:0001823	mesonephros development	81	9	4.14	0.02218	TACSTD2, SDC1, PAX8, MYC, FGFR2, FMN1, FOXJ1, WNT9B, BMP7
GO:0051225	spindle assembly	122	12	6.24	0.02219	ASPM, CCSAP, HSPA1A, HSPA1B, CHMP4C, KIF11, RACGAP1, TUBGCP3, HAUS4, SEPTIN1, TPX2, CHEK2
GO:0046467	membrane lipid biosynthetic process	126	16	6.44	0.02222	GBA1, PIGV, PIGC, PGAP1, HACD2, PIGX, ELOVL6, ELOVL4, ASAH1, PGAP2, SMPD1, GLTP, CERS3, ALOX12B, MPPE1, CERS4
GO:0042060	wound healing	352	27	18	0.02333	PAFAH2, GRHL3, NFE2L2, PIK3CB, CLDN1, PROS1, ITGA2, F12, ADTRP, DSP, HSPB1, CLDN4, PLEC, CHMP4C, AK3, KANK1, UBASH3B, NLRP6, SMPD1, CLEC7A, KRT1, PTPN6, TYRO3, PPL, LRG1, PRDX2, CYP4F11
GO:0072174	metanephric tubule formation	5	2	0.26	0.02356	PAX8, WNT9B
GO:1903299	regulation of hexokinase activity	5	2	0.26	0.02356	PRKN, MIDN
GO:0060462	lung lobe development	5	2	0.26	0.02356	GRHL2, FGFR2
GO:0060463	lung lobe morphogenesis	5	2	0.26	0.02356	GRHL2, FGFR2
GO:0051176	positive regulation of sulfur metabolic process	5	2	0.26	0.02356	NFE2L2, SP1
GO:0003186	tricuspid valve morphogenesis	5	2	0.26	0.02356	BMPR1A, ZFPM1
GO:0003175	tricuspid valve development	5	2	0.26	0.02356	BMPR1A, ZFPM1
GO:1902744	negative regulation of lamellipodium organization	5	2	0.26	0.02356	KANK1, ARPIN
GO:0000512	lncRNA-mediated post-transcriptional gene silencing	5	2	0.26	0.02356	XIST, NEAT1
GO:1902803	regulation of synaptic vesicle transport	5	2	0.26	0.02356	PINK1, PRKN
GO:0070370	cellular heat acclimation	5	2	0.26	0.02356	HSPA1A, HSPA1B
GO:0070487	monocyte aggregation	5	2	0.26	0.02356	IL1B, BMP7
GO:0010286	heat acclimation	5	2	0.26	0.02356	HSPA1A, HSPA1B
GO:1901656	glycoside transport	5	2	0.26	0.02356	RALBP1, SLC5A1
GO:0034625	fatty acid elongation, monounsaturated fatty acid	5	2	0.26	0.02356	ELOVL6, ELOVL4
GO:0034626	fatty acid elongation, polyunsaturated fatty acid	5	2	0.26	0.02356	ELOVL6, ELOVL4
GO:0019368	fatty acid elongation, unsaturated fatty acid	5	2	0.26	0.02356	ELOVL6, ELOVL4
GO:0001842	neural fold formation	5	2	0.26	0.02356	BMP7, OVOL2
GO:0001554	luteolysis	5	2	0.26	0.02356	CASP2, NOTCH1
GO:2000698	positive regulation of epithelial cell differentiation involved in kidney development	5	2	0.26	0.02356	PAX8, CD24
GO:0009395	phospholipid catabolic process	44	6	2.25	0.02358	PLD1, SMPD1, INPP5F, ABHD12B, SMPD3, PLD2
GO:1902455	negative regulation of stem cell population maintenance	22	4	1.13	0.02377	PAX8, ZNF706, WNT9B, BMP7
GO:0031646	positive regulation of nervous system process	22	4	1.13	0.02377	GBA1, ITGA2, UNC13B, PARD3
GO:0048015	phosphatidylinositol-mediated signaling	22	4	1.13	0.02377	PIK3C2B, PIK3CB, INPP5F, PIK3C2G
GO:0090307	mitotic spindle assembly	69	8	3.53	0.02401	CCSAP, HSPA1A, HSPA1B, CHMP4C, KIF11, RACGAP1, TPX2, CHEK2
GO:0098727	maintenance of cell number	162	18	8.29	0.02407	ASPM, BCL9, PAX8, SMARCC1, EZH2, ZNF706, KLF10, MYC, NOTCH1, TAF6L, LDB1, BMPR1A, BCL7A, FOXO1, WNT9B, SS18, BMP7, BICRA
GO:0048754	branching morphogenesis of an epithelial tube	124	12	6.34	0.02485	TACSTD2, PPP3R1, PAX8, ESR1, MYC, NRARP, NOTCH1, BTRC, FGFR2, WNT9B, BMP7, CELSR1
GO:0048806	genitalia development	33	5	1.69	0.02494	DHCR24, SRD5A1, ESR1, TYRO3, WNT9B
GO:0032941	secretion by tissue	33	5	1.69	0.02494	CELSR2, AGR2, NLRP6, WNK1, ALOX12B
GO:0046676	negative regulation of insulin secretion	33	5	1.69	0.02494	HADH, PRKN, FOXO1, FFAR2, MIDN
GO:0098754	detoxification	110	11	5.63	0.02497	GSTM1, NFE2L2, LANCL1, PIM1, AKR1B10, SLC22A18, GSTO2, RDH12, RALBP1, BMP7, PRDX2
GO:1902850	microtubule cytoskeleton organization involved in mitosis	153	14	7.83	0.02504	TBCE, CCSAP, HSPA1A, HSPA1B, GNAI1, RMDN1, CHMP4C, KIF11, RACGAP1, ANKFN1, FAM110A, TPX2, CHEK2, PCNT
GO:0006801	superoxide metabolic process	57	7	2.92	0.02546	NCF2, NFE2L2, CYBB, NOXA1, CLEC7A, BMP7, PRDX2
GO:0071371	cellular response to gonadotropin stimulus	13	3	0.66	0.02593	PAX8, EFNA5, NOTCH1
GO:0060263	regulation of respiratory burst	13	3	0.66	0.02593	NOXA1, CLEC7A, GRN
GO:0051782	negative regulation of cell division	13	3	0.66	0.02593	ASPM, CHMP4C, MYC
GO:0010421	hydrogen peroxide-mediated programmed cell death	13	3	0.66	0.02593	PINK1, PAWR, MAP2K4
GO:0030539	male genitalia development	13	3	0.66	0.02593	DHCR24, SRD5A1, WNT9B
GO:0002922	positive regulation of humoral immune response	13	3	0.66	0.02593	IL1B, ZP3, KLK5
GO:1904889	regulation of excitatory synapse assembly	13	3	0.66	0.02593	SEMA4A, CRIPT, PTPN13
GO:1901657	glycosyl compound metabolic process	70	8	3.58	0.02594	GBA1, ACP3, PGM2, CBR4, AKR1B10, NT5C3A, GDA, DERA
GO:0008202	steroid metabolic process	236	23	12.07	0.02603	DHCR24, ABCD3, GBA1, OSBPL6, UGT1A7, TIPARP, SCAP, SRD5A1, EGR1, HSD17B4, FGFR4, ESR1, ASAH1, TTC39B, CYB5R2, DHCR7, SMPD1, CYP2R1, SGPL1, SDR9C7, RDH16, RORA, ATP8B1
GO:0140467	integrated stress response signaling	45	6	2.3	0.02608	BOK, NFE2L2, AGR2, NFE2L3, MAF, MAFB
GO:0046661	male sex differentiation	125	12	6.39	0.02626	AGO4, DHCR24, ASPM, BOK, SDC1, SRD5A1, HSD17B4, ESR1, BMPR1A, SGPL1, WNT9B, TFAP2C
GO:0006643	membrane lipid metabolic process	186	20	9.51	0.0263	GBA1, PIGV, PIGC, ABCA12, PGAP1, HACD2, PIGX, ELOVL6, ELOVL4, ASAH1, PGAP2, SMPD1, SGPL1, GLTP, CERS3, SMPD3, ALOX12B, MPPE1, CERS4, TECR
GO:0048839	inner ear development	140	13	7.16	0.02711	GRHL3, EPHA4, PAX8, TFAP2A, DLX5, DLX6, ESRP1, NOTCH1, FGFR2, MAF, USH1G, ATP8B1, MAFB
GO:0044281	small molecule metabolic process	1490	95	76.2	0.02742	FAAH, DHCR24, ABCD3, ADSS2, PINK1, GBA1, CA14, ACADM, WDTC1, GSTM1, ATP2B4, IL1B, OSBPL6, UGT1A7, CYP27C1, KAT2B, NIT2, HACD2, EHHADH, SUCLG2, ACAD9, SCAP, ACP3, MCCC1, PPA2, ELOVL6, COQ2, AASDH, HADH, PGM2, CBR4, SRD5A1, NADK2, EGR1, HSD17B4, FGFR4, ELOVL4, SMPDL3A, AIG1, GLO1, ADTRP, HSPA1A, HSPA1B, PRKN, VNN1, VKORC1L1, SDHAF3, AKR1B10, SLC25A13, ADCK2, NT5C3A, PRPS2, CA3, CA13, NCOA2, ASAH1, …
GO:0018149	peptide cross-linking	23	4	1.18	0.02765	IVL, SPRR1A, DSP, KRT1
GO:0055023	positive regulation of cardiac muscle tissue growth	23	4	1.18	0.02765	PIM1, NOTCH1, BMPR1A, FGFR2
GO:0045682	regulation of epidermis development	58	7	2.97	0.02773	TMEM79, ABCA12, GRHL1, EZH2, ESRP1, NOTCH1, OVOL2
GO:0006721	terpenoid metabolic process	71	8	3.63	0.02797	UGT1A7, CYP27C1, SRD5A1, AKR1B10, SDR16C5, SDR9C7, RDH16, RDH12
GO:0070316	regulation of G0 to G1 transition	34	5	1.74	0.02805	SMARCC1, ARID1B, RRM2B, BCL7A, SMARCD2
GO:1900077	negative regulation of cellular response to insulin stimulus	34	5	1.74	0.02805	IL1B, SLC27A4, KANK1, APPL2, PRKCB
GO:0045616	regulation of keratinocyte differentiation	34	5	1.74	0.02805	ABCA12, GRHL1, EZH2, NOTCH1, OVOL2
GO:0009948	anterior/posterior axis specification	34	5	1.74	0.02805	PGAP1, NRARP, LDB1, WNT3, ETS2
GO:0033673	negative regulation of kinase activity	156	14	7.98	0.02898	GBA1, CEP85, IL1B, DUSP19, PRKN, PKIB, HSPB1, UBASH3B, SMPD1, PDCD4, LRP6, PTK6, ZNF675, MIDN
GO:0006821	chloride transport	72	8	3.68	0.03012	BEST4, CLCA2, CLCN3, CLDN4, SLC6A14, CLCN4, ATP8B1, BEST2
GO:0045103	intermediate filament-based process	59	7	3.02	0.03013	DSP, PLEC, BBLN, KRT1, PPL, KRT23, KRT9
GO:0045104	intermediate filament cytoskeleton organization	59	7	3.02	0.03013	DSP, PLEC, BBLN, KRT1, PPL, KRT23, KRT9
GO:0001523	retinoid metabolic process	59	7	3.02	0.03013	UGT1A7, CYP27C1, AKR1B10, SDR16C5, SDR9C7, RDH16, RDH12
GO:0051056	regulation of small GTPase mediated signal transduction	281	22	14.37	0.03122	PSD4, DOCK3, PIK3CB, CCDC125, FGD3, NOTCH1, KANK1, ARHGEF12, ARHGAP32, EPS8L2, ARHGAP1, LRP4, RACGAP1, RASAL1, ARF6, ARHGAP27, ARHGAP23, RALBP1, SIPA1L3, LPAR2, EPS8L1, TIAM1
GO:1902175	regulation of oxidative stress-induced intrinsic apoptotic signaling pathway	35	5	1.79	0.03139	PINK1, NFE2L2, PRKN, VNN1, HSPB1
GO:0030195	negative regulation of blood coagulation	35	5	1.79	0.03139	PROS1, F12, ADTRP, UBASH3B, KRT1
GO:0050432	catecholamine secretion	35	5	1.79	0.03139	PINK1, PRKN, SYT12, GRK2, PRKCB
GO:0090278	negative regulation of peptide hormone secretion	35	5	1.79	0.03139	HADH, PRKN, FOXO1, FFAR2, MIDN
GO:0051338	regulation of transferase activity	561	39	28.69	0.03147	PINK1, GBA1, NVL, CEP85, ATP2B4, IL1B, EPHA4, DUSP19, KAT2B, RYK, FGFR4, CCNJL, CD24, PRKN, PKIB, HSPB1, EZH2, GRHL2, MYC, UBASH3B, MARK2, SMPD1, BTRC, LDB1, PDCD4, FGFR2, LRP6, ERP29, MAP2K5, TYRO3, CCNF, UNC119, KSR1, CARD14, AXIN2, PTK6, TPX2, ZNF675, MIDN
GO:0051961	negative regulation of nervous system development	118	15	6.04	0.03153	SEMA4A, BTG2, IL1B, RYK, PTPN13, RUFY3, NOTCH1, LRP4, BMPR1A, SEMA4G, APPL2, ULK2, EFNB3, WNT3, BMP7
GO:0019748	secondary metabolic process	47	6	2.4	0.03157	UGT1A7, NFE2L2, APPL1, CBR4, AKR1B10, RAB38
GO:0055007	cardiac muscle cell differentiation	100	10	5.11	0.03165	LMNA, ACADM, FHL2, PLEC, NRAP, NEBL, BMPR1A, IRX3, MAP2K4, CXADR
GO:0042594	response to starvation	188	16	9.62	0.03169	GBA1, PIK3C2B, ACADM, NUAK2, GPR155, NFE2L2, SRD5A1, SLC39A4, KLF10, GPT, MAP1LC3B2, SP1, FOXO1, ULK2, WNT9B, PLIN3
GO:1904925	positive regulation of autophagy of mitochondrion in response to mitochondrial depolarization	14	3	0.72	0.03178	PINK1, GBA1, PRKN
GO:0097468	programmed cell death in response to reactive oxygen species	14	3	0.72	0.03178	PINK1, PAWR, MAP2K4
GO:1900025	negative regulation of substrate adhesion-dependent cell spreading	14	3	0.72	0.03178	TACSTD2, EFNA5, KANK1
GO:0072077	renal vesicle morphogenesis	14	3	0.72	0.03178	PAX8, FMN1, WNT9B
GO:2000696	regulation of epithelial cell differentiation involved in kidney development	14	3	0.72	0.03178	PAX8, CD24, WNT9B
GO:0003338	metanephros morphogenesis	24	4	1.23	0.03187	PAX8, FMN1, FOXJ1, WNT9B
GO:1902176	negative regulation of oxidative stress-induced intrinsic apoptotic signaling pathway	24	4	1.23	0.03187	PINK1, NFE2L2, PRKN, HSPB1
GO:0014046	dopamine secretion	24	4	1.23	0.03187	PINK1, PRKN, SYT12, PRKCB
GO:0046755	viral budding	24	4	1.23	0.03187	CHMP4C, LRSAM1, NEDD4, MVB12A
GO:2000737	negative regulation of stem cell differentiation	24	4	1.23	0.03187	NFE2L2, EZH2, CDK13, NOTCH1
GO:2000377	regulation of reactive oxygen species metabolic process	129	12	6.6	0.0325	PINK1, NFE2L2, CLCN3, TFAP2A, PRKN, STK17A, ADGRB1, NOXA1, CLEC7A, FOXO1, BMP7, PRDX2
GO:0048511	rhythmic process	235	19	12.02	0.03265	KAT2B, EGR1, ESR1, ZP3, CASP2, CLDN4, EZH2, EGR3, NCOA2, KLF10, NOTCH1, BTRC, SGPL1, SP1, PPP1CC, MYCBP2, RORA, TYRO3, NR2F6
GO:0051241	negative regulation of multicellular organismal process	895	65	45.77	0.03288	GBA1, LMNA, RASSF5, ZBTB7B, SEMA4A, TP73, TACSTD2, PGLYRP3, ATP2B4, BTG2, IL1B, IL37, EPHA4, PAX8, PIK3CB, RYK, PROS1, CX3CR1, PTPN13, RUFY3, LNPEP, WWC1, F12, CD24, ADTRP, EZH2, ZNF706, ADGRB1, MYC, NRARP, NOTCH1, UBASH3B, NLRP6, GRK2, LRP4, BMPR1A, PDCD4, SEMA4G, PAWR, RARG, KRT1, APPL2, PTPN6, WNK1, FOXO1, NPTN, MAP2K5, TYRO3, TLE3, ZFPM1, ULK2, EFNB3, FOXJ1, ZNF750, GRN, WNT9B, WNT3, AXIN2, B…
GO:0006959	humoral immune response	144	13	7.36	0.0331	PGLYRP3, PGLYRP4, MASP2, IL1B, ZP3, NOTCH1, BLNK, LYZ, KRT1, PTPN6, RNASE7, FOXJ1, KLK5
GO:0030111	regulation of Wnt signaling pathway	283	22	14.47	0.03342	ASPM, TMEM88B, TBL1XR1, RNF14, EGR1, PRKN, DLX5, NRARP, NOTCH1, KANK1, TLE4, LRP4, BTRC, FGFR2, WNK1, UBAC2, FOXO1, TLE3, WNT3, AXIN2, APC2, TIAM1
GO:0071496	cellular response to external stimulus	299	23	15.29	0.03344	GBA1, PIK3C2B, NUAK2, IL1B, GPR155, NFE2L2, KAT2B, UCN2, PLD1, ITGA2, SRD5A1, MAP3K1, PIM1, CASP2, SLC39A4, KLF10, PLEC, MAP1LC3B2, SP1, FOXO1, MAP2K4, WNT9B, PLIN3
GO:0030534	adult behavior	101	10	5.17	0.03359	TBCE, EPHA4, USP46, CLCN3, PRKN, OXR1, PBX3, SPTBN2, INPP5F, EFNB3
GO:0007548	sex differentiation	205	17	10.48	0.03397	AGO4, DHCR24, ASPM, BOK, SDC1, TIPARP, SRD5A1, HSD17B4, ESR1, ZP3, CASP2, NOTCH1, BMPR1A, SGPL1, TYRO3, WNT9B, TFAP2C
GO:0014706	striated muscle tissue development	205	17	10.48	0.03397	LMNA, TP73, ACADM, FHL2, DSP, PIM1, PLEC, NOTCH1, NRAP, NEBL, BMPR1A, FGFR2, IRX3, ZFPM1, MAP2K4, BMP7, CXADR
GO:0048646	anatomical structure formation involved in morphogenesis	973	65	49.76	0.034	GBA1, GRHL3, SEMA4A, KLHL12, ATP2B4, IL1B, FHL2, PPP3R1, NFE2L2, PAX8, PIK3CB, AMOTL2, CX3CR1, ITGA2, ADGRG6, PERP, ADTRP, TFAP2A, PIM1, DLX5, DLX6, ZP3, HSPB1, CYBB, EGR3, GRHL2, ADGRB1, PLEC, NRARP, NOTCH1, NECTIN1, NRAP, NEBL, LDB1, BMPR1A, FGFR2, LRP6, RARG, KRT1, PTPN6, SP1, WNK1, KLF5, FMN1, MAP2K5, RORA, IRX3, SMPD3, PRKCB, ZFPM1, FOXJ1, GRN, WNT9B, WNT3, AXIN2, ATP8B1, BMP7, OVOL2, MAFB, …
GO:1902083	negative regulation of peptidyl-cysteine S-nitrosylation	6	2	0.31	0.03415	ATP2B4, OXR1
GO:1903297	regulation of hypoxia-induced intrinsic apoptotic signaling pathway	6	2	0.31	0.03415	PINK1, PIK3CB
GO:1903298	negative regulation of hypoxia-induced intrinsic apoptotic signaling pathway	6	2	0.31	0.03415	PINK1, PIK3CB
GO:0060478	acrosomal vesicle exocytosis	6	2	0.31	0.03415	ZP3, UNC13B
GO:0086042	cardiac muscle cell-cardiac muscle cell adhesion	6	2	0.31	0.03415	DSP, CXADR
GO:0003339	regulation of mesenchymal to epithelial transition involved in metanephros morphogenesis	6	2	0.31	0.03415	PAX8, WNT9B
GO:0060174	limb bud formation	6	2	0.31	0.03415	FGFR2, WNT3
GO:0003160	endocardium morphogenesis	6	2	0.31	0.03415	NOTCH1, OVOL2
GO:0052651	monoacylglycerol catabolic process	6	2	0.31	0.03415	FAAH, ABHD12B
GO:0046121	deoxyribonucleoside catabolic process	6	2	0.31	0.03415	GDA, DERA
GO:0060897	neural plate regionalization	6	2	0.31	0.03415	CELSR2, BMPR1A
GO:0031581	hemidesmosome assembly	6	2	0.31	0.03415	PLEC, COL17A1
GO:0006105	succinate metabolic process	6	2	0.31	0.03415	SUCLG2, SDHAF3
GO:0051661	maintenance of centrosome location	6	2	0.31	0.03415	ASPM, AKAP9
GO:0042758	long-chain fatty acid catabolic process	6	2	0.31	0.03415	AIG1, ADTRP
GO:0006685	sphingomyelin catabolic process	6	2	0.31	0.03415	SMPD1, SMPD3
GO:1900028	negative regulation of ruffle assembly	6	2	0.31	0.03415	TACSTD2, KANK1
GO:0070434	positive regulation of nucleotide-binding oligomerization domain containing 2 signaling pathway	6	2	0.31	0.03415	HSPA1A, HSPA1B
GO:2000121	regulation of removal of superoxide radicals	6	2	0.31	0.03415	NFE2L2, BMP7
GO:0033211	adiponectin-activated signaling pathway	6	2	0.31	0.03415	APPL1, APPL2
GO:0019367	fatty acid elongation, saturated fatty acid	6	2	0.31	0.03415	ELOVL6, ELOVL4
GO:0021873	forebrain neuroblast division	6	2	0.31	0.03415	ASPM, FGFR2
GO:0002924	negative regulation of humoral immune response mediated by circulating immunoglobulin	6	2	0.31	0.03415	PTPN6, FOXJ1
GO:0061817	endoplasmic reticulum-plasma membrane tethering	6	2	0.31	0.03415	ESYT3, GRAMD2A
GO:0014908	myotube differentiation involved in skeletal muscle regeneration	6	2	0.31	0.03415	BCL9, KLF5
GO:2000627	positive regulation of miRNA catabolic process	6	2	0.31	0.03415	XIST, NEAT1
GO:2001054	negative regulation of mesenchymal cell apoptotic process	6	2	0.31	0.03415	PAX8, BMP7
GO:0031640	killing of cells of another organism	48	6	2.45	0.03458	PGLYRP3, PGLYRP4, NLRP6, CLEC7A, LYZ, RNASE7
GO:0141061	disruption of cell in another organism	48	6	2.45	0.03458	PGLYRP3, PGLYRP4, NLRP6, CLEC7A, LYZ, RNASE7
GO:0042472	inner ear morphogenesis	74	8	3.78	0.03474	GRHL3, PAX8, TFAP2A, DLX5, DLX6, FGFR2, USH1G, MAFB
GO:1903035	negative regulation of response to wounding	74	8	3.78	0.03474	EPHA4, PROS1, F12, ADTRP, UBASH3B, INPP5F, KRT1, PTPN6
GO:0046466	membrane lipid catabolic process	36	5	1.84	0.03497	GBA1, ASAH1, SMPD1, SGPL1, SMPD3
GO:0045023	G0 to G1 transition	36	5	1.84	0.03497	SMARCC1, ARID1B, RRM2B, BCL7A, SMARCD2
GO:0002792	negative regulation of peptide secretion	36	5	1.84	0.03497	HADH, PRKN, FOXO1, FFAR2, MIDN
GO:1900047	negative regulation of hemostasis	36	5	1.84	0.03497	PROS1, F12, ADTRP, UBASH3B, KRT1
GO:0022602	ovulation cycle process	36	5	1.84	0.03497	ESR1, ZP3, CASP2, NOTCH1, SGPL1
GO:1900076	regulation of cellular response to insulin stimulus	61	7	3.12	0.03533	ZBTB7B, IL1B, NCOA2, SLC27A4, KANK1, APPL2, PRKCB
GO:0050878	regulation of body fluid levels	285	22	14.58	0.03572	PAFAH2, ZBTB7B, CELSR2, NFE2L2, PIK3CB, PROS1, BTC, ITGA2, F12, ADTRP, AGR2, HSPB1, AK3, UBASH3B, NLRP6, KRT1, PTPN6, WNK1, TYRO3, ALOX12B, PRDX2, CYP4F11
GO:0045596	negative regulation of cell differentiation	526	47	26.9	0.03579	ASPM, ZBTB7B, SEMA4A, TP73, PGLYRP3, BTG2, IL1B, EPHA4, NFE2L2, SMARCC1, RYK, RUFY3, EZH2, CDK13, MBNL3, MYC, NRARP, NOTCH1, UBASH3B, LRP4, LDB1, BMPR1A, PDCD4, SEMA4G, RARG, APPL2, BCL7A, C1QL4, FOXO1, RORA, IRX3, ZFPM1, ULK2, EFNB3, FOXJ1, ZNF750, WNT3, AXIN2, SS18, PTGR3, BMP7, OVOL2, MAFB, ZNF675, PRDX2, BICRA, CHADL
GO:0035107	appendage morphogenesis	131	12	6.7	0.036	TFAP2A, DLX5, DLX6, GRHL2, NOTCH1, LRP4, BMPR1A, FGFR2, RARG, FMN1, WNT3, BMP7
GO:0035108	limb morphogenesis	131	12	6.7	0.036	TFAP2A, DLX5, DLX6, GRHL2, NOTCH1, LRP4, BMPR1A, FGFR2, RARG, FMN1, WNT3, BMP7
GO:0032292	peripheral nervous system axon ensheathment	25	4	1.28	0.03646	PPP3R1, ADGRG6, PLEC, PARD3
GO:0022011	myelination in peripheral nervous system	25	4	1.28	0.03646	PPP3R1, ADGRG6, PLEC, PARD3
GO:0008210	estrogen metabolic process	25	4	1.28	0.03646	UGT1A7, TIPARP, HSD17B4, SGPL1
GO:0098813	nuclear chromosome segregation	270	21	13.81	0.03689	AGO4, ASPM, CCSAP, DYNC1LI1, KAT2B, SMARCC1, PTTG1, HSPA1A, HSPA1B, ARID1B, RMDN1, CHMP4C, KIF11, RACGAP1, BCL7A, KIF22, SEPTIN1, SMARCD2, TPX2, SPC24, CHEK2
GO:0009725	response to hormone	701	53	35.85	0.03755	DHCR24, GBA1, ZBTB7B, WDTC1, BTG2, IL1B, FHL2, SDC1, NFE2L2, PAX8, KAT2B, SMARCC1, APPL1, CLDN1, UCN2, SCAP, HADH, PGRMC2, ITGA2, AP3S1, RNF14, SRD5A1, SKP2, EGR1, EFNA5, CD24, ADTRP, HSPA1A, HSPA1B, ESR1, ARID1B, GNAI1, CLDN4, CYBB, NCOA2, GPT, SLC27A4, NOTCH1, KANK1, PDCD4, LRP6, RARG, APPL2, SP1, NR2C1, TBC1D4, FOXO1, NEDD4, PRKCB, THRA, AXIN2, DSG1, BMP7
GO:0060071	Wnt signaling pathway, planar cell polarity pathway	49	6	2.51	0.03777	GRHL3, CELSR2, RYK, WNT9B, CELSR1, TIAM1
GO:1903034	regulation of response to wounding	138	17	7.06	0.03812	PTPRF, EPHA4, NFE2L2, PUM2, CLDN1, PROS1, F12, ADTRP, CLDN4, KANK1, UBASH3B, INPP5F, CLEC7A, KRT1, PTPN6, GRN, PRDX2
GO:0072109	glomerular mesangium development	15	3	0.77	0.03825	EGR1, NOTCH1, BMP7
GO:1904923	regulation of autophagy of mitochondrion in response to mitochondrial depolarization	15	3	0.77	0.03825	PINK1, GBA1, PRKN
GO:0097186	amelogenesis	15	3	0.77	0.03825	PERP, NECTIN1, KLK5
GO:0070254	mucus secretion	15	3	0.77	0.03825	AGR2, NLRP6, ALOX12B
GO:0010829	negative regulation of glucose transmembrane transport	15	3	0.77	0.03825	IL1B, APPL2, PRKCB
GO:0072087	renal vesicle development	15	3	0.77	0.03825	PAX8, FMN1, WNT9B
GO:0055057	neuroblast division	15	3	0.77	0.03825	ASPM, TEAD3, FGFR2
GO:0050819	negative regulation of coagulation	37	5	1.89	0.0388	PROS1, F12, ADTRP, UBASH3B, KRT1
GO:0007059	chromosome segregation	369	27	18.87	0.03897	AGO4, ASPM, CCSAP, CEP85, PUM2, DYNC1LI1, KAT2B, SMARCC1, PTTG1, HSPA1A, HSPA1B, ARID1B, CDCA2, RMDN1, CHMP4C, KIF11, RACGAP1, BCL7A, TUBGCP3, HAUS4, KIF22, SEPTIN1, RECQL5, SMARCD2, TPX2, SPC24, CHEK2
GO:0043405	regulation of MAP kinase activity	118	11	6.04	0.03904	GBA1, IL1B, DUSP19, CD24, EZH2, SMPD1, PDCD4, ERP29, MAP2K5, KSR1, ZNF675
GO:0120254	olefinic compound metabolic process	118	11	6.04	0.03904	FAAH, CYP27C1, SRD5A1, EGR1, AKR1B10, SDR16C5, SDR9C7, RDH16, RDH12, ALOX12B, CYP4F11
GO:0090090	negative regulation of canonical Wnt signaling pathway	118	11	6.04	0.03904	TMEM88B, EGR1, PRKN, NOTCH1, TLE4, LRP4, UBAC2, FOXO1, TLE3, AXIN2, APC2
GO:0007411	axon guidance	178	15	9.1	0.03951	SEMA4A, EPHA4, RYK, EMB, EFNA5, DLX5, ANOS1, NOTCH1, NECTIN1, SEMA4G, MYCBP2, EFNB3, WNT3, BMP7, FLRT3
GO:0007596	blood coagulation	178	15	9.1	0.03951	PAFAH2, NFE2L2, PIK3CB, PROS1, ITGA2, F12, ADTRP, HSPB1, AK3, UBASH3B, KRT1, PTPN6, TYRO3, PRDX2, CYP4F11
GO:0097485	neuron projection guidance	178	15	9.1	0.03951	SEMA4A, EPHA4, RYK, EMB, EFNA5, DLX5, ANOS1, NOTCH1, NECTIN1, SEMA4G, MYCBP2, EFNB3, WNT3, BMP7, FLRT3
GO:0007422	peripheral nervous system development	76	8	3.89	0.03981	TBCE, PPP3R1, CLDN1, ADGRG6, EGR3, ADGRB1, PLEC, PARD3
GO:0010906	regulation of glucose metabolic process	90	9	4.6	0.04026	ACADM, KAT2B, PRKN, SDHAF3, NCOA2, GPT, FOXO1, RORA, MIDN
GO:0030216	keratinocyte differentiation	154	36	7.88	0.04037	TMEM79, LCE2D, LCE2B, LCE2A, LCE1F, LCE1E, LCE1D, LCE1C, LCE5A, LCE1B, LCE1A, LCE6A, IVL, SPRR4, SPRR2D, SPRR2B, LCE2C, SPRR1A, ABCA12, GRHL1, CDSN, DSP, EZH2, GRHL2, ASAH1, PLEC, NOTCH1, LIPK, KRT1, CERS3, PPL, DNASE1L2, OVOL2, MAFB, CNFN, KLK5
GO:0072028	nephron morphogenesis	63	7	3.22	0.04111	TACSTD2, PAX8, MYC, FMN1, IRX3, WNT9B, BMP7
GO:0097300	programmed necrotic cell death	50	6	2.56	0.04114	BOK, CASP6, PRKN, ATG9B, ASAH1, NLRP6
GO:0050817	coagulation	179	15	9.15	0.04118	PAFAH2, NFE2L2, PIK3CB, PROS1, ITGA2, F12, ADTRP, HSPB1, AK3, UBASH3B, KRT1, PTPN6, TYRO3, PRDX2, CYP4F11
GO:0048668	collateral sprouting	26	4	1.33	0.0414	LPAR3, EFNA5, ULK2, WNT3
GO:0060421	positive regulation of heart growth	26	4	1.33	0.0414	PIM1, NOTCH1, BMPR1A, FGFR2
GO:0036010	protein localization to endosome	26	4	1.33	0.0414	TOLLIP, ARF6, ABHD17C, MICALL1
GO:1900027	regulation of ruffle assembly	26	4	1.33	0.0414	TACSTD2, KANK1, EPS8L2, EPS8L1
GO:0048384	retinoic acid receptor signaling pathway	26	4	1.33	0.0414	EZH2, RARG, NR2C1, THRA
GO:0031069	hair follicle morphogenesis	26	4	1.33	0.0414	TMEM79, NOTCH1, FGFR2, DLX3
GO:0016331	morphogenesis of embryonic epithelium	134	12	6.85	0.04172	GRHL3, PAX8, TFAP2A, GRHL2, FGFR2, RARG, IRX3, WNT9B, BMP7, OVOL2, CELSR1, PLXNB2
GO:0030855	epithelial cell differentiation	578	70	29.56	0.04218	TMEM79, LCE2D, LCE2B, LCE2A, LCE1F, LCE1E, LCE1D, LCE1C, LCE5A, LCE1B, LCE1A, LCE6A, IVL, SPRR4, SPRR2D, SPRR2B, LCE2C, SPRR1A, TP73, IL1B, ABCA12, PPP3R1, GRHL1, SDC1, PAX8, CLDN1, CASP6, BLTP1, ITGA2, HSD17B4, CD24, CDSN, DSP, ESR1, AGR2, DLX5, DLX6, EZH2, ZNF800, GRHL2, ASAH1, PLEC, ESRP1, NOTCH1, TOLLIP, SIDT2, OVOL1, LIPK, FGFR2, RARG, KRT1, KLF5, CERS3, MAF, PPL, DNASE1L2, DLX3, THRA, FOXJ1…
GO:0019827	stem cell population maintenance	159	17	8.13	0.04228	ASPM, BCL9, PAX8, SMARCC1, ZNF706, KLF10, MYC, NOTCH1, TAF6L, LDB1, BMPR1A, BCL7A, FOXO1, WNT9B, SS18, BMP7, BICRA
GO:0045445	myoblast differentiation	91	9	4.65	0.04274	BCL9, PLEKHM3, SDC1, SMARCC1, ARID1B, MBNL3, PLEC, NOTCH1, SMARCD2
GO:1990748	cellular detoxification	91	9	4.65	0.04274	GSTM1, NFE2L2, LANCL1, PIM1, AKR1B10, GSTO2, RDH12, BMP7, PRDX2
GO:0072538	T-helper 17 type immune response	38	5	1.94	0.04287	ZBTB7B, NOTCH1, NLRP10, CLEC7A, RORA
GO:0035148	tube formation	135	12	6.9	0.04376	GRHL3, PAX8, GRHL2, NOTCH1, FGFR2, RARG, IRX3, WNT9B, BMP7, OVOL2, CELSR1, PLXNB2
GO:0003206	cardiac chamber morphogenesis	106	10	5.42	0.04454	FHL2, ADGRG6, DSP, GRHL2, NOTCH1, BMPR1A, FGFR2, ZFPM1, BMP7, OVOL2
GO:0016055	Wnt signaling pathway	397	38	20.3	0.04463	ASPM, BCL9, GRHL3, KLHL12, CELSR2, TMEM88B, STRN, SDC1, RYK, AMOTL2, TBL1XR1, RNF14, EGR1, CD24, PRKN, DLX5, NRARP, NOTCH1, KANK1, TLE4, MARK2, LRP4, BTRC, LDB1, FGFR2, LRP6, RARG, WNK1, UBAC2, FOXO1, TLE3, DLX3, WNT9B, WNT3, AXIN2, APC2, CELSR1, TIAM1
GO:0141060	disruption of anatomical structure in another organism	51	6	2.61	0.0447	PGLYRP3, PGLYRP4, NLRP6, CLEC7A, LYZ, RNASE7
GO:0043409	negative regulation of MAPK cascade	140	16	7.16	0.04532	PINK1, GBA1, IL1B, EPHA4, DUSP19, PIK3CB, PRKN, KLHL31, MYC, NLRP6, SMPD1, PDCD4, PTPN6, C1QL4, FOXO1, ZNF675
GO:0007264	small GTPase-mediated signal transduction	458	32	23.42	0.04534	DHCR24, RAB4A, RALGPS2, FARP2, PSD4, DOCK3, PIK3CB, PLD1, CCDC125, FGD3, NOTCH1, KANK1, RAB38, ARHGEF12, ARHGAP32, EPS8L2, ARHGAP1, LRP4, RACGAP1, RASAL1, ARF6, RHOV, PLD2, KSR1, ARHGAP27, ARHGAP23, RALBP1, SIPA1L3, LPAR2, EPS8L1, CELSR1, TIAM1
GO:1903541	regulation of exosomal secretion	16	3	0.82	0.04534	SDC1, PRKN, SMPD3
GO:0010310	regulation of hydrogen peroxide metabolic process	16	3	0.82	0.04534	PINK1, NOXA1, PRDX2
GO:0042730	fibrinolysis	16	3	0.82	0.04534	PROS1, F12, KRT1
GO:0098543	detection of other organism	16	3	0.82	0.04534	PGLYRP3, PGLYRP4, CLEC7A
GO:0030540	female genitalia development	16	3	0.82	0.04534	SRD5A1, ESR1, TYRO3
GO:0008361	regulation of cell size	166	14	8.49	0.04535	LPAR3, SEMA4A, WDTC1, PUM2, RYK, RUFY3, CLCN3, EFNA5, LAMTOR4, SEMA4G, RARG, WNK1, ULK2, WNT3
GO:0034308	primary alcohol metabolic process	78	8	3.99	0.04536	CYP27C1, ACP3, CBR4, AKR1B10, SDR16C5, SDR9C7, RDH16, RDH12
GO:0060993	kidney morphogenesis	78	8	3.99	0.04536	TACSTD2, PAX8, MYC, FMN1, IRX3, FOXJ1, WNT9B, BMP7
GO:0033605	positive regulation of catecholamine secretion	7	2	0.36	0.04621	PINK1, GRK2
GO:0072178	nephric duct morphogenesis	7	2	0.36	0.04621	EPHA4, WNT9B
GO:0048874	host-mediated regulation of intestinal microbiota composition	7	2	0.36	0.04621	CX3CR1, NLRP6
GO:0048549	positive regulation of pinocytosis	7	2	0.36	0.04621	APPL1, APPL2
GO:0071372	cellular response to follicle-stimulating hormone stimulus	7	2	0.36	0.04621	EFNA5, NOTCH1
GO:0003433	chondrocyte development involved in endochondral bone morphogenesis	7	2	0.36	0.04621	RARG, SMPD3
GO:1905331	negative regulation of morphogenesis of an epithelium	7	2	0.36	0.04621	TACSTD2, BMP7
GO:0120127	response to zinc ion starvation	7	2	0.36	0.04621	SLC39A4, SP1
GO:0003190	atrioventricular valve formation	7	2	0.36	0.04621	NOTCH1, ZFPM1
GO:0003162	atrioventricular node development	7	2	0.36	0.04621	NOTCH1, BMPR1A
GO:0060232	delamination	7	2	0.36	0.04621	ABCA12, CDSN
GO:0003223	ventricular compact myocardium morphogenesis	7	2	0.36	0.04621	DSP, BMPR1A
GO:1905279	regulation of retrograde transport, endosome to Golgi	7	2	0.36	0.04621	ARFIP1, PRKN
GO:0051599	response to hydrostatic pressure	7	2	0.36	0.04621	ATP2B4, PLEC
GO:0071578	zinc ion import across plasma membrane	7	2	0.36	0.04621	SLC39A4, SLC39A11
GO:0060633	negative regulation of transcription initiation by RNA polymerase II	7	2	0.36	0.04621	MYC, THRA
GO:0061004	pattern specification involved in kidney development	7	2	0.36	0.04621	PAX8, IRX3
GO:0030311	poly-N-acetyllactosamine biosynthetic process	7	2	0.36	0.04621	B3GNT4, B3GNT3
GO:0030309	poly-N-acetyllactosamine metabolic process	7	2	0.36	0.04621	B3GNT4, B3GNT3
GO:0034224	cellular response to zinc ion starvation	7	2	0.36	0.04621	SLC39A4, SP1
GO:0046602	regulation of mitotic centrosome separation	7	2	0.36	0.04621	CEP85, KIF11
GO:0051969	regulation of transmission of nerve impulse	7	2	0.36	0.04621	GBA1, ITGA2
GO:2000143	negative regulation of DNA-templated transcription initiation	7	2	0.36	0.04621	MYC, THRA
GO:0036481	intrinsic apoptotic signaling pathway in response to hydrogen peroxide	7	2	0.36	0.04621	PINK1, MAP2K4
GO:0072048	renal system pattern specification	7	2	0.36	0.04621	PAX8, IRX3
GO:0001867	complement activation, lectin pathway	7	2	0.36	0.04621	MASP2, KRT1
GO:0055015	ventricular cardiac muscle cell development	7	2	0.36	0.04621	LMNA, FHL2
GO:2000625	regulation of miRNA catabolic process	7	2	0.36	0.04621	XIST, NEAT1
GO:0060054	positive regulation of epithelial cell proliferation involved in wound healing	7	2	0.36	0.04621	CLDN1, LRG1
GO:0006082	organic acid metabolic process	732	51	37.44	0.04647	FAAH, ABCD3, ADSS2, ACADM, WDTC1, GSTM1, ATP2B4, IL1B, OSBPL6, UGT1A7, CYP27C1, KAT2B, NIT2, HACD2, EHHADH, SUCLG2, ACAD9, SCAP, MCCC1, PPA2, ELOVL6, AASDH, HADH, CBR4, HSD17B4, FGFR4, ELOVL4, AIG1, ADTRP, VNN1, SDHAF3, SLC25A13, ASAH1, GPT, ADHFE1, SLC27A4, CYP2R1, ACADSB, GSTO2, SGPL1, HAL, APPL2, ASPG, IREB2, HYKK, ALOX12B, FADS6, ATP8B1, PTGR3, TECR, CYP4F11
GO:0048843	negative regulation of axon extension involved in axon guidance	27	4	1.38	0.04671	SEMA4A, RYK, SEMA4G, WNT3
GO:0060914	heart formation	27	4	1.38	0.04671	PIM1, NOTCH1, BMPR1A, AXIN2
GO:0070498	interleukin-1-mediated signaling pathway	27	4	1.38	0.04671	IL1B, EGR1, TOLLIP, ZNF675
GO:0090183	regulation of kidney development	27	4	1.38	0.04671	TACSTD2, PAX8, EZH2, MYC
GO:2000819	regulation of nucleotide-excision repair	27	4	1.38	0.04671	SMARCC1, ARID1B, BCL7A, SMARCD2
GO:0198738	cell-cell signaling by wnt	398	38	20.36	0.04686	ASPM, BCL9, GRHL3, KLHL12, CELSR2, TMEM88B, STRN, SDC1, RYK, AMOTL2, TBL1XR1, RNF14, EGR1, CD24, PRKN, DLX5, NRARP, NOTCH1, KANK1, TLE4, MARK2, LRP4, BTRC, LDB1, FGFR2, LRP6, RARG, WNK1, UBAC2, FOXO1, TLE3, DLX3, WNT9B, WNT3, AXIN2, APC2, CELSR1, TIAM1
GO:0035113	embryonic appendage morphogenesis	107	10	5.47	0.04699	TFAP2A, DLX5, DLX6, GRHL2, NOTCH1, LRP4, BMPR1A, RARG, WNT3, BMP7
GO:0030326	embryonic limb morphogenesis	107	10	5.47	0.04699	TFAP2A, DLX5, DLX6, GRHL2, NOTCH1, LRP4, BMPR1A, RARG, WNT3, BMP7
GO:0050919	negative chemotaxis	39	5	1.99	0.04719	SEMA4A, RYK, EFNA5, SEMA4G, FLRT3
GO:0010463	mesenchymal cell proliferation	39	5	1.99	0.04719	LMNA, MYC, BMPR1A, FGFR2, BMP7
GO:0097178	ruffle assembly	39	5	1.99	0.04719	TACSTD2, KANK1, EPS8L2, ARF6, EPS8L1
GO:0000819	sister chromatid segregation	214	17	10.94	0.04783	CCSAP, DYNC1LI1, KAT2B, SMARCC1, HSPA1A, HSPA1B, ARID1B, RMDN1, CHMP4C, KIF11, RACGAP1, BCL7A, KIF22, SMARCD2, TPX2, SPC24, CHEK2
GO:0031669	cellular response to nutrient levels	214	17	10.94	0.04783	GBA1, PIK3C2B, NUAK2, GPR155, NFE2L2, KAT2B, UCN2, PLD1, SRD5A1, PIM1, SLC39A4, KLF10, MAP1LC3B2, SP1, FOXO1, WNT9B, PLIN3
GO:0006672	ceramide metabolic process	93	9	4.76	0.04802	GBA1, ABCA12, ASAH1, SMPD1, SGPL1, CERS3, SMPD3, ALOX12B, CERS4
GO:0071901	negative regulation of protein serine/threonine kinase activity	79	8	4.04	0.04832	GBA1, IL1B, DUSP19, PKIB, SMPD1, PDCD4, LRP6, ZNF675
GO:0008631	intrinsic apoptotic signaling pathway in response to oxidative stress	52	6	2.66	0.04844	PINK1, NFE2L2, PRKN, VNN1, HSPB1, MAP2K4
GO:0002067	glandular epithelial cell differentiation	52	6	2.66	0.04844	AGR2, ZNF800, NOTCH1, SIDT2, FGFR2, RARG
GO:0045604	regulation of epidermal cell differentiation	52	6	2.66	0.04844	ABCA12, GRHL1, EZH2, ESRP1, NOTCH1, OVOL2
GO:0006629	lipid metabolic process	1104	84	56.46	0.04879	PAFAH2, FAAH, DHCR24, ABCD3, GBA1, PIGV, PIGC, PIK3C2B, ACADM, WDTC1, GSTM1, IL1B, ABCA12, OSBPL6, PGAP1, UGT1A7, CYP27C1, KAT2B, HACD2, TIPARP, EHHADH, PIK3CB, ACAD9, PIGX, PLD1, SCAP, TBL1XR1, ACP3, ELOVL6, COQ2, AASDH, HADH, CBR4, FABP6, SRD5A1, EGR1, HSD17B4, FGFR4, ELOVL4, AIG1, ADTRP, ESR1, AKR1B10, NCOA2, ASAH1, SDR16C5, TMEM68, ADHFE1, SLC27A4, TTC39B, RAB38, PGAP2, CYB5R2, TMEM86A, DHCR7…
GO:0045862	positive regulation of proteolysis	295	22	15.09	0.04906	PINK1, GBA1, IL1B, BOK, EPHA4, NFE2L2, FGFR4, F12, PERP, HSPA1A, HSPA1B, PRKN, CASP2, CLDN4, MYC, CTSV, BTRC, CLEC7A, BCL2L10, GRN, AXIN2, GRAMD4
GO:0051960	regulation of nervous system development	372	31	19.03	0.04954	LPAR3, ASPM, SEMA4A, TP73, BTG2, IL1B, EPHA4, RYK, CX3CR1, PTPN13, RUFY3, EFNA5, EZH2, STAU2, ADGRB1, NOTCH1, LRP4, BMPR1A, PARD3, SEMA4G, RARG, APPL2, PPP1CC, NPTN, ULK2, EFNB3, WNT3, BMP7, FLRT3, PLXNB2, TIAM1
GO:0072175	epithelial tube formation	123	11	6.29	0.05021	GRHL3, PAX8, GRHL2, FGFR2, RARG, IRX3, WNT9B, BMP7, OVOL2, CELSR1, PLXNB2
GO:0007599	hemostasis	184	15	9.41	0.05031	PAFAH2, NFE2L2, PIK3CB, PROS1, ITGA2, F12, ADTRP, HSPB1, AK3, UBASH3B, KRT1, PTPN6, TYRO3, PRDX2, CYP4F11
GO:0098773	skin epidermis development	114	20	5.83	0.05071	GBA1, TMEM79, GRHL3, ABCA12, GRHL1, PUM2, CLDN1, TMPRSS11F, CLDN4, PLEC, NOTCH1, CYSRT1, LRP4, LDB1, FGFR2, KRT1, SOX21, DNASE1L2, DLX3, ALOX12B
GO:0034390	smooth muscle cell apoptotic process	25	6	1.28	0.05086	ESR1, PDCD4, LRP6, FOXO1, MAP2K5, MAP2K4
GO:0072080	nephron tubule development	80	8	4.09	0.0514	TACSTD2, PAX8, CD24, MYC, NOTCH1, FMN1, IRX3, WNT9B
GO:1901701	cellular response to oxygen-containing compound	943	66	48.23	0.05156	PINK1, ZBTB7B, COL16A1, WDTC1, ATP2B4, IL1B, ABCA12, GPR155, IL37, EPHA4, NFE2L2, KAT2B, SMARCC1, APPL1, CLDN1, CX3CR1, ITGA2, AP3S1, SRD5A1, EGR1, EFNA5, PRKN, ESR1, PIM1, ARID1B, GNAI1, AKR1B10, AKAP9, EZH2, LAMTOR4, CACNA2D1, CYBB, NCOA2, OXR1, GPT, PLEC, SLC27A4, KANK1, UNC13B, SIDT2, GRK2, PDCD4, FGFR2, LRP6, CLEC7A, PAWR, RARG, APPL2, SP1, TBC1D4, FOXO1, RDH12, RORA, CIB2, SMPD3, PRKCB, MAP…
GO:0002064	epithelial cell development	183	18	9.36	0.05168	TMEM79, IL1B, ABCA12, SDC1, CLDN1, HSD17B4, CDSN, ESR1, GRHL2, PLEC, NOTCH1, SIDT2, RARG, KLF5, DNASE1L2, FOXJ1, TJP3, SIPA1L3
GO:0051965	positive regulation of synapse assembly	40	5	2.05	0.05176	SEMA4A, EFNA5, STAU2, ADGRB1, FLRT3
GO:0046888	negative regulation of hormone secretion	53	6	2.71	0.05236	IL1B, HADH, PRKN, FOXO1, FFAR2, MIDN
GO:0043616	keratinocyte proliferation	53	6	2.71	0.05236	SLURP1, SDR16C5, OVOL1, FGFR2, OVOL2, LRG1
GO:0010464	regulation of mesenchymal cell proliferation	28	4	1.43	0.05237	LMNA, MYC, BMPR1A, FGFR2
GO:0035335	peptidyl-tyrosine dephosphorylation	28	4	1.43	0.05237	PTPRF, PTPN13, UBASH3B, PTPN6
GO:0045722	positive regulation of gluconeogenesis	17	3	0.87	0.05302	KAT2B, GPT, FOXO1
GO:0072079	nephron tubule formation	17	3	0.87	0.05302	PAX8, IRX3, WNT9B
GO:1900424	regulation of defense response to bacterium	17	3	0.87	0.05302	NLRP10, GRN, KLK5
GO:0032787	monocarboxylic acid metabolic process	496	37	25.37	0.05313	FAAH, ABCD3, ACADM, WDTC1, GSTM1, IL1B, OSBPL6, UGT1A7, CYP27C1, KAT2B, HACD2, EHHADH, ACAD9, SCAP, MCCC1, ELOVL6, AASDH, HADH, CBR4, HSD17B4, FGFR4, ELOVL4, AIG1, ADTRP, VNN1, ASAH1, SLC27A4, ACADSB, SGPL1, HAL, APPL2, ALOX12B, FADS6, ATP8B1, PTGR3, TECR, CYP4F11
GO:0031667	response to nutrient levels	398	28	20.36	0.05435	GBA1, PIK3C2B, ACADM, NUAK2, GPR155, NFE2L2, KAT2B, UCN2, PLD1, SCAP, TBL1XR1, ITGA2, SRD5A1, PIM1, CYBB, SLC39A4, KLF10, GPT, PLEC, APPL2, MAP1LC3B2, SP1, FOXO1, PRKCB, ULK2, WNT9B, BMP7, PLIN3
GO:0007156	homophilic cell adhesion via plasma membrane adhesion molecules	110	10	5.63	0.05487	CELSR2, PIK3CB, EMB, PCDHGA1, MPZL2, NECTIN1, NPTN, DSG1, CELSR1, PLXNB2
GO:0035850	epithelial cell differentiation involved in kidney development	41	5	2.1	0.05658	PAX8, CD24, NOTCH1, FOXJ1, WNT9B
GO:0022408	negative regulation of cell-cell adhesion	156	13	7.98	0.05668	ZBTB7B, ABCA12, CDSN, ADTRP, NRARP, NOTCH1, UBASH3B, PAWR, PTPN6, WNK1, MAP2K5, FOXJ1, PRDX2
GO:0061387	regulation of extent of cell growth	96	9	4.91	0.05671	LPAR3, SEMA4A, PUM2, RYK, RUFY3, EFNA5, SEMA4G, ULK2, WNT3
GO:2000026	regulation of multicellular organismal development	1164	82	59.53	0.05675	LPAR3, ASPM, CCSAP, ZBTB7B, SEMA4A, TP73, PGLYRP3, ATP2B4, BTG2, IL1B, ABCA12, GRHL1, EPHA4, NFE2L2, PAX8, KAT2B, SMARCC1, PIK3CB, RYK, CX3CR1, PTPN13, RUFY3, BMP2K, BLTP1, EFNA5, CD24, HSPA1A, HSPA1B, TFAP2A, PIM1, VNN1, ARID1B, HSPB1, EZH2, CYBB, EGR3, STAU2, KLF10, ADGRB1, ESRP1, MYC, NRARP, SLC46A2, NOTCH1, UBASH3B, LRP4, LDB1, BMPR1A, PARD3, SEMA4G, FGFR2, RACGAP1, RARG, KRT1, APPL2, PTPN6, …
GO:0051962	positive regulation of nervous system development	235	18	12.02	0.05702	LPAR3, ASPM, SEMA4A, TP73, IL1B, EPHA4, CX3CR1, RUFY3, EFNA5, STAU2, ADGRB1, NOTCH1, PPP1CC, NPTN, WNT3, FLRT3, PLXNB2, TIAM1
GO:0010952	positive regulation of peptidase activity	141	12	7.21	0.05747	PINK1, BOK, EPHA4, PERP, CASP2, CLDN4, MYC, CTSV, CLEC7A, BCL2L10, GRN, GRAMD4
GO:0050796	regulation of insulin secretion	126	11	6.44	0.05786	IL1B, ABCA12, HADH, EFNA5, PRKN, SIDT2, FOXO1, PRKCB, FFAR2, MIDN, TIAM1
GO:1902235	regulation of endoplasmic reticulum stress-induced intrinsic apoptotic signaling pathway	29	4	1.48	0.05839	BOK, HSPA1A, PRKN, ERP29
GO:0140014	mitotic nuclear division	252	19	12.89	0.05863	CCSAP, CEP85, IL1B, DYNC1LI1, KAT2B, BTC, HSPA1A, HSPA1B, CDCA2, RMDN1, CHMP4C, KIF11, RACGAP1, SMPD3, KIF22, BMP7, TPX2, SPC24, CHEK2
GO:0043436	oxoacid metabolic process	727	50	37.18	0.05896	FAAH, ABCD3, ADSS2, ACADM, WDTC1, GSTM1, ATP2B4, IL1B, OSBPL6, UGT1A7, CYP27C1, KAT2B, NIT2, HACD2, EHHADH, SUCLG2, ACAD9, SCAP, MCCC1, PPA2, ELOVL6, AASDH, HADH, CBR4, HSD17B4, FGFR4, ELOVL4, AIG1, ADTRP, VNN1, SDHAF3, SLC25A13, ASAH1, GPT, ADHFE1, SLC27A4, ACADSB, GSTO2, SGPL1, HAL, APPL2, ASPG, IREB2, HYKK, ALOX12B, FADS6, ATP8B1, PTGR3, TECR, CYP4F11
GO:0009267	cellular response to starvation	157	13	8.03	0.05906	GBA1, PIK3C2B, NUAK2, GPR155, NFE2L2, SRD5A1, SLC39A4, KLF10, MAP1LC3B2, SP1, FOXO1, WNT9B, PLIN3
GO:0035434	copper ion transmembrane transport	8	2	0.41	0.05957	SLC31A2, SLC39A11
GO:0021957	corticospinal tract morphogenesis	8	2	0.41	0.05957	EPHA4, FBXO45
GO:2000980	regulation of inner ear receptor cell differentiation	8	2	0.41	0.05957	ESRP1, NOTCH1
GO:0032873	negative regulation of stress-activated MAPK cascade	8	2	0.41	0.05957	MYC, FOXO1
GO:0060353	regulation of cell adhesion molecule production	8	2	0.41	0.05957	IL1B, NOTCH1
GO:0003330	regulation of extracellular matrix constituent secretion	8	2	0.41	0.05957	ADTRP, NOTCH1
GO:0071499	cellular response to laminar fluid shear stress	8	2	0.41	0.05957	NFE2L2, MAP2K5
GO:1903596	regulation of gap junction assembly	8	2	0.41	0.05957	IL1B, IRX3
GO:0044597	daunorubicin metabolic process	8	2	0.41	0.05957	CBR4, AKR1B10
GO:0002084	protein depalmitoylation	8	2	0.41	0.05957	LYPLAL1, ABHD17C
GO:0051124	synaptic assembly at neuromuscular junction	8	2	0.41	0.05957	LRP4, MYCBP2
GO:0060896	neural plate pattern specification	8	2	0.41	0.05957	CELSR2, BMPR1A
GO:1905247	positive regulation of aspartic-type peptidase activity	8	2	0.41	0.05957	EPHA4, GRN
GO:0090063	positive regulation of microtubule nucleation	8	2	0.41	0.05957	HSPA1A, HSPA1B
GO:0006782	protoporphyrinogen IX biosynthetic process	8	2	0.41	0.05957	CPOX, IREB2
GO:0110095	cellular detoxification of aldehyde	8	2	0.41	0.05957	AKR1B10, RDH12
GO:0034115	negative regulation of heterotypic cell-cell adhesion	8	2	0.41	0.05957	WNK1, MAP2K5
GO:1901724	positive regulation of cell proliferation involved in kidney development	8	2	0.41	0.05957	EGR1, MYC
GO:0070303	negative regulation of stress-activated protein kinase signaling cascade	8	2	0.41	0.05957	MYC, FOXO1
GO:0045743	positive regulation of fibroblast growth factor receptor signaling pathway	8	2	0.41	0.05957	FGFBP3, NPTN
GO:0070432	regulation of nucleotide-binding oligomerization domain containing 2 signaling pathway	8	2	0.41	0.05957	HSPA1A, HSPA1B
GO:0002536	respiratory burst involved in inflammatory response	8	2	0.41	0.05957	GRN, PRDX2
GO:0010793	regulation of mRNA export from nucleus	8	2	0.41	0.05957	NEAT1, WNK1
GO:0072017	distal tubule development	8	2	0.41	0.05957	PAX8, NOTCH1
GO:0045647	negative regulation of erythrocyte differentiation	8	2	0.41	0.05957	LDB1, MAFB
GO:0045631	regulation of mechanoreceptor differentiation	8	2	0.41	0.05957	ESRP1, NOTCH1
GO:0045607	regulation of inner ear auditory receptor cell differentiation	8	2	0.41	0.05957	ESRP1, NOTCH1
GO:0070587	regulation of cell-cell adhesion involved in gastrulation	8	2	0.41	0.05957	WNK1, MAP2K5
GO:2001053	regulation of mesenchymal cell apoptotic process	8	2	0.41	0.05957	PAX8, BMP7
GO:0007266	Rho protein signal transduction	127	11	6.5	0.06057	CCDC125, KANK1, ARHGEF12, EPS8L2, ARHGAP1, RACGAP1, RHOV, RALBP1, LPAR2, EPS8L1, CELSR1
GO:1903047	mitotic cell cycle process	678	44	34.68	0.06078	TBCE, CCSAP, CEP85, IL1B, EXOC6B, DYNC1LI1, KAT2B, SMARCC1, APPL1, KLHL18, BTC, SKP2, CCNJL, HSPA1A, HSPA1B, ARID1B, GNAI1, CASP2, EZH2, CDCA2, RMDN1, RRM2B, CHMP4C, MYC, KIF11, RACGAP1, APPL2, BCL7A, PTPN6, WNK1, SMPD3, CCNF, PRKCB, KIF22, RECQL5, UNC119, SMARCD2, ANKFN1, FAM110A, BMP7, TPX2, SPC24, CHEK2, PCNT
GO:0045600	positive regulation of fat cell differentiation	55	6	2.81	0.06079	ZBTB7B, PIM1, KLF5, AXIN2, ZBTB7C, BMP7
GO:0044804	nucleophagy	18	3	0.92	0.06129	ATG9B, ATG2B, ULK2
GO:0060973	cell migration involved in heart development	18	3	0.92	0.06129	NOTCH1, BMP7, FLRT3
GO:0034727	piecemeal microautophagy of the nucleus	18	3	0.92	0.06129	ATG9B, ATG2B, ULK2
GO:0019430	removal of superoxide radicals	18	3	0.92	0.06129	NFE2L2, BMP7, PRDX2
GO:0061326	renal tubule development	83	8	4.24	0.06138	TACSTD2, PAX8, CD24, MYC, NOTCH1, FMN1, IRX3, WNT9B
GO:0009913	epidermal cell differentiation	207	39	10.59	0.0614	TMEM79, LCE2D, LCE2B, LCE2A, LCE1F, LCE1E, LCE1D, LCE1C, LCE5A, LCE1B, LCE1A, LCE6A, IVL, SPRR4, SPRR2D, SPRR2B, LCE2C, SPRR1A, ABCA12, GRHL1, CDSN, DSP, EZH2, GRHL2, ASAH1, PLEC, ESRP1, NOTCH1, OVOL1, LIPK, KRT1, CERS3, PPL, DNASE1L2, DLX3, OVOL2, MAFB, CNFN, KLK5
GO:0010837	regulation of keratinocyte proliferation	42	5	2.15	0.06164	SLURP1, OVOL1, FGFR2, OVOL2, LRG1
GO:0050679	positive regulation of epithelial cell proliferation	174	14	8.9	0.06246	CLDN1, DLX5, DLX6, EGR3, MYC, NRARP, NOTCH1, NEAT1, BMPR1A, FGFR2, SP1, MAP2K5, GRN, LRG1
GO:0090276	regulation of peptide hormone secretion	143	12	7.31	0.06262	IL1B, ABCA12, PAX8, HADH, EFNA5, PRKN, SIDT2, FOXO1, PRKCB, FFAR2, MIDN, TIAM1
GO:0048705	skeletal system morphogenesis	190	15	9.72	0.06301	TIPARP, RYK, TFAP2A, DLX5, ATG9B, GRHL2, SGPL1, FGFR2, RARG, FMN1, SMPD3, THRA, WNT9B, AXIN2, BMP7
GO:0072009	nephron epithelium development	98	9	5.01	0.06303	TACSTD2, PAX8, CD24, MYC, NOTCH1, FMN1, IRX3, FOXJ1, WNT9B
GO:0019752	carboxylic acid metabolic process	713	49	36.47	0.06304	FAAH, ABCD3, ADSS2, ACADM, WDTC1, GSTM1, ATP2B4, IL1B, OSBPL6, UGT1A7, CYP27C1, KAT2B, NIT2, HACD2, EHHADH, SUCLG2, ACAD9, SCAP, MCCC1, ELOVL6, AASDH, HADH, CBR4, HSD17B4, FGFR4, ELOVL4, AIG1, ADTRP, VNN1, SDHAF3, SLC25A13, ASAH1, GPT, ADHFE1, SLC27A4, ACADSB, GSTO2, SGPL1, HAL, APPL2, ASPG, IREB2, HYKK, ALOX12B, FADS6, ATP8B1, PTGR3, TECR, CYP4F11
GO:0050768	negative regulation of neurogenesis	114	14	5.83	0.06341	SEMA4A, BTG2, IL1B, RYK, RUFY3, NOTCH1, LRP4, BMPR1A, SEMA4G, APPL2, ULK2, EFNB3, WNT3, BMP7
GO:0001838	embryonic epithelial tube formation	113	10	5.78	0.06358	GRHL3, PAX8, GRHL2, RARG, IRX3, WNT9B, BMP7, OVOL2, CELSR1, PLXNB2
GO:0038034	signal transduction in absence of ligand	55	9	2.81	0.06371	IL1B, BOK, HSPA1A, HSPA1B, CASP2, MAP2K5, BCL2L10, PRDX2, MKNK2
GO:0097192	extrinsic apoptotic signaling pathway in absence of ligand	55	9	2.81	0.06371	IL1B, BOK, HSPA1A, HSPA1B, CASP2, MAP2K5, BCL2L10, PRDX2, MKNK2
GO:2000036	regulation of stem cell population maintenance	65	10	3.32	0.06397	PAX8, SMARCC1, ZNF706, MYC, TAF6L, BCL7A, WNT9B, SS18, BMP7, BICRA
GO:0048285	organelle fission	405	28	20.71	0.06466	AGO4, PINK1, ASPM, CCSAP, CEP85, IL1B, DYNC1LI1, KAT2B, BTC, PTTG1, HSPA1A, HSPA1B, PRKN, CDCA2, RMDN1, CHMP4C, TOP6BL, KIF11, RACGAP1, FANCM, SMPD3, KIF22, SEPTIN1, RALBP1, BMP7, TPX2, SPC24, CHEK2
GO:0048730	epidermis morphogenesis	30	4	1.53	0.06476	TMEM79, NOTCH1, FGFR2, DLX3
GO:0051642	centrosome localization	30	4	1.53	0.06476	ASPM, AKAP9, BICD2, PARD3
GO:0050832	defense response to fungus	30	4	1.53	0.06476	CX3CR1, NLRP10, CLEC7A, RNASE7
GO:0061842	microtubule organizing center localization	30	4	1.53	0.06476	ASPM, AKAP9, BICD2, PARD3
GO:0062207	regulation of pattern recognition receptor signaling pathway	136	14	6.96	0.0648	LYPLAL1, PUM2, APPL1, HSPA1A, HSPA1B, TRIM31, ESR1, STMP1, SLC46A2, NLRP6, TKFC, APPL2, TYRO3, GRAMD4
GO:0002931	response to ischemia	56	6	2.86	0.06528	PINK1, NFE2L2, PIK3CB, CX3CR1, EGR1, ARID1B
GO:0048588	developmental cell growth	191	15	9.77	0.06532	LPAR3, SEMA4A, PUM2, RYK, RUFY3, EFNA5, PRKN, SEMA4G, RARG, RASAL1, ULK2, MAP2K4, WNT3, FLRT3, TIAM1
GO:0008285	negative regulation of cell population proliferation	595	39	30.43	0.06599	DHCR24, LMNA, RASSF5, ZBTB7B, TP73, FBXO2, BTG2, STRN, IL1B, KAT2B, P3H2, DLEC1, FABP6, WWC1, HSPA1A, HSPA1B, TFAP2A, H2AC6, SKAP2, SLURP1, KLF10, ADGRB1, MYC, NOTCH1, OVOL1, PDCD4, FGFR2, PAWR, RARG, APPL2, PTPN6, C1QL4, PPP2R5C, FOXJ1, AXIN2, ZBTB7C, BMP7, OVOL2, BTG3
GO:0060038	cardiac muscle cell proliferation	43	5	2.2	0.06696	TP73, PIM1, NOTCH1, BMPR1A, FGFR2
GO:0006749	glutathione metabolic process	43	5	2.2	0.06696	GSTM1, NFE2L2, GLO1, OPLAH, GSTO2
GO:0045620	negative regulation of lymphocyte differentiation	43	5	2.2	0.06696	ZBTB7B, PGLYRP3, NRARP, FOXJ1, PRDX2
GO:0045646	regulation of erythrocyte differentiation	43	5	2.2	0.06696	HSPA1A, HSPA1B, LDB1, ZFPM1, MAFB
GO:0031668	cellular response to extracellular stimulus	240	18	12.27	0.06702	GBA1, PIK3C2B, NUAK2, GPR155, NFE2L2, KAT2B, UCN2, PLD1, SRD5A1, PIM1, SLC39A4, KLF10, PLEC, MAP1LC3B2, SP1, FOXO1, WNT9B, PLIN3
GO:0007626	locomotory behavior	145	12	7.42	0.06806	TBCE, STRN, EPHA4, CLCN3, EGR1, PRKN, NCOA2, SLURP1, OXR1, PBX3, INPP5F, EFNB3
GO:0006468	protein phosphorylation	1077	66	55.08	0.069	PDIK1L, PINK1, GBA1, TESK2, CEP85, NUAK2, ATP2B4, IL1B, EPHA4, DUSP19, CX3CR1, PTPN13, EFNA5, FGFR4, CCNJL, MAP3K1, CD24, ADTRP, PRKN, PIM1, PKIB, KLHL31, STK17A, HSPB1, AKAP9, EZH2, CDK13, UBASH3B, CDC42BPG, TNKS1BP1, MARK2, GRK2, SMPD1, LRP4, BMPR1A, PDCD4, PARD3, INPP5F, FGFR2, LRP6, PTPN6, WNK1, ERP29, NPTN, MAP2K5, TYRO3, SMPD3, CCNF, PRKCB, ULK2, MAP2K4, UNC119, MINK1, KSR1, WNT9B, CARD14, …
GO:0150115	cell-substrate junction organization	100	9	5.11	0.06979	TESK2, COL16A1, ITGA2, EFNA5, PLEC, LDB1, COL17A1, ARF6, FMN1
GO:0042325	regulation of phosphorylation	827	52	42.3	0.06983	PINK1, GBA1, CEP85, ATP2B4, IL1B, EPHA4, DUSP19, RYK, CX3CR1, PTPN13, EFNA5, FGFR4, CCNJL, CD24, ADTRP, PRKN, PKIB, KLHL31, HSPB1, AKAP9, EZH2, UBASH3B, TNKS1BP1, MARK2, SMPD1, LRP4, LDB1, PDCD4, PARD3, INPP5F, FGFR2, LRP6, PTPN6, ERP29, NPTN, MAP2K5, TYRO3, SMPD3, CCNF, MAP2K4, UNC119, KSR1, WNT9B, CARD14, AXIN2, RALBP1, BMP7, PTK6, TPX2, ZNF675, MIDN, PLXNB2
GO:0045598	regulation of fat cell differentiation	115	10	5.88	0.06986	ZBTB7B, PIM1, C1QL4, KLF5, FOXO1, RORA, AXIN2, ZBTB7C, PTGR3, BMP7
GO:0002532	production of molecular mediator involved in inflammatory response	71	7	3.63	0.0701	APPL1, EZH2, PDCD4, CLEC7A, APPL2, GRN, PRDX2
GO:0060713	labyrinthine layer morphogenesis	19	3	0.97	0.07012	GRHL2, FGFR2, BMP7
GO:0032986	protein-DNA complex disassembly	19	3	0.97	0.07012	SMARCC1, MYC, SMARCD2
GO:0060571	morphogenesis of an epithelial fold	19	3	0.97	0.07012	FGFR2, BMP7, OVOL2
GO:1990182	exosomal secretion	19	3	0.97	0.07012	SDC1, PRKN, SMPD3
GO:0090335	regulation of brown fat cell differentiation	19	3	0.97	0.07012	ZBTB7B, PIM1, BMP7
GO:0098581	detection of external biotic stimulus	19	3	0.97	0.07012	PGLYRP3, PGLYRP4, CLEC7A
GO:0036315	cellular response to sterol	19	3	0.97	0.07012	GPR155, LRP6, RORA
GO:0036499	PERK-mediated unfolded protein response	19	3	0.97	0.07012	BOK, NFE2L2, AGR2
GO:0016137	glycoside metabolic process	19	3	0.97	0.07012	GBA1, CBR4, AKR1B10
GO:0001906	cell killing	146	12	7.47	0.07089	CD1E, PGLYRP3, PGLYRP4, CX3CR1, STX7, RAET1G, NLRP6, CLEC7A, LYZ, PTPN6, CLEC12B, RNASE7
GO:0002791	regulation of peptide secretion	146	12	7.47	0.07089	IL1B, ABCA12, PAX8, HADH, EFNA5, PRKN, SIDT2, FOXO1, PRKCB, FFAR2, MIDN, TIAM1
GO:0001667	ameboidal-type cell migration	392	27	20.05	0.07112	S100A2, SEMA4A, TACSTD2, ATP2B4, NFE2L2, APPL1, PIK3CB, AMOTL2, ITGA2, ADTRP, HSPB1, EGR3, ADGRB1, PLEC, NOTCH1, KANK1, SEMA4G, SGPL1, ITGB7, APPL2, SP1, ARF6, MAP2K5, GRN, BMP7, OVOL2, LRG1
GO:0062098	regulation of programmed necrotic cell death	31	4	1.59	0.07148	BOK, CASP6, PRKN, ASAH1
GO:1902253	regulation of intrinsic apoptotic signaling pathway by p53 class mediator	31	4	1.59	0.07148	PRKN, ARMC10, RRM2B, MYC
GO:0090169	regulation of spindle assembly	31	4	1.59	0.07148	CCSAP, HSPA1A, HSPA1B, CHMP4C
GO:0030097	hemopoiesis	793	50	40.56	0.07164	PINK1, GBA1, ZBTB7B, SEMA4A, PGLYRP3, IL1B, FARP2, NFE2L2, SMARCC1, TIPARP, EGR1, GLO1, HSPA1A, HSPA1B, PIM1, VNN1, ARID1B, CLEC5A, SLC25A40, EZH2, CDK13, EGR3, KLF10, MYC, NRARP, SLC46A2, NOTCH1, UBASH3B, LDB1, BLNK, SGPL1, FGFR2, RACGAP1, RARG, PTPN6, IREB2, RORA, TYRO3, MAF, SMPD3, ZFPM1, THRA, FOXJ1, SMARCD2, MAFB, ZNF675, SIPA1L3, TMEM91, PRDX2, MKNK2
GO:0099504	synaptic vesicle cycle	162	13	8.29	0.07193	PPP3R1, FBXO45, PLD1, BLTP1, CLCN3, AP3S1, PRKN, STX11, UNC13B, SYT12, ARF6, PRKCB, PLD2
GO:0043583	ear development	162	13	8.29	0.07193	GRHL3, EPHA4, PAX8, TFAP2A, DLX5, DLX6, ESRP1, NOTCH1, FGFR2, MAF, USH1G, ATP8B1, MAFB
GO:0072006	nephron development	131	11	6.7	0.07225	TACSTD2, PAX8, EGR1, CD24, MYC, NOTCH1, FMN1, IRX3, FOXJ1, WNT9B, BMP7
GO:0031103	axon regeneration	44	5	2.25	0.07252	PTPRF, EPHA4, PUM2, INPP5F, GRN
GO:0001822	kidney development	268	22	13.71	0.07269	TP73, TACSTD2, SDC1, EPHA4, PAX8, TIPARP, EGR1, CD24, TFAP2A, EZH2, RRM2B, MYC, NOTCH1, OVOL1, LRP4, SGPL1, FGFR2, FMN1, IRX3, FOXJ1, WNT9B, BMP7
GO:0000122	negative regulation of transcription by RNA polymerase II	759	48	38.82	0.07347	ZBTB7B, GLIS1, WDTC1, BTG2, FHL2, KAT2B, TBL1XR1, WWC1, EGR1, HSPA1A, TFAP2A, PRKN, ESR1, NFE2L3, EZH2, NCOA2, SDR16C5, KLF10, MYC, NRARP, NOTCH1, TLE4, TRIM29, OVOL1, LDB1, FGFR2, PAWR, RARG, NR2C1, KLF5, SOX21, FOXO1, MAP2K5, NEDD4, IRX3, MAF, FLYWCH1, ZFPM1, THRA, FOXJ1, ZNF750, TFAP2C, OVOL2, MAFB, ZNF91, ZNF675, NR2F6, ETS2
GO:0006469	negative regulation of protein kinase activity	147	12	7.52	0.0738	GBA1, CEP85, IL1B, DUSP19, PKIB, HSPB1, UBASH3B, SMPD1, PDCD4, LRP6, PTK6, ZNF675
GO:0010994	free ubiquitin chain polymerization	9	2	0.46	0.07405	PINK1, PRKN
GO:0072124	regulation of glomerular mesangial cell proliferation	9	2	0.46	0.07405	EGR1, BMP7
GO:0060368	regulation of Fc receptor mediated stimulatory signaling pathway	9	2	0.46	0.07405	APPL1, APPL2
GO:0015886	heme transport	9	2	0.46	0.07405	PGRMC2, SLC48A1
GO:0003337	mesenchymal to epithelial transition involved in metanephros morphogenesis	9	2	0.46	0.07405	PAX8, WNT9B
GO:0044598	doxorubicin metabolic process	9	2	0.46	0.07405	CBR4, AKR1B10
GO:0106014	regulation of inflammatory response to wounding	9	2	0.46	0.07405	PTPN6, GRN
GO:0051121	hepoxilin metabolic process	9	2	0.46	0.07405	GSTM1, ALOX12B
GO:0051122	hepoxilin biosynthetic process	9	2	0.46	0.07405	GSTM1, ALOX12B
GO:0071107	response to parathyroid hormone	9	2	0.46	0.07405	KAT2B, ITGA2
GO:0003263	cardioblast proliferation	9	2	0.46	0.07405	PIM1, NOTCH1
GO:0003264	regulation of cardioblast proliferation	9	2	0.46	0.07405	PIM1, NOTCH1
GO:1905245	regulation of aspartic-type peptidase activity	9	2	0.46	0.07405	EPHA4, GRN
GO:1903977	positive regulation of glial cell migration	9	2	0.46	0.07405	CX3CR1, TIAM1
GO:0071599	otic vesicle development	9	2	0.46	0.07405	PAX8, FGFR2
GO:1990144	intrinsic apoptotic signaling pathway in response to hypoxia	9	2	0.46	0.07405	PINK1, PIK3CB
GO:0033089	positive regulation of T cell differentiation in thymus	9	2	0.46	0.07405	VNN1, EGR3
GO:0000912	assembly of actomyosin apparatus involved in cytokinesis	9	2	0.46	0.07405	PLEC, RACGAP1
GO:0000915	actomyosin contractile ring assembly	9	2	0.46	0.07405	PLEC, RACGAP1
GO:2000197	regulation of ribonucleoprotein complex localization	9	2	0.46	0.07405	NEAT1, WNK1
GO:2000169	regulation of peptidyl-cysteine S-nitrosylation	9	2	0.46	0.07405	ATP2B4, OXR1
GO:0070255	regulation of mucus secretion	9	2	0.46	0.07405	NLRP6, ALOX12B
GO:0021702	cerebellar Purkinje cell differentiation	9	2	0.46	0.07405	LDB1, RORA
GO:0072075	metanephric mesenchyme development	9	2	0.46	0.07405	MYC, BMP7
GO:1990961	xenobiotic detoxification by transmembrane export across the plasma membrane	9	2	0.46	0.07405	SLC22A18, RALBP1
GO:0030647	aminoglycoside antibiotic metabolic process	9	2	0.46	0.07405	CBR4, AKR1B10
GO:0030638	polyketide metabolic process	9	2	0.46	0.07405	CBR4, AKR1B10
GO:0001547	antral ovarian follicle growth	9	2	0.46	0.07405	ESR1, ZP3
GO:0070586	cell-cell adhesion involved in gastrulation	9	2	0.46	0.07405	WNK1, MAP2K5
GO:0044351	macropinocytosis	9	2	0.46	0.07405	APPL1, APPL2
GO:0060068	vagina development	9	2	0.46	0.07405	ESR1, TYRO3
GO:0046513	ceramide biosynthetic process	58	6	2.97	0.07484	GBA1, ASAH1, SMPD1, CERS3, ALOX12B, CERS4
GO:2000630	positive regulation of miRNA metabolic process	58	6	2.97	0.07484	EGR1, XIST, MYC, NEAT1, BMPR1A, KLF5
GO:0007162	negative regulation of cell adhesion	244	18	12.48	0.07583	ZBTB7B, TACSTD2, ABCA12, EPHA4, EFNA5, CDSN, ADTRP, NRARP, NOTCH1, KANK1, UBASH3B, PAWR, PTPN6, WNK1, MAP2K5, FOXJ1, PRDX2, PLXNB2
GO:0000280	nuclear division	361	25	18.46	0.07631	AGO4, ASPM, CCSAP, CEP85, IL1B, DYNC1LI1, KAT2B, BTC, PTTG1, HSPA1A, HSPA1B, CDCA2, RMDN1, CHMP4C, TOP6BL, KIF11, RACGAP1, FANCM, SMPD3, KIF22, SEPTIN1, BMP7, TPX2, SPC24, CHEK2
GO:0033559	unsaturated fatty acid metabolic process	87	8	4.45	0.07645	FAAH, GSTM1, IL1B, ELOVL6, ELOVL4, ALOX12B, PTGR3, CYP4F11
GO:0051173	positive regulation of nitrogen compound metabolic process	2526	144	129.19	0.07663	PINK1, GBA1, NVL, PLEKHN1, BCL9, RASSF5, ZBTB7B, GLIS1, GRHL3, TP73, GLMP, ATP2B4, BTG2, IL1B, BOK, PPP3R1, GRHL1, EPHA4, NFE2L2, DUSP19, PUM2, APLF, PAX8, KAT2B, SMARCC1, ZNF717, TIPARP, PIK3CB, PLD1, CX3CR1, TBL1XR1, FBXL5, ITGA2, RNF14, WWC1, SKP2, EGR1, EFNA5, FGFR4, F12, CD24, PERP, ADTRP, HSPA1A, HSPA1B, TFAP2A, TRIM31, TEAD3, PRKN, ESR1, PIM1, PKIB, ARID1B, DLX5, MACC1, ZP3, CASP2, AKAP9, …
GO:0090087	regulation of peptide transport	148	12	7.57	0.07678	IL1B, ABCA12, PAX8, HADH, EFNA5, PRKN, SIDT2, FOXO1, PRKCB, FFAR2, MIDN, TIAM1
GO:0048863	stem cell differentiation	212	16	10.84	0.07731	SEMA4A, KLHL12, TACSTD2, NFE2L2, ESR1, EZH2, CDK13, NOTCH1, BMPR1A, SEMA4G, FGFR2, LRP6, SOX21, WNT3, BMP7, OVOL2
GO:0045927	positive regulation of growth	196	15	10.02	0.07772	LPAR3, PUM2, RUFY3, EFNA5, PRKN, PIM1, AGR2, ZP3, NOTCH1, BMPR1A, FGFR2, RASAL1, MAP2K5, WNT3, HDGFL2
GO:0009116	nucleoside metabolic process	45	5	2.3	0.07832	ACP3, PGM2, NT5C3A, GDA, DERA
GO:0060688	regulation of morphogenesis of a branching structure	45	5	2.3	0.07832	TACSTD2, PAX8, ESR1, FGFR2, BMP7
GO:0002762	negative regulation of myeloid leukocyte differentiation	45	5	2.3	0.07832	MYC, UBASH3B, ZFPM1, MAFB, ZNF675
GO:0048013	ephrin receptor signaling pathway	45	5	2.3	0.07832	EPHA4, EFNA5, EFNB3, SS18, TIAM1
GO:0098900	regulation of action potential	45	5	2.3	0.07832	GBA1, DSP, AKAP9, CACNA2D1, CXADR
GO:0048841	regulation of axon extension involved in axon guidance	32	4	1.64	0.07855	SEMA4A, RYK, SEMA4G, WNT3
GO:0045494	photoreceptor cell maintenance	32	4	1.64	0.07855	CLCN3, RDH12, CIB2, USH1G
GO:0033028	myeloid cell apoptotic process	32	4	1.64	0.07855	PIK3CB, CLEC5A, ARF6, THRA
GO:0051973	positive regulation of telomerase activity	32	4	1.64	0.07855	NVL, PKIB, GRHL2, MYC
GO:0051094	positive regulation of developmental process	1086	66	55.54	0.07855	LPAR3, PINK1, TMEM79, ASPM, ZBTB7B, SEMA4A, FOXO6, TP73, TACSTD2, IL1B, EPHA4, NFE2L2, PUM2, PAX8, SMARCC1, CX3CR1, BTC, RUFY3, EFNA5, CD24, HSPA1A, HSPA1B, TFAP2A, PRKN, PIM1, VNN1, ARID1B, AGR2, ZP3, HSPB1, EZH2, CYBB, EGR3, STAU2, NCOA2, KLF10, ADGRB1, MYC, NOTCH1, BMPR1A, FGFR2, CLEC7A, BCL7A, SP1, PPP1CC, WNK1, RASAL1, KLF5, NPTN, IRX3, PRKCB, FOXJ1, GRN, SMARCD2, WNT3, AXIN2, RALBP1, SS18, …
GO:2000177	regulation of neural precursor cell proliferation	73	7	3.73	0.07886	ASPM, BTG2, RYK, CX3CR1, NOTCH1, APPL2, FOXO1
GO:0045087	innate immune response	720	48	36.82	0.07918	LYPLAL1, S100A14, DCST1, NCF2, PGLYRP3, PGLYRP4, MASP2, NFE2L2, PUM2, APPL1, CLDN1, TRIM59, CX3CR1, CASP6, SKP2, F12, SDHAF4, HSPA1A, HSPA1B, TRIM31, RAET1G, ESR1, VNN1, STMP1, CLEC5A, CYBB, ADGRB1, SLC46A2, TOLLIP, TRIM29, NLRP6, TKFC, NLRP10, SMPD1, CLEC7A, KRT1, APPL2, PTPN6, CLEC12B, TRIM13, RNASE7, TYRO3, NEDD4, UBL7, GRN, PTK6, FFAR2, GRAMD4
GO:0072273	metanephric nephron morphogenesis	20	3	1.02	0.07948	PAX8, FMN1, WNT9B
GO:0060392	negative regulation of SMAD protein signal transduction	20	3	1.02	0.07948	VEPH1, FAM89B, OVOL2
GO:0099560	synaptic membrane adhesion	20	3	1.02	0.07948	PTPRF, EFNA5, FLRT3
GO:0071498	cellular response to fluid shear stress	20	3	1.02	0.07948	NFE2L2, PLEC, MAP2K5
GO:0071450	cellular response to oxygen radical	20	3	1.02	0.07948	NFE2L2, BMP7, PRDX2
GO:0071451	cellular response to superoxide	20	3	1.02	0.07948	NFE2L2, BMP7, PRDX2
GO:1900016	negative regulation of cytokine production involved in inflammatory response	20	3	1.02	0.07948	EZH2, PDCD4, APPL2
GO:0097734	extracellular exosome biogenesis	20	3	1.02	0.07948	SDC1, PRKN, SMPD3
GO:0061709	reticulophagy	20	3	1.02	0.07948	ATG9B, ATG2B, ULK2
GO:0021697	cerebellar cortex formation	20	3	1.02	0.07948	GBA1, LDB1, RORA
GO:0031113	regulation of microtubule polymerization	59	6	3.02	0.0799	HSPA1A, HSPA1B, AKAP9, CAMSAP1, HAUS4, EML2
GO:0009952	anterior/posterior pattern specification	165	13	8.44	0.08047	CELSR2, BTG2, PGAP1, PBX3, NRARP, NOTCH1, LDB1, BMPR1A, LRP6, RARG, WNT3, AXIN2, ETS2
GO:0031110	regulation of microtubule polymerization or depolymerization	88	8	4.5	0.08054	HSPA1A, HSPA1B, AKAP9, CAMSAP1, HAUS4, TPX2, APC2, EML2
GO:0000041	transition metal ion transport	88	8	4.5	0.08054	PGRMC2, SLC39A4, SLC31A2, NECTIN1, ARHGAP1, SLC48A1, ATP2C2, SLC39A11
GO:0051347	positive regulation of transferase activity	330	23	16.88	0.08183	PINK1, NVL, ATP2B4, IL1B, EPHA4, DUSP19, RYK, FGFR4, CD24, PKIB, EZH2, GRHL2, MYC, MARK2, BTRC, FGFR2, ERP29, MAP2K5, TYRO3, UNC119, CARD14, AXIN2, TPX2
GO:0051345	positive regulation of hydrolase activity	398	27	20.36	0.0819	PINK1, RALGPS2, BOK, EPHA4, CCDC125, PERP, HSPA1A, ESR1, CASP2, CLDN4, EZH2, MYC, SLC27A4, CTSV, FGFR2, CLEC7A, TBC1D4, GRTP1, BCL2L10, FOXJ1, GRN, ARHGAP27, RALBP1, APC2, LPAR2, GRAMD4, TIAM1
GO:0060562	epithelial tube morphogenesis	280	20	14.32	0.08252	GRHL3, TACSTD2, PPP3R1, EPHA4, PAX8, ESR1, GRHL2, MYC, NRARP, NOTCH1, BTRC, FGFR2, RARG, FMN1, IRX3, WNT9B, BMP7, OVOL2, CELSR1, PLXNB2
GO:0046395	carboxylic acid catabolic process	198	15	10.13	0.08308	FAAH, ABCD3, ACADM, ATP2B4, EHHADH, MCCC1, HADH, HSD17B4, AIG1, ADTRP, GPT, ADHFE1, ACADSB, HAL, HYKK
GO:0016054	organic acid catabolic process	198	15	10.13	0.08308	FAAH, ABCD3, ACADM, ATP2B4, EHHADH, MCCC1, HADH, HSD17B4, AIG1, ADTRP, GPT, ADHFE1, ACADSB, HAL, HYKK
GO:0022603	regulation of anatomical structure morphogenesis	723	50	36.98	0.08325	AGO4, LPAR3, PINK1, GRHL3, SEMA4A, TACSTD2, ATP2B4, IL1B, EPHA4, NFE2L2, PUM2, PAX8, PIK3CB, RYK, CX3CR1, RUFY3, EFNA5, PRKN, ESR1, HSPB1, CLDN4, CYBB, STAU2, ADGRB1, FGD3, CAMSAP1, NOTCH1, KANK1, MARK2, LRP4, BMPR1A, SEMA4G, FGFR2, KRT1, SP1, WNK1, RASAL1, ARPIN, NEDD4, PRKCB, ULK2, EFNB3, FOXJ1, GRN, WNT3, RALBP1, BMP7, LRG1, PLXNB2, TIAM1
GO:0048736	appendage development	166	13	8.49	0.08345	KAT2B, TFAP2A, DLX5, DLX6, GRHL2, NOTCH1, LRP4, BMPR1A, FGFR2, RARG, FMN1, WNT3, BMP7
GO:0060173	limb development	166	13	8.49	0.08345	KAT2B, TFAP2A, DLX5, DLX6, GRHL2, NOTCH1, LRP4, BMPR1A, FGFR2, RARG, FMN1, WNT3, BMP7
GO:0016601	Rac protein signal transduction	46	5	2.35	0.08437	FARP2, PIK3CB, LRP4, ARF6, TIAM1
GO:0038093	Fc receptor signaling pathway	46	5	2.35	0.08437	APPL1, MAP3K1, APPL2, MAP2K4, PLD2
GO:0006111	regulation of gluconeogenesis	46	5	2.35	0.08437	ACADM, KAT2B, SDHAF3, GPT, FOXO1
GO:0051937	catecholamine transport	46	5	2.35	0.08437	PINK1, PRKN, SYT12, GRK2, PRKCB
GO:0006984	ER-nucleus signaling pathway	46	5	2.35	0.08437	ZBTB7B, BOK, NFE2L2, SCAP, AGR2
GO:0055008	cardiac muscle tissue morphogenesis	46	5	2.35	0.08437	DSP, NOTCH1, BMPR1A, FGFR2, ZFPM1
GO:0072078	nephron tubule morphogenesis	60	6	3.07	0.08515	TACSTD2, PAX8, MYC, FMN1, IRX3, WNT9B
GO:0072210	metanephric nephron development	33	4	1.69	0.08594	PAX8, EGR1, FMN1, WNT9B
GO:0043403	skeletal muscle tissue regeneration	33	4	1.69	0.08594	BCL9, EZH2, KLF5, HDGFL2
GO:0009409	response to cold	33	4	1.69	0.08594	ACADM, APPL2, FOXO1, THRA
GO:0002455	humoral immune response mediated by circulating immunoglobulin	33	4	1.69	0.08594	MASP2, ZP3, PTPN6, FOXJ1
GO:0046627	negative regulation of insulin receptor signaling pathway	33	4	1.69	0.08594	IL1B, SLC27A4, KANK1, PRKCB
GO:0019068	virion assembly	33	4	1.69	0.08594	CHMP4C, LRSAM1, NEDD4, MVB12A
GO:0062012	regulation of small molecule metabolic process	265	19	13.55	0.08639	PINK1, ACADM, WDTC1, ATP2B4, IL1B, KAT2B, SCAP, EGR1, FGFR4, PRKN, SDHAF3, ADCK2, NCOA2, GPT, TTC39B, APPL2, FOXO1, RORA, MIDN
GO:0000278	mitotic cell cycle	805	50	41.17	0.08719	TBCE, CCSAP, CEP85, TP73, BTG2, IL1B, EXOC6B, DYNC1LI1, KAT2B, SMARCC1, APPL1, KLHL18, BTC, SKP2, CCNJL, HSPA1A, HSPA1B, ARID1B, GNAI1, CASP2, EZH2, CDCA2, RMDN1, RRM2B, CHMP4C, MYC, OVOL1, KIF11, AFAP1L2, RACGAP1, APPL2, BCL7A, PTPN6, WNK1, TUBGCP3, SMPD3, CCNF, PRKCB, KIF22, RECQL5, UNC119, SMARCD2, ANKFN1, FAM110A, BMP7, TPX2, SPC24, CHEK2, BTG3, PCNT
GO:0006720	isoprenoid metabolic process	105	9	5.37	0.08859	UGT1A7, CYP27C1, COQ2, SRD5A1, AKR1B10, SDR16C5, SDR9C7, RDH16, RDH12
GO:0072001	renal system development	275	22	14.06	0.08878	TP73, TACSTD2, SDC1, EPHA4, PAX8, TIPARP, EGR1, CD24, TFAP2A, EZH2, RRM2B, MYC, NOTCH1, OVOL1, LRP4, SGPL1, FGFR2, FMN1, IRX3, FOXJ1, WNT9B, BMP7
GO:0002698	negative regulation of immune effector process	90	8	4.6	0.0891	ZBTB7B, PGLYRP3, APPL1, CX3CR1, PTPN6, CLEC12B, FOXJ1, GRN
GO:0035116	embryonic hindlimb morphogenesis	21	3	1.07	0.08935	NOTCH1, RARG, WNT3
GO:0038096	Fc-gamma receptor signaling pathway involved in phagocytosis	21	3	1.07	0.08935	APPL1, APPL2, PLD2
GO:0002053	positive regulation of mesenchymal cell proliferation	21	3	1.07	0.08935	MYC, BMPR1A, FGFR2
GO:1902254	negative regulation of intrinsic apoptotic signaling pathway by p53 class mediator	21	3	1.07	0.08935	PRKN, ARMC10, RRM2B
GO:0007628	adult walking behavior	21	3	1.07	0.08935	EPHA4, OXR1, EFNB3
GO:0060561	apoptotic process involved in morphogenesis	21	3	1.07	0.08935	PAX8, NOTCH1, BMP7
GO:0034312	diol biosynthetic process	21	3	1.07	0.08935	GBA1, ASAH1, PTS
GO:0002433	immune response-regulating cell surface receptor signaling pathway involved in phagocytosis	21	3	1.07	0.08935	APPL1, APPL2, PLD2
GO:0033081	regulation of T cell differentiation in thymus	21	3	1.07	0.08935	VNN1, EGR3, FOXJ1
GO:0098780	response to mitochondrial depolarisation	21	3	1.07	0.08935	PINK1, GBA1, PRKN
GO:0030194	positive regulation of blood coagulation	21	3	1.07	0.08935	NFE2L2, F12, PRDX2
GO:1900048	positive regulation of hemostasis	21	3	1.07	0.08935	NFE2L2, F12, PRDX2
GO:0090141	positive regulation of mitochondrial fission	21	3	1.07	0.08935	PINK1, PRKN, RALBP1
GO:0010664	negative regulation of striated muscle cell apoptotic process	21	3	1.07	0.08935	NFE2L2, PAX8, BMP7
GO:0070841	inclusion body assembly	21	3	1.07	0.08935	HSPA1A, HSPA1B, PRKN
GO:0140052	cellular response to oxidised low-density lipoprotein particle stimulus	10	2	0.51	0.08951	ADTRP, SMPD3
GO:0072182	regulation of nephron tubule epithelial cell differentiation	10	2	0.51	0.08951	PAX8, CD24
GO:0072173	metanephric tubule morphogenesis	10	2	0.51	0.08951	PAX8, WNT9B
GO:0072110	glomerular mesangial cell proliferation	10	2	0.51	0.08951	EGR1, BMP7
GO:0030949	positive regulation of vascular endothelial growth factor receptor signaling pathway	10	2	0.51	0.08951	IL1B, PRKCB
GO:0048557	embryonic digestive tract morphogenesis	10	2	0.51	0.08951	FGFR2, OVOL2
GO:0048680	positive regulation of axon regeneration	10	2	0.51	0.08951	PUM2, GRN
GO:0086069	bundle of His cell to Purkinje myocyte communication	10	2	0.51	0.08951	DSP, CACNA2D1
GO:0044837	actomyosin contractile ring organization	10	2	0.51	0.08951	PLEC, RACGAP1
GO:1901031	regulation of response to reactive oxygen species	10	2	0.51	0.08951	NFE2L2, BMP7
GO:0071166	ribonucleoprotein complex localization	10	2	0.51	0.08951	NEAT1, WNK1
GO:0006369	termination of RNA polymerase II transcription	10	2	0.51	0.08951	PCF11, WNK1
GO:0051791	medium-chain fatty acid metabolic process	10	2	0.51	0.08951	ACADM, ACAD9
GO:0060742	epithelial cell differentiation involved in prostate gland development	10	2	0.51	0.08951	NOTCH1, FGFR2
GO:0060736	prostate gland growth	10	2	0.51	0.08951	ESR1, FGFR2
GO:0042373	vitamin K metabolic process	10	2	0.51	0.08951	VKORC1L1, CYP4F11
GO:0140719	constitutive heterochromatin formation	10	2	0.51	0.08951	EZH2, XIST
GO:0071872	cellular response to epinephrine stimulus	10	2	0.51	0.08951	ATP2B4, SRD5A1
GO:0009415	response to water	10	2	0.51	0.08951	ATP2B4, PLEC
GO:0090084	negative regulation of inclusion body assembly	10	2	0.51	0.08951	HSPA1A, HSPA1B
GO:1901298	regulation of hydrogen peroxide-mediated programmed cell death	10	2	0.51	0.08951	PINK1, PAWR
GO:0051643	endoplasmic reticulum localization	10	2	0.51	0.08951	ESYT3, GRAMD2A
GO:0043605	amide catabolic process	10	2	0.51	0.08951	GDA, HAL
GO:0034116	positive regulation of heterotypic cell-cell adhesion	10	2	0.51	0.08951	IL1B, BMP7
GO:0098779	positive regulation of mitophagy in response to mitochondrial depolarization	10	2	0.51	0.08951	PINK1, PRKN
GO:0046501	protoporphyrinogen IX metabolic process	10	2	0.51	0.08951	CPOX, IREB2
GO:0042753	positive regulation of circadian rhythm	10	2	0.51	0.08951	BTRC, RORA
GO:2000392	regulation of lamellipodium morphogenesis	10	2	0.51	0.08951	KANK1, ARPIN
GO:0002713	negative regulation of B cell mediated immunity	10	2	0.51	0.08951	PTPN6, FOXJ1
GO:0002890	negative regulation of immunoglobulin mediated immune response	10	2	0.51	0.08951	PTPN6, FOXJ1
GO:0097152	mesenchymal cell apoptotic process	10	2	0.51	0.08951	PAX8, BMP7
GO:0048023	positive regulation of melanin biosynthetic process	10	2	0.51	0.08951	APPL1, RAB38
GO:1904321	response to forskolin	10	2	0.51	0.08951	EFNA5, GNAI1
GO:1904322	cellular response to forskolin	10	2	0.51	0.08951	EFNA5, GNAI1
GO:0045683	negative regulation of epidermis development	10	2	0.51	0.08951	EZH2, NOTCH1
GO:0035022	positive regulation of Rac protein signal transduction	10	2	0.51	0.08951	PIK3CB, LRP4
GO:0045605	negative regulation of epidermal cell differentiation	10	2	0.51	0.08951	EZH2, NOTCH1
GO:1900378	positive regulation of secondary metabolite biosynthetic process	10	2	0.51	0.08951	APPL1, RAB38
GO:0055012	ventricular cardiac muscle cell differentiation	10	2	0.51	0.08951	LMNA, FHL2
GO:1903377	negative regulation of oxidative stress-induced neuron intrinsic apoptotic signaling pathway	10	2	0.51	0.08951	PINK1, PRKN
GO:0070572	positive regulation of neuron projection regeneration	10	2	0.51	0.08951	PUM2, GRN
GO:0034329	cell junction assembly	361	32	18.46	0.09044	TESK2, SEMA4A, COL16A1, STRN, IL1B, CRIPT, FBXO45, CLDN1, RYK, PTPN13, ITGA2, EFNA5, CLDN4, STAU2, GRHL2, ADGRB1, PLEC, SPTBN2, NECTIN1, LRP4, LDB1, PARD3, COL17A1, MYCBP2, ARF6, FMN1, NPTN, IRX3, EFNB3, DSG1, FLRT3, PLXNB2
GO:0006809	nitric oxide biosynthetic process	61	6	3.12	0.09059	ATP2B4, IL1B, PIK3CB, CX3CR1, CLEC7A, RORA
GO:0055021	regulation of cardiac muscle tissue growth	47	5	2.4	0.09066	TP73, PIM1, NOTCH1, BMPR1A, FGFR2
GO:0010604	positive regulation of macromolecule metabolic process	2846	160	145.56	0.09116	PINK1, GBA1, NVL, PLEKHN1, BCL9, LMNA, RASSF5, ZBTB7B, GLIS1, GRHL3, TP73, GLMP, ATP2B4, BTG2, IL1B, BOK, PPP3R1, GRHL1, IL37, EPHA4, NFE2L2, DUSP19, PUM2, APLF, PAX8, KAT2B, SMARCC1, ZNF717, APPL1, TIPARP, PIK3CB, PLD1, CX3CR1, TBL1XR1, FBXL5, ITGA2, RNF14, WWC1, SKP2, EGR1, EFNA5, FGFR4, F12, CD24, PERP, ADTRP, HSPA1A, HSPA1B, TFAP2A, TRIM31, TEAD3, RAET1G, PRKN, ESR1, PIM1, PKIB, ARID1B, AGR2,…
GO:0031023	microtubule organizing center organization	137	11	7.01	0.09229	CEP85, KAT2B, CEP44, CETN3, CHMP4C, KIF11, HAUS4, BCL2L10, CCNF, FOXJ1, PARD6G
GO:0015698	inorganic anion transport	106	9	5.42	0.09267	BEST4, CLCA2, CLCN3, CLDN4, SLC6A14, CLCN4, RACGAP1, ATP8B1, BEST2
GO:0008406	gonad development	169	13	8.64	0.09281	AGO4, ASPM, BOK, SDC1, TIPARP, SRD5A1, HSD17B4, ESR1, ZP3, CASP2, NOTCH1, SGPL1, TFAP2C
GO:0048608	reproductive structure development	231	20	11.81	0.09305	AGO4, DHCR24, ASPM, BOK, SDC1, SMARCC1, TIPARP, SRD5A1, HSD17B4, ESR1, ZP3, CASP2, NOTCH1, SGPL1, FGFR2, RARG, TYRO3, WNT9B, BMP7, TFAP2C
GO:0046660	female sex differentiation	91	8	4.65	0.09356	TIPARP, SRD5A1, ESR1, ZP3, CASP2, NOTCH1, SGPL1, TYRO3
GO:0048546	digestive tract morphogenesis	34	4	1.74	0.09366	AGR2, NOTCH1, FGFR2, OVOL2
GO:0015872	dopamine transport	34	4	1.74	0.09366	PINK1, PRKN, SYT12, PRKCB
GO:0042554	superoxide anion generation	34	4	1.74	0.09366	NCF2, CYBB, NOXA1, CLEC7A
GO:0070884	regulation of calcineurin-NFAT signaling cascade	34	4	1.74	0.09366	ATP2B4, FHL2, PPP3R1, CLEC7A
GO:0060537	muscle tissue development	336	23	17.18	0.0949	IGSF8, BCL9, LMNA, TP73, ACADM, BTG2, FHL2, TIPARP, EGR1, DSP, PIM1, PLEC, NOTCH1, NRAP, NEBL, BMPR1A, FGFR2, KLF5, IRX3, ZFPM1, MAP2K4, BMP7, CXADR
GO:0051348	negative regulation of transferase activity	186	14	9.51	0.09545	GBA1, CEP85, IL1B, DUSP19, PRKN, PKIB, HSPB1, UBASH3B, SMPD1, PDCD4, LRP6, PTK6, ZNF675, MIDN
GO:0140546	defense response to symbiont	821	53	41.99	0.09549	LYPLAL1, S100A14, DCST1, NCF2, PGLYRP3, PGLYRP4, MASP2, IL1B, NFE2L2, PUM2, APPL1, CLDN1, TRIM59, CX3CR1, ELMOD2, CASP6, SKP2, F12, SDHAF4, HSPA1A, HSPA1B, TRIM31, RAET1G, ESR1, VNN1, STMP1, CLEC5A, NT5C3A, CYBB, ADGRB1, SLC46A2, TOLLIP, TRIM29, NLRP6, TKFC, NLRP10, SMPD1, CLEC7A, LYZ, KRT1, APPL2, PTPN6, CLEC12B, TRIM13, RNASE7, TYRO3, NEDD4, UBL7, GRN, PTK6, FFAR2, KLK5, GRAMD4
GO:0072088	nephron epithelium morphogenesis	62	6	3.17	0.0962	TACSTD2, PAX8, MYC, FMN1, IRX3, WNT9B
GO:1901615	organic hydroxy compound metabolic process	440	29	22.5	0.09662	DHCR24, ABCD3, GBA1, OSBPL6, CYP27C1, PAX8, APPL1, SCAP, ACP3, COQ2, CBR4, SRD5A1, FGFR4, PRKN, AKR1B10, ASAH1, SDR16C5, TTC39B, RAB38, PTS, TKFC, CYB5R2, DHCR7, SMPD1, CYP2R1, SDR9C7, RDH16, RDH12, ATP8B1
GO:0097193	intrinsic apoptotic signaling pathway	286	20	14.63	0.09689	PINK1, TP73, BOK, NFE2L2, PIK3CB, CASP6, CD24, PERP, HSPA1A, PRKN, VNN1, ARMC10, HSPB1, CASP2, RRM2B, MYC, ERP29, BCL2L10, MAP2K4, CHEK2
GO:0065008	regulation of biological quality	2199	134	112.47	0.09708	PAFAH2, FAAH, LPAR3, PINK1, GBA1, STPG1, PLEKHN1, LMNA, ZBTB7B, SEMA4A, CELSR2, GLMP, WDTC1, ATP2B4, BTG2, IL1B, ABCA12, BOK, PPP3R1, CRIPT, KCNK12, UGT1A7, EPHA4, NFE2L2, PUM2, CYP27C1, PAX8, KAT2B, TIPARP, PIK3CB, RYK, PROS1, CX3CR1, ATP10D, BTC, PPA2, PTPN13, RUFY3, HADH, CLCN3, ITGA2, LNPEP, SRD5A1, EGR1, EFNA5, HSD17B4, F12, CD24, ADTRP, HSPA1A, HSPA1B, DSP, PRKN, ESR1, PIM1, AGR2, AKR1B10, …
GO:0045428	regulation of nitric oxide biosynthetic process	48	5	2.45	0.09718	ATP2B4, IL1B, PIK3CB, CX3CR1, CLEC7A
GO:0010823	negative regulation of mitochondrion organization	48	5	2.45	0.09718	PINK1, LMNA, BOK, HSPA1A, PRKN
GO:0001756	somitogenesis	48	5	2.45	0.09718	NRARP, NOTCH1, BMPR1A, LRP6, AXIN2
GO:0009062	fatty acid catabolic process	92	8	4.71	0.09816	FAAH, ABCD3, ACADM, EHHADH, HADH, HSD17B4, AIG1, ADTRP
GO:0042471	ear morphogenesis	92	8	4.71	0.09816	GRHL3, PAX8, TFAP2A, DLX5, DLX6, FGFR2, USH1G, MAFB
GO:0006766	vitamin metabolic process	92	8	4.71	0.09816	ACP3, MCCC1, VNN1, VKORC1L1, CYP2R1, GSTO2, SLC52A1, CYP4F11
GO:0035282	segmentation	77	7	3.94	0.09821	NRARP, NOTCH1, BMPR1A, LRP6, IRX3, AXIN2, MAFB
GO:0050773	regulation of dendrite development	77	7	3.94	0.09821	EPHA4, EZH2, STAU2, ARF6, NEDD4, BMP7, TIAM1
GO:0016042	lipid catabolic process	270	25	13.81	0.09847	PAFAH2, FAAH, ABCD3, GBA1, ACADM, IL1B, EHHADH, PLD1, TBL1XR1, HADH, SRD5A1, HSD17B4, AIG1, ADTRP, AKR1B10, ASAH1, SMPD1, LIPK, SGPL1, INPP5F, ABHD12B, ASPG, SMPD3, THRA, PLD2
GO:0009719	response to endogenous stimulus	1367	87	69.91	0.09857	DHCR24, GBA1, ZBTB7B, COL16A1, WDTC1, ATP2B4, BTG2, IL1B, FHL2, SDC1, GPR155, EPHA4, NFE2L2, PAX8, KAT2B, SMARCC1, DOCK3, APPL1, VEPH1, PIK3CB, CLDN1, UCN2, SCAP, CX3CR1, CASP6, HADH, PGRMC2, ITGA2, AP3S1, RNF14, SRD5A1, SKP2, EGR1, EFNA5, FGFR4, CD24, ADTRP, HSPA1A, HSPA1B, PRKN, ESR1, ARID1B, DLX5, GNAI1, HSPB1, AKAP9, CLDN4, EZH2, LAMTOR4, CACNA2D1, CYBB, EGR3, NCOA2, GPT, MYC, SLC27A4, NOTCH1…
GO:0009991	response to extracellular stimulus	424	28	21.69	0.09938	GBA1, PIK3C2B, ACADM, NUAK2, GPR155, NFE2L2, KAT2B, UCN2, PLD1, SCAP, TBL1XR1, ITGA2, SRD5A1, PIM1, CYBB, SLC39A4, KLF10, GPT, PLEC, APPL2, MAP1LC3B2, SP1, FOXO1, PRKCB, ULK2, WNT9B, BMP7, PLIN3
GO:0003205	cardiac chamber development	139	11	7.11	0.09965	FHL2, PAX8, ADGRG6, DSP, GRHL2, NOTCH1, BMPR1A, FGFR2, ZFPM1, BMP7, OVOL2
GO:0006694	steroid biosynthetic process	139	11	7.11	0.09965	DHCR24, ABCD3, OSBPL6, SCAP, SRD5A1, EGR1, FGFR4, ASAH1, CYB5R2, DHCR7, CYP2R1
GO:0016540	protein autoprocessing	22	3	1.13	0.09971	CASP6, F12, PCSK2
GO:0140112	extracellular vesicle biogenesis	22	3	1.13	0.09971	SDC1, PRKN, SMPD3
GO:0140861	DNA repair-dependent chromatin remodeling	22	3	1.13	0.09971	APLF, ASF1A, HDGFL2
GO:0036092	phosphatidylinositol-3-phosphate biosynthetic process	22	3	1.13	0.09971	PIK3C2B, PIK3CB, PIK3C2G
GO:0002675	positive regulation of acute inflammatory response	22	3	1.13	0.09971	IL1B, ZP3, FFAR2
GO:0016237	microautophagy	22	3	1.13	0.09971	ATG9B, ATG2B, ULK2
GO:0043087	regulation of GTPase activity	254	18	12.99	0.10112	RALGPS2, EPHA4, ALS2CL, EFNA5, CCDC125, EZH2, FGD3, SLC27A4, WNK1, TBC1D4, GRTP1, FOXJ1, ADAP2, ARHGAP27, RALBP1, APC2, PLXNB2, TIAM1
GO:0001933	negative regulation of protein phosphorylation	254	18	12.99	0.10112	GBA1, CEP85, IL1B, DUSP19, PTPN13, PRKN, PKIB, KLHL31, HSPB1, UBASH3B, SMPD1, PDCD4, PARD3, INPP5F, LRP6, PTPN6, PTK6, ZNF675
GO:0010565	regulation of cellular ketone metabolic process	108	9	5.52	0.10117	WDTC1, ATP2B4, IL1B, KAT2B, SCAP, EGR1, FGFR4, ADCK2, APPL2
GO:0008286	insulin receptor signaling pathway	108	9	5.52	0.10117	ZBTB7B, IL1B, SMARCC1, APPL1, AP3S1, SLC27A4, KANK1, FOXO1, PRKCB
GO:0042326	negative regulation of phosphorylation	271	19	13.86	0.10169	GBA1, CEP85, IL1B, DUSP19, PTPN13, PRKN, PKIB, KLHL31, HSPB1, UBASH3B, SMPD1, PDCD4, PARD3, INPP5F, LRP6, PTPN6, PTK6, ZNF675, MIDN
GO:0060323	head morphogenesis	35	4	1.79	0.10169	TIPARP, DLX5, SGPL1, WNT3
GO:0106056	regulation of calcineurin-mediated signaling	35	4	1.79	0.10169	ATP2B4, FHL2, PPP3R1, CLEC7A
GO:0042304	regulation of fatty acid biosynthetic process	35	4	1.79	0.10169	WDTC1, IL1B, KAT2B, SCAP
GO:1902692	regulation of neuroblast proliferation	35	4	1.79	0.10169	ASPM, BTG2, CX3CR1, NOTCH1
GO:0046622	positive regulation of organ growth	35	4	1.79	0.10169	PIM1, NOTCH1, BMPR1A, FGFR2
GO:0061458	reproductive system development	234	20	11.97	0.10173	AGO4, DHCR24, ASPM, BOK, SDC1, SMARCC1, TIPARP, SRD5A1, HSD17B4, ESR1, ZP3, CASP2, NOTCH1, SGPL1, FGFR2, RARG, TYRO3, WNT9B, BMP7, TFAP2C
GO:1902476	chloride transmembrane transport	63	6	3.22	0.102	BEST4, CLCA2, CLCN3, CLDN4, CLCN4, BEST2
GO:0061333	renal tubule morphogenesis	63	6	3.22	0.102	TACSTD2, PAX8, MYC, FMN1, IRX3, WNT9B
GO:1901606	alpha-amino acid catabolic process	63	6	3.22	0.102	ATP2B4, MCCC1, GPT, ADHFE1, ACADSB, HYKK
GO:0032886	regulation of microtubule-based process	221	16	11.3	0.10205	CCSAP, KAT2B, EFNA5, HSPA1A, HSPA1B, GNAI1, AKAP9, CHMP4C, CAMSAP1, BICD2, MARK2, HAUS4, CCNF, TPX2, APC2, EML2
GO:0051240	positive regulation of multicellular organismal process	1307	77	66.85	0.10236	FAAH, LPAR3, GBA1, ASPM, ZBTB7B, SEMA4A, TP73, IL1B, EPHA4, NFE2L2, PAX8, SMARCC1, APPL1, CX3CR1, RUFY3, ELOVL6, HADH, ITGA2, EGR1, EFNA5, F12, CD24, HSPA1A, HSPA1B, TFAP2A, RAET1G, PIM1, VNN1, ARID1B, STMP1, CLEC5A, ZP3, HSPB1, EZH2, CYBB, EGR3, STAU2, NCOA2, KLF10, ADGRB1, MYC, NOTCH1, UNC13B, NLRP10, BMPR1A, PARD3, AFAP1L2, FGFR2, CLEC7A, APPL2, BCL7A, PTPN6, SP1, PPP1CC, WNK1, NPTN, RORA, PRK…
GO:0045137	development of primary sexual characteristics	172	13	8.8	0.1028	AGO4, ASPM, BOK, SDC1, TIPARP, SRD5A1, HSD17B4, ESR1, ZP3, CASP2, NOTCH1, SGPL1, TFAP2C
GO:0008643	carbohydrate transport	124	10	6.34	0.1028	IL1B, NFE2L2, APPL1, TMEM144, SLC35A1, SLC27A4, APPL2, SMPD3, PRKCB, SLC5A1
GO:0007044	cell-substrate junction assembly	93	8	4.76	0.10288	TESK2, COL16A1, ITGA2, EFNA5, PLEC, LDB1, COL17A1, FMN1
GO:0051146	striated muscle cell differentiation	238	17	12.17	0.10314	BCL9, LMNA, ACADM, FHL2, SDC1, EZH2, ADGRB1, PLEC, NOTCH1, NRAP, NEBL, BMPR1A, KLF5, IRX3, MAP2K4, TNNT1, CXADR
GO:0060324	face development	49	5	2.51	0.10393	TIPARP, DLX5, GRHL2, SGPL1, RARG
GO:0031102	neuron projection regeneration	49	5	2.51	0.10393	PTPRF, EPHA4, PUM2, INPP5F, GRN
GO:0061005	cell differentiation involved in kidney development	49	5	2.51	0.10393	PAX8, CD24, NOTCH1, FOXJ1, WNT9B
GO:1900015	regulation of cytokine production involved in inflammatory response	49	5	2.51	0.10393	APPL1, EZH2, PDCD4, CLEC7A, APPL2
GO:0002534	cytokine production involved in inflammatory response	49	5	2.51	0.10393	APPL1, EZH2, PDCD4, CLEC7A, APPL2
GO:0072176	nephric duct development	11	2	0.56	0.10582	EPHA4, WNT9B
GO:0060352	cell adhesion molecule production	11	2	0.56	0.10582	IL1B, NOTCH1
GO:1903897	regulation of PERK-mediated unfolded protein response	11	2	0.56	0.10582	BOK, AGR2
GO:0060100	positive regulation of phagocytosis, engulfment	11	2	0.56	0.10582	ITGA2, APPL2
GO:0046462	monoacylglycerol metabolic process	11	2	0.56	0.10582	FAAH, ABHD12B
GO:0045026	plasma membrane fusion	11	2	0.56	0.10582	DCST1, NSF
GO:1905155	positive regulation of membrane invagination	11	2	0.56	0.10582	ITGA2, APPL2
GO:0002357	defense response to tumor cell	11	2	0.56	0.10582	DLEC1, PRDX2
GO:0034393	positive regulation of smooth muscle cell apoptotic process	11	2	0.56	0.10582	PDCD4, FOXO1
GO:1902548	negative regulation of cellular response to vascular endothelial growth factor stimulus	11	2	0.56	0.10582	ATP2B4, PIK3CB
GO:0009120	deoxyribonucleoside metabolic process	11	2	0.56	0.10582	GDA, DERA
GO:0060670	branching involved in labyrinthine layer morphogenesis	11	2	0.56	0.10582	GRHL2, FGFR2
GO:0045475	locomotor rhythm	11	2	0.56	0.10582	EGR1, NCOA2
GO:0030322	stabilization of membrane potential	11	2	0.56	0.10582	KCNK12, KCNK7
GO:0090306	meiotic spindle assembly	11	2	0.56	0.10582	ASPM, SEPTIN1
GO:0032060	bleb assembly	11	2	0.56	0.10582	LPAR3, EMP1
GO:1900006	positive regulation of dendrite development	11	2	0.56	0.10582	EZH2, BMP7
GO:0061760	antifungal innate immune response	11	2	0.56	0.10582	CX3CR1, CLEC7A
GO:0090557	establishment of endothelial intestinal barrier	11	2	0.56	0.10582	CLDN1, TJP3
GO:0002923	regulation of humoral immune response mediated by circulating immunoglobulin	11	2	0.56	0.10582	PTPN6, FOXJ1
GO:0070673	response to interleukin-18	11	2	0.56	0.10582	CLDN1, NLRP6
GO:0045859	regulation of protein kinase activity	410	27	20.97	0.10665	PINK1, GBA1, CEP85, ATP2B4, IL1B, EPHA4, DUSP19, CCNJL, CD24, PKIB, HSPB1, EZH2, UBASH3B, MARK2, SMPD1, PDCD4, LRP6, ERP29, MAP2K5, CCNF, UNC119, KSR1, CARD14, AXIN2, PTK6, TPX2, ZNF675
GO:0050769	positive regulation of neurogenesis	206	15	10.54	0.10686	LPAR3, ASPM, TP73, IL1B, EPHA4, CX3CR1, RUFY3, EFNA5, STAU2, NOTCH1, PPP1CC, NPTN, WNT3, PLXNB2, TIAM1
GO:0051494	negative regulation of cytoskeleton organization	141	11	7.21	0.10734	TACSTD2, KAT2B, PRKN, KANK1, SSH3, SPTBN2, ARPIN, CCNF, TPX2, APC2, EML2
GO:0030010	establishment of cell polarity	141	11	7.21	0.10734	AMOTL2, RUFY3, WWC1, KANK1, MARK2, FAM89B, PARD3, ARF6, FOXJ1, ANKFN1, SIPA1L3
GO:0042330	taxis	359	24	18.36	0.10875	S100A14, SEMA4A, IL1B, PIK3CB, RYK, PLD1, CX3CR1, ITGA2, EFNA5, HSPB1, ANOS1, EGR3, PLEC, NOTCH1, SEMA4G, PIK3C2G, WNK1, MYCBP2, WNT3, RALBP1, FLRT3, FFAR2, CXADR, TIAM1
GO:0006935	chemotaxis	359	24	18.36	0.10875	S100A14, SEMA4A, IL1B, PIK3CB, RYK, PLD1, CX3CR1, ITGA2, EFNA5, HSPB1, ANOS1, EGR3, PLEC, NOTCH1, SEMA4G, PIK3C2G, WNK1, MYCBP2, WNT3, RALBP1, FLRT3, FFAR2, CXADR, TIAM1
GO:0099587	inorganic ion import across plasma membrane	79	7	4.04	0.10877	ATP2B4, PPP3R1, CACNA2D1, SLC39A4, SLC39A11, KCNJ18, SLC5A1
GO:0098659	inorganic cation import across plasma membrane	79	7	4.04	0.10877	ATP2B4, PPP3R1, CACNA2D1, SLC39A4, SLC39A11, KCNJ18, SLC5A1
GO:0035019	somatic stem cell population maintenance	59	9	3.02	0.10908	BCL9, PAX8, KLF10, MYC, TAF6L, LDB1, BMPR1A, WNT9B, BMP7
GO:0048468	cell development	2165	139	110.73	0.10994	PTPRF, LPAR3, PINK1, GBA1, TMEM79, TBCE, ASPM, LMNA, ZBTB7B, SEMA4A, KLHL12, FOXO6, HOOK1, CELSR2, TP73, PGLYRP3, BTG2, STRN, IL1B, FHL2, ABCA12, PPP3R1, FARP2, SDC1, SPAG16, EPHA4, NFE2L2, PUM2, KAT2B, SMARCC1, TIPARP, FBXO45, CLDN1, RYK, CX3CR1, RUFY3, EMB, EGR1, EFNA5, HSD17B4, ADGRG6, GLO1, TDP2, CDSN, HSPA1A, HSPA1B, PRKN, ESR1, PIM1, VNN1, ARID1B, DLX5, CLEC5A, ZP3, CASP2, SLC25A40, EZH2, C…
GO:0048846	axon extension involved in axon guidance	36	4	1.84	0.11003	SEMA4A, RYK, SEMA4G, WNT3
GO:0043162	ubiquitin-dependent protein catabolic process via the multivesicular body sorting pathway	36	4	1.84	0.11003	CHMP4C, VPS36, NEDD4, MVB12A
GO:1902284	neuron projection extension involved in neuron projection guidance	36	4	1.84	0.11003	SEMA4A, RYK, SEMA4G, WNT3
GO:0002673	regulation of acute inflammatory response	36	4	1.84	0.11003	IL1B, F12, ZP3, FFAR2
GO:0045581	negative regulation of T cell differentiation	36	4	1.84	0.11003	ZBTB7B, NRARP, FOXJ1, PRDX2
GO:0008584	male gonad development	110	9	5.63	0.1101	AGO4, ASPM, BOK, SDC1, SRD5A1, HSD17B4, ESR1, SGPL1, TFAP2C
GO:0035188	hatching	23	3	1.18	0.11052	TBL1XR1, NECAB1, HS3ST6
GO:0000303	response to superoxide	23	3	1.18	0.11052	NFE2L2, BMP7, PRDX2
GO:0060343	trabecula formation	23	3	1.18	0.11052	FHL2, ADGRG6, OVOL2
GO:1905145	cellular response to acetylcholine	23	3	1.18	0.11052	ATP2B4, GRK2, PRKCB
GO:0071684	organism emergence from protective structure	23	3	1.18	0.11052	TBL1XR1, NECAB1, HS3ST6
GO:0042278	purine nucleoside metabolic process	23	3	1.18	0.11052	ACP3, PGM2, GDA
GO:0042759	long-chain fatty acid biosynthetic process	23	3	1.18	0.11052	GSTM1, ELOVL6, ALOX12B
GO:2000114	regulation of establishment of cell polarity	23	3	1.18	0.11052	RUFY3, KANK1, ANKFN1
GO:0010839	negative regulation of keratinocyte proliferation	23	3	1.18	0.11052	SLURP1, OVOL1, FGFR2
GO:0035020	regulation of Rac protein signal transduction	23	3	1.18	0.11052	PIK3CB, LRP4, ARF6
GO:0016188	synaptic vesicle maturation	23	3	1.18	0.11052	CLCN3, UNC13B, ZDHHC20
GO:0050820	positive regulation of coagulation	23	3	1.18	0.11052	NFE2L2, F12, PRDX2
GO:0001835	blastocyst hatching	23	3	1.18	0.11052	TBL1XR1, NECAB1, HS3ST6
GO:2000647	negative regulation of stem cell proliferation	23	3	1.18	0.11052	OVOL1, RARG, OVOL2
GO:0080164	regulation of nitric oxide metabolic process	50	5	2.56	0.1109	ATP2B4, IL1B, PIK3CB, CX3CR1, CLEC7A
GO:0003229	ventricular cardiac muscle tissue development	50	5	2.56	0.1109	DSP, NOTCH1, BMPR1A, FGFR2, IRX3
GO:0045665	negative regulation of neuron differentiation	50	5	2.56	0.1109	ASPM, TP73, NOTCH1, IRX3, BMP7
GO:0030178	negative regulation of Wnt signaling pathway	142	11	7.26	0.11132	TMEM88B, EGR1, PRKN, NOTCH1, TLE4, LRP4, UBAC2, FOXO1, TLE3, AXIN2, APC2
GO:0009893	positive regulation of metabolic process	3097	172	158.39	0.11149	PINK1, GBA1, NVL, PLEKHN1, BCL9, LMNA, RASSF5, ZBTB7B, GLIS1, GRHL3, TP73, GLMP, ATP2B4, BTG2, IL1B, BOK, PPP3R1, GRHL1, IL37, EPHA4, NFE2L2, DUSP19, PUM2, APLF, PAX8, KAT2B, SMARCC1, ZNF717, APPL1, TIPARP, PIK3CB, RYK, PLD1, SCAP, CX3CR1, TBL1XR1, FBXL5, ELOVL6, HADH, CLCN3, ITGA2, RNF14, WWC1, SKP2, EGR1, EFNA5, FGFR4, F12, CD24, PERP, ADTRP, HSPA1A, HSPA1B, TFAP2A, TRIM31, TEAD3, RAET1G, PRKN,…
GO:0072593	reactive oxygen species metabolic process	191	14	9.77	0.11188	PINK1, NCF2, NFE2L2, CLCN3, TFAP2A, PRKN, STK17A, CYBB, ADGRB1, NOXA1, CLEC7A, FOXO1, BMP7, PRDX2
GO:0006633	fatty acid biosynthetic process	123	13	6.29	0.11216	ABCD3, WDTC1, GSTM1, IL1B, KAT2B, HACD2, SCAP, ELOVL6, CBR4, ELOVL4, ALOX12B, FADS6, TECR
GO:0044282	small molecule catabolic process	292	20	14.93	0.11279	FAAH, ABCD3, ACADM, ATP2B4, EHHADH, MCCC1, HADH, HSD17B4, AIG1, ADTRP, AKR1B10, GPT, ADHFE1, GDA, TKFC, ACADSB, DERA, HAL, HYKK, CYP4F11
GO:0046777	protein autophosphorylation	175	13	8.95	0.11341	PINK1, EPHA4, FGFR4, PIM1, TNKS1BP1, MARK2, FGFR2, TYRO3, ULK2, MINK1, PTK6, MKNK2, CHEK2
GO:0000070	mitotic sister chromatid segregation	175	13	8.95	0.11341	CCSAP, DYNC1LI1, KAT2B, HSPA1A, HSPA1B, RMDN1, CHMP4C, KIF11, RACGAP1, KIF22, TPX2, SPC24, CHEK2
GO:0060349	bone morphogenesis	80	7	4.09	0.11427	TFAP2A, DLX5, ATG9B, FGFR2, RARG, SMPD3, AXIN2
GO:0014033	neural crest cell differentiation	80	7	4.09	0.11427	SEMA4A, KLHL12, BMPR1A, SEMA4G, LRP6, BMP7, OVOL2
GO:0046546	development of primary male sexual characteristics	111	9	5.68	0.11473	AGO4, ASPM, BOK, SDC1, SRD5A1, HSD17B4, ESR1, SGPL1, TFAP2C
GO:0061564	axon development	405	31	20.71	0.11539	PTPRF, LPAR3, TBCE, SEMA4A, EPHA4, PUM2, FBXO45, RYK, RUFY3, EMB, EFNA5, DLX5, ANOS1, ADGRB1, NOTCH1, MARK2, NECTIN1, LRP4, PARD3, SEMA4G, INPP5F, FGFR2, MYCBP2, ULK2, EFNB3, GRN, WNT3, BMP7, FLRT3, PLXNB2, TIAM1
GO:0050767	regulation of neurogenesis	319	26	16.31	0.11569	LPAR3, ASPM, SEMA4A, TP73, BTG2, IL1B, EPHA4, RYK, CX3CR1, RUFY3, EFNA5, EZH2, STAU2, NOTCH1, LRP4, BMPR1A, SEMA4G, APPL2, PPP1CC, NPTN, ULK2, EFNB3, WNT3, BMP7, PLXNB2, TIAM1
GO:2001243	negative regulation of intrinsic apoptotic signaling pathway	96	8	4.91	0.11778	PINK1, NFE2L2, PIK3CB, HSPA1A, PRKN, ARMC10, HSPB1, RRM2B
GO:0031346	positive regulation of cell projection organization	311	21	15.91	0.11807	LPAR3, EPHA4, NFE2L2, PUM2, KAT2B, RUFY3, ITGA2, EFNA5, EZH2, STAU2, MARK2, EPS8L2, ARF6, NPTN, GRN, WNT3, BMP7, PTK6, EPS8L1, PLXNB2, TIAM1
GO:0060390	regulation of SMAD protein signal transduction	51	5	2.61	0.1181	VEPH1, FAM89B, BMPR1A, BMP7, OVOL2
GO:0060420	regulation of heart growth	51	5	2.61	0.1181	TP73, PIM1, NOTCH1, BMPR1A, FGFR2
GO:0031529	ruffle organization	51	5	2.61	0.1181	TACSTD2, KANK1, EPS8L2, ARF6, EPS8L1
GO:0060675	ureteric bud morphogenesis	51	5	2.61	0.1181	TACSTD2, PAX8, MYC, FMN1, WNT9B
GO:0042743	hydrogen peroxide metabolic process	37	4	1.89	0.11867	PINK1, CYBB, NOXA1, PRDX2
GO:0042908	xenobiotic transport	37	4	1.89	0.11867	CLDN1, SLC22A18, RALBP1, ATP8B1
GO:0070936	protein K48-linked ubiquitination	81	7	4.14	0.11992	FBXO45, SKP2, TRIM31, PRKN, BTRC, MYCBP2, UBE2G1
GO:0009063	amino acid catabolic process	81	7	4.14	0.11992	ATP2B4, MCCC1, GPT, ADHFE1, ACADSB, HAL, HYKK
GO:0015914	phospholipid transport	81	7	4.14	0.11992	ABCA12, ATP10D, BLTP1, ATG9B, GLTP, PITPNM3, ATP8B1
GO:0034109	homotypic cell-cell adhesion	81	7	4.14	0.11992	PIK3CB, DSP, HSPB1, UBASH3B, PTPN6, TYRO3, CXADR
GO:0090630	activation of GTPase activity	81	7	4.14	0.11992	CCDC125, SLC27A4, TBC1D4, GRTP1, FOXJ1, APC2, TIAM1
GO:2000628	regulation of miRNA metabolic process	81	7	4.14	0.11992	EGR1, ESR1, XIST, MYC, NEAT1, BMPR1A, KLF5
GO:0071260	cellular response to mechanical stimulus	66	6	3.38	0.12047	IL1B, ITGA2, MAP3K1, CASP2, PLEC, MAP2K4
GO:0050830	defense response to Gram-positive bacterium	66	6	3.38	0.12047	PGLYRP3, PGLYRP4, IL1B, NLRP6, LYZ, RNASE7
GO:0055017	cardiac muscle tissue growth	66	6	3.38	0.12047	TP73, PIM1, NOTCH1, BMPR1A, FGFR2, MAP2K4
GO:0030072	peptide hormone secretion	177	13	9.05	0.12083	IL1B, ABCA12, PAX8, HADH, EFNA5, PRKN, SIDT2, FOXO1, SMPD3, PRKCB, FFAR2, MIDN, TIAM1
GO:0000305	response to oxygen radical	24	3	1.23	0.12175	NFE2L2, BMP7, PRDX2
GO:0035767	endothelial cell chemotaxis	24	3	1.23	0.12175	HSPB1, EGR3, NOTCH1
GO:0003272	endocardial cushion formation	24	3	1.23	0.12175	NOTCH1, BMPR1A, BMP7
GO:0060669	embryonic placenta morphogenesis	24	3	1.23	0.12175	GRHL2, FGFR2, BMP7
GO:0034453	microtubule anchoring	24	3	1.23	0.12175	CCDC120, BICD2, CCDC187
GO:0150146	cell junction disassembly	24	3	1.23	0.12175	EPHA4, CX3CR1, ARF6
GO:0098901	regulation of cardiac muscle cell action potential	24	3	1.23	0.12175	DSP, AKAP9, CXADR
GO:0090659	walking behavior	24	3	1.23	0.12175	EPHA4, OXR1, EFNB3
GO:0071407	cellular response to organic cyclic compound	434	28	22.2	0.12181	GPR155, TIPARP, CASP6, PGRMC2, ITGA2, RNF14, SRD5A1, SKP2, EGR1, EFNA5, ADTRP, HSPA1A, HSPA1B, PRKN, ESR1, PIM1, GNAI1, AKAP9, EZH2, BTRC, LRP6, SP1, NR2C1, RORA, CIB2, NEDD4, RECQL5, AXIN2
GO:0072160	nephron tubule epithelial cell differentiation	12	2	0.61	0.12284	PAX8, CD24
GO:0048548	regulation of pinocytosis	12	2	0.61	0.12284	APPL1, APPL2
GO:0051354	negative regulation of oxidoreductase activity	12	2	0.61	0.12284	ATP2B4, PRKN
GO:0035729	cellular response to hepatocyte growth factor stimulus	12	2	0.61	0.12284	APPL1, APPL2
GO:0007100	mitotic centrosome separation	12	2	0.61	0.12284	CEP85, KIF11
GO:0106057	negative regulation of calcineurin-mediated signaling	12	2	0.61	0.12284	ATP2B4, FHL2
GO:0003157	endocardium development	12	2	0.61	0.12284	NOTCH1, OVOL2
GO:0034031	ribonucleoside bisphosphate catabolic process	12	2	0.61	0.12284	SUCLG2, VNN1
GO:0034034	purine nucleoside bisphosphate catabolic process	12	2	0.61	0.12284	SUCLG2, VNN1
GO:0051231	spindle elongation	12	2	0.61	0.12284	KIF11, RACGAP1
GO:0003222	ventricular trabecula myocardium morphogenesis	12	2	0.61	0.12284	NOTCH1, BMPR1A
GO:0071871	response to epinephrine	12	2	0.61	0.12284	ATP2B4, SRD5A1
GO:0042448	progesterone metabolic process	12	2	0.61	0.12284	SRD5A1, EGR1
GO:0043589	skin morphogenesis	12	2	0.61	0.12284	ITGA2, CDSN
GO:0051657	maintenance of organelle location	12	2	0.61	0.12284	ASPM, AKAP9
GO:0061029	eyelid development in camera-type eye	12	2	0.61	0.12284	GRHL3, TFAP2A
GO:0098734	macromolecule depalmitoylation	12	2	0.61	0.12284	LYPLAL1, ABHD17C
GO:0042762	regulation of sulfur metabolic process	12	2	0.61	0.12284	NFE2L2, SP1
GO:0098883	synapse pruning	12	2	0.61	0.12284	EPHA4, CX3CR1
GO:0046618	xenobiotic export from cell	12	2	0.61	0.12284	SLC22A18, RALBP1
GO:0046606	negative regulation of centrosome cycle	12	2	0.61	0.12284	KAT2B, CCNF
GO:0090435	protein localization to nuclear envelope	12	2	0.61	0.12284	LMNA, TOR1AIP2
GO:1901533	negative regulation of hematopoietic progenitor cell differentiation	12	2	0.61	0.12284	NFE2L2, NOTCH1
GO:1900029	positive regulation of ruffle assembly	12	2	0.61	0.12284	EPS8L2, EPS8L1
GO:1901678	iron coordination entity transport	12	2	0.61	0.12284	PGRMC2, SLC48A1
GO:0070278	extracellular matrix constituent secretion	12	2	0.61	0.12284	ADTRP, NOTCH1
GO:0010826	negative regulation of centrosome duplication	12	2	0.61	0.12284	KAT2B, CCNF
GO:0072074	kidney mesenchyme development	12	2	0.61	0.12284	MYC, BMP7
GO:0048385	regulation of retinoic acid receptor signaling pathway	12	2	0.61	0.12284	EZH2, NR2C1
GO:0021859	pyramidal neuron differentiation	12	2	0.61	0.12284	GBA1, FGFR2
GO:0032352	positive regulation of hormone metabolic process	12	2	0.61	0.12284	PAX8, EGR1
GO:0070885	negative regulation of calcineurin-NFAT signaling cascade	12	2	0.61	0.12284	ATP2B4, FHL2
GO:0033869	nucleoside bisphosphate catabolic process	12	2	0.61	0.12284	SUCLG2, VNN1
GO:0002921	negative regulation of humoral immune response	12	2	0.61	0.12284	PTPN6, FOXJ1
GO:0099150	regulation of postsynaptic specialization assembly	12	2	0.61	0.12284	CRIPT, SPTBN2
GO:0000422	autophagy of mitochondrion	97	8	4.96	0.12298	PINK1, GBA1, PRKN, ATG9B, MARK2, MAP1LC3B2, ATG2B, ULK2
GO:0042692	muscle cell differentiation	330	22	16.88	0.12302	BCL9, LMNA, ACADM, FHL2, SDC1, ASF1A, EZH2, ADGRB1, PLEC, NOTCH1, NRAP, NEBL, BMPR1A, PDCD4, FGFR2, KLF5, RORA, IRX3, MAP2K4, HDGFL2, TNNT1, CXADR
GO:0009611	response to wounding	465	35	23.78	0.12308	PAFAH2, PTPRF, GRHL3, EPHA4, NFE2L2, PUM2, PIK3CB, CLDN1, PROS1, CX3CR1, ITGA2, F12, ADTRP, DSP, HSPB1, CLDN4, PLEC, CHMP4C, AK3, KANK1, UBASH3B, NLRP6, SMPD1, INPP5F, CLEC7A, KRT1, PTPN6, TYRO3, PPL, MAP2K4, GRN, FLRT3, LRG1, PRDX2, CYP4F11
GO:0045944	positive regulation of transcription by RNA polymerase II	1029	61	52.63	0.12409	BCL9, ZBTB7B, GLIS1, GRHL3, TP73, GLMP, IL1B, PPP3R1, GRHL1, NFE2L2, PAX8, KAT2B, SMARCC1, ZNF717, TBL1XR1, EGR1, TFAP2A, TEAD3, PRKN, ESR1, DLX5, MACC1, ZNF107, CDK13, EGR3, GRHL2, NCOA2, KLF10, MYC, PBX3, NOTCH1, ZNF33B, LDB1, BMPR1A, FGFR2, LRP6, RARG, SP1, ATF7, KLF5, SOX21, FOXO1, ZNF770, MAP2K5, RORA, IRX3, MAF, ZFPM1, DLX3, THRA, FOXJ1, ZNF750, SS18, ZBTB7C, BMP7, TFAP2C, OVOL2, MAFB, ZNF9…
GO:0007204	positive regulation of cytosolic calcium ion concentration	113	9	5.78	0.12429	LPAR3, CX3CR1, CD24, ESR1, CACNA2D1, LRP6, NPTN, CIB2, LPAR2
GO:0072171	mesonephric tubule morphogenesis	52	5	2.66	0.12551	TACSTD2, PAX8, MYC, FMN1, WNT9B
GO:0002831	regulation of response to biotic stimulus	427	30	21.84	0.12645	LYPLAL1, S100A14, DCST1, IL1B, NFE2L2, PUM2, APPL1, ELMOD2, CASP6, HSPA1A, HSPA1B, TRIM31, RAET1G, ESR1, STMP1, SLC46A2, LRSAM1, NLRP6, TKFC, NLRP10, CLEC7A, APPL2, PTPN6, CLEC12B, TYRO3, GRN, PRDX2, FFAR2, KLK5, GRAMD4
GO:0060429	epithelium development	990	98	50.63	0.12687	GBA1, TMEM79, LCE2D, LCE2B, LCE2A, LCE1F, LCE1E, LCE1D, LCE1C, LCE5A, LCE1B, LCE1A, LCE6A, IVL, SPRR4, SPRR2D, SPRR2B, GRHL3, LCE2C, SPRR1A, TP73, TACSTD2, IL1B, ABCA12, PPP3R1, GRHL1, SDC1, EPHA4, PUM2, PAX8, CLDN1, CASP6, BLTP1, TMPRSS11F, ITGA2, HSD17B4, CD24, CDSN, TFAP2A, DSP, ESR1, AGR2, DLX5, DLX6, CLDN4, EZH2, ZNF800, GRHL2, ASAH1, PLEC, ESRP1, MYC, NRARP, NOTCH1, CYSRT1, TOLLIP, SIDT2, O…
GO:0120193	tight junction organization	67	6	3.43	0.12697	STRN, CLDN1, CLDN4, GRHL2, PLEC, PARD3
GO:0035567	non-canonical Wnt signaling pathway	67	6	3.43	0.12697	GRHL3, CELSR2, RYK, WNT9B, CELSR1, TIAM1
GO:0050790	regulation of catalytic activity	1178	69	60.25	0.12731	PINK1, GBA1, NVL, RALGPS2, CEP85, ATP2B4, IL1B, BOK, EPHA4, DUSP19, KAT2B, ALS2CL, RYK, EFNA5, CCDC125, FGFR4, CCNJL, CD24, PERP, HSPA1A, PRKN, ESR1, PKIB, HSPB1, CASP2, CLDN4, EZH2, GRHL2, MYC, FGD3, SLC27A4, CTSV, NOTCH1, UBASH3B, MARK2, SMPD1, BTRC, LDB1, PDCD4, FGFR2, LRP6, CLEC7A, WNK1, ERP29, TBC1D4, GRTP1, MAP2K5, TYRO3, BCL2L10, CCNF, UNC119, FOXJ1, GRN, ADAP2, KSR1, ARHGAP27, CARD14, AXI…
GO:0008206	bile acid metabolic process	38	4	1.94	0.12759	ABCD3, OSBPL6, FGFR4, ATP8B1
GO:0048701	embryonic cranial skeleton morphogenesis	38	4	1.94	0.12759	TFAP2A, GRHL2, FGFR2, WNT9B
GO:0014044	Schwann cell development	38	4	1.94	0.12759	PPP3R1, ADGRG6, PLEC, PARD3
GO:0071548	response to dexamethasone	38	4	1.94	0.12759	GBA1, CLDN1, SRD5A1, AXIN2
GO:0001895	retina homeostasis	38	4	1.94	0.12759	CLCN3, RDH12, CIB2, USH1G
GO:0016266	O-glycan processing	38	4	1.94	0.12759	GALNT5, XXYLT1, B3GNT4, B3GNT3
GO:0055010	ventricular cardiac muscle tissue morphogenesis	38	4	1.94	0.12759	DSP, NOTCH1, BMPR1A, FGFR2
GO:0040007	growth	758	46	38.77	0.1276	LPAR3, TBCE, ASPM, BCL9, SEMA4A, TP73, WDTC1, PUM2, RYK, TBL1XR1, RUFY3, BLTP1, WWC1, EFNA5, HSPA1A, HSPA1B, PRKN, ESR1, PIM1, AGR2, ZP3, EZH2, GRHL2, PLEC, NOTCH1, SPTBN2, LRP4, BMPR1A, SEMA4G, SGPL1, FGFR2, RARG, RASAL1, KLF5, MYCBP2, FMN1, MAP2K5, SMPD3, PRKCB, ULK2, MAP2K4, WNT3, PTK6, FLRT3, HDGFL2, TIAM1
GO:0010586	miRNA metabolic process	98	8	5.01	0.12831	AGO4, EGR1, ESR1, XIST, MYC, NEAT1, BMPR1A, KLF5
GO:0071466	cellular response to xenobiotic stimulus	130	10	6.65	0.12903	GSTM1, IL1B, UGT1A7, NFE2L2, BPHL, MYC, CYP2R1, GSTO2, RORA, RECQL5
GO:0140694	non-membrane-bounded organelle assembly	367	24	18.77	0.12932	ASPM, CCSAP, CEP85, FARP2, PUM2, KAT2B, CEP44, HSPA1A, HSPA1B, PLEC, CHMP4C, NRAP, NEBL, KIF11, RACGAP1, WNK1, TUBGCP3, HAUS4, SEPTIN1, GRB7, TPX2, TNNT1, RPSA2, CHEK2
GO:0022407	regulation of cell-cell adhesion	402	26	20.56	0.12944	ZBTB7B, CELSR2, IL1B, ABCA12, SMARCC1, EFNA5, CD24, CDSN, ADTRP, VNN1, ARID1B, ZP3, EGR3, NRARP, NOTCH1, UBASH3B, PAWR, PTPN6, WNK1, MAP2K5, EFNB3, FOXJ1, MINK1, SMARCD2, BMP7, PRDX2
GO:0043085	positive regulation of catalytic activity	742	45	37.95	0.13156	PINK1, NVL, RALGPS2, ATP2B4, IL1B, BOK, EPHA4, DUSP19, RYK, CCDC125, FGFR4, CD24, PERP, HSPA1A, ESR1, PKIB, CASP2, CLDN4, EZH2, GRHL2, MYC, SLC27A4, CTSV, MARK2, BTRC, FGFR2, CLEC7A, ERP29, TBC1D4, GRTP1, MAP2K5, TYRO3, BCL2L10, UNC119, FOXJ1, GRN, ARHGAP27, CARD14, AXIN2, RALBP1, TPX2, APC2, LPAR2, GRAMD4, TIAM1
GO:0060021	roof of mouth development	83	7	4.24	0.13163	TIPARP, TFAP2A, DLX5, DLX6, BMPR1A, SGPL1, WNT9B
GO:0014070	response to organic cyclic compound	706	43	36.11	0.13184	ABCD3, ADSS2, GBA1, BTG2, IL1B, SDC1, GPR155, TIPARP, CLDN1, CASP6, PGRMC2, ITGA2, RNF14, SRD5A1, SKP2, EGR1, EFNA5, ADTRP, HSPA1A, HSPA1B, PRKN, ESR1, PIM1, GNAI1, AKAP9, CLDN4, EZH2, CYBB, NCOA2, SMPD1, BTRC, LRP6, SP1, NR2C1, RORA, CIB2, NEDD4, PRKCB, RECQL5, AXIN2, DSG1, BMP7, TIAM1
GO:0030182	neuron differentiation	1112	71	56.87	0.13186	PTPRF, LPAR3, GBA1, TBCE, ASPM, SEMA4A, FOXO6, CELSR2, TP73, BTG2, STRN, FARP2, EPHA4, NFE2L2, PUM2, KAT2B, FBXO45, RYK, RUFY3, EMB, EFNA5, TDP2, PRKN, DLX5, EZH2, ANOS1, STAU2, ADGRB1, ESRP1, PBX3, CAMSAP1, NOTCH1, KANK1, RTN3, MARK2, NECTIN1, LRP4, LDB1, BMPR1A, PARD3, SEMA4G, INPP5F, FGFR2, LRP6, PPP1CC, WNK1, RASAL1, SOX21, MYCBP2, ARF6, NPTN, RORA, NEDD4, IRX3, ULK2, EFNB3, DLX3, MINK1, GRN,…
GO:0021952	central nervous system projection neuron axonogenesis	25	3	1.28	0.13339	EPHA4, FBXO45, MYCBP2
GO:0060351	cartilage development involved in endochondral bone morphogenesis	25	3	1.28	0.13339	RARG, SMPD3, AXIN2
GO:0042026	protein refolding	25	3	1.28	0.13339	HSPA1A, HSPA1B, HSPB1
GO:1905144	response to acetylcholine	25	3	1.28	0.13339	ATP2B4, GRK2, PRKCB
GO:0060603	mammary gland duct morphogenesis	25	3	1.28	0.13339	ESR1, BTRC, FGFR2
GO:0033032	regulation of myeloid cell apoptotic process	25	3	1.28	0.13339	PIK3CB, CLEC5A, THRA
GO:2000316	regulation of T-helper 17 type immune response	25	3	1.28	0.13339	ZBTB7B, NLRP10, CLEC7A
GO:0045742	positive regulation of epidermal growth factor receptor signaling pathway	25	3	1.28	0.13339	AGR2, AFAP1L2, PTK6
GO:0046209	nitric oxide metabolic process	68	6	3.48	0.13363	ATP2B4, IL1B, PIK3CB, CX3CR1, CLEC7A, RORA
GO:0043524	negative regulation of neuron apoptotic process	131	10	6.7	0.13372	PINK1, GBA1, BTG2, BOK, CX3CR1, PRKN, OXR1, TYRO3, MAP2K4, GRN
GO:0072089	stem cell proliferation	99	8	5.06	0.13376	GBA1, PIM1, NOTCH1, OVOL1, RARG, WNT3, AXIN2, OVOL2
GO:0033674	positive regulation of kinase activity	265	18	13.55	0.1344	PINK1, ATP2B4, IL1B, EPHA4, DUSP19, RYK, FGFR4, CD24, EZH2, MARK2, FGFR2, ERP29, MAP2K5, TYRO3, UNC119, CARD14, AXIN2, TPX2
GO:0099003	vesicle-mediated transport in synapse	181	13	9.26	0.13648	PPP3R1, FBXO45, PLD1, BLTP1, CLCN3, AP3S1, PRKN, STX11, UNC13B, SYT12, ARF6, PRKCB, PLD2
GO:0060412	ventricular septum morphogenesis	39	4	1.99	0.13677	NOTCH1, BMPR1A, FGFR2, ZFPM1
GO:0009066	aspartate family amino acid metabolic process	39	4	1.99	0.13677	ADSS2, NIT2, SLC25A13, ASPG
GO:0009620	response to fungus	39	4	1.99	0.13677	CX3CR1, NLRP10, CLEC7A, RNASE7
GO:0033173	calcineurin-NFAT signaling cascade	39	4	1.99	0.13677	ATP2B4, FHL2, PPP3R1, CLEC7A
GO:0009755	hormone-mediated signaling pathway	148	11	7.57	0.1369	APPL1, UCN2, PGRMC2, RNF14, SKP2, ESR1, RARG, APPL2, NR2C1, NEDD4, THRA
GO:0043523	regulation of neuron apoptotic process	198	14	10.13	0.13752	PINK1, GBA1, BTG2, BOK, CX3CR1, CASP6, EGR1, TFAP2A, PRKN, CASP2, OXR1, TYRO3, MAP2K4, GRN
GO:0042445	hormone metabolic process	170	16	8.69	0.13752	UGT1A7, CYP27C1, PAX8, TIPARP, SRD5A1, EGR1, HSD17B4, ESR1, AKR1B10, SDR16C5, DHCR7, SGPL1, SDR9C7, RDH16, RDH12, PCSK2
GO:0032101	regulation of response to external stimulus	883	55	45.16	0.13787	PTPRF, LYPLAL1, GBA1, S100A14, DCST1, SEMA4A, IL1B, IL37, EPHA4, NFE2L2, PUM2, APPL1, RYK, PROS1, CX3CR1, ELMOD2, CASP6, ITGA2, F12, ADTRP, HSPA1A, HSPA1B, TRIM31, RAET1G, ESR1, STMP1, ZP3, HSPB1, SLC46A2, NOTCH1, LRSAM1, UBASH3B, NLRP6, TKFC, NLRP10, NEAT1, PDCD4, SEMA4G, INPP5F, CLEC7A, KRT1, APPL2, PTPN6, WNK1, CLEC12B, MYCBP2, RORA, TYRO3, GRN, WNT3, PRDX2, FFAR2, KLK5, GRAMD4, TIAM1
GO:0051247	positive regulation of protein metabolic process	1056	62	54.01	0.13822	PINK1, GBA1, RASSF5, ATP2B4, IL1B, BOK, EPHA4, NFE2L2, DUSP19, TIPARP, PLD1, CX3CR1, FBXL5, ITGA2, SKP2, EGR1, EFNA5, FGFR4, F12, CD24, PERP, ADTRP, HSPA1A, HSPA1B, PRKN, CASP2, AKAP9, CLDN4, EZH2, CDCA2, MYC, CTSV, TOLLIP, TNKS1BP1, MARK2, SMPD1, LRP4, BTRC, LDB1, CLEC7A, PAWR, SP1, ERP29, FOXO1, MYCBP2, FANCM, NPTN, MAP2K5, BCL2L10, NEDD4, MAP2K4, UNC119, GRN, NSF, CARD14, AXIN2, RALBP1, PTK6, …
GO:0002218	activation of innate immune response	240	19	12.27	0.13857	LYPLAL1, S100A14, PUM2, APPL1, CASP6, HSPA1A, HSPA1B, TRIM31, ESR1, STMP1, SLC46A2, NLRP6, TKFC, NLRP10, CLEC7A, APPL2, TYRO3, FFAR2, GRAMD4
GO:0007389	pattern specification process	353	23	18.05	0.13898	GRHL3, CELSR2, BTG2, PGAP1, PAX8, PBX3, NRARP, NOTCH1, LRP4, LDB1, BMPR1A, FGFR2, LRP6, RARG, IRX3, FOXJ1, WNT3, AXIN2, BMP7, OVOL2, MAFB, APC2, ETS2
GO:0006006	glucose metabolic process	165	12	8.44	0.13911	ACADM, WDTC1, KAT2B, PGM2, PRKN, SDHAF3, SLC25A13, NCOA2, GPT, FOXO1, RORA, MIDN
GO:0003299	muscle hypertrophy in response to stress	20	5	1.02	0.13956	LMNA, ATP2B4, EZH2, INPP5F, FOXO1
GO:0014898	cardiac muscle hypertrophy in response to stress	20	5	1.02	0.13956	LMNA, ATP2B4, EZH2, INPP5F, FOXO1
GO:0014887	cardiac muscle adaptation	20	5	1.02	0.13956	LMNA, ATP2B4, EZH2, INPP5F, FOXO1
GO:0060740	prostate gland epithelium morphogenesis	21	5	1.07	0.13958	ESR1, NOTCH1, FGFR2, RARG, BMP7
GO:0022402	cell cycle process	1094	64	55.95	0.1402	AGO4, TBCE, ASPM, CCSAP, LMNA, CEP85, ATP2B4, IL1B, SEPTIN10, EXOC6B, PUM2, DYNC1LI1, KAT2B, SMARCC1, APPL1, KLHL18, BTC, CEP44, PTTG1, CETN3, SKP2, CCNJL, HSPA1A, HSPA1B, ARID1B, GNAI1, CASP2, EZH2, CDCA2, RMDN1, RRM2B, PLEC, CHMP4C, MYC, OVOL1, TOP6BL, KIF11, SLF2, RACGAP1, APPL2, BCL7A, PTPN6, WNK1, TUBGCP3, HAUS4, FANCM, SMPD3, CCNF, PRKCB, KIF22, SEPTIN1, RECQL5, UNC119, SMARCD2, ANKFN1, AXI…
GO:0050673	epithelial cell proliferation	371	24	18.97	0.14043	TACSTD2, PIK3CB, CLDN1, ESR1, DLX5, DLX6, EGR3, SLURP1, SDR16C5, MYC, NRARP, NOTCH1, SIDT2, OVOL1, NEAT1, BTRC, BMPR1A, FGFR2, SP1, CLEC12B, MAP2K5, GRN, OVOL2, LRG1
GO:0048678	response to axon injury	69	6	3.53	0.14046	PTPRF, EPHA4, PUM2, INPP5F, GRN, FLRT3
GO:2001057	reactive nitrogen species metabolic process	69	6	3.53	0.14046	ATP2B4, IL1B, PIK3CB, CX3CR1, CLEC7A, RORA
GO:0060009	Sertoli cell development	13	2	0.66	0.14046	SDC1, HSD17B4
GO:0010992	ubiquitin recycling	13	2	0.66	0.14046	PINK1, PRKN
GO:0048532	anatomical structure arrangement	13	2	0.66	0.14046	TFAP2A, BMPR1A
GO:0048681	negative regulation of axon regeneration	13	2	0.66	0.14046	EPHA4, INPP5F
GO:1903861	positive regulation of dendrite extension	13	2	0.66	0.14046	PRKN, RASAL1
GO:0007213	G protein-coupled acetylcholine receptor signaling pathway	13	2	0.66	0.14046	GRK2, PRKCB
GO:1901029	negative regulation of mitochondrial outer membrane permeabilization involved in apoptotic signaling pathway	13	2	0.66	0.14046	BOK, HSPA1A
GO:0014029	neural crest formation	13	2	0.66	0.14046	KLHL12, LRP6
GO:0003188	heart valve formation	13	2	0.66	0.14046	NOTCH1, ZFPM1
GO:0051299	centrosome separation	13	2	0.66	0.14046	CEP85, KIF11
GO:0060213	positive regulation of nuclear-transcribed mRNA poly(A) tail shortening	13	2	0.66	0.14046	BTG2, TNRC6B
GO:0035627	ceramide transport	13	2	0.66	0.14046	ABCA12, GLTP
GO:1905153	regulation of membrane invagination	13	2	0.66	0.14046	ITGA2, APPL2
GO:0017014	protein nitrosylation	13	2	0.66	0.14046	ATP2B4, OXR1
GO:0018119	peptidyl-cysteine S-nitrosylation	13	2	0.66	0.14046	ATP2B4, OXR1
GO:1905244	regulation of modification of synaptic structure	13	2	0.66	0.14046	EPHA4, TIAM1
GO:0006264	mitochondrial DNA replication	13	2	0.66	0.14046	RRM2B, MGME1
GO:0060572	morphogenesis of an epithelial bud	13	2	0.66	0.14046	FGFR2, BMP7
GO:0071639	positive regulation of monocyte chemotactic protein-1 production	13	2	0.66	0.14046	IL1B, CLEC7A
GO:2000318	positive regulation of T-helper 17 type immune response	13	2	0.66	0.14046	NLRP10, CLEC7A
GO:2000479	regulation of cAMP-dependent protein kinase activity	13	2	0.66	0.14046	ATP2B4, PKIB
GO:0098693	regulation of synaptic vesicle cycle	13	2	0.66	0.14046	PPP3R1, PLD1
GO:0070486	leukocyte aggregation	13	2	0.66	0.14046	IL1B, BMP7
GO:0002679	respiratory burst involved in defense response	13	2	0.66	0.14046	GRN, PRDX2
GO:0072393	microtubule anchoring at microtubule organizing center	13	2	0.66	0.14046	CCDC120, BICD2
GO:1900103	positive regulation of endoplasmic reticulum unfolded protein response	13	2	0.66	0.14046	BOK, AGR2
GO:0008298	intracellular mRNA localization	13	2	0.66	0.14046	PUM2, STAU2
GO:0060099	regulation of phagocytosis, engulfment	13	2	0.66	0.14046	ITGA2, APPL2
GO:1900272	negative regulation of long-term synaptic potentiation	13	2	0.66	0.14046	EPHA4, CX3CR1
GO:0002790	peptide secretion	182	13	9.31	0.14056	IL1B, ABCA12, PAX8, HADH, EFNA5, PRKN, SIDT2, FOXO1, SMPD3, PRKCB, FFAR2, MIDN, TIAM1
GO:0050922	negative regulation of chemotaxis	54	5	2.76	0.14095	SEMA4A, RYK, NOTCH1, SEMA4G, WNT3
GO:0060415	muscle tissue morphogenesis	54	5	2.76	0.14095	DSP, NOTCH1, BMPR1A, FGFR2, ZFPM1
GO:0043627	response to estrogen	54	5	2.76	0.14095	GBA1, SRD5A1, CD24, ESR1, SP1
GO:0061045	negative regulation of wound healing	54	5	2.76	0.14095	PROS1, F12, ADTRP, UBASH3B, KRT1
GO:0055002	striated muscle cell development	54	5	2.76	0.14095	SDC1, PLEC, NRAP, NEBL, TNNT1
GO:0051302	regulation of cell division	149	11	7.62	0.14145	ASPM, IL1B, KAT2B, BTC, MACC1, CHMP4C, MYC, FGFR2, RACGAP1, WNK1, WNT9B
GO:0042127	regulation of cell population proliferation	1354	78	69.25	0.14173	DHCR24, ASPM, LMNA, RASSF5, ZBTB7B, TP73, TACSTD2, FBXO2, BTG2, STRN, IL1B, BOK, EPHA4, KAT2B, SMARCC1, P3H2, DLEC1, CLDN1, RYK, CX3CR1, BTC, ITGA2, FABP6, WWC1, EGR1, FGFR4, CD24, HSPA1A, HSPA1B, TFAP2A, H2AC6, ESR1, PIM1, SKAP2, DLX5, DLX6, ZP3, EZH2, IL13RA1, EGR3, SLURP1, KLF10, ADGRB1, MYC, NRARP, NOTCH1, OVOL1, NEAT1, BMPR1A, PDCD4, FGFR2, CLEC7A, PAWR, RARG, APPL2, BCL7A, PTPN6, SP1, PPP1C…
GO:0022604	regulation of cell morphogenesis	216	15	11.05	0.14183	AGO4, SEMA4A, EPHA4, EFNA5, PRKN, CLDN4, STAU2, FGD3, CAMSAP1, KANK1, MARK2, RASAL1, ARPIN, PLXNB2, TIAM1
GO:0031400	negative regulation of protein modification process	372	24	19.03	0.14329	GBA1, CEP85, ATP2B4, IL1B, DUSP19, PTPN13, HSPA1A, HSPA1B, PRKN, PKIB, KLHL31, HSPB1, OXR1, ADGRB1, UBASH3B, SMPD1, PDCD4, PARD3, INPP5F, LRP6, PTPN6, WNK1, PTK6, ZNF675
GO:2001242	regulation of intrinsic apoptotic signaling pathway	166	12	8.49	0.14345	PINK1, BOK, NFE2L2, PIK3CB, HSPA1A, PRKN, VNN1, ARMC10, HSPB1, RRM2B, MYC, ERP29
GO:0045216	cell-cell junction organization	177	16	9.05	0.14407	STRN, IL1B, GRHL1, EPHA4, CLDN1, PERP, DSP, CLDN4, GRHL2, PLEC, NECTIN1, PARD3, IRX3, DSG1, TJP3, CXADR
GO:0014888	striated muscle adaptation	33	6	1.69	0.14416	LMNA, ATP2B4, EZH2, INPP5F, FOXO1, TNNT1
GO:0030947	regulation of vascular endothelial growth factor receptor signaling pathway	26	3	1.33	0.14538	IL1B, NEDD4, PRKCB
GO:0032878	regulation of establishment or maintenance of cell polarity	26	3	1.33	0.14538	RUFY3, KANK1, ANKFN1
GO:0038094	Fc-gamma receptor signaling pathway	26	3	1.33	0.14538	APPL1, APPL2, PLD2
GO:0032511	late endosome to vacuole transport via multivesicular body sorting pathway	26	3	1.33	0.14538	CHMP4C, VPS36, MVB12A
GO:0002052	positive regulation of neuroblast proliferation	26	3	1.33	0.14538	ASPM, CX3CR1, NOTCH1
GO:0034121	regulation of toll-like receptor signaling pathway	26	3	1.33	0.14538	ESR1, NLRP6, TYRO3
GO:0098868	bone growth	26	3	1.33	0.14538	FGFR2, RARG, SMPD3
GO:1901658	glycosyl compound catabolic process	26	3	1.33	0.14538	GBA1, GDA, DERA
GO:0036314	response to sterol	26	3	1.33	0.14538	GPR155, LRP6, RORA
GO:0072012	glomerulus vasculature development	26	3	1.33	0.14538	EGR1, NOTCH1, BMP7
GO:0071900	regulation of protein serine/threonine kinase activity	234	16	11.97	0.14552	GBA1, ATP2B4, IL1B, DUSP19, CCNJL, CD24, PKIB, EZH2, SMPD1, PDCD4, LRP6, ERP29, MAP2K5, CCNF, KSR1, ZNF675
GO:0030073	insulin secretion	150	11	7.67	0.14608	IL1B, ABCA12, HADH, EFNA5, PRKN, SIDT2, FOXO1, PRKCB, FFAR2, MIDN, TIAM1
GO:0032715	negative regulation of interleukin-6 production	40	4	2.05	0.14622	GBA1, IL37, PTPN6, FOXJ1
GO:0060711	labyrinthine layer development	40	4	2.05	0.14622	GRHL2, FGFR2, BMP7, OVOL2
GO:0006911	phagocytosis, engulfment	40	4	2.05	0.14622	CLCN3, ITGA2, ADGRB1, APPL2
GO:0070266	necroptotic process	40	4	2.05	0.14622	BOK, CASP6, PRKN, NLRP6
GO:0060627	regulation of vesicle-mediated transport	444	31	22.71	0.14636	RAB4A, PPP3R1, PGAP1, SDC1, DYNC1LI1, APPL1, PIK3CB, FBXO45, PLD1, ARFIP1, BMP2K, ITGA2, PRKN, ZP3, NOTCH1, LRSAM1, SYT12, SMPD1, ARHGAP1, INPP5F, CLEC7A, APPL2, TBC1D4, ARF6, SMPD3, PRKCB, SEPTIN1, UNC119, PLD2, USH1G, NSF
GO:0014032	neural crest cell development	70	6	3.58	0.14744	SEMA4A, KLHL12, BMPR1A, SEMA4G, BMP7, OVOL2
GO:0051781	positive regulation of cell division	70	6	3.58	0.14744	IL1B, BTC, MACC1, FGFR2, RACGAP1, WNK1
GO:0043648	dicarboxylic acid metabolic process	70	6	3.58	0.14744	ADSS2, NIT2, SUCLG2, SDHAF3, ADHFE1, HAL
GO:0050772	positive regulation of axonogenesis	70	6	3.58	0.14744	LPAR3, RUFY3, EFNA5, WNT3, PLXNB2, TIAM1
GO:0042982	amyloid precursor protein metabolic process	70	6	3.58	0.14744	DHCR24, EPHA4, NECAB1, RTN3, PAWR, SP1
GO:0032732	positive regulation of interleukin-1 production	55	5	2.81	0.14897	EGR1, STMP1, HSPB1, NLRP10, CLEC7A
GO:0035914	skeletal muscle cell differentiation	55	5	2.81	0.14897	BCL9, BTG2, EGR1, NOTCH1, KLF5
GO:0006767	water-soluble vitamin metabolic process	55	5	2.81	0.14897	ACP3, MCCC1, VNN1, GSTO2, SLC52A1
GO:0010975	regulation of neuron projection development	382	29	19.54	0.1496	PTPRF, LPAR3, SEMA4A, EPHA4, NFE2L2, PUM2, KAT2B, RYK, RUFY3, EFNA5, EZH2, STAU2, KANK1, MARK2, LRP4, SEMA4G, INPP5F, MYCBP2, ARF6, NPTN, NEDD4, ULK2, EFNB3, GRN, WNT3, BMP7, PTK6, PLXNB2, TIAM1
GO:0055001	muscle cell development	151	11	7.72	0.15079	LMNA, FHL2, SDC1, PLEC, NOTCH1, NRAP, NEBL, BMPR1A, MAP2K4, TNNT1, CXADR
GO:0031099	regeneration	151	11	7.72	0.15079	PTPRF, BCL9, EPHA4, PUM2, CLDN1, EZH2, NOTCH1, INPP5F, KLF5, GRN, HDGFL2
GO:0007498	mesoderm development	102	8	5.22	0.15079	ITGA2, OVOL1, BMPR1A, FGFR2, IRX3, WNT3, BMP7, ETS2
GO:0060419	heart growth	71	6	3.63	0.15458	TP73, PIM1, NOTCH1, BMPR1A, FGFR2, MAP2K4
GO:0007589	body fluid secretion	71	6	3.63	0.15458	ZBTB7B, CELSR2, AGR2, NLRP6, WNK1, ALOX12B
GO:1902105	regulation of leukocyte differentiation	271	18	13.86	0.15494	ZBTB7B, PGLYRP3, SMARCC1, VNN1, ARID1B, EGR3, KLF10, MYC, NRARP, SLC46A2, UBASH3B, PTPN6, ZFPM1, FOXJ1, SMARCD2, MAFB, ZNF675, PRDX2
GO:1902532	negative regulation of intracellular signal transduction	483	34	24.7	0.15565	PINK1, GBA1, ATP2B4, IL1B, FHL2, EPHA4, NFE2L2, DUSP19, VEPH1, PIK3CB, TRIM59, WWC1, CCDC125, HSPA1A, PRKN, ESR1, KLHL31, ARMC10, HSPB1, RRM2B, MYC, KANK1, NLRP6, FAM89B, SMPD1, PDCD4, PTPN6, C1QL4, RASAL1, FOXO1, RORA, BMP7, OVOL2, ZNF675
GO:0097720	calcineurin-mediated signaling	41	4	2.1	0.15591	ATP2B4, FHL2, PPP3R1, CLEC7A
GO:0035329	hippo signaling	41	4	2.1	0.15591	NUAK2, AMOTL2, WWC1, TEAD3
GO:0035307	positive regulation of protein dephosphorylation	41	4	2.1	0.15591	PINK1, GBA1, CDCA2, SMPD1
GO:0030316	osteoclast differentiation	87	7	4.45	0.15667	FARP2, GLO1, KLF10, UBASH3B, IREB2, MAFB, ZNF675
GO:0015844	monoamine transport	56	5	2.86	0.15717	PINK1, PRKN, SYT12, GRK2, PRKCB
GO:0003208	cardiac ventricle morphogenesis	56	5	2.86	0.15717	DSP, GRHL2, NOTCH1, BMPR1A, FGFR2
GO:0043525	positive regulation of neuron apoptotic process	56	5	2.86	0.15717	CASP6, TFAP2A, CASP2, MAP2K4, GRN
GO:0070830	bicellular tight junction assembly	56	5	2.86	0.15717	STRN, CLDN1, CLDN4, GRHL2, PARD3
GO:0060544	regulation of necroptotic process	27	3	1.38	0.15772	BOK, CASP6, PRKN
GO:1901186	positive regulation of ERBB signaling pathway	27	3	1.38	0.15772	AGR2, AFAP1L2, PTK6
GO:0090322	regulation of superoxide metabolic process	27	3	1.38	0.15772	NFE2L2, CLEC7A, BMP7
GO:0009595	detection of biotic stimulus	27	3	1.38	0.15772	PGLYRP3, PGLYRP4, CLEC7A
GO:0048333	mesodermal cell differentiation	27	3	1.38	0.15772	ITGA2, BMPR1A, FGFR2
GO:0001921	positive regulation of receptor recycling	14	2	0.72	0.15857	INPP5F, NSF
GO:0035234	ectopic germ cell programmed cell death	14	2	0.72	0.15857	IL1B, CASP2
GO:0006071	glycerol metabolic process	14	2	0.72	0.15857	COQ2, TKFC
GO:0035728	response to hepatocyte growth factor	14	2	0.72	0.15857	APPL1, APPL2
GO:1903543	positive regulation of exosomal secretion	14	2	0.72	0.15857	SDC1, SMPD3
GO:0051290	protein heterotetramerization	14	2	0.72	0.15857	CBR4, KRT1
GO:0060231	mesenchymal to epithelial transition	14	2	0.72	0.15857	PAX8, WNT9B
GO:0032933	SREBP signaling pathway	14	2	0.72	0.15857	ZBTB7B, SCAP
GO:0085020	protein K6-linked ubiquitination	14	2	0.72	0.15857	RNF14, PRKN
GO:0042159	lipoprotein catabolic process	14	2	0.72	0.15857	LYPLAL1, ABHD17C
GO:0060602	branch elongation of an epithelium	14	2	0.72	0.15857	ESR1, FGFR2
GO:0046520	sphingoid biosynthetic process	14	2	0.72	0.15857	GBA1, ASAH1
GO:0097396	response to interleukin-17	14	2	0.72	0.15857	IL1B, NOTCH1
GO:0097398	cellular response to interleukin-17	14	2	0.72	0.15857	IL1B, NOTCH1
GO:0046512	sphingosine biosynthetic process	14	2	0.72	0.15857	GBA1, ASAH1
GO:0045176	apical protein localization	14	2	0.72	0.15857	ATP8B1, CELSR1
GO:0016045	detection of bacterium	14	2	0.72	0.15857	PGLYRP3, PGLYRP4
GO:0002827	positive regulation of T-helper 1 type immune response	14	2	0.72	0.15857	IL1B, NLRP10
GO:0061323	cell proliferation involved in heart morphogenesis	14	2	0.72	0.15857	PIM1, NOTCH1
GO:0030213	hyaluronan biosynthetic process	14	2	0.72	0.15857	IL1B, SMPD3
GO:2000136	regulation of cell proliferation involved in heart morphogenesis	14	2	0.72	0.15857	PIM1, NOTCH1
GO:0034616	response to laminar fluid shear stress	14	2	0.72	0.15857	NFE2L2, MAP2K5
GO:0042983	amyloid precursor protein biosynthetic process	14	2	0.72	0.15857	NECAB1, PAWR
GO:0042984	regulation of amyloid precursor protein biosynthetic process	14	2	0.72	0.15857	NECAB1, PAWR
GO:0055003	cardiac myofibril assembly	14	2	0.72	0.15857	NRAP, NEBL
GO:0032488	Cdc42 protein signal transduction	14	2	0.72	0.15857	RHOV, RALBP1
GO:0070571	negative regulation of neuron projection regeneration	14	2	0.72	0.15857	EPHA4, INPP5F
GO:0006575	cellular modified amino acid metabolic process	153	11	7.83	0.16043	ACADM, GSTM1, PCYOX1, NFE2L2, PAX8, GLO1, VNN1, OPLAH, GSTO2, ABHD12B, CKB
GO:0090132	epithelium migration	290	19	14.83	0.16068	S100A2, SEMA4A, TACSTD2, ATP2B4, NFE2L2, PIK3CB, ITGA2, ADTRP, HSPB1, EGR3, GRHL2, ADGRB1, NOTCH1, KANK1, SP1, ARF6, MAP2K5, GRN, LRG1
GO:0051983	regulation of chromosome segregation	120	9	6.14	0.16097	PUM2, DYNC1LI1, KAT2B, SMARCC1, ARID1B, CDCA2, BCL7A, SMARCD2, SPC24
GO:0022411	cellular component disassembly	485	30	24.8	0.16157	PINK1, GBA1, CCSAP, BOK, EPHA4, SMARCC1, CX3CR1, RNF14, FGFR4, SKIC3, PRKN, ATG9B, CHMP4C, MYC, CTSV, MARK2, SPTBN2, MAP1LC3B2, WNK1, MTRF1, ATG2B, ARF6, PRKCB, ULK2, SMARCD2, NSF, TPX2, APC2, KLK5, PLIN3
GO:0035265	organ growth	137	10	7.01	0.16372	TP73, WWC1, ESR1, PIM1, NOTCH1, BMPR1A, FGFR2, RARG, SMPD3, MAP2K4
GO:0035239	tube morphogenesis	758	45	38.77	0.16467	GRHL3, SEMA4A, TACSTD2, ATP2B4, IL1B, PPP3R1, EPHA4, NFE2L2, PAX8, TIPARP, PIK3CB, AMOTL2, CX3CR1, ADTRP, ESR1, AGR2, HSPB1, CYBB, EGR3, GRHL2, ADGRB1, MYC, NRARP, NOTCH1, BTRC, BMPR1A, SGPL1, FGFR2, RARG, KRT1, SP1, WNK1, KLF5, FMN1, MAP2K5, RORA, IRX3, PRKCB, GRN, WNT9B, BMP7, OVOL2, LRG1, CELSR1, PLXNB2
GO:0048644	muscle organ morphogenesis	57	5	2.92	0.16555	DSP, NOTCH1, BMPR1A, FGFR2, ZFPM1
GO:0046626	regulation of insulin receptor signaling pathway	57	5	2.92	0.16555	ZBTB7B, IL1B, SLC27A4, KANK1, PRKCB
GO:0002711	positive regulation of T cell mediated immunity	57	5	2.92	0.16555	CD1E, IL1B, STX7, RAET1G, ZP3
GO:0039532	negative regulation of cytoplasmic pattern recognition receptor signaling pathway	42	4	2.15	0.16583	LYPLAL1, TRIM31, TKFC, GRAMD4
GO:0061178	regulation of insulin secretion involved in cellular response to glucose stimulus	42	4	2.15	0.16583	ABCA12, EFNA5, SIDT2, TIAM1
GO:0030517	negative regulation of axon extension	42	4	2.15	0.16583	SEMA4A, RYK, SEMA4G, WNT3
GO:0061844	antimicrobial humoral immune response mediated by antimicrobial peptide	42	4	2.15	0.16583	PGLYRP3, PGLYRP4, RNASE7, KLK5
GO:0031349	positive regulation of defense response	388	27	19.84	0.16585	LYPLAL1, S100A14, IL1B, PUM2, APPL1, CASP6, HSPA1A, HSPA1B, TRIM31, RAET1G, ESR1, STMP1, ZP3, SLC46A2, LRSAM1, NLRP6, TKFC, NLRP10, NEAT1, PDCD4, CLEC7A, APPL2, TYRO3, GRN, FFAR2, KLK5, GRAMD4
GO:0010564	regulation of cell cycle process	631	38	32.27	0.16588	CCSAP, CEP85, ATP2B4, IL1B, PUM2, DYNC1LI1, KAT2B, SMARCC1, APPL1, KLHL18, BTC, HSPA1A, HSPA1B, ARID1B, GNAI1, CASP2, EZH2, CDCA2, RRM2B, CHMP4C, MYC, OVOL1, KIF11, SLF2, RACGAP1, APPL2, BCL7A, PTPN6, WNK1, SMPD3, CCNF, SMARCD2, AXIN2, BMP7, TPX2, SPC24, CHEK2, GNB1L
GO:0051493	regulation of cytoskeleton organization	469	29	23.99	0.16688	CCSAP, GRHL3, TACSTD2, KAT2B, ARFIP1, EFNA5, HSPA1A, HSPA1B, PRKN, GNAI1, AKAP9, STAU2, CHMP4C, CAMSAP1, KANK1, BICD2, MARK2, SSH3, SPTBN2, MYCBP2, HAUS4, ARF6, FMN1, ARPIN, CCNF, TPX2, APC2, EML2, CELSR1
GO:0030217	T cell differentiation	257	17	13.14	0.16728	GBA1, ZBTB7B, SEMA4A, IL1B, SMARCC1, EGR1, VNN1, ARID1B, EGR3, NRARP, SLC46A2, RORA, ZFPM1, FOXJ1, SMARCD2, MAFB, PRDX2
GO:0090130	tissue migration	292	19	14.93	0.1678	S100A2, SEMA4A, TACSTD2, ATP2B4, NFE2L2, PIK3CB, ITGA2, ADTRP, HSPB1, EGR3, GRHL2, ADGRB1, NOTCH1, KANK1, SP1, ARF6, MAP2K5, GRN, LRG1
GO:0050000	chromosome localization	105	8	5.37	0.16881	LMNA, KAT2B, RMDN1, CHMP4C, RACGAP1, KIF22, SEPTIN1, SPC24
GO:0034219	carbohydrate transmembrane transport	105	8	5.37	0.16881	IL1B, NFE2L2, APPL1, TMEM144, SLC27A4, APPL2, PRKCB, SLC5A1
GO:0001932	regulation of protein phosphorylation	760	45	38.87	0.16913	PINK1, GBA1, CEP85, ATP2B4, IL1B, EPHA4, DUSP19, CX3CR1, PTPN13, EFNA5, CCNJL, CD24, ADTRP, PRKN, PKIB, KLHL31, HSPB1, AKAP9, EZH2, UBASH3B, TNKS1BP1, MARK2, SMPD1, LRP4, PDCD4, PARD3, INPP5F, LRP6, PTPN6, ERP29, NPTN, MAP2K5, SMPD3, CCNF, MAP2K4, UNC119, KSR1, WNT9B, CARD14, AXIN2, RALBP1, PTK6, TPX2, ZNF675, PLXNB2
GO:0033077	T cell differentiation in thymus	73	6	3.73	0.1693	GBA1, IL1B, VNN1, EGR3, FOXJ1, MAFB
GO:0009791	post-embryonic development	73	6	3.73	0.1693	TBCE, ACADM, TIPARP, SGPL1, FGFR2, IREB2
GO:0061337	cardiac conduction	73	6	3.73	0.1693	ATP2B4, DSP, AKAP9, CACNA2D1, IRX3, CXADR
GO:0071396	cellular response to lipid	488	30	24.96	0.16984	IL1B, GPR155, IL37, CLDN1, CX3CR1, PGRMC2, ITGA2, RNF14, SRD5A1, SKP2, EFNA5, ADTRP, HSPA1A, HSPA1B, ESR1, PIM1, GNAI1, PDCD4, FGFR2, LRP6, RARG, NR2C1, RORA, NEDD4, WNT9B, WNT3, AXIN2, PTK6, PRDX2, FFAR2
GO:0014020	primary neural tube formation	89	7	4.55	0.16995	GRHL3, GRHL2, RARG, BMP7, OVOL2, CELSR1, PLXNB2
GO:1902656	calcium ion import into cytosol	28	3	1.43	0.17036	ATP2B4, PPP3R1, CACNA2D1
GO:0098703	calcium ion import across plasma membrane	28	3	1.43	0.17036	ATP2B4, PPP3R1, CACNA2D1
GO:0006699	bile acid biosynthetic process	28	3	1.43	0.17036	ABCD3, OSBPL6, FGFR4
GO:0048048	embryonic eye morphogenesis	28	3	1.43	0.17036	TFAP2A, RARG, BMP7
GO:0061440	kidney vasculature development	28	3	1.43	0.17036	EGR1, NOTCH1, BMP7
GO:0061437	renal system vasculature development	28	3	1.43	0.17036	EGR1, NOTCH1, BMP7
GO:0045671	negative regulation of osteoclast differentiation	28	3	1.43	0.17036	UBASH3B, MAFB, ZNF675
GO:0007034	vacuolar transport	155	11	7.93	0.17037	PINK1, HOOK1, AP3S1, HSPA1A, PRKN, HGSNAT, CHMP4C, VPS36, NEDD4, GRN, MVB12A
GO:0007163	establishment or maintenance of cell polarity	206	14	10.54	0.17047	LMNA, AMOTL2, RUFY3, WWC1, KANK1, MARK2, FAM89B, PARD3, ARF6, RHOV, FOXJ1, ANKFN1, PARD6G, SIPA1L3
GO:0048871	multicellular organismal-level homeostasis	670	40	34.27	0.17222	GBA1, ZBTB7B, IL1B, ABCA12, PIK3CB, CLDN1, CX3CR1, TBL1XR1, OCIAD2, FBXL5, ELOVL6, HADH, CLCN3, LNPEP, EGR1, HSPA1A, HSPA1B, SLC25A40, EZH2, SLC46A2, NOTCH1, UBASH3B, NLRP6, LDB1, RACGAP1, APPL2, FOXO1, RDH12, IREB2, CIB2, TLE3, IRX3, ZFPM1, THRA, USH1G, MAFB, TJP3, ZNF675, PRDX2, CXADR
GO:1901875	positive regulation of post-translational protein modification	122	9	6.24	0.17231	PINK1, RASSF5, SKP2, EGR1, PRKN, TOLLIP, BTRC, MYCBP2, FANCM
GO:0007041	lysosomal transport	122	9	6.24	0.17231	PINK1, HOOK1, HSPA1A, PRKN, HGSNAT, CHMP4C, NEDD4, GRN, MVB12A
GO:0010657	muscle cell apoptotic process	67	9	3.43	0.17354	NFE2L2, PAX8, ESR1, PDCD4, LRP6, FOXO1, MAP2K5, MAP2K4, BMP7
GO:0042246	tissue regeneration	58	5	2.97	0.17411	BCL9, EZH2, NOTCH1, KLF5, HDGFL2
GO:0045661	regulation of myoblast differentiation	58	5	2.97	0.17411	SMARCC1, ARID1B, MBNL3, NOTCH1, SMARCD2
GO:0008610	lipid biosynthetic process	599	43	30.64	0.17474	DHCR24, ABCD3, GBA1, PIGV, PIGC, PIK3C2B, WDTC1, GSTM1, IL1B, OSBPL6, PGAP1, KAT2B, HACD2, PIK3CB, PIGX, PLD1, SCAP, ELOVL6, COQ2, CBR4, SRD5A1, EGR1, FGFR4, ELOVL4, ASAH1, TMEM68, RAB38, PGAP2, CYB5R2, DHCR7, SMPD1, CYP2R1, INPP5F, GLTP, PIK3C2G, CERS3, PITPNM3, ALOX12B, PLD2, FADS6, MPPE1, CERS4, TECR
GO:0010817	regulation of hormone levels	388	28	19.84	0.17583	IL1B, ABCA12, UGT1A7, CYP27C1, PAX8, TIPARP, HADH, SRD5A1, EGR1, EFNA5, HSD17B4, PRKN, ESR1, AKR1B10, SDR16C5, SIDT2, DHCR7, SGPL1, SDR9C7, RDH16, FOXO1, RDH12, SMPD3, PRKCB, PCSK2, FFAR2, MIDN, TIAM1
GO:0051972	regulation of telomerase activity	43	4	2.2	0.17597	NVL, PKIB, GRHL2, MYC
GO:0050873	brown fat cell differentiation	43	4	2.2	0.17597	ZBTB7B, PIM1, BMP7, LRG1
GO:0060512	prostate gland morphogenesis	23	5	1.18	0.17602	ESR1, NOTCH1, FGFR2, RARG, BMP7
GO:0072330	monocarboxylic acid biosynthetic process	169	15	8.64	0.17656	ABCD3, WDTC1, GSTM1, IL1B, OSBPL6, KAT2B, HACD2, SCAP, ELOVL6, CBR4, FGFR4, ELOVL4, ALOX12B, FADS6, TECR
GO:0006094	gluconeogenesis	74	6	3.78	0.17688	ACADM, KAT2B, SDHAF3, SLC25A13, GPT, FOXO1
GO:0043406	positive regulation of MAP kinase activity	74	6	3.78	0.17688	IL1B, DUSP19, CD24, EZH2, ERP29, MAP2K5
GO:2000027	regulation of animal organ morphogenesis	74	6	3.78	0.17688	GRHL3, TACSTD2, PAX8, BMPR1A, PRKCB, BMP7
GO:2000736	regulation of stem cell differentiation	74	6	3.78	0.17688	TACSTD2, NFE2L2, EZH2, CDK13, NOTCH1, WNT3
GO:0007379	segment specification	15	2	0.77	0.17708	IRX3, MAFB
GO:0032897	negative regulation of viral transcription	15	2	0.77	0.17708	TRIM31, TRIM13
GO:0038065	collagen-activated signaling pathway	15	2	0.77	0.17708	ITGA2, UBASH3B
GO:0071397	cellular response to cholesterol	15	2	0.77	0.17708	GPR155, LRP6
GO:0060307	regulation of ventricular cardiac muscle cell membrane repolarization	15	2	0.77	0.17708	AKAP9, CACNA2D1
[truncated: 7,413 more rows]

[truncated: 6 more sheets: GOTerms_BP_IL4_IL13_common_up, GOTerms_BPIL4_IL13_common_down, GOTerms_BP_IL4_alone_up, GOTerms_BP_IL4_alone_down, GOTerms_BP_IL13_alone_up, GOTerms_BP_IL13_alone_down]
