# Supplementary material for: Distinct Roles of IL‐4, IL‐13, and IL‐22 in Human Skin Barrier Dysfunction and Atopic Dermatitis
Source: Allergy. 2025 Sep 23;81(2):480–97. doi: 10.1111/all.70060 (PMC12862561; doi:10.1111/all.70060)
Supplement: Supplementary file 1 — Data S1: all70060‐sup‐0001‐DataS1.zip. [file ALL-81-480-s001.zip › old/Supplementary_Table3.xlsx]

## Sheet: DEGs_IL22_vs_CTRL_QLFTest
	Symbol	logFC	logCPM	F	PValue	FDR
ENSG00000203782	LORICRIN	-3.2177	7.55628	89.8216	1.06041e-08	0.00016518
ENSG00000197249	SERPINA1	2.21445	3.4413	65.0976	9.6469e-08	0.000685476
ENSG00000169994	MYO7B	-2.08181	2.06562	55.5407	3.12565e-07	0.000685476
ENSG00000167769	ACER1	-1.61586	4.58391	55.4947	3.2111e-07	0.000685476
ENSG00000204614	TRIM40	4.07285	-0.630171	44.9591	3.32752e-07	0.000685476
ENSG00000172867	KRT2	-1.94217	9.67164	56.7147	3.33371e-07	0.000685476
ENSG00000064886	CHI3L2	1.45225	7.98965	54.699	3.80696e-07	0.000685476
ENSG00000119457	SLC46A2	-3.09175	2.7801	54.2164	3.98112e-07	0.000685476
ENSG00000143520	FLG2	-4.57893	8.19811	56.2887	4.09903e-07	0.000685476
ENSG00000159450	TCHH	2.17532	2.02536	52.9891	4.40057e-07	0.000685476
ENSG00000272636	DOC2B	0.99444	7.32547	50.6144	6.15032e-07	0.000729495
ENSG00000131969	ABHD12B	-1.46078	3.7385	50.564	6.20177e-07	0.000729495
ENSG00000062038	CDH3	0.945274	9.03215	50.2573	6.48008e-07	0.000729495
ENSG00000173239	LIPM	-2.98702	1.31666	49.491	6.55642e-07	0.000729495
ENSG00000185386	MAPK11	0.968354	6.23899	46.8148	1.08755e-06	0.000993832
ENSG00000166220	TBATA	-3.08026	-0.674987	41.0145	1.11671e-06	0.000993832
ENSG00000171711	DEFB4A	3.56154	2.10009	46.5573	1.14253e-06	0.000993832
ENSG00000008516	MMP25	1.76742	4.19533	46.7551	1.18089e-06	0.000993832
ENSG00000143799	PARP1	0.794441	6.3718	45.98	1.23811e-06	0.000993832
ENSG00000214376	VSTM5	2.39024	1.16653	45.9027	1.30851e-06	0.000993832
ENSG00000197084	LCE1C	-1.53703	7.52626	46.5447	1.33983e-06	0.000993832
ENSG00000125571	IL37	-1.62354	5.43829	45.3641	1.56174e-06	0.00105925
ENSG00000132677	RHBG	-1.7744	2.54637	44.5428	1.56401e-06	0.00105925
ENSG00000143631	FLG	-3.30719	7.54413	45.6109	1.81152e-06	0.00117575
ENSG00000186226	LCE1E	-2.19788	3.12858	43.2291	2.03358e-06	0.00123347
ENSG00000021355	SERPINB1	1.64121	7.91437	43.8128	2.09957e-06	0.00123347
ENSG00000110675	ELMOD1	-2.36198	3.72593	43.6002	2.13801e-06	0.00123347
ENSG00000167968	DNASE1L2	-2.74388	3.08398	43.2081	2.22677e-06	0.0012388
ENSG00000100997	ABHD12	-0.530907	5.26832	41.6175	2.50861e-06	0.00134747
ENSG00000149809	TM7SF2	-1.22096	5.61825	41.6191	2.60165e-06	0.00135086
ENSG00000138074	SLC5A6	0.684766	5.91071	40.5767	2.99123e-06	0.00150304
ENSG00000119714	GPR68	1.32694	6.33782	40.5752	3.29236e-06	0.00157238
ENSG00000167889	MGAT5B	2.44117	1.07347	40.0814	3.33111e-06	0.00157238
ENSG00000160862	AZGP1	-1.44666	6.76359	39.2303	4.38084e-06	0.00200707
ENSG00000204538	PSORS1C2	-1.92806	4.93298	38.8028	4.81777e-06	0.00211311
ENSG00000126262	FFAR2	1.69752	2.17172	37.8278	4.88362e-06	0.00211311
ENSG00000178372	CALML5	-1.77816	7.71643	38.1151	5.56413e-06	0.00233597
ENSG00000112559	MDFI	0.754138	6.54737	36.9169	5.69858e-06	0.00233597
ENSG00000126561	STAT5A	0.872176	6.09619	36.4691	6.1841e-06	0.00240715
ENSG00000103811	CTSH	-0.98008	5.86674	36.2908	6.39028e-06	0.00240715
ENSG00000196734	LCE1B	-1.73016	6.93028	36.9763	6.75362e-06	0.00240715
ENSG00000130768	SMPDL3B	1.23445	1.53359	35.6669	7.30408e-06	0.00240715
ENSG00000108839	ALOX12	-1.19265	2.13369	35.5375	7.37098e-06	0.00240715
ENSG00000172155	LCE1D	-1.62466	3.94796	37.0449	7.41069e-06	0.00240715
ENSG00000164040	PGRMC2	-0.476983	6.83541	35.4546	7.46135e-06	0.00240715
ENSG00000172201	ID4	-1.0914	4.95956	35.4518	7.50342e-06	0.00240715
ENSG00000177051	FBXO46	0.791165	6.19176	35.303	7.67597e-06	0.00240715
ENSG00000196136	SERPINA3	2.34859	0.130093	34.4871	7.75991e-06	0.00240715
ENSG00000273604	EPOP	1.43089	5.91181	35.9792	7.76029e-06	0.00240715
ENSG00000171943	SRGAP2C	-0.98073	2.31814	35.1749	7.87649e-06	0.00240715
ENSG00000167768	KRT1	-2.13776	12.194	36.3511	7.93714e-06	0.00240715
ENSG00000130475	FCHO1	-1.45524	4.17457	35.2985	8.03568e-06	0.00240715
ENSG00000172005	MAL	1.59066	2.08574	34.818	8.45826e-06	0.00248593
ENSG00000166979	EVA1C	0.970055	5.76792	34.5732	8.80886e-06	0.00253681
ENSG00000175048	ZDHHC14	0.744776	3.86882	34.4868	8.95708e-06	0.00253681
ENSG00000255774	LINC02747	-1.72914	0.866877	33.9403	1.01907e-05	0.00283466
ENSG00000196542	SPTSSB	-1.53224	4.26248	33.8188	1.10252e-05	0.0029678
ENSG00000170745	KCNS3	0.800076	4.66516	33.3936	1.10504e-05	0.0029678
ENSG00000155918	RAET1L	1.20398	4.0569	33.3056	1.12421e-05	0.0029681
ENSG00000148840	PPRC1	0.583433	6.32875	32.4156	1.33844e-05	0.00344497
ENSG00000140332	TLE3	0.577726	7.77613	32.3757	1.34906e-05	0.00344497
ENSG00000141076	UTP4	0.509351	5.66733	32.2359	1.38704e-05	0.00348482
ENSG00000196557	CACNA1H	-1.52125	5.70384	32.8262	1.4103e-05	0.00348702
ENSG00000143179	UCK2	0.544406	5.91621	32.0643	1.4352e-05	0.00349314
ENSG00000099308	MAST3	-0.860108	3.64789	31.6666	1.5547e-05	0.00372577
ENSG00000179869	ABCA13	-3.93963	-0.783963	26.0853	1.66834e-05	0.00393753
ENSG00000185499	MUC1	0.996717	6.4118	31.2373	1.74083e-05	0.00404731
ENSG00000166869	CHP2	-1.50077	4.81258	31.4028	1.84594e-05	0.00422855
ENSG00000161944	ASGR2	-1.43513	1.57164	30.651	1.92859e-05	0.00429084
ENSG00000091428	RAPGEF4	-0.775825	3.38379	30.5984	1.9317e-05	0.00429084
ENSG00000110723	EXPH5	-1.04806	4.4686	30.4922	1.97368e-05	0.00429084
ENSG00000072110	ACTN1	0.528996	9.19943	30.303	2.05187e-05	0.00429084
ENSG00000154914	USP43	0.818431	2.94351	30.2875	2.05991e-05	0.00429084
ENSG00000105246	EBI3	2.30342	0.72445	30.4291	2.08137e-05	0.00429084
ENSG00000070808	CAMK2A	2.24648	0.412237	30.4198	2.08859e-05	0.00429084
ENSG00000203786	KPRP	-1.19622	8.73707	30.7177	2.0935e-05	0.00429084
ENSG00000174808	BTC	-2.6873	1.61405	30.235	2.12565e-05	0.00430016
ENSG00000198854	KPLCE	-1.067	8.32763	30.2357	2.20084e-05	0.00439519
ENSG00000110697	PITPNM1	0.540282	6.68912	29.8783	2.24094e-05	0.00440865
ENSG00000198948	MFAP3L	-1.18548	2.89159	29.7592	2.2996e-05	0.00440865
ENSG00000118520	ARG1	-2.33544	3.45685	30.4126	2.30239e-05	0.00440865
ENSG00000184459	BPIFC	-2.08455	3.87982	30.3463	2.32079e-05	0.00440865
ENSG00000204866	IGFL2	-1.58119	1.85107	29.6247	2.37692e-05	0.00446087
ENSG00000162777	DENND2D	0.838283	6.05117	29.5046	2.42321e-05	0.00449362
ENSG00000197953	AADACL2	-1.54688	4.91638	29.7226	2.62046e-05	0.00475694
ENSG00000106351	AGFG2	-0.921847	5.21819	29.1232	2.62629e-05	0.00475694
ENSG00000167653	PSCA	-1.31125	2.26104	29.137	2.69097e-05	0.00481808
ENSG00000205436	EXOC3L4	3.30828	0.55388	27.8222	2.76516e-05	0.00489464
ENSG00000137878	GCOM1	-1.34458	2.62756	28.7994	2.81722e-05	0.00493077
ENSG00000136155	SCEL	-2.04005	6.66341	29.3438	3.02293e-05	0.0051849
ENSG00000025708	TYMP	0.981149	7.70151	28.6207	3.02899e-05	0.0051849
ENSG00000235942	LCE6A	-1.32466	5.6775	28.6249	3.25169e-05	0.00550561
ENSG00000186207	LCE5A	-2.3279	5.25374	28.8726	3.34298e-05	0.00559931
ENSG00000172164	SNTB1	-1.73974	1.91307	27.8826	3.44563e-05	0.00570985
ENSG00000204421	LY6G6C	-1.12099	7.088	28.0409	3.58846e-05	0.00584255
ENSG00000134339	SAA2	3.72445	2.21678	28.5729	3.6256e-05	0.00584255
ENSG00000172296	SPTLC3	-1.45036	3.494	27.7249	3.65047e-05	0.00584255
ENSG00000206073	SERPINB4	1.98459	9.90549	28.4227	3.67574e-05	0.00584255
ENSG00000261609	GAN	-1.11529	5.78681	27.5854	3.89034e-05	0.0061212
ENSG00000182261	NLRP10	-1.40732	3.38654	27.3189	3.94421e-05	0.00614389
ENSG00000182489	XKRX	-1.28739	2.2244	27.2051	3.98773e-05	0.00615019
ENSG00000116521	SCAMP3	0.521462	6.53016	27.0129	4.14835e-05	0.00633518
ENSG00000121064	SCPEP1	-0.856164	4.97609	26.9288	4.22678e-05	0.00639229
ENSG00000165125	TRPV6	-1.67149	1.65259	26.8325	4.34165e-05	0.00648034
ENSG00000223764	LINC02593	-1.65067	0.284454	26.6964	4.36821e-05	0.00648034
ENSG00000184588	PDE4B	1.44779	4.46743	27.0046	4.56179e-05	0.00670369
ENSG00000069667	RORA	-1.05347	6.20058	26.4951	4.93144e-05	0.00712282
ENSG00000083799	CYLD	1.31798	6.33863	26.7337	4.93846e-05	0.00712282
ENSG00000070601	FRMPD1	-1.70105	1.60077	25.9951	5.0514e-05	0.00712937
ENSG00000196510	ANAPC7	0.427988	5.87252	26.1139	5.07336e-05	0.00712937
ENSG00000143257	NR1I3	-1.53805	-0.0400752	25.9182	5.08031e-05	0.00712937
ENSG00000120217	CD274	2.23724	2.90292	26.4997	5.14442e-05	0.00714641
ENSG00000115758	ODC1	1.14315	5.73908	26.3587	5.18421e-05	0.00714641
ENSG00000171532	NEUROD2	-2.4755	-0.370207	23.6416	5.31587e-05	0.00726362
ENSG00000138279	ANXA7	0.379336	6.87606	25.7758	5.47824e-05	0.00742039
ENSG00000138772	ANXA3	1.35367	5.64074	26.171	5.57752e-05	0.00746485
ENSG00000169230	PRELID1	0.508521	5.78689	25.674	5.6069e-05	0.00746485
ENSG00000188186	LAMTOR4	-0.67806	6.22123	25.5925	5.71239e-05	0.00754085
ENSG00000161921	CXCL16	0.734013	6.4927	25.489	5.84956e-05	0.00765703
ENSG00000159958	TNFRSF13C	-1.4779	1.3905	25.4493	5.96074e-05	0.00773754
ENSG00000147689	FAM83A	1.18105	6.71531	25.7349	6.0837e-05	0.00779117
ENSG00000148346	LCN2	1.66611	5.98235	25.9703	6.12111e-05	0.00779117
ENSG00000148343	MIGA2	-0.426784	5.44121	25.2699	6.15211e-05	0.00779117
ENSG00000084444	FAM234B	-0.552715	3.65353	25.0882	6.41762e-05	0.00805087
ENSG00000104998	IL27RA	0.859699	5.35072	25.0584	6.46054e-05	0.00805087
ENSG00000185215	TNFAIP2	3.16654	9.06959	25.7366	6.61203e-05	0.00817425
ENSG00000168461	RAB31	0.657343	5.8455	24.8494	6.78163e-05	0.00831791
ENSG00000143412	ANXA9	-1.52592	3.61494	25.0032	6.90351e-05	0.00840125
ENSG00000101246	ARFRP1	0.485728	6.36072	24.648	7.10806e-05	0.00858312
ENSG00000204385	SLC44A4	3.3716	3.68416	25.3366	7.17307e-05	0.00859499
ENSG00000142675	CNKSR1	0.558149	6.31579	24.5662	7.24548e-05	0.00861549
ENSG00000237101	LOC101927164	-1.39442	2.17729	24.474	7.46578e-05	0.00876614
ENSG00000140650	PMM2	0.496186	5.23769	24.428	7.48473e-05	0.00876614
ENSG00000177105	RHOG	0.701651	6.57129	24.3432	7.63532e-05	0.00887578
ENSG00000127954	STEAP4	2.09264	7.43509	25.0077	7.72876e-05	0.00891784
ENSG00000160213	CSTB	0.660546	9.22831	24.1695	7.9551e-05	0.00911152
ENSG00000111961	SASH1	-0.533863	5.26777	24.1003	8.08674e-05	0.00919468
ENSG00000102547	CAB39L	-0.654544	3.24034	23.9383	8.40739e-05	0.00948999
ENSG00000166444	DENND2B	0.895711	5.79651	23.7428	8.98978e-05	0.0100744
ENSG00000165949	IFI27	1.03583	6.73408	23.8912	9.088e-05	0.010087
ENSG00000176014	TUBB6	0.758566	8.28233	23.5748	9.16639e-05	0.010087
ENSG00000167920	KRT10-AS1	-1.23083	4.07102	23.6563	9.31527e-05	0.010087
ENSG00000236543	LOC102723971	-2.02939	2.46732	23.6857	9.35608e-05	0.010087
ENSG00000266028	SRGAP2	-0.69014	5.14317	23.4085	9.54108e-05	0.010087
ENSG00000104856	RELB	1.02946	6.88437	23.6768	9.55888e-05	0.010087
ENSG00000186716	BCR	0.573738	7.52333	23.3799	9.60667e-05	0.010087
ENSG00000070388	FGF22	-1.63024	2.93664	23.5326	9.61371e-05	0.010087
ENSG00000143536	CRNN	-3.25031	1.00556	21.4449	9.63859e-05	0.010087
ENSG00000198535	C2CD4A	1.80682	2.58837	23.724	9.64861e-05	0.010087
ENSG00000063180	CA11	-0.565327	3.88395	23.3197	9.74905e-05	0.0101241
ENSG00000205076	LGALS7	-0.963598	6.8353	21.7722	9.983e-05	0.0102967
ENSG00000168671	UGT3A2	-2.61372	1.67503	23.1251	0.000100475	0.0102967
ENSG00000164120	HPGD	-1.85284	4.97734	23.725	0.000101388	0.0103224
ENSG00000129925	PGAP6	0.612231	5.72168	23.0284	0.000104606	0.0105808
ENSG00000151006	PRSS53	0.885119	5.72651	23.0247	0.0001062	0.0106728
ENSG00000131781	FMO5	-1.26765	0.750216	22.9318	0.000109669	0.0109507
ENSG00000198805	PNP	0.719381	6.44518	22.6884	0.000113663	0.0110566
ENSG00000162040	HS3ST6	-1.03625	4.61372	22.7582	0.000114287	0.0110566
ENSG00000145113	MUC4	2.50203	1.56027	22.7655	0.000114829	0.0110566
ENSG00000100368	CSF2RB	1.10646	4.30689	22.7469	0.000115181	0.0110566
ENSG00000171236	LRG1	0.679005	6.59797	22.6309	0.000115277	0.0110566
ENSG00000171476	HOPX	-0.923377	9.11503	22.7925	0.000115626	0.0110566
ENSG00000112312	GMNN	-0.822997	3.67269	22.617	0.000115698	0.0110566
ENSG00000106415	GLCCI1	-1.04411	2.88009	22.5553	0.000117538	0.0111639
ENSG00000108309	RUNDC3A	-1.37935	1.13736	22.3901	0.00012452	0.0116505
ENSG00000134333	LDHA	0.705896	11.3146	22.3071	0.000124861	0.0116505
ENSG00000089050	RBBP9	0.490314	5.31559	22.3017	0.000125032	0.0116505
ENSG00000130590	SAMD10	0.609283	5.44871	22.2818	0.000125652	0.0116505
ENSG00000134765	DSC1	-1.56814	4.90839	22.6539	0.000127463	0.0117217
ENSG00000253313	C1orf210	-0.758218	3.20262	22.2111	0.000127926	0.0117217
ENSG00000080845	DLGAP4	0.534137	7.76099	22.1607	0.00012948	0.011757
ENSG00000105516	DBP	-1.14408	3.2474	22.1303	0.00013053	0.011757
ENSG00000125355	TMEM255A	-1.28462	0.562161	22.2152	0.000131116	0.011757
ENSG00000204020	LIPN	-1.70343	2.04031	22.209	0.000131582	0.011757
ENSG00000197457	STMN3	0.551372	5.77031	22.0807	0.000132084	0.011757
ENSG00000124201	ZNFX1	0.647063	5.95671	22.0282	0.000133824	0.0118442
ENSG00000171631	P2RY6	1.77945	5.41633	22.5128	0.000135878	0.0118981
ENSG00000169403	PTAFR	0.9883	3.601	21.9657	0.000135961	0.0118981
ENSG00000136457	CHAD	-2.2332	0.644753	21.3813	0.000139379	0.0121256
ENSG00000196407	THEM5	-1.44228	4.90782	22.2154	0.000140118	0.0121256
ENSG00000110852	CLEC2B	-0.604436	7.35079	21.7971	0.000141786	0.0121544
ENSG00000188112	C6orf132	0.384955	8.46903	21.7908	0.000142011	0.0121544
ENSG00000168610	STAT3	0.520284	8.8622	21.7338	0.000144056	0.0122257
ENSG00000230638	LOC100418723	0.611157	4.76511	21.7242	0.000144413	0.0122257
ENSG00000204420	MPIG6B	-0.857576	3.61842	21.5124	0.000152364	0.012829
ENSG00000197641	SERPINB13	0.950989	8.10928	21.6652	0.000153711	0.0128583
ENSG00000108829	LRRC59	0.42863	6.33245	21.4598	0.000154363	0.0128583
ENSG00000113645	WWC1	0.447858	5.89499	21.4332	0.000155405	0.0128584
ENSG00000141524	TMC6	0.382953	7.44128	21.4177	0.000156014	0.0128584
ENSG00000136826	KLF4	-0.603626	9.01526	21.3766	0.000157649	0.0129247
ENSG00000179862	CITED4	0.845259	6.27053	21.3696	0.000161528	0.0131734
ENSG00000156284	CLDN8	-1.11938	1.00592	21.2847	0.00016388	0.0132956
ENSG00000174514	MFSD4A	0.805104	2.86093	21.1966	0.000165126	0.0133273
ENSG00000109079	TNFAIP1	0.627378	6.57349	21.0951	0.000169357	0.01355
ENSG00000176920	FUT2	0.549444	5.45158	21.0836	0.000169858	0.01355
ENSG00000154845	PPP4R1	0.585081	7.41093	21.0688	0.000170495	0.01355
ENSG00000171729	TMEM51	0.766733	4.51623	20.9721	0.000174782	0.0138202
ENSG00000172602	RND1	3.24918	2.53604	21.4658	0.00017826	0.014024
ENSG00000198483	ANKRD35	-1.36316	4.84706	21.1393	0.000182714	0.0143022
ENSG00000163683	SMIM14	-0.528134	4.959	20.677	0.000188554	0.0146855
ENSG00000283199	C13orf46	1.39372	0.851705	20.6597	0.000191943	0.0148706
ENSG00000188313	PLSCR1	0.564117	5.79728	20.59	0.00019284	0.0148706
ENSG00000179431	FJX1	0.825673	5.74784	20.6118	0.000193867	0.0148762
ENSG00000119912	IDE	-0.813011	5.75258	20.5968	0.000194918	0.0148835
ENSG00000050820	BCAR1	0.759132	7.68536	20.5113	0.000198959	0.015118
ENSG00000203685	STUM	-1.07895	4.05496	20.4206	0.000203236	0.015368
ENSG00000129187	DCTD	0.350193	6.1639	20.2732	0.000209383	0.0157564
ENSG00000154429	CCSAP	-0.946352	3.34695	20.192	0.000213944	0.0160222
ENSG00000124104	SNX21	-0.692044	6.11435	20.094	0.000219435	0.016314
ENSG00000170965	PLAC1	-2.06492	-0.682126	18.1261	0.000219935	0.016314
ENSG00000148175	STOM	0.427497	7.81118	20.004	0.000224677	0.0165867
ENSG00000075624	ACTB	0.570055	12.0532	19.8115	0.000236371	0.0173677
ENSG00000023330	ALAS1	1.3724	6.06907	20.1382	0.00024114	0.0176349
ENSG00000108578	BLMH	-1.1711	5.6849	20.0009	0.000243273	0.0177078
ENSG00000186395	KRT10	-1.15288	12.9758	19.9625	0.000246398	0.0177763
ENSG00000214688	C10orf105	1.71836	-0.375068	19.6328	0.000246812	0.0177763
ENSG00000189120	SP6	-1.13143	4.30475	19.7664	0.000247638	0.0177763
ENSG00000271856	LINC01215	3.737	3.72021	18.6118	0.000249937	0.017859
ENSG00000088538	DOCK3	-1.50762	0.879475	19.3772	0.000269929	0.0191994
ENSG00000162366	PDZK1IP1	0.448261	7.69792	19.2916	0.000271433	0.0192187
ENSG00000178585	CTNNBIP1	-0.658999	7.87055	19.2721	0.000272849	0.0192315
ENSG00000083454	P2RX5	1.59143	-0.453353	18.907	0.00027752	0.0194035
ENSG00000133135	RNF128	-0.643039	2.36028	19.1964	0.000278701	0.0194035
ENSG00000007908	SELE	4.98176	2.09958	17.7608	0.000281487	0.0194035
ENSG00000178996	SNX18	-0.686834	3.62325	19.1501	0.000281995	0.0194035
ENSG00000144357	UBR3	-0.565072	4.21206	19.1416	0.000282616	0.0194035
ENSG00000077238	IL4R	0.567543	8.1075	19.1393	0.000282763	0.0194035
ENSG00000099260	PALMD	-0.702062	4.17811	19.1184	0.000284384	0.0194291
ENSG00000230701	FBXW4P1	0.851227	1.65624	19.0749	0.000288303	0.0196109
ENSG00000120913	PDLIM2	-0.407868	6.03927	19.0451	0.000290029	0.0196425
ENSG00000140464	PML	0.410122	7.42075	19.0088	0.00029288	0.0197498
ENSG00000134830	C5AR2	0.82994	2.10609	18.9834	0.00029531	0.0198277
ENSG00000136295	TTYH3	0.624743	6.92521	18.9224	0.000299805	0.0199222
ENSG00000184988	TMEM106A	1.67969	1.49936	18.9628	0.000301072	0.0199222
ENSG00000134245	WNT2B	-0.613018	3.64318	18.9021	0.000301515	0.0199222
ENSG00000134760	DSG1	-1.00072	9.05964	19.1475	0.000301832	0.0199222
ENSG00000068745	IP6K2	-0.368898	6.64177	18.849	0.000305823	0.0201005
ENSG00000074855	ANO8	-0.449993	6.31602	18.826	0.000307735	0.0201411
ENSG00000151014	NOCT	1.17666	3.83174	18.7437	0.000323348	0.0210745
ENSG00000188766	SPRED3	0.641405	4.24783	18.598	0.000327473	0.0212229
ENSG00000185015	CA13	-0.617779	3.30583	18.5802	0.000329125	0.0212229
ENSG00000060558	GNA15	0.639386	7.93346	18.5727	0.000329713	0.0212229
ENSG00000115221	ITGB6	1.06343	3.92135	18.57	0.000334291	0.0214117
ENSG00000106123	EPHB6	-1.26954	6.36331	18.8333	0.000336333	0.0214117
ENSG00000166272	WBP1L	0.436313	7.53516	18.4953	0.000336769	0.0214117
ENSG00000125508	SRMS	1.35477	1.96659	18.4343	0.00034314	0.0215861
ENSG00000130751	NPAS1	-1.11995	2.74003	18.433	0.000343188	0.0215861
ENSG00000112294	ALDH5A1	-0.766509	2.99475	18.4239	0.00034367	0.0215861
ENSG00000055130	CUL1	0.329083	5.89741	18.3755	0.000348024	0.0217717
ENSG00000125772	GPCPD1	0.39715	4.87452	18.3491	0.000350571	0.0218434
ENSG00000146233	CYP39A1	-1.04323	2.56878	18.2473	0.000361724	0.0223298
ENSG00000089057	SLC23A2	0.619568	5.14807	18.2189	0.000363368	0.0223298
ENSG00000260876	LINC01229	1.26729	1.46983	18.2523	0.000364301	0.0223298
ENSG00000198677	SKIC3	-0.466691	5.47887	18.186	0.000366676	0.0223298
ENSG00000169258	GPRIN1	0.80612	2.55863	18.162	0.000369399	0.0223298
ENSG00000005001	PRSS22	1.12172	6.788	18.4247	0.000369643	0.0223298
ENSG00000245848	CEBPA	-0.619334	5.16271	18.1483	0.000370537	0.0223298
ENSG00000230387	LINC03125	-0.700268	4.55209	18.1394	0.00037145	0.0223298
ENSG00000159455	LCE2B	-0.958625	7.95893	18.359	0.000372448	0.0223298
ENSG00000240386	LCE1F	-1.05658	6.72468	18.3845	0.000372714	0.0223298
ENSG00000204613	TRIM10	1.01053	3.7076	18.0973	0.000375888	0.0224337
ENSG00000111424	VDR	0.462712	6.12177	18.0327	0.000382572	0.0226599
ENSG00000163629	PTPN13	-0.70554	5.79687	18.0365	0.000382587	0.0226599
ENSG00000251230	MIR3945HG	1.33928	1.31244	18.0494	0.000386146	0.0227841
ENSG00000073067	CYP2W1	-1.6197	2.86715	18.0561	0.000391026	0.022985
ENSG00000095539	SEMA4G	-1.13028	3.34884	17.9388	0.000396759	0.0231854
ENSG00000221988	PPT2	-0.694292	3.42998	17.8966	0.000397412	0.0231854
ENSG00000133710	SPINK5	-0.765476	7.69019	17.9153	0.00040333	0.0234307
ENSG00000162980	ARL5A	-0.941086	3.90092	17.8402	0.000404627	0.0234307
ENSG00000070778	PTPN21	-0.654374	5.00839	17.7913	0.000409189	0.0236072
ENSG00000173145	NOC3L	0.533559	3.72876	17.7708	0.000411584	0.0236577
ENSG00000173432	SAA1	3.35611	4.22392	18.1784	0.000414111	0.0236656
ENSG00000108518	PFN1	0.435493	8.95453	17.7428	0.000414759	0.0236656
ENSG00000107897	ACBD5	-0.458031	4.40006	17.7269	0.000416639	0.0236861
ENSG00000179057	IGSF22	-0.898568	1.72993	17.7246	0.00041886	0.0237258
ENSG00000171634	BPTF	-0.295258	4.90269	17.6543	0.000425178	0.0239963
ENSG00000130164	LDLR	0.705219	7.20299	17.5643	0.000439989	0.0247383
ENSG00000223729	LINC02247	-1.485	-0.16925	17.0762	0.000441499	0.0247383
ENSG00000131791	PRKAB2	-0.531499	4.0802	17.4566	0.000449536	0.0250983
ENSG00000051523	CYBA	1.0117	4.91826	17.5686	0.000455633	0.0253234
ENSG00000177989	CIMAP1B	0.448279	5.62337	17.3977	0.000457028	0.0253234
ENSG00000137648	TMPRSS4	0.650555	8.90647	17.3891	0.000458446	0.0253234
ENSG00000101310	SEC23B	0.527114	5.96103	17.3354	0.000465144	0.0255358
ENSG00000198915	RASGEF1A	0.911704	1.41681	17.3408	0.000465568	0.0255358
ENSG00000285753	LCEP3	-1.03584	3.93067	17.3581	0.000468742	0.0255818
ENSG00000197114	ZGPAT	0.41429	3.75094	17.289	0.000471366	0.0255818
ENSG00000077150	NFKB2	0.959106	7.98604	17.4869	0.000473363	0.0255818
ENSG00000254087	LYN	0.778577	4.51163	17.2551	0.000475883	0.0255818
ENSG00000169550	MUC15	-0.967046	4.52423	17.3196	0.00047882	0.0255818
ENSG00000188886	ASTL	-1.27964	0.630641	17.2873	0.000479319	0.0255818
ENSG00000186844	LCE1A	-1.03412	7.25331	17.4641	0.000479425	0.0255818
ENSG00000103044	HAS3	1.8373	8.25677	17.6338	0.000479545	0.0255818
ENSG00000153802	TMPRSS11D	2.19945	0.317102	15.7346	0.000481339	0.0255898
ENSG00000197372	ZNF675	-0.766105	2.28256	17.2037	0.000483239	0.0256034
ENSG00000143603	KCNN3	1.28572	0.877913	17.2318	0.000486315	0.0256791
ENSG00000112293	GPLD1	-1.1604	2.59773	17.1317	0.000493266	0.0259516
ENSG00000196954	CASP4	0.382967	7.66803	17.1031	0.000496866	0.0259516
ENSG00000109016	DHRS7B	0.37922	4.97105	17.098	0.000497601	0.0259516
ENSG00000043514	TRIT1	-0.461864	4.65317	17.0943	0.000498141	0.0259516
ENSG00000101144	BMP7	-0.782703	4.78896	17.0602	0.000504119	0.0261756
ENSG00000138798	EGF	-1.9021	-0.435418	16.4588	0.000508423	0.0262899
ENSG00000167397	VKORC1	0.64612	5.991	17.0096	0.000510298	0.0262899
ENSG00000181035	SLC25A42	-0.652083	3.41227	17.003	0.000511385	0.0262899
ENSG00000187961	KLHL17	-0.444087	5.57095	16.9788	0.000514817	0.0263592
ENSG00000143797	MBOAT2	-0.799093	4.67891	16.9653	0.00051807	0.0263592
ENSG00000111012	CYP27B1	2.11436	5.19094	17.3338	0.000520649	0.0263592
ENSG00000163866	SMIM12	0.371403	5.36487	16.9359	0.000521177	0.0263592
ENSG00000175793	SFN	0.536461	12.2302	16.9358	0.000521194	0.0263592
ENSG00000104689	TNFRSF10A	0.645591	3.4548	16.8953	0.000527396	0.0265111
ENSG00000114771	AADAC	-1.63857	2.52871	16.9709	0.000529779	0.0265111
ENSG00000114993	RTKN	0.570649	7.30755	16.8751	0.000530341	0.0265111
ENSG00000135272	MDFIC	-0.823723	3.24986	16.8704	0.000531194	0.0265111
ENSG00000070214	SLC44A1	-0.364252	5.87858	16.8589	0.000532816	0.0265111
ENSG00000112576	CCND3	0.614303	6.85303	16.8462	0.00053476	0.0265111
ENSG00000170423	KRT78	-1.65287	4.9315	17.1793	0.00053611	0.0265111
ENSG00000124343	XG	-0.537884	5.1454	16.8005	0.000541847	0.0266287
ENSG00000135148	TRAFD1	0.44539	6.41165	16.8	0.000541908	0.0266287
ENSG00000136696	IL36B	-1.17195	1.78811	16.7746	0.000548855	0.0267319
ENSG00000136026	CKAP4	0.52353	7.25564	16.7512	0.000549559	0.0267319
ENSG00000144580	CNOT9	0.323852	5.69531	16.7498	0.000549782	0.0267319
ENSG00000183196	CHST6	1.52279	-0.00317371	16.7573	0.000552356	0.0267319
ENSG00000176834	VSIG10	-1.00063	2.42874	16.7273	0.000553739	0.0267319
ENSG00000175164	ABO	-0.790086	4.21243	16.7205	0.000554513	0.0267319
ENSG00000186049	KRT73	-1.22469	0.618517	16.7649	0.00055602	0.0267319
ENSG00000174238	PITPNA	0.368523	7.37979	16.6859	0.000560009	0.0267665
ENSG00000174151	CYB561D1	-0.582983	5.22579	16.6849	0.000560178	0.0267665
ENSG00000086300	SNX10	1.05095	3.41177	16.6777	0.000562844	0.0267828
ENSG00000089060	SLC8B1	0.314332	6.07996	16.6616	0.000563956	0.0267828
ENSG00000160691	SHC1	0.55129	7.69885	16.6487	0.000566047	0.0268003
ENSG00000162894	FCMR	0.693336	2.35519	16.5435	0.000583993	0.0275663
ENSG00000167207	NOD2	1.05144	6.10335	16.6938	0.000595854	0.0280411
ENSG00000137225	CAPN11	-1.18747	0.512473	16.4645	0.000602079	0.0282106
ENSG00000198270	TMEM116	-0.580522	3.66352	16.4306	0.000603078	0.0282106
ENSG00000131620	ANO1	-0.775007	6.71254	16.4449	0.000608321	0.0283707
ENSG00000274180	NATD1	0.505248	6.4956	16.3434	0.000618482	0.0287585
ENSG00000124374	PAIP2B	-0.709976	3.53475	16.2382	0.000637902	0.0295041
ENSG00000213942	RPL31P10	-1.14733	-0.511244	15.0777	0.00063905	0.0295041
ENSG00000224843	LINC00240	1.22396	0.0130984	16.2474	0.000640199	0.0295041
ENSG00000167964	RAB26	-1.54419	1.02883	16.2381	0.000645248	0.0296491
ENSG00000151651	ADAM8	1.30091	7.5392	16.4869	0.000649249	0.0297451
ENSG00000241794	SPRR2A	2.57392	5.44829	16.522	0.000652792	0.029805
ENSG00000092621	PHGDH	-1.07487	5.8589	16.351	0.000656174	0.029805
ENSG00000162889	MAPKAPK2	0.450172	7.91839	16.1404	0.000656297	0.029805
ENSG00000109861	CTSC	0.532486	9.02904	16.1216	0.00065993	0.0298829
ENSG00000187223	LCE2D	-1.04958	5.79537	16.2925	0.000667284	0.0301283
ENSG00000127526	SLC35E1	0.572086	6.17788	16.0549	0.000672983	0.0302978
ENSG00000164430	CGAS	0.885366	1.59089	16.0186	0.0006817	0.0306018
ENSG00000107338	SHB	0.600412	5.5123	15.9937	0.000685239	0.030666
ENSG00000134955	SLC37A2	-1.35622	3.93971	16.1854	0.000687066	0.030666
ENSG00000174502	SLC26A9	1.77914	4.45979	16.281	0.000690059	0.0307116
ENSG00000160868	CYP3A4	-1.78062	1.47248	16.0067	0.000693857	0.0307371
ENSG00000076604	TRAF4	0.612673	5.89592	15.9477	0.00069458	0.0307371
ENSG00000110218	PANX1	0.867074	4.93246	15.9895	0.000701405	0.0309512
ENSG00000184330	S100A7A	2.80533	5.74739	16.2597	0.000706072	0.0310691
ENSG00000142188	TMEM50B	-0.386913	5.06732	15.8379	0.000717499	0.0314831
ENSG00000173320	STOX2	-0.719086	1.78063	15.8145	0.000723595	0.0316614
ENSG00000180871	CXCR2	0.952246	2.88343	15.7473	0.000737777	0.0321915
ENSG00000124429	POF1B	-1.35287	6.78771	15.9684	0.000754605	0.0327844
ENSG00000166971	AKTIP	-0.452986	4.15497	15.6561	0.000757322	0.0327844
ENSG00000062282	DGAT2	-0.637066	5.53243	15.6543	0.00075768	0.0327844
ENSG00000136830	NIBAN2	0.342506	10.1133	15.5977	0.000770556	0.0332492
ENSG00000128487	SPECC1	1.11682	3.29366	15.6202	0.00077648	0.0334122
ENSG00000102871	TRADD	0.405417	6.38999	15.5514	0.000781258	0.0335252
ENSG00000147065	MSN	0.5187	9.55786	15.4667	0.000801314	0.0342914
ENSG00000197353	LYPD2	0.47065	5.73295	15.4358	0.000808766	0.0343924
ENSG00000101558	VAPA	0.26924	7.92011	15.4273	0.000810813	0.0343924
ENSG00000185963	BICD2	-0.484411	6.48922	15.4269	0.000810922	0.0343924
ENSG00000137414	FAM8A1	-0.481563	4.74569	15.4205	0.000812506	0.0343924
ENSG00000160214	RRP1	0.267717	6.03527	15.4026	0.000816841	0.0344164
ENSG00000060140	STYK1	1.08734	2.41378	15.4009	0.000817836	0.0344164
ENSG00000119862	LGALSL	-0.610995	6.92326	15.391	0.000819702	0.0344164
ENSG00000185432	TMT1A	-1.07338	3.90342	15.4812	0.000823432	0.0344358
ENSG00000105699	LSR	0.488837	7.36731	15.3682	0.000825336	0.0344358
ENSG00000166411	IDH3A	0.452103	3.89603	15.361	0.000827191	0.0344358
ENSG00000273749	CYFIP1	0.343973	7.04642	15.3534	0.000829006	0.0344358
ENSG00000151150	ANK3	-0.632415	3.96183	15.3257	0.000836027	0.0344378
ENSG00000198478	SH3BGRL2	-1.10828	1.99805	15.3309	0.000836598	0.0344378
ENSG00000029153	BMAL2	0.578713	5.90849	15.323	0.00083662	0.0344378
ENSG00000225131	PSME2P2	1.02596	1.08887	15.3514	0.000837898	0.0344378
ENSG00000213145	CRIP1	-1.32225	0.748381	15.3251	0.000846835	0.0346077
ENSG00000150782	IL18	-0.727561	6.71894	15.3455	0.000848442	0.0346077
ENSG00000101928	MOSPD1	-0.510872	3.24878	15.2761	0.000848697	0.0346077
ENSG00000198858	R3HDM4	0.522446	7.63972	15.1216	0.000889026	0.0361576
ENSG00000057149	SERPINB3	2.28019	6.82753	15.3738	0.000907335	0.0368062
ENSG00000143367	TUFT1	-0.534246	5.86414	15.03	0.000914058	0.0368673
ENSG00000165887	ANKRD2	-1.86714	-0.805737	13.6126	0.000916378	0.0368673
ENSG00000186868	MAPT	-0.632282	3.7481	15.0159	0.000918101	0.0368673
ENSG00000131236	CAP1	0.304118	7.83835	15.0146	0.00091831	0.0368673
ENSG00000178971	CTC1	0.395099	5.41319	14.964	0.000932572	0.0371673
ENSG00000170381	SEMA3E	-1.32403	-0.652455	14.6405	0.000934474	0.0371673
ENSG00000138152	BTBD16	-0.784178	3.48349	14.9551	0.000935374	0.0371673
ENSG00000013725	CD6	1.24345	0.00149782	15.0179	0.000935998	0.0371673
ENSG00000157870	PRXL2B	0.76544	5.44267	15	0.000937714	0.0371673
ENSG00000105755	ETHE1	0.443902	5.89343	14.9359	0.000940569	0.0371859
ENSG00000125462	MIR9-1HG	1.24808	-0.897189	14.3882	0.000943883	0.0372225
ENSG00000144843	ADPRH	0.755014	1.90972	14.9172	0.000946969	0.0372498
ENSG00000236383	CCDC200	2.1104	-0.874994	14.5061	0.000951621	0.0373385
ENSG00000126603	GLIS2	0.787739	4.14059	14.8887	0.000954278	0.0373487
ENSG00000111206	FOXM1	-0.820414	1.16825	14.8672	0.000963518	0.0376158
ENSG00000163624	CDS1	-0.548701	4.38482	14.8345	0.000970164	0.0377806
ENSG00000089280	FUS	0.316071	8.02974	14.8236	0.000973326	0.0377928
ENSG00000118257	NRP2	1.14949	3.99789	14.9718	0.000975329	0.0377928
ENSG00000114315	HES1	-0.883132	6.65451	14.9274	0.000990694	0.0382105
ENSG00000164520	RAET1E	-1.08067	3.25579	14.809	0.000991016	0.0382105
ENSG00000232628	LOC101927143	-1.10446	0.681459	14.598	0.00100807	0.03871
ENSG00000189350	TOGARAM2	-1.24518	0.963776	14.7329	0.00100894	0.03871
ENSG00000160190	SLC37A1	0.571486	4.41319	14.6745	0.00101886	0.0389072
ENSG00000175643	RMI2	-1.06887	1.91252	14.6914	0.00101908	0.0389072
ENSG00000130653	PNPLA7	-0.738861	5.05629	14.6589	0.00103209	0.0393076
ENSG00000181467	RAP2B	0.693483	6.16927	14.6334	0.00104524	0.0396167
ENSG00000106780	MEGF9	-0.621008	4.77952	14.5911	0.00104529	0.0396167
ENSG00000204713	TRIM27	0.355798	5.52177	14.5514	0.00105811	0.039922
ENSG00000178597	PSAPL1	0.487649	8.71704	14.5503	0.00105847	0.039922
ENSG00000064932	SBNO2	0.50011	9.33589	14.5235	0.00106725	0.040156
ENSG00000094804	CDC6	-1.11324	2.13958	14.5018	0.00107559	0.0403724
ENSG00000181617	FDCSP	3.45778	0.457825	14.3892	0.00108591	0.0406617
ENSG00000129219	PLD2	0.350516	7.47469	14.4481	0.00109239	0.0408063
ENSG00000184009	ACTG1	0.401419	12.0229	14.4156	0.00110341	0.041119
ENSG00000088325	TPX2	-0.933092	1.72983	14.3947	0.00111244	0.0413107
ENSG00000132334	PTPRE	0.736769	4.64649	14.3854	0.00111385	0.0413107
ENSG00000198113	TOR4A	0.715924	5.06524	14.356	0.00112666	0.0416864
ENSG00000198039	ZNF273	-0.652041	4.68871	14.3199	0.00113669	0.0418799
ENSG00000069399	BCL3	0.654932	7.58503	14.348	0.00113727	0.0418799
ENSG00000172732	MUS81	0.307978	5.78283	14.3103	0.00114005	0.0418832
ENSG00000119682	AREL1	0.350025	4.50147	14.282	0.00115013	0.0420628
ENSG00000183671	CMKLR2	-1.4831	1.44014	14.3235	0.00115059	0.0420628
ENSG00000173926	MARCHF3	-1.17723	3.76919	14.3909	0.00115476	0.0420628
ENSG00000105771	SMG9	0.74008	5.694	14.3232	0.00115745	0.0420628
ENSG00000223573	TINCR	-0.721773	6.57073	14.3178	0.00116071	0.0420628
ENSG00000162613	FUBP1	0.397758	6.1023	14.2513	0.00116114	0.0420628
ENSG00000131323	TRAF3	0.494016	5.06139	14.2203	0.00117241	0.0423728
ENSG00000173334	TRIB1	0.471306	6.12475	14.2016	0.00117923	0.0424424
ENSG00000115155	OTOF	-1.08613	0.716189	13.919	0.00118162	0.0424424
ENSG00000166920	C15orf48	0.731896	5.30113	14.1993	0.00119496	0.0424424
ENSG00000196639	HRH1	0.409014	5.2561	14.155	0.00119653	0.0424424
ENSG00000164081	TEX264	-0.414857	5.73712	14.1501	0.00119833	0.0424424
ENSG00000119718	EIF2B2	0.422404	5.31701	14.1325	0.00120497	0.0424424
ENSG00000161551	ZNF577	-0.386255	3.80459	14.1288	0.00120647	0.0424424
ENSG00000107331	ABCA2	-0.537389	5.50885	14.1213	0.00120916	0.0424424
ENSG00000141503	MINK1	0.348158	10.3153	14.1211	0.00120924	0.0424424
ENSG00000137393	RNF144B	1.39324	7.7547	14.3718	0.00121231	0.0424424
ENSG00000129673	AANAT	1.58711	0.645544	14.1639	0.00121334	0.0424424
ENSG00000105875	WDR91	0.411184	5.11909	14.1097	0.00121357	0.0424424
ENSG00000122861	PLAU	1.47991	6.7319	14.3683	0.001216	0.0424424
ENSG00000053254	FOXN3	-0.321737	6.1558	14.0968	0.00121847	0.0424424
ENSG00000176454	LPCAT4	-0.506751	5.91801	14.0946	0.00121931	0.0424424
ENSG00000161681	SHANK1	-1.3922	0.0355906	14.1085	0.00122261	0.0424424
ENSG00000213523	SRA1	0.467777	5.38592	14.0823	0.00122401	0.0424424
ENSG00000121104	FAM117A	-0.528547	4.64391	14.0729	0.00122765	0.0424424
ENSG00000148803	FUOM	0.515996	3.92061	14.0727	0.00122784	0.0424424
ENSG00000255398	HCAR3	1.5169	4.02224	14.2904	0.00122883	0.0424424
ENSG00000092330	TINF2	0.62731	6.50745	14.0633	0.00123877	0.042691
ENSG00000188624	IGFL3	-1.29166	0.253546	13.6456	0.00124523	0.0428188
ENSG00000167378	IRGQ	0.423387	5.12657	14.0127	0.00125098	0.042922
ENSG00000088826	SMOX	0.746197	4.82466	14.0212	0.00125646	0.043015
ENSG00000112144	CILK1	-0.55991	3.55897	13.9205	0.00128792	0.0439955
ENSG00000275302	CCL4	2.74531	0.0397938	13.0792	0.0012951	0.0441044
ENSG00000113716	HMGXB3	0.33286	6.27545	13.8982	0.00129677	0.0441044
ENSG00000184564	SLITRK6	-0.903935	0.928419	13.904	0.0013081	0.0443619
ENSG00000004455	AK2	0.336381	7.13697	13.8659	0.00131004	0.0443619
ENSG00000167553	TUBA1C	0.438919	6.72317	13.8533	0.00131525	0.0444363
ENSG00000139437	TCHP	-0.532426	4.43503	13.847	0.00131794	0.0444363
ENSG00000127220	ABHD8	-0.428977	3.48711	13.8111	0.00133315	0.0448519
ENSG00000054938	CHRDL2	-1.42987	0.734787	13.7895	0.00134692	0.0450443
ENSG00000221878	PSG7	-2.00786	-0.726409	12.8767	0.00134936	0.0450443
ENSG00000099783	HNRNPM	0.232663	7.70725	13.7661	0.00135195	0.0450443
ENSG00000151023	ENKUR	2.10907	0.427244	13.6097	0.00135201	0.0450443
ENSG00000162458	FBLIM1	0.709435	5.60693	13.7928	0.00135688	0.0450443
ENSG00000087299	L2HGDH	-0.528992	2.57082	13.7494	0.00135966	0.0450443
ENSG00000169583	CLIC3	-0.694332	6.01375	13.794	0.00136	0.0450443
ENSG00000174437	ATP2A2	0.347619	7.59345	13.7427	0.001362	0.0450443
ENSG00000141543	EIF4A3	0.596089	7.3444	13.7388	0.00136599	0.0450805
ENSG00000180957	PITPNB	0.407538	6.26072	13.6811	0.00138882	0.0457372
ENSG00000164087	POC1A	0.738855	2.42979	13.6458	0.00140521	0.0461793
ENSG00000114790	ARHGEF26	-0.542399	2.90442	13.6363	0.00140912	0.0462103
ENSG00000165240	ATP7A	-0.604278	3.77438	13.6183	0.00141697	0.04637
ENSG00000016402	IL20RA	-0.829945	5.11094	13.6548	0.0014364	0.0469072
ENSG00000144118	RALB	0.25749	6.17086	13.5517	0.00144713	0.0471588
ENSG00000171302	CANT1	0.704411	7.63708	13.5148	0.00149049	0.0484076
ENSG00000188613	NANOS1	1.05972	2.71929	13.4601	0.00149166	0.0484076
ENSG00000034152	MAP2K3	0.760498	7.04621	13.5319	0.0015019	0.0486383
ENSG00000118402	ELOVL4	-0.912666	4.79436	13.5046	0.00151848	0.0490734
ENSG00000103855	CD276	0.516134	7.19722	13.3853	0.00152609	0.0492172
ENSG00000086062	B4GALT1	0.793082	7.44821	13.486	0.00153126	0.049246
ENSG00000152782	PANK1	-0.779697	2.82389	13.3716	0.00153331	0.049246
ENSG00000188505	NCCRP1	-0.654657	7.78653	13.3679	0.00155323	0.0497832
ENSG00000124721	DNAH8	-2.36597	-1.19598	11.9991	0.00156582	0.0500836
ENSG00000085999	RAD54L	-1.36135	-0.403228	13.2332	0.00156976	0.0501067
ENSG00000168884	TNIP2	0.633371	6.28848	13.2962	0.00158161	0.0501796
ENSG00000248727	LINC01948	-0.878227	1.80978	13.2761	0.00158302	0.0501796
ENSG00000002587	HS3ST1	2.8863	3.7206	13.5216	0.00158409	0.0501796
ENSG00000177283	FZD8	0.757413	3.25028	13.268	0.00158493	0.0501796
ENSG00000163739	CXCL1	3.37139	5.80897	13.5129	0.00158974	0.0502298
ENSG00000225556	C2CD4D	-1.07799	0.302479	13.2828	0.00159532	0.0503044
ENSG00000070501	POLB	0.745174	5.86863	13.2989	0.00160202	0.0504136
ENSG00000130429	ARPC1B	0.798917	1.59322	13.2323	0.00160552	0.0504216
ENSG00000153561	RMND5A	-0.35189	5.62783	13.2197	0.00160941	0.0504421
ENSG00000116514	RNF19B	1.09345	7.24992	13.3874	0.00162465	0.0508175
ENSG00000243927	MRPS6	0.482706	7.2745	13.1679	0.00163651	0.0510741
ENSG00000243422	RPL23AP49	0.874866	0.856196	13.1999	0.00163941	0.0510741
ENSG00000116990	MYCL	-1.09847	5.17957	13.2944	0.00165926	0.0515893
ENSG00000213366	GSTM2	-0.575122	4.60059	13.1147	0.00166495	0.0515893
ENSG00000075785	RAB7A	0.405204	8.78509	13.1128	0.00166588	0.0515893
ENSG00000137871	ZNF280D	-0.559386	3.434	13.1024	0.0016717	0.0516669
ENSG00000171444	MCC	-0.347961	5.47915	13.0795	0.00168392	0.051847
ENSG00000182580	EPHB3	-0.582349	7.36774	13.0803	0.0016861	0.051847
ENSG00000132661	NXT1	0.370147	4.63978	13.073	0.00168751	0.051847
ENSG00000205057	CLLU1-AS1	1.47398	0.414679	13.0663	0.00170307	0.0522218
ENSG00000117676	RPS6KA1	0.61531	6.42588	13.0498	0.001711	0.052362
ENSG00000178078	STAP2	0.416085	7.51205	12.9546	0.00175349	0.0534908
ENSG00000172575	RASGRP1	1.38305	6.1634	13.1637	0.00175637	0.0534908
ENSG00000127666	TICAM1	0.711294	6.83814	13.0114	0.00175819	0.0534908
ENSG00000263639	MSMB	-1.94749	-0.29223	12.066	0.00176273	0.0535246
ENSG00000173267	SNCG	-0.669562	3.85037	12.9206	0.00177319	0.0537374
ENSG00000108179	PPIF	0.583914	6.74595	12.8795	0.00180046	0.0543865
ENSG00000259881	LOC101927793	-1.11019	1.30242	12.884	0.00180159	0.0543865
ENSG00000157111	TMEM171	2.14291	1.00408	12.91	0.00180542	0.0543966
ENSG00000096080	MRPS18A	0.367074	3.97998	12.859	0.00180904	0.0544003
ENSG00000178934	LGALS7	-0.673401	7.898	12.8655	0.00183532	0.0550842
ENSG00000188763	FZD9	0.958545	1.04006	12.8155	0.00185467	0.055558
ENSG00000107789	MINPP1	-0.533806	3.41036	12.7767	0.0018585	0.0555659
ENSG00000119630	PGF	0.902714	7.95203	12.8846	0.00187952	0.0560867
ENSG00000228705	LINC00659	1.70005	-0.321684	11.8113	0.00189054	0.0563077
ENSG00000101412	E2F1	-1.01271	2.33071	12.7084	0.00190215	0.0565455
ENSG00000109572	CLCN3	-0.314718	5.42327	12.6631	0.00192859	0.0572223
ENSG00000115009	CCL20	3.59353	6.59746	12.8923	0.00193279	0.0572379
ENSG00000267270	PARD6G-AS1	-0.752357	1.41514	12.646	0.00194394	0.0574588
ENSG00000189431	RASSF10	-0.704457	2.68333	12.6013	0.00196894	0.0580705
ENSG00000115266	APC2	-0.522359	1.79722	12.5979	0.00197209	0.0580705
ENSG00000250320	EDIL3-DT	-1.57155	-1.10477	11.7317	0.00199591	0.058589
ENSG00000126858	RHOT1	-0.308388	5.31173	12.5568	0.00199723	0.058589
ENSG00000037897	METTL1	0.47857	4.44533	12.5411	0.00200764	0.0587838
ENSG00000110851	PRDM4	0.355606	4.73103	12.5285	0.00201592	0.0588577
ENSG00000165474	GJB2	1.51836	9.1271	12.7514	0.00202064	0.0588577
ENSG00000167604	NFKBID	0.642197	4.40396	12.5173	0.00202346	0.0588577
ENSG00000156802	ATAD2	-0.695615	2.57953	12.5155	0.00202527	0.0588577
ENSG00000185920	PTCH1	-0.575708	2.48012	12.4914	0.00204154	0.0589689
ENSG00000142632	ARHGEF19	-0.474187	4.2458	12.4892	0.0020423	0.0589689
ENSG00000184702	SEPTIN5	-0.8732	2.42775	12.4899	0.00204284	0.0589689
ENSG00000205269	TMEM170B	-1.33175	0.15282	12.5137	0.00204722	0.0589689
ENSG00000232977	LINC00327	-1.46486	-0.0896242	12.4621	0.00204803	0.0589689
ENSG00000166016	ABTB2	1.1658	4.04886	12.5837	0.00206167	0.059252
ENSG00000077235	GTF3C1	-0.417224	6.68919	12.4464	0.00207125	0.0594179
ENSG00000205502	C2CD4B	1.32372	2.83428	12.5389	0.00209801	0.0600714
ENSG00000170802	FOXN2	0.779231	2.74047	12.4033	0.00210175	0.0600714
ENSG00000180332	KCTD4	-1.38692	1.26933	12.4157	0.0021111	0.0602167
ENSG00000197208	SLC22A4	1.16146	0.941714	12.402	0.0021176	0.0602167
ENSG00000250486	FAM218A	-1.28633	-1.24626	11.6278	0.00211843	0.0602167
ENSG00000180694	TMEM64	-0.471569	3.0114	12.3668	0.00212712	0.0603535
ENSG00000197879	MYO1C	0.400017	8.40798	12.3527	0.00213657	0.060413
ENSG00000136108	CKAP2	-0.737345	2.96713	12.3521	0.00213746	0.060413
ENSG00000108244	KRT23	-0.981108	6.89282	12.4892	0.00214732	0.060413
ENSG00000157368	IL34	-0.716467	5.56952	12.3897	0.00214735	0.060413
ENSG00000155287	SLC25A28	0.511567	6.93006	12.3358	0.0021486	0.060413
ENSG00000122042	UBL3	-0.586563	4.87566	12.3304	0.00215252	0.060414
ENSG00000205885	C1RL-AS1	0.516753	2.21097	12.3233	0.00215863	0.0604765
ENSG00000100078	PLA2G3	0.637563	7.52608	12.3445	0.00216474	0.0605388
ENSG00000113658	SMAD5	-0.618345	5.38973	12.3058	0.00217327	0.0606104
ENSG00000105523	FAM83E	0.51813	4.89923	12.299	0.00217508	0.0606104
ENSG00000013364	MVP	0.285641	8.6609	12.2894	0.00218196	0.0606935
ENSG00000136068	FLNB	0.407281	8.85009	12.28	0.00218876	0.0607741
ENSG00000183484	GPR132	0.730467	1.78794	12.2688	0.00219897	0.060949
ENSG00000185962	LCE3A	1.99316	2.68071	12.433	0.00220432	0.0609728
ENSG00000111737	RAB35	0.264149	7.46023	12.2502	0.00221056	0.0609728
ENSG00000153930	ANKFN1	-1.4595	0.837633	12.126	0.00221157	0.0609728
ENSG00000041353	RAB27B	-0.622814	4.2951	12.2427	0.00221629	0.060995
ENSG00000196517	SLC6A9	-0.820174	5.33755	12.3063	0.00223714	0.0613582
ENSG00000196116	TDRD7	0.41074	3.83169	12.2143	0.00223737	0.0613582
ENSG00000187244	BCAM	0.470295	7.21332	12.1917	0.00225413	0.0617093
ENSG00000181885	CLDN7	0.952019	3.72046	12.2121	0.00227403	0.0621204
ENSG00000152766	ANKRD22	0.568869	6.21744	12.1655	0.00227712	0.0621204
ENSG00000129667	RHBDF2	0.804496	7.56533	12.2453	0.00229996	0.0626336
ENSG00000102901	CENPT	-0.374441	6.36021	12.1258	0.00230431	0.0626428
ENSG00000157741	UBN2	-0.332946	4.74598	12.1181	0.00231031	0.0626962
ENSG00000188277	C15orf62	-0.700112	4.28337	12.1136	0.00231531	0.0627228
ENSG00000143546	S100A8	1.80527	10.7591	12.3174	0.0023235	0.0627344
ENSG00000126458	RRAS	0.374159	5.98639	12.0965	0.00232696	0.0627344
ENSG00000109738	GLRB	-1.94733	-0.697856	11.5198	0.00232782	0.0627344
ENSG00000008517	IL32	1.35451	5.23634	12.2622	0.0023452	0.0630798
ENSG00000146232	NFKBIE	1.0495	4.99809	12.1985	0.00234874	0.0630798
ENSG00000163395	IGFN1	1.45031	0.610656	12.038	0.00235578	0.06316
ENSG00000159214	CCDC24	0.543696	2.48546	12.0262	0.00238322	0.0636743
ENSG00000007968	E2F2	-0.967065	2.89619	12.0288	0.00238429	0.0636743
ENSG00000125531	FNDC11	1.09334	1.51165	12.0203	0.00239343	0.0636743
ENSG00000179388	EGR3	-0.863467	5.35575	12.1225	0.00239497	0.0636743
ENSG00000198208	RPS6KL1	0.780769	2.61116	12.0111	0.0023954	0.0636743
ENSG00000196378	ZNF34	-0.542984	2.65321	11.9993	0.00240478	0.0638147
ENSG00000142961	MOB3C	0.392714	4.90101	11.9817	0.00241837	0.0638985
ENSG00000170482	SLC23A1	-0.960298	0.0518072	11.9921	0.00242761	0.0638985
ENSG00000149573	MPZL2	0.643136	7.52277	12.0131	0.00242954	0.0638985
ENSG00000145860	RNF145	0.367906	6.20618	11.966	0.00243111	0.0638985
ENSG00000197818	SLC9A8	0.480862	4.42258	11.9647	0.00243226	0.0638985
ENSG00000205336	ADGRG1	-0.424419	7.02766	11.9643	0.00243255	0.0638985
ENSG00000204610	TRIM15	1.308	4.35609	12.0715	0.00244972	0.0640728
ENSG00000106635	BCL7B	0.343934	5.78321	11.9426	0.00245034	0.0640728
ENSG00000164879	CA3	-0.900061	1.04428	11.951	0.00245153	0.0640728
ENSG00000163393	SLC22A15	-0.753895	2.05048	11.9351	0.0024581	0.0641371
ENSG00000108840	HDAC5	-0.395094	7.05546	11.9276	0.00246275	0.064138
ENSG00000188488	SERPINA5	-2.34582	-1.40997	10.9346	0.00246637	0.064138
ENSG00000179933	C14orf119	0.294881	5.87153	11.9009	0.00248498	0.0645143
ENSG00000260458	KCNJ18	-0.764288	2.94731	11.8866	0.00249805	0.0647457
ENSG00000197324	LRP10	0.281504	8.8719	11.8753	0.00250656	0.0648401
ENSG00000105088	OLFM2	-0.259668	7.14148	11.8712	0.00251002	0.0648401
ENSG00000166974	MAPRE2	-0.618506	4.04749	11.8589	0.00252065	0.0650068
ENSG00000100906	NFKBIA	1.69071	8.86832	12.0572	0.00252912	0.0651175
ENSG00000177548	RABEP2	-0.419903	5.41443	11.8365	0.00253961	0.0652048
ENSG00000163121	NEURL3	1.89829	-0.0873923	11.8009	0.0025427	0.0652048
ENSG00000159128	IFNGR2	0.909797	7.11197	11.9451	0.00255369	0.0652048
ENSG00000181634	TNFSF15	1.51402	1.3482	11.8821	0.0025539	0.0652048
ENSG00000070770	CSNK2A2	-0.485588	5.69448	11.8166	0.00255675	0.0652048
ENSG00000151650	VENTX	0.977232	0.975231	11.8231	0.00256443	0.0652048
ENSG00000130589	HELZ2	0.650271	6.17128	11.8497	0.00256584	0.0652048
ENSG00000099282	TSPAN15	0.602239	5.70024	11.81	0.002566	0.0652048
ENSG00000122547	EEPD1	-0.594689	3.17892	11.795	0.00257593	0.0653473
ENSG00000181026	AEN	0.655066	4.78952	11.7943	0.00258	0.0653473
ENSG00000237579	LINC01514	-2.41255	-1.01834	10.8759	0.00259217	0.0655491
ENSG00000170074	FAM153A	1.24059	3.27978	11.8497	0.0026253	0.0662794
ENSG00000133678	TMEM254	-0.627173	4.4297	11.7178	0.00264393	0.0666416
ENSG00000167748	KLK1	-0.711784	6.02594	11.7655	0.0026554	0.0668226
ENSG00000205250	E2F4	0.28616	6.67321	11.6697	0.00268726	0.0673835
ENSG00000196776	CD47	0.623378	7.39624	11.6976	0.00269359	0.0673835
ENSG00000274070	CASTOR2	-0.40555	4.48375	11.6618	0.00269462	0.0673835
ENSG00000164985	PSIP1	-0.65821	3.63109	11.6609	0.00269561	0.0673835
ENSG00000266903	CEACAM16-AS1	1.29217	-0.106393	11.6843	0.00269932	0.0673835
ENSG00000159788	RGS12	0.573252	7.36821	11.6619	0.00270863	0.0675077
ENSG00000111817	DSE	0.787196	6.54591	11.7408	0.00271913	0.0676612
ENSG00000107362	ABHD17B	-0.434153	3.43284	11.6255	0.00272837	0.0677829
ENSG00000198018	ENTPD7	0.704586	3.86969	11.6091	0.00274352	0.0680086
ENSG00000008323	PLEKHG6	0.561749	5.71619	11.606	0.00274619	0.0680086
ENSG00000119986	AVPI1	-0.430406	5.27052	11.5946	0.00275694	0.0681312
ENSG00000171243	SOSTDC1	-1.52452	0.0961711	11.4464	0.00275989	0.0681312
ENSG00000163898	LIPH	-0.672423	2.75969	11.5721	0.00277886	0.068491
ENSG00000178773	CPNE7	0.848322	3.30254	11.5695	0.00278461	0.0685243
ENSG00000100558	PLEK2	0.780617	5.50358	11.6138	0.00281748	0.0691283
ENSG00000158517	NCF1	1.29725	-0.367678	11.5718	0.00281921	0.0691283
ENSG00000139714	MORN3	-0.60763	2.03732	11.5275	0.00282247	0.0691283
ENSG00000133103	COG6	-0.353407	3.86411	11.5208	0.00282745	0.0691416
ENSG00000167767	KRT80	-0.651801	8.56326	11.5558	0.00284221	0.0693909
ENSG00000102317	RBM3	0.222532	8.18334	11.4981	0.00284927	0.0693909
ENSG00000114354	TFG	0.445727	7.19369	11.493	0.00285417	0.0693909
ENSG00000254612	DNAJB6P1	0.950834	0.463443	11.5072	0.00286124	0.0693909
ENSG00000183023	SLC8A1	-1.23252	1.3953	11.4949	0.00286276	0.0693909
ENSG00000139266	MARCHF9	0.398643	5.90707	11.4826	0.00286437	0.0693909
ENSG00000089248	ERP29	-0.296425	7.13273	11.4403	0.00290623	0.0701056
ENSG00000031081	ARHGAP31	0.697098	5.24362	11.4773	0.0029065	0.0701056
ENSG00000259956	RBM15B	0.201675	6.48557	11.4317	0.00291476	0.0701056
ENSG00000263528	IKBKE	0.477734	5.11899	11.4311	0.00291542	0.0701056
ENSG00000128283	CDC42EP1	0.850103	8.2073	11.5433	0.00291912	0.0701056
ENSG00000100354	TNRC6B	-0.348552	4.54258	11.418	0.00292863	0.0701056
ENSG00000140511	HAPLN3	0.838552	5.4417	11.5199	0.00292884	0.0701056
ENSG00000120833	SOCS2	0.734704	3.31408	11.4138	0.00293318	0.0701056
ENSG00000064692	SNCAIP	1.25709	1.90175	11.4521	0.00293438	0.0701056
ENSG00000130005	GAMT	-0.703445	3.30354	11.3838	0.00296364	0.0706963
ENSG00000143549	TPM3	0.227554	7.98051	11.3673	0.00297995	0.0709766
ENSG00000130939	UBE4B	-0.249737	6.14011	11.3566	0.00299092	0.0709934
ENSG00000221926	TRIM16	0.4664	5.73565	11.3499	0.00299786	0.0709934
ENSG00000100162	CENPM	-1.10993	0.91406	11.366	0.00300185	0.0709934
ENSG00000153048	CARHSP1	0.434547	6.40246	11.3453	0.00300258	0.0709934
ENSG00000260916	CCPG1	-0.654464	2.39782	11.3455	0.00300344	0.0709934
ENSG00000187180	LCE2C	-0.853204	7.02969	11.4369	0.0030276	0.0714559
ENSG00000164938	TP53INP1	-0.418037	4.062	11.311	0.00303841	0.0715999
ENSG00000171681	ATF7IP	-0.476832	4.7501	11.3066	0.00304289	0.0715999
ENSG00000161405	IKZF3	1.18087	0.548978	11.3095	0.00306211	0.0719435
ENSG00000232593	KANTR	-0.634323	3.51838	11.2827	0.00306831	0.0719478
ENSG00000102119	EMD	0.328982	6.63666	11.2793	0.00307153	0.0719478
ENSG00000137275	RIPK1	0.310325	5.57957	11.2705	0.00308093	0.0719564
ENSG00000143256	PFDN2	0.564712	5.42732	11.2703	0.00308114	0.0719564
ENSG00000204021	LIPK	-0.984474	2.61616	11.2668	0.0030905	0.0720493
ENSG00000272870	SAP30-DT	-0.647313	2.30403	11.2551	0.00309862	0.0720493
ENSG00000108819	PPP1R9B	0.308392	7.31748	11.2535	0.00309899	0.0720493
ENSG00000142634	EFHD2	0.477408	6.66642	11.2313	0.00312289	0.0724966
ENSG00000197093	GAL3ST4	-0.864609	5.35249	11.3192	0.00313808	0.0727409
ENSG00000170075	GPR37L1	1.9171	-0.309411	10.9781	0.00315172	0.0728869
ENSG00000106211	HSPB1	-0.478961	9.11421	11.2024	0.00315424	0.0728869
ENSG00000131015	ULBP2	1.05977	1.10797	11.2078	0.00315842	0.0728869
ENSG00000078269	SYNJ2	0.600083	4.38811	11.1944	0.00316315	0.0728883
ENSG00000228126	FALEC	-2.22114	-1.11348	10.2094	0.0031735	0.0730186
ENSG00000111666	CHPT1	-0.607079	3.83183	11.1796	0.00317953	0.0730496
ENSG00000105649	RAB3A	-0.682693	1.85683	11.1643	0.0031987	0.0733816
ENSG00000135678	CPM	-1.15585	5.00924	11.2873	0.00320476	0.073387
ENSG00000136147	PHF11	0.37006	5.5563	11.1533	0.00320836	0.073387
ENSG00000133110	POSTN	-1.13986	8.72954	11.3093	0.00321694	0.0733881
ENSG00000175294	CATSPER1	-1.7732	-0.928982	10.664	0.00321866	0.0733881
ENSG00000228412	LNC-LBCS	-1.10473	-0.6596	10.3687	0.00322254	0.0733881
ENSG00000233621	LITATS1	0.479158	4.39528	11.1258	0.00323922	0.0735842
ENSG00000101017	CD40	0.729651	5.20122	11.1697	0.00324549	0.0735842
ENSG00000057663	ATG5	0.360989	4.82382	11.1192	0.00324656	0.0735842
ENSG00000133275	CSNK1G2	0.379589	7.48682	11.1137	0.0032526	0.0735842
ENSG00000112299	VNN1	1.39232	-0.149714	10.4647	0.00325477	0.0735842
ENSG00000039987	BEST2	-1.39378	2.29637	11.1777	0.00326833	0.0737836
ENSG00000167703	SLC43A2	0.961895	2.75813	11.1077	0.00327908	0.0739194
ENSG00000241404	EGFL8	-0.693829	1.89664	11.0712	0.00330324	0.0742781
ENSG00000090339	ICAM1	1.78658	6.10719	11.2526	0.00330453	0.0742781
ENSG00000162999	DUSP19	-1.06655	0.526061	11.0753	0.00332123	0.0744654
ENSG00000117410	ATP6V0B	0.288767	6.50775	11.0504	0.00332501	0.0744654
ENSG00000109674	NEIL3	-1.38203	-0.946983	10.5452	0.00332998	0.0744654
ENSG00000185033	SEMA4B	0.463467	8.6342	11.0443	0.00333199	0.0744654
ENSG00000169180	XPO6	0.242692	6.23852	10.9959	0.0033886	0.0756221
ENSG00000204539	CDSN	-1.16411	0.925303	10.995	0.00340444	0.0758214
ENSG00000109917	ZPR1	0.277776	5.83574	10.9802	0.00340726	0.0758214
ENSG00000125430	HS3ST3B1	0.895231	3.82331	10.9852	0.00343203	0.0762464
ENSG00000136279	DBNL	0.252143	7.62519	10.955	0.00343736	0.0762464
ENSG00000178467	P4HTM	-0.402911	3.89944	10.9517	0.00344155	0.0762464
ENSG00000107020	PLGRKT	0.36997	4.66511	10.9479	0.00344594	0.0762464
ENSG00000141098	GFOD2	0.544418	5.7311	10.9074	0.003495	0.0772027
ENSG00000243649	CFB	2.00474	2.75581	11.0647	0.00350128	0.0772027
ENSG00000104763	ASAH1	-0.643108	5.94288	10.9382	0.00350403	0.0772027
ENSG00000115241	PPM1G	0.221633	6.64185	10.8946	0.00351068	0.0772399
ENSG00000255587	RAB44	0.931682	0.168895	10.9078	0.00352281	0.0773974
ENSG00000135924	DNAJB2	-0.305872	7.27392	10.8737	0.00353638	0.0775306
ENSG00000266094	RASSF5	0.364214	6.72274	10.8703	0.0035406	0.0775306
ENSG00000073969	NSF	-0.280626	4.1328	10.8679	0.0035438	0.0775306
ENSG00000137563	GGH	-0.704164	5.76657	10.8793	0.00358852	0.0783988
ENSG00000151917	BEND6	-1.24367	-0.739687	10.6824	0.00359644	0.0784618
ENSG00000163202	LCE3D	1.53065	7.30574	10.9806	0.00362394	0.0789481
ENSG00000121691	CAT	-0.600609	6.59703	10.8259	0.00362887	0.0789481
ENSG00000108830	RND2	-1.10927	1.27176	10.7886	0.0036586	0.0794839
ENSG00000161714	PLCD3	-0.4732	5.70004	10.7725	0.00366422	0.0794951
ENSG00000114738	MAPKAPK3	-0.411153	7.06373	10.7488	0.00369485	0.0799838
ENSG00000106636	YKT6	0.260869	6.37176	10.7471	0.00369701	0.0799838
ENSG00000163507	CIP2A	-1.24182	-0.805173	10.6014	0.00371229	0.080203
ENSG00000196466	ZNF799	0.699106	1.9838	10.7134	0.0037434	0.0807631
ENSG00000198157	HMGN5	-1.49172	-0.500319	10.5182	0.0037606	0.0810219
ENSG00000117143	UAP1	0.497972	7.36064	10.6753	0.00379172	0.0815796
ENSG00000132016	BRME1	-0.541024	2.36477	10.6677	0.00380328	0.0816292
ENSG00000198736	MSRB1	0.543035	6.16522	10.6708	0.00380451	0.0816292
ENSG00000163082	SGPP2	0.8914	6.91806	10.7619	0.00382103	0.081871
ENSG00000204949	FAM83A-AS1	0.921474	1.09517	10.6636	0.00382905	0.0818909
ENSG00000154222	CC2D1B	0.322783	5.55526	10.6445	0.00383322	0.0818909
ENSG00000138434	ITPRID2	-0.612474	7.41018	10.6751	0.00384133	0.0818909
ENSG00000162891	IL20	3.3937	4.08413	10.811	0.00384299	0.0818909
ENSG00000135119	RNFT2	-1.10963	-0.98899	10.3836	0.00385753	0.0820113
ENSG00000168398	BDKRB2	0.620834	4.78786	10.629	0.00386706	0.0820113
ENSG00000125089	SH3TC1	0.616754	5.87773	10.64	0.00387206	0.0820113
ENSG00000109320	NFKB1	0.781365	6.32958	10.7077	0.00387296	0.0820113
ENSG00000124772	CPNE5	0.967658	2.4119	10.6165	0.00387496	0.0820113
ENSG00000186462	NAP1L2	-0.902816	0.641964	10.6234	0.00388792	0.0821738
ENSG00000054690	PLEKHH1	-0.426499	3.78737	10.5997	0.00389465	0.0822045
ENSG00000025772	TOMM34	0.47242	4.74171	10.5894	0.00390874	0.0823903
ENSG00000145414	NAF1	0.465551	3.84705	10.5783	0.00392436	0.0826077
ENSG00000159167	STC1	0.960851	5.39833	10.6833	0.00393808	0.082762
ENSG00000109906	ZBTB16	-0.757784	5.13996	10.6109	0.00394424	0.082762
ENSG00000271503	CCL5	2.23312	1.39393	10.7158	0.00394763	0.082762
ENSG00000254369	HOXA-AS3	-1.15287	-0.249593	10.5853	0.00396259	0.0829641
ENSG00000205683	DPF3	-1.23091	0.129486	10.5756	0.00397206	0.0830507
ENSG00000281406	BLACAT1	1.5603	-0.0421968	10.4171	0.00399986	0.083279
ENSG00000229644	NAMPTP1	0.963673	0.938923	10.5327	0.00400416	0.083279
ENSG00000037042	TUBG2	-0.53433	4.2065	10.5212	0.00400436	0.083279
ENSG00000131584	ACAP3	-0.50066	7.46873	10.5196	0.00400652	0.083279
ENSG00000112149	CD83	0.746481	3.89958	10.5304	0.00400971	0.083279
ENSG00000108651	UTP6	0.230386	5.45884	10.4874	0.00405258	0.0840572
ENSG00000141522	ARHGDIA	0.275593	8.2459	10.4819	0.00406048	0.0841003
ENSG00000159131	GART	0.267258	5.15354	10.4785	0.00406545	0.0841003
ENSG00000128602	SMO	-0.697109	4.0753	10.4813	0.00407232	0.0841307
ENSG00000172613	RAD9A	-0.336951	5.15263	10.4579	0.0040953	0.0844934
ENSG00000066629	EML1	-0.575447	3.20984	10.4498	0.00410768	0.0845646
ENSG00000107863	ARHGAP21	0.488039	4.97459	10.4481	0.00410961	0.0845646
ENSG00000131711	MAP1B	-0.737107	4.49447	10.4791	0.0041158	0.0845802
ENSG00000113504	SLC12A7	0.696318	6.27043	10.5047	0.00412377	0.0846323
ENSG00000143434	SEMA6C	-0.539537	4.26938	10.417	0.00415553	0.0848236
ENSG00000105993	DNAJB6	0.431145	7.66262	10.4164	0.00415621	0.0848236
ENSG00000127914	AKAP9	-0.272295	4.87277	10.4143	0.00415936	0.0848236
ENSG00000105613	MAST1	-0.565969	2.94495	10.4124	0.00416324	0.0848236
ENSG00000152061	RABGAP1L	-0.461127	4.43005	10.4085	0.00416817	0.0848236
ENSG00000153714	LURAP1L	-0.528953	6.91406	10.4078	0.00416952	0.0848236
ENSG00000189292	ALKAL2	0.729302	3.76691	10.4066	0.00417121	0.0848236
ENSG00000186806	VSIG10L	-0.782406	5.33988	10.4714	0.00419659	0.0852284
ENSG00000233822	H2BC15	-1.14353	0.338357	10.3984	0.00422225	0.085638
ENSG00000173227	SYT12	-0.660725	2.15205	10.3597	0.00424318	0.0858791
ENSG00000265354	TIMM23	0.290134	5.46652	10.3544	0.00424912	0.0858791
ENSG00000004961	HCCS	0.255946	4.46337	10.3535	0.00425067	0.0858791
ENSG00000139572	GPR84	1.14125	1.15061	10.3534	0.00426827	0.0860144
ENSG00000155330	C16orf87	-0.577795	2.5404	10.3425	0.00426842	0.0860144
ENSG00000133816	MICAL2	0.748412	4.2788	10.3527	0.00429472	0.0864031
ENSG00000172724	CCL19	2.45689	1.56904	10.1045	0.0042988	0.0864031
ENSG00000118418	HMGN3	-0.538969	4.66916	10.3149	0.00430966	0.0865098
ENSG00000110931	CAMKK2	0.292918	5.2846	10.3002	0.00433226	0.0867846
ENSG00000118322	ATP10B	-0.920427	2.63849	10.3005	0.00433449	0.0867846
ENSG00000198105	ZNF248	-0.366052	3.30792	10.2889	0.00435035	0.0869902
ENSG00000284194	SCO2	1.08752	0.88462	10.2788	0.00436418	0.0871549
ENSG00000175029	CTBP2	0.283193	5.22854	10.2743	0.00437278	0.0872148
ENSG00000154227	CERS3	0.454685	6.9085	10.2573	0.00439944	0.0876345
ENSG00000130940	CASZ1	-0.395919	6.21309	10.2536	0.0044052	0.0876371
ENSG00000078081	LAMP3	0.63756	4.24363	10.2472	0.00441556	0.087731
ENSG00000173442	EHBP1L1	0.383276	8.04951	10.2363	0.0044327	0.0879594
ENSG00000173404	INSM1	2.06207	-0.711707	9.74127	0.00444493	0.0880689
ENSG00000114999	TTL	0.483958	6.40019	10.2257	0.00444952	0.0880689
ENSG00000184185	KCNJ12	-0.726324	2.52965	10.2144	0.00446931	0.0882242
ENSG00000167394	ZNF668	0.387623	2.89098	10.2127	0.00447118	0.0882242
ENSG00000139547	RDH16	-1.11948	1.12517	10.2228	0.00447436	0.0882242
ENSG00000137171	KLC4	-0.398123	4.21819	10.1999	0.00449121	0.0884445
ENSG00000168758	SEMA4C	0.651878	6.8686	10.233	0.00451965	0.0888922
ENSG00000166326	TRIM44	0.252807	5.88138	10.1625	0.0045518	0.0894116
ENSG00000116954	RRAGC	0.262822	6.25848	10.1543	0.00456523	0.0894497
ENSG00000168386	FILIP1L	-0.680392	2.89543	10.1523	0.00456951	0.0894497
ENSG00000107779	BMPR1A	-0.362823	3.72796	10.1491	0.00457412	0.0894497
ENSG00000126247	CAPNS1	0.271205	8.59406	10.1467	0.00457764	0.0894497
ENSG00000138834	MAPK8IP3	-0.266846	7.39664	10.1438	0.00458245	0.0894497
ENSG00000168785	TSPAN5	-0.452073	4.21842	10.1313	0.00460345	0.0897432
ENSG00000244041	LINC01011	-0.789421	1.07875	10.1418	0.00460901	0.0897432
ENSG00000129116	PALLD	0.576134	6.06366	10.1424	0.00462128	0.0897923
ENSG00000135604	STX11	0.372413	5.1614	10.1186	0.00462434	0.0897923
ENSG00000183844	FAM3B	1.35584	0.347774	10.1391	0.00462883	0.0897923
ENSG00000167173	C15orf39	0.363567	5.89239	10.1063	0.00464478	0.0899198
ENSG00000104081	BMF	-0.588056	2.65762	10.1058	0.00464694	0.0899198
ENSG00000187170	LCE4A	-1.13437	0.306346	10.0801	0.00465507	0.0899654
ENSG00000108960	MMD	0.63353	3.55577	10.0923	0.0046688	0.0901188
ENSG00000184144	CNTN2	-1.32532	-0.753958	9.77805	0.00468082	0.0901285
ENSG00000103056	SMPD3	-1.04116	3.75845	10.1671	0.00468087	0.0901285
ENSG00000157837	SPPL3	0.257103	7.5942	10.0797	0.00468954	0.090151
ENSG00000145949	MYLK4	-0.814214	0.787784	10.0906	0.00469858	0.090151
ENSG00000082153	BZW1	0.441199	6.10612	10.0705	0.00470521	0.090151
ENSG00000167105	TMEM92	1.19347	1.34563	10.093	0.00471434	0.090151
ENSG00000121900	TMEM54	0.467668	7.22083	10.0641	0.00471616	0.090151
ENSG00000166619	BLCAP	0.313688	7.58168	10.0637	0.00471679	0.090151
ENSG00000162402	USP24	0.241332	5.55822	10.0596	0.00472373	0.090151
ENSG00000162924	REL	0.771497	3.55992	10.0619	0.00472834	0.090151
ENSG00000205363	INSYN1	-0.888912	3.31184	10.0744	0.00473522	0.0901719
ENSG00000181274	FRAT2	-0.41746	3.95541	10.0459	0.00474755	0.0902354
ENSG00000182782	HCAR2	0.870174	6.28223	10.1369	0.00475575	0.0902354
ENSG00000262246	CORO7	0.439447	3.09603	10.0395	0.00475895	0.0902354
ENSG00000078018	MAP2	-0.720385	4.40892	10.0634	0.00476173	0.0902354
ENSG00000170191	NANP	0.455163	2.61244	10.0329	0.00477085	0.0902983
ENSG00000178385	PLEKHM3	-0.587424	2.5367	10.021	0.00479162	0.0904902
ENSG00000158859	ADAMTS4	1.25944	6.38316	10.1634	0.0047926	0.0904902
ENSG00000164825	DEFB1	0.53097	5.37915	10.0047	0.0048186	0.0908708
ENSG00000108639	SYNGR2	0.3623	8.79643	9.98515	0.00485274	0.0914041
ENSG00000180089	TMEM86B	0.62195	1.90512	9.97776	0.00486949	0.0916088
ENSG00000135486	HNRNPA1	0.231881	9.87997	9.97115	0.00487743	0.0916474
ENSG00000178947	SMIM10L2A	-0.71027	2.1727	9.95928	0.00490152	0.0917998
ENSG00000185670	ZBTB3	-0.55417	2.73135	9.95807	0.00490166	0.0917998
ENSG00000088053	GP6	-0.956556	0.506259	9.98067	0.00490322	0.0917998
ENSG00000091527	CDV3	0.248502	6.79943	9.94494	0.00492401	0.0919389
ENSG00000106278	PTPRZ1	-0.759675	3.65014	9.95915	0.00492494	0.0919389
ENSG00000161249	DMKN	-0.450591	11.2786	9.94251	0.00492835	0.0919389
ENSG00000141738	GRB7	0.53965	7.14418	9.95125	0.00493846	0.0919858
ENSG00000166268	MYRFL	-0.961424	2.96187	9.94064	0.00494268	0.0919858
ENSG00000164128	NPY1R	-0.877322	1.42267	9.93336	0.00495406	0.0920876
ENSG00000005156	LIG3	0.336612	4.15838	9.91888	0.00497106	0.0922038
ENSG00000100697	DICER1	0.505702	4.82379	9.9182	0.00497215	0.0922038
ENSG00000040633	PHF23	0.283918	5.88279	9.90792	0.00499068	0.0924373
ENSG00000165312	OTUD1	-0.438916	4.23618	9.88092	0.00504017	0.0932431
ENSG00000205116	TMEM88B	-0.67199	2.97774	9.87369	0.0050563	0.0934305
ENSG00000109101	FOXN1	-0.594958	5.94738	9.88306	0.00508344	0.0936165
ENSG00000163686	ABHD6	-0.617105	5.61076	9.88554	0.00508976	0.0936165
ENSG00000110713	NUP98	0.333742	6.02105	9.85099	0.00509511	0.0936165
ENSG00000177191	B3GNT8	0.496917	3.15936	9.85132	0.00509545	0.0936165
ENSG00000049618	ARID1B	-0.261997	5.25147	9.85032	0.00509641	0.0936165
ENSG00000180964	TCEAL8	-0.350236	5.17932	9.84698	0.00510262	0.0936202
ENSG00000205352	PRR13	0.297991	5.36943	9.8437	0.00510872	0.0936218
ENSG00000134532	SOX5	-0.870285	2.37829	9.84019	0.00511856	0.0936489
ENSG00000163220	S100A9	1.71054	11.4774	9.98554	0.00512258	0.0936489
ENSG00000158286	RNF207	0.508085	3.56929	9.83344	0.00512824	0.0936489
ENSG00000134070	IRAK2	1.28115	4.82989	9.95393	0.00514687	0.0938791
ENSG00000124688	MAD2L1BP	0.286073	4.36584	9.80973	0.00517253	0.0941971
ENSG00000071127	WDR1	0.346697	7.9016	9.80758	0.00517639	0.0941971
ENSG00000106006	HOXA6	-1.19716	-0.515308	9.78879	0.00519275	0.0943654
ENSG00000100911	PSME2	0.367601	7.05814	9.79507	0.00520009	0.0943654
ENSG00000138182	KIF20B	-0.611041	1.59043	9.79541	0.00520382	0.0943654
ENSG00000185133	INPP5J	-0.640882	2.36394	9.76747	0.00525557	0.0951355
ENSG00000160209	PDXK	0.445972	7.44561	9.76449	0.0052585	0.0951355
ENSG00000147180	ZNF711	-0.935448	3.04147	9.78493	0.0052808	0.0953108
ENSG00000163814	CDCP1	0.608694	7.15723	9.78939	0.00528218	0.0953108
ENSG00000132613	MTSS2	-0.3177	4.70711	9.75	0.00528655	0.0953108
ENSG00000181804	SLC9A9	-0.692084	2.54537	9.73005	0.0053268	0.0959254
ENSG00000222047	C10orf55	0.795354	1.05534	9.73134	0.00533348	0.0959349
ENSG00000158292	GPR153	0.46923	6.73313	9.72206	0.00534078	0.0959553
ENSG00000157191	NECAP2	0.315508	6.82267	9.70736	0.0053696	0.0962876
ENSG00000131724	IL13RA1	0.290543	6.47899	9.70602	0.00537224	0.0962876
ENSG00000133401	PDZD2	-0.48592	4.91905	9.70323	0.00537781	0.0962876
ENSG00000106785	TRIM14	0.38924	5.08907	9.69716	0.00538979	0.0962931
ENSG00000070814	TCOF1	0.432109	5.48138	9.69373	0.0053965	0.0962931
ENSG00000163053	SLC16A14	-0.7312	6.18187	9.74541	0.00539667	0.0962931
ENSG00000158470	B4GALT5	0.502928	4.85978	9.68649	0.00541094	0.0964372
ENSG00000226251	LINC02608	-1.01167	0.235019	9.67711	0.00543706	0.096792
ENSG00000261971	LOC124900372	0.434197	3.69468	9.66641	0.0054512	0.0968737
ENSG00000198420	TCAF1	-0.523359	2.76259	9.66501	0.00545473	0.0968737
ENSG00000226419	SLC16A1-AS1	0.618438	3.40649	9.66214	0.0054603	0.0968737
ENSG00000104687	GSR	-0.434084	4.11787	9.65789	0.00546815	0.0969027
ENSG00000138111	MFSD13A	-0.504039	4.02905	9.64946	0.00548513	0.0969911
ENSG00000109065	NAT9	0.252666	5.42594	9.64911	0.0054856	0.0969911
ENSG00000188215	DCUN1D3	0.645618	4.57457	9.64544	0.00551846	0.0974615
ENSG00000285278	TFAP2A-AS2	0.592322	0.517612	9.6416	0.00555379	0.0979743
ENSG00000225526	MKRN2OS	-0.588437	1.33637	9.61499	0.0055615	0.0979935
ENSG00000197191	CYSRT1	-0.615749	3.68322	9.60804	0.00556956	0.0979935
ENSG00000188177	ZC3H6	-0.321618	3.63974	9.60593	0.00557375	0.0979935
ENSG00000080546	SESN1	-0.567934	3.92403	9.59434	0.00559755	0.098301
ENSG00000103005	USB1	0.32023	5.74003	9.58608	0.00561419	0.0984823
ENSG00000188549	CCDC9B	-0.74125	4.10357	9.5977	0.00562574	0.0985738
ENSG00000134827	TCN1	1.10616	1.8624	9.47574	0.00565615	0.0989953
ENSG00000171208	NETO2	0.621421	1.81689	9.56228	0.00566723	0.0990779
ENSG00000147168	IL2RG	0.779039	3.77792	9.56763	0.00568848	0.0993379
ENSG00000235530	TMEM11-DT	1.1324	-0.0768897	9.55937	0.00571423	0.099676
ENSG00000162437	RAVER2	-0.452683	3.06154	9.53095	0.00573016	0.099842
ENSG00000100612	DHRS7	0.412136	6.56213	9.5085	0.0057771	0.100547
ENSG00000170385	SLC30A1	-0.787495	5.06314	9.56794	0.00579953	0.100825
ENSG00000158435	CNOT11	0.225986	5.56101	9.48932	0.0058182	0.100962
ENSG00000125780	TGM3	1.51571	0.607967	9.54427	0.00582124	0.100962
ENSG00000213963	LOC100130691	-0.935414	2.76192	9.49669	0.00582687	0.100962
ENSG00000267795	SMIM22	1.16673	-0.832102	9.49012	0.00585107	0.101047
ENSG00000132341	RAN	0.216823	8.14839	9.47256	0.00585436	0.101047
ENSG00000112419	PHACTR2	0.62627	2.79086	9.46959	0.00586199	0.101047
ENSG00000173327	MAP3K11	0.370217	7.30138	9.4674	0.00586553	0.101047
ENSG00000066739	ATG2B	-0.382183	5.16851	9.46735	0.00586572	0.101047
ENSG00000285946	LCE7A	-1.2731	0.055822	9.14372	0.00587069	0.101047
ENSG00000170044	ZPLD1	-1.41002	-0.677539	9.31617	0.00588526	0.101186
ENSG00000106524	ANKMY2	-0.459706	3.40465	9.44997	0.00590407	0.10131
ENSG00000188342	GTF2F2	-0.308996	5.32055	9.44911	0.00590545	0.10131
ENSG00000163219	ARHGAP25	0.551688	3.55633	9.43816	0.00592993	0.101618
ENSG00000173918	C1QTNF1	1.35567	7.53276	9.56918	0.00594575	0.101666
ENSG00000155368	DBI	-0.495385	7.62719	9.43361	0.00594581	0.101666
ENSG00000143106	PSMA5	0.221245	6.13057	9.41739	0.00597519	0.102038
ENSG00000166816	LDHD	-0.71695	1.91097	9.41699	0.00598492	0.102038
ENSG00000163207	IVL	0.740045	7.9648	9.49215	0.0059872	0.102038
ENSG00000177595	PIDD1	-0.336079	5.69758	9.40304	0.0060071	0.102193
ENSG00000133048	CHI3L1	1.10299	7.29804	9.53029	0.00600943	0.102193
ENSG00000172782	FADS6	-0.542336	4.30656	9.38243	0.0060535	0.102603
ENSG00000103942	HOMER2	-0.439992	5.32238	9.38077	0.00605698	0.102603
ENSG00000149923	PPP4C	0.281044	7.11446	9.37955	0.00605966	0.102603
ENSG00000126822	PLEKHG3	0.360931	7.58194	9.37947	0.00605985	0.102603
ENSG00000290862	NMRAL2P	-0.871806	2.98167	9.38594	0.00607028	0.102667
ENSG00000086712	TXLNG	0.345807	3.92088	9.37081	0.00607971	0.102715
ENSG00000125753	VASP	0.273921	7.06468	9.36182	0.0060997	0.102854
ENSG00000185158	LRRC37B	-0.429597	2.9207	9.35918	0.00610668	0.102854
ENSG00000165953	SERPINA12	-0.55558	7.76987	9.38203	0.00610774	0.102854
ENSG00000157193	LRP8	0.535691	2.61766	9.35363	0.0061196	0.102943
ENSG00000102349	KLF8	-0.508732	5.7967	9.34947	0.00613371	0.103069
ENSG00000112242	E2F3	0.492785	2.58315	9.34133	0.00614794	0.103197
ENSG00000075618	FSCN1	0.450418	9.0631	9.33296	0.00616551	0.10338
ENSG00000196247	ZNF107	-0.449109	3.39829	9.326	0.0061821	0.103543
ENSG00000171763	AFG2B	0.443796	3.9815	9.32311	0.00618851	0.103543
ENSG00000102034	ELF4	0.546282	5.63913	9.32335	0.00621155	0.103817
ENSG00000125740	FOSB	-1.81218	4.99251	9.4428	0.00622445	0.10391
ENSG00000204619	PPP1R11	0.333121	6.57899	9.30479	0.00623048	0.10391
ENSG00000080503	SMARCA2	-0.324897	5.91004	9.29985	0.00624196	0.10399
ENSG00000109881	CCDC34	-0.7759	1.66301	9.29587	0.00625588	0.104074
ENSG00000197121	PGAP1	-0.638132	4.05577	9.29002	0.00626522	0.104074
ENSG00000137767	SQOR	0.794812	5.36722	9.36488	0.006267	0.104074
ENSG00000164118	CEP44	-0.389182	3.25437	9.26406	0.00632647	0.10484
ENSG00000213420	GPC2	-0.687449	3.52308	9.26395	0.00632659	0.10484
ENSG00000095951	HIVEP1	0.6776	4.03822	9.26478	0.0063487	0.105019
ENSG00000284874	SEPT5-GP1BB	-0.708787	2.44172	9.25417	0.00635087	0.105019
ENSG00000134287	ARF3	0.198742	8.17067	9.24509	0.00637074	0.105235
ENSG00000155016	CYP2U1	-0.758057	1.05734	9.24377	0.00638832	0.105414
ENSG00000182718	ANXA2	0.316411	10.5465	9.23304	0.00639948	0.105486
ENSG00000156304	SCAF4	0.309435	5.45052	9.2135	0.00644638	0.106053
ENSG00000163141	BNIPL	-0.412002	7.45476	9.21223	0.00644943	0.106053
ENSG00000174996	KLC2	0.228426	5.73275	9.20896	0.00645734	0.106053
ENSG00000189182	KRT77	-1.6163	8.38401	9.34003	0.00646111	0.106053
ENSG00000214541	RPS4XP3	0.696462	-0.006218	9.23267	0.00647277	0.106061
ENSG00000183092	BEGAIN	0.990252	2.36367	9.21425	0.00647516	0.106061
ENSG00000115919	KYNU	0.890956	1.93419	9.19787	0.00648775	0.106155
ENSG00000165280	VCP	0.235925	8.16059	9.18722	0.00651005	0.106408
ENSG00000163734	CXCL3	2.48244	3.91539	9.31865	0.00652098	0.106475
ENSG00000156471	PTDSS1	0.197005	6.34249	9.16794	0.00655722	0.10678
ENSG00000134121	CHL1	-0.888974	3.82733	9.21636	0.00655959	0.10678
ENSG00000145687	SSBP2	-0.366753	5.34707	9.16674	0.00656021	0.10678
ENSG00000172936	MYD88	0.302028	6.13814	9.16258	0.0065704	0.106834
ENSG00000131652	THOC6	0.279759	5.1985	9.15762	0.00658272	0.106923
ENSG00000176915	ANKLE2	0.703088	6.75816	9.22246	0.00659252	0.10697
ENSG00000235385	LINC02154	1.01867	0.587992	9.17309	0.0066016	0.106972
ENSG00000086544	ITPKC	0.715845	6.92691	9.2183	0.00661203	0.106972
ENSG00000187954	ZFTRAF1	-0.314092	4.74097	9.1453	0.00661321	0.106972
ENSG00000120802	TMPO	-0.377672	4.68091	9.14205	0.00662128	0.106991
ENSG00000185043	CIB1	0.437969	6.21866	9.13871	0.00662944	0.107012
ENSG00000183814	LIN9	-0.686907	1.40019	9.13605	0.00664279	0.107117
ENSG00000167721	TSR1	0.31351	4.9712	9.13006	0.00665108	0.10714
ENSG00000113790	EHHADH	-0.577975	2.14651	9.12421	0.00666815	0.107303
ENSG00000183625	CCR3	-1.48978	0.443368	9.17596	0.00667648	0.107327
ENSG00000176619	LMNB2	0.308101	6.28837	9.11598	0.00668623	0.107373
ENSG00000145332	KLHL8	-0.470775	2.84644	9.10758	0.00670845	0.107618
ENSG00000015475	BID	0.810189	4.47893	9.15977	0.00672406	0.107758
ENSG00000182197	EXT1	0.399773	6.30017	9.0943	0.00674088	0.107863
ENSG00000112561	TFEB	0.361091	4.61247	9.09136	0.00674847	0.107863
ENSG00000073464	CLCN4	0.691891	1.49554	9.09358	0.00675141	0.107863
ENSG00000117528	ABCD3	-0.519572	5.08474	9.08354	0.00676829	0.108022
ENSG00000100341	PNPLA5	-1.59598	-0.111887	8.67535	0.00678148	0.108086
ENSG00000181333	HEPHL1	1.88065	4.32647	9.20205	0.00679657	0.108086
ENSG00000178184	PARD6G	-0.406312	5.48125	9.071	0.00680021	0.108086
ENSG00000146373	RNF217	-0.451372	4.83887	9.06997	0.00680291	0.108086
ENSG00000205413	SAMD9	0.460182	2.26292	9.06554	0.00681663	0.108086
ENSG00000225953	SATB2-AS1	-1.1408	0.429039	9.07584	0.00681931	0.108086
ENSG00000196172	ZNF681	-0.728257	1.2015	9.07002	0.00682088	0.108086
ENSG00000174136	RGMB	-0.492942	3.63611	9.05404	0.0068442	0.108346
ENSG00000184584	STING1	0.60796	6.19474	9.08095	0.00686745	0.108603
ENSG00000131467	PSME3	0.267589	6.9513	9.03669	0.00688855	0.108638
ENSG00000132603	NIP7	0.371346	5.18436	9.03588	0.00689072	0.108638
ENSG00000101367	MAPRE1	0.275529	5.93054	9.0354	0.00689189	0.108638
ENSG00000196419	XRCC6	0.192131	8.01722	9.03322	0.00689756	0.108638
ENSG00000102921	N4BP1	0.593553	7.11263	9.05269	0.00693571	0.109099
ENSG00000106526	ACTR3C	0.609263	1.54686	9.01907	0.00694082	0.109099
ENSG00000182134	TDRKH	0.482276	3.9789	9.01058	0.00695713	0.109217
ENSG00000189306	RRP7A	0.227349	5.16392	9.00846	0.00696234	0.109217
ENSG00000204574	ABCF1	0.369811	6.42773	9.00093	0.00698203	0.109414
ENSG00000007402	CACNA2D2	-0.467619	2.83435	8.99897	0.00698898	0.109414
ENSG00000132846	ZBED3	-0.936635	0.291782	9.01024	0.00700865	0.109612
ENSG00000132000	PODNL1	-0.665318	2.51134	8.97409	0.00705537	0.110189
ENSG00000112578	BYSL	0.335613	4.45288	8.97169	0.00705968	0.110189
ENSG00000168078	PBK	-1.35334	-0.574738	8.78329	0.00710254	0.110747
ENSG00000250312	ZNF718	-0.726943	1.35384	8.9295	0.00718132	0.111585
ENSG00000137507	LRRC32	0.82598	5.60393	9.00178	0.00718214	0.111585
ENSG00000169169	CPT1C	-0.766783	2.8177	8.92575	0.0071844	0.111585
ENSG00000125835	SNRPB	0.303761	6.87977	8.9251	0.00718492	0.111585
ENSG00000179761	PIPOX	-1.36518	-0.456342	8.93299	0.00719337	0.111605
ENSG00000151332	MBIP	-0.314611	5.27534	8.91751	0.00720565	0.111684
ENSG00000103591	AAGAB	0.251792	4.86893	8.91405	0.00721516	0.11172
ENSG00000037474	NSUN2	0.251664	5.78914	8.90716	0.00723389	0.111899
ENSG00000163191	S100A11	0.28817	9.90755	8.89099	0.00727832	0.112475
ENSG00000171793	CTPS1	0.375142	4.52482	8.88455	0.0072963	0.1126
ENSG00000136999	CCN3	-0.659769	1.56282	8.88297	0.00731055	0.1126
ENSG00000177453	NIM1K	-0.750606	1.22123	8.88497	0.00731148	0.1126
ENSG00000009335	UBE3C	0.207099	6.33114	8.87752	0.00731559	0.1126
ENSG00000131061	ZNF341	-0.356644	3.321	8.87525	0.00732257	0.1126
ENSG00000258920	FOXN3-AS1	0.692096	0.956847	8.87433	0.00734858	0.112888
ENSG00000285852	LOC124902388	-1.71302	-1.11233	8.4436	0.00737585	0.113103
ENSG00000182022	CHST15	0.482111	5.00877	8.85549	0.00737707	0.113103
ENSG00000115841	RMDN2	-0.883416	1.29176	8.84979	0.00740962	0.11349
ENSG00000179627	ZBTB42	0.349916	4.24471	8.84116	0.00741751	0.1135
ENSG00000129534	MIS18BP1	-0.477645	2.82659	8.83805	0.00742721	0.113536
ENSG00000118503	TNFAIP3	1.91125	6.18168	8.95767	0.00743604	0.11356
ENSG00000039523	RIPOR1	0.559903	6.81756	8.85792	0.0074439	0.113569
ENSG00000115756	HPCAL1	0.335139	5.06141	8.82564	0.00746116	0.113721
ENSG00000136098	NEK3	0.313396	3.4043	8.81804	0.00748328	0.113877
ENSG00000184574	LPAR5	0.364069	4.8404	8.8169	0.00748603	0.113877
ENSG00000124299	PEPD	-0.304064	5.69283	8.81172	0.00750067	0.113988
ENSG00000100345	MYH9	0.302102	10.004	8.80232	0.00752752	0.114024
ENSG00000170638	TRABD	0.230772	6.61208	8.80112	0.00753095	0.114024
ENSG00000114166	KAT2B	-0.477233	3.98944	8.79114	0.00756002	0.114024
ENSG00000056558	TRAF1	1.39252	4.49673	8.90473	0.00756042	0.114024
ENSG00000013573	DDX11	0.331406	4.91958	8.78903	0.00756582	0.114024
ENSG00000245146	LOC124900193	-0.637407	0.530051	8.79957	0.00757009	0.114024
ENSG00000143476	DTL	-1.08529	0.494679	8.74585	0.00757409	0.114024
ENSG00000168528	SERINC2	0.441534	6.33674	8.78071	0.00758966	0.114024
ENSG00000116141	MARK1	0.760703	2.6482	8.78034	0.00759376	0.114024
ENSG00000137462	TLR2	1.148	3.6707	8.85886	0.00760306	0.114024
ENSG00000108654	DDX5	0.27699	8.92763	8.77605	0.00760316	0.114024
ENSG00000175040	CHST2	1.32685	2.65587	8.84955	0.00760523	0.114024
ENSG00000105672	ETV2	-0.87171	1.10206	8.78263	0.0076088	0.114024
ENSG00000076864	RAP1GAP	0.915538	4.34438	8.83814	0.00761055	0.114024
ENSG00000151503	NCAPD3	-0.375769	3.48408	8.7681	0.00762677	0.114024
ENSG00000118707	TGIF2	0.464679	4.04933	8.76756	0.00762814	0.114024
ENSG00000183684	ALYREF	0.261376	5.32698	8.7629	0.00764139	0.114024
ENSG00000107485	GATA3	-0.483744	8.25783	8.76538	0.00765269	0.114024
ENSG00000165152	PGAP4	-0.253019	4.94157	8.75702	0.00765857	0.114024
ENSG00000083544	TDRD3	-0.271992	4.12543	8.75511	0.00766434	0.114024
ENSG00000142765	SYTL1	-0.634118	7.18652	8.80346	0.00767075	0.114024
ENSG00000162571	TTLL10	0.921642	-0.40518	8.77275	0.00767697	0.114024
ENSG00000091640	SPAG7	0.21586	5.33985	8.74973	0.00767981	0.114024
ENSG00000156869	FRRS1	-0.266632	4.80284	8.74526	0.00769301	0.114024
ENSG00000165879	FRAT1	-0.573482	1.99949	8.7466	0.00769322	0.114024
ENSG00000203727	SAMD5	0.914538	0.508307	8.767	0.00769333	0.114024
ENSG00000183638	RP1L1	-1.05475	-0.743944	8.69202	0.00772468	0.114367
ENSG00000105479	ODAD1	-0.703829	0.945361	8.73892	0.00773505	0.114367
ENSG00000139370	SLC15A4	0.427967	5.01323	8.7298	0.00773849	0.114367
ENSG00000070718	AP3M2	0.443321	3.71109	8.72347	0.00775755	0.11438
ENSG00000188001	TPRG1	-0.760484	4.79037	8.77568	0.00777215	0.11438
ENSG00000165806	CASP7	0.332997	5.6409	8.71742	0.00777508	0.11438
ENSG00000173898	SPTBN2	-0.528005	8.25297	8.73477	0.00777766	0.11438
ENSG00000255337	TMEM123-DT	-0.880716	-0.529675	8.69268	0.00777852	0.11438
ENSG00000163216	SPRR2D	0.775302	7.91538	8.78704	0.00778343	0.11438
ENSG00000006377	DLX6	-1.33181	-1.03043	8.42353	0.00779784	0.114399
ENSG00000112378	PERP	-0.370008	11.5633	8.70921	0.00779942	0.114399
ENSG00000244945	RUFY1-AS1	1.15776	-0.541418	8.71542	0.007808	0.114417
ENSG00000089737	DDX24	0.297781	6.54088	8.70018	0.00782638	0.114578
ENSG00000136827	TOR1A	0.233118	4.75596	8.69497	0.00784208	0.11469
ENSG00000142197	DOP1B	-0.40574	3.09895	8.68916	0.00786041	0.11469
ENSG00000106609	TMEM248	0.203776	6.33431	8.68707	0.00786569	0.11469
ENSG00000123685	BATF3	0.890537	4.27437	8.689	0.00787322	0.11469
ENSG00000163864	NMNAT3	-0.521313	3.33713	8.68456	0.00787427	0.11469
ENSG00000131873	CHSY1	0.303717	6.215	8.68292	0.00787817	0.11469
ENSG00000138640	FAM13A	-0.422907	5.4252	8.67135	0.00791323	0.115093
ENSG00000173744	AGFG1	0.403663	5.93634	8.66672	0.00792713	0.115187
ENSG00000147654	EBAG9	-0.356187	4.27714	8.66348	0.0079372	0.115226
ENSG00000132481	TRIM47	0.33528	6.09581	8.66083	0.00794503	0.115233
ENSG00000197044	ZNF441	-0.660306	1.3691	8.65038	0.00798575	0.115715
ENSG00000134001	EIF2S1	0.220183	6.3743	8.64114	0.00800513	0.115888
ENSG00000059378	PARP12	0.390846	5.47178	8.63433	0.00802609	0.11602
ENSG00000154122	ANKH	-0.382433	6.47216	8.63104	0.00803617	0.11602
ENSG00000182544	MFSD5	-0.333134	5.98745	8.63091	0.00803656	0.11602
ENSG00000124875	CXCL6	2.12799	1.35476	8.67103	0.00805499	0.116178
ENSG00000198523	PLN	-1.38024	-0.615371	8.23793	0.00807559	0.116368
ENSG00000174586	ZNF497	-0.849287	0.0223631	8.63339	0.00809088	0.11648
ENSG00000169641	LUZP1	0.339853	4.40072	8.61084	0.00809886	0.116487
ENSG00000133065	SLC41A1	0.65527	5.17478	8.64004	0.00811872	0.11661
ENSG00000101150	TPD52L2	0.341749	7.19193	8.60322	0.00812232	0.11661
ENSG00000168685	IL7R	0.660282	2.01686	8.59658	0.00814643	0.116741
ENSG00000145284	SCD5	-0.572722	2.72223	8.5952	0.00814888	0.116741
ENSG00000188730	VWC2	-1.16979	-0.178316	8.53305	0.00815394	0.116741
ENSG00000267452	LINC02072	-1.82312	-0.475343	8.12159	0.00818765	0.117019
ENSG00000153294	ADGRF4	-0.667526	4.42343	8.60482	0.00819584	0.117019
ENSG00000112494	UNC93A	-0.704669	3.61908	8.58891	0.00819592	0.117019
ENSG00000131148	EMC8	0.309489	4.33087	8.57145	0.00822225	0.117088
ENSG00000123136	DDX39A	0.312887	6.49608	8.57134	0.00822235	0.117088
ENSG00000167193	CRK	0.254616	5.86503	8.57105	0.00822327	0.117088
ENSG00000124209	RAB22A	0.324417	6.03144	8.56693	0.00823632	0.117166
ENSG00000186862	PDZD7	-0.925227	1.1179	8.57224	0.00825314	0.117298
ENSG00000108691	CCL2	0.910358	7.1636	8.64676	0.00828956	0.117709
ENSG00000133114	GPALPP1	-0.291932	3.66453	8.5356	0.00833657	0.118268
ENSG00000188393	CLEC2A	-1.04562	3.39097	8.57781	0.00835045	0.118358
ENSG00000162734	PEA15	0.415168	8.17199	8.52871	0.00835824	0.11836
ENSG00000057294	PKP2	0.824956	3.65723	8.53619	0.00837997	0.118428
ENSG00000123374	CDK2	0.27207	6.22638	8.5205	0.00838471	0.118428
ENSG00000291237	SOD2	1.87713	10.2104	8.63453	0.00838904	0.118428
ENSG00000145220	LYAR	0.408781	3.80729	8.51699	0.00839645	0.118428
ENSG00000019186	CYP24A1	1.82944	3.9794	8.62931	0.0084073	0.118428
ENSG00000148468	FAM171A1	0.596962	3.0844	8.5135	0.00840863	0.118428
ENSG00000179476	C14orf28	-0.468199	2.70839	8.50156	0.00844759	0.118869
ENSG00000141497	ZMYND15	0.6136	2.2263	8.48694	0.00849637	0.119448
ENSG00000272610	MAGI1-IT1	-1.27303	-1.16865	8.3404	0.00851624	0.119619
ENSG00000183166	CALN1	-0.605693	0.953597	8.48206	0.00853855	0.119824
ENSG00000233461	LOC122526782	0.299897	5.87716	8.47073	0.00854711	0.119836
ENSG00000172757	CFL1	0.272098	9.29872	8.46731	0.00855838	0.119887
ENSG00000181220	ZNF746	0.210827	4.83251	8.45229	0.00860826	0.120477
ENSG00000153815	CMIP	0.517983	8.25501	8.44849	0.00867398	0.121288
ENSG00000143321	HDGF	0.507286	8.888	8.44001	0.00870231	0.121505
ENSG00000080608	PUM3	0.303074	4.80689	8.42175	0.00871044	0.121505
ENSG00000125731	SH2D3A	0.325401	6.31355	8.42006	0.00871601	0.121505
ENSG00000231367	LINC02613	-1.41655	-1.33596	7.9369	0.00872074	0.121505
ENSG00000100949	RABGGTA	0.446593	6.0277	8.4128	0.00874054	0.121672
ENSG00000198453	ZNF568	-0.379655	2.88748	8.4059	0.00876499	0.121878
ENSG00000283787	PRR33	-1.141	4.42269	8.49777	0.00877835	0.121878
ENSG00000121858	TNFSF10	0.38228	7.81707	8.40106	0.00878032	0.121878
ENSG00000277443	MARCKS	0.94878	7.47103	8.49764	0.00878717	0.121878
ENSG00000182165	TP53TG1	-0.571734	2.432	8.39757	0.00879446	0.121878
ENSG00000113494	PRLR	-0.961079	0.800633	8.38924	0.00886771	0.122784
ENSG00000170522	ELOVL6	-0.662554	3.50288	8.37031	0.00888617	0.122882
ENSG00000138160	KIF11	-0.805004	0.955077	8.37625	0.00889052	0.122882
ENSG00000116205	TCEANC2	-0.41719	2.68186	8.36186	0.00891631	0.123129
ENSG00000248485	PCP4L1	0.687261	4.35632	8.37865	0.00894485	0.123332
ENSG00000171130	ATP6V0E2	-0.674881	2.6855	8.35296	0.00894756	0.123332
ENSG00000184489	PTP4A3	0.682042	7.29077	8.4087	0.00895474	0.123332
ENSG00000132507	EIF5A	0.222757	8.70581	8.34731	0.0089651	0.123365
ENSG00000168066	SF1	0.164216	8.45299	8.34126	0.00898615	0.123546
ENSG00000132323	ILKAP	0.257638	5.13875	8.33622	0.00900385	0.123566
ENSG00000131037	EPS8L1	-0.678472	7.67868	8.39442	0.00900979	0.123566
ENSG00000166197	NOLC1	0.257256	6.0406	8.33315	0.00901448	0.123566
ENSG00000160752	FDPS	0.301218	6.58713	8.33055	0.0090236	0.123566
ENSG00000159202	UBE2Z	0.375701	7.48202	8.32949	0.00902732	0.123566
ENSG00000104205	SGK3	-0.404751	2.94407	8.32051	0.00905995	0.123745
ENSG00000117298	ECE1	0.653555	7.28061	8.37613	0.00906724	0.123745
ENSG00000155256	ZFYVE27	0.265371	5.79056	8.31795	0.00906788	0.123745
ENSG00000235257	ITGA9-AS1	-0.539411	2.3903	8.31737	0.00907214	0.123745
ENSG00000145386	CCNA2	-0.783854	0.730411	8.30661	0.00913963	0.124556
ENSG00000154309	DISP1	-0.603617	2.7354	8.29434	0.00915334	0.124634
ENSG00000144476	ACKR3	0.874824	6.6603	8.38214	0.0091623	0.124647
ENSG00000130487	KLHDC7B	1.14033	1.74607	8.31291	0.00920247	0.125085
ENSG00000026103	FAS	0.648164	4.97421	8.29929	0.00923503	0.125186
ENSG00000167656	LY6D	0.448257	9.6702	8.26903	0.00924968	0.125186
ENSG00000100596	SPTLC2	0.354662	5.15483	8.26664	0.00925068	0.125186
ENSG00000263766	KPNB1-DT	0.667	0.735796	8.27303	0.0092514	0.125186
ENSG00000142089	IFITM3	0.386524	9.84945	8.26586	0.0092534	0.125186
ENSG00000224721	FLVCR2-AS1	0.792829	-0.883843	8.07325	0.00925818	0.125186
ENSG00000170571	EMB	-0.635257	5.47558	8.29649	0.00928252	0.125387
ENSG00000137831	UACA	-0.429529	4.67989	8.25443	0.00929485	0.125387
ENSG00000203780	FANK1	-0.336919	2.89809	8.25407	0.00929716	0.125387
ENSG00000064961	HMG20B	-0.184907	6.57579	8.25148	0.00930536	0.125389
ENSG00000125538	IL1B	1.78757	3.14387	8.35125	0.00933945	0.125406
ENSG00000110944	IL23A	2.42634	1.72537	8.35441	0.0093464	0.125406
ENSG00000179750	APOBEC3B	1.48391	0.00916797	8.18544	0.00934861	0.125406
ENSG00000174326	SLC16A11	-0.640447	1.58219	8.23987	0.00935582	0.125406
ENSG00000076356	PLXNA2	-0.356058	4.27946	8.23618	0.00936131	0.125406
ENSG00000115641	FHL2	0.606387	6.22375	8.27499	0.00937758	0.125406
ENSG00000132768	DPH2	0.328112	4.95467	8.23146	0.00937837	0.125406
ENSG00000088280	ASAP3	-0.403239	6.64506	8.23042	0.00938207	0.125406
ENSG00000213085	CFAP45	0.662127	1.06606	8.24035	0.00938341	0.125406
ENSG00000135898	GPR55	1.32345	-0.734338	8.23402	0.00938717	0.125406
ENSG00000101187	SLCO4A1	1.27995	7.43825	8.31697	0.00946074	0.126227
ENSG00000204677	FAM153CP	1.08961	3.3783	8.27332	0.00946476	0.126227
ENSG00000128245	YWHAH	0.200709	6.47218	8.20185	0.00948722	0.126418
ENSG00000162769	FLVCR1	0.495495	2.49373	8.18467	0.00955301	0.127137
ENSG00000123353	ORMDL2	0.286126	4.25193	8.18304	0.00955752	0.127137
ENSG00000174485	DENND4A	0.617067	4.33791	8.17768	0.0095995	0.127587
ENSG00000001084	GCLC	-0.363762	3.49379	8.16465	0.00962682	0.127696
ENSG00000248049	UBA6-DT	0.380574	3.0599	8.16403	0.00962953	0.127696
ENSG00000131127	ZNF141	-0.335099	3.63473	8.16317	0.00963231	0.127696
ENSG00000005884	ITGA3	0.365787	9.047	8.15884	0.00964803	0.127795
ENSG00000159840	ZYX	0.338868	7.61571	8.13947	0.00972148	0.128572
ENSG00000119698	PPP4R4	1.33628	2.14964	8.20964	0.0097232	0.128572
ENSG00000265817	FSBP	-0.955458	-0.501054	8.15744	0.00975388	0.128869
ENSG00000088727	KIF9	-0.527919	1.6425	8.12761	0.00977246	0.129005
ENSG00000159713	TPPP3	-0.65992	5.71621	8.17216	0.00979832	0.129237
ENSG00000163406	SLC15A2	-0.995531	0.167295	8.13661	0.00980997	0.129281
ENSG00000267365	KCNJ2-AS1	0.710615	0.585001	8.12987	0.00982129	0.129321
ENSG00000119121	TRPM6	1.108	1.27464	8.12691	0.00987902	0.129823
ENSG00000184661	CDCA2	-1.02033	-0.240371	8.11495	0.00987981	0.129823
ENSG00000133961	NUMB	0.329496	6.2182	8.09705	0.00988444	0.129823
ENSG00000143013	LMO4	-0.438398	5.16195	8.08553	0.00992931	0.130112
ENSG00000187173	LCE2A	-0.745687	6.58211	8.14843	0.00993092	0.130112
ENSG00000162551	ALPL	1.91301	-0.233549	7.99732	0.00993149	0.130112
ENSG00000117632	STMN1	-0.325564	3.91927	8.06711	0.0100017	0.130752
ENSG00000109255	NMU	-0.891609	1.66122	8.07277	0.0100026	0.130752
ENSG00000070413	DGCR2	-0.368918	7.4011	8.06266	0.0100187	0.130752
ENSG00000140287	HDC	1.25574	0.455856	8.06561	0.0100218	0.130752
ENSG00000136492	BRIP1	-1.11329	-0.443055	8.06472	0.0100223	0.130752
ENSG00000198053	SIRPA	0.603768	6.9152	8.10095	0.0100363	0.130825
ENSG00000167985	SDHAF2	0.387003	2.72523	8.05183	0.0100635	0.130881
ENSG00000173531	MST1	-0.279435	4.23307	8.04972	0.0100702	0.130881
ENSG00000182585	EPGN	1.21596	2.44475	8.08921	0.0100795	0.130881
ENSG00000158125	XDH	1.03685	2.37314	8.08204	0.0100818	0.130881
ENSG00000099956	SMARCB1	0.210391	6.43752	8.04649	0.0100826	0.130881
ENSG00000105668	UPK1A	-2.50114	0.148878	7.77657	0.0100966	0.130954
ENSG00000028116	VRK2	0.40641	2.78823	8.03974	0.0101108	0.131028
ENSG00000261390	MAFTRR	-0.977205	0.0361406	8.04468	0.0101343	0.131224
ENSG00000204542	C6orf15	-0.922109	1.04406	8.0407	0.0101645	0.131505
ENSG00000165476	REEP3	-0.362945	4.72593	8.01335	0.0102151	0.13205
ENSG00000103569	AQP9	-0.865204	3.94108	8.06286	0.0102321	0.132112
ENSG00000114200	BCHE	-1.07241	0.739458	8.00223	0.0102388	0.132112
ENSG00000260231	KDM7A-DT	0.714895	5.59408	8.06417	0.0102453	0.132112
ENSG00000101846	STS	-0.724408	3.16382	7.99772	0.0102797	0.132417
ENSG00000105808	RASA4	-0.706641	0.450049	8.01004	0.010286	0.132417
ENSG00000199053	MIR324	1.04301	-0.187023	8.00553	0.0103029	0.132525
ENSG00000123080	CDKN2C	-0.815704	3.6973	7.99938	0.0103611	0.133061
ENSG00000107165	TYRP1	-0.629578	6.53917	8.0283	0.0103616	0.133061
ENSG00000166483	WEE1	-0.60121	4.39396	7.98112	0.0103825	0.133219
ENSG00000180769	WDFY3-AS2	-0.738532	0.499012	7.97785	0.0104204	0.133596
ENSG00000134851	TMEM165	0.500301	7.04704	7.97446	0.0104316	0.13363
ENSG00000133835	HSD17B4	0.234294	7.23282	7.94671	0.0104869	0.134228
ENSG00000275216	LOC130494219	-0.970097	0.633414	7.95621	0.0105018	0.134243
ENSG00000138162	TACC2	-0.455558	6.70357	7.94442	0.0105054	0.134243
ENSG00000197562	RAB40C	-0.243148	6.91688	7.93512	0.010535	0.134497
ENSG00000171843	MLLT3	-0.40392	2.90468	7.93001	0.0105577	0.134497
ENSG00000166452	AKIP1	0.378292	4.18646	7.92823	0.0105642	0.134497
ENSG00000128699	ORMDL1	-0.291166	5.27947	7.92484	0.010578	0.134497
ENSG00000070423	RNF126	0.222312	7.13551	7.9246	0.0105789	0.134497
ENSG00000197771	MCMBP	0.192642	6.13679	7.92221	0.010589	0.134497
ENSG00000162065	TBC1D24	-0.574739	2.39013	7.9201	0.0106005	0.134497
ENSG00000124602	UNC5CL	0.524353	2.4434	7.91992	0.0106011	0.134497
ENSG00000168259	DNAJC7	0.212832	6.02085	7.91887	0.0106029	0.134497
ENSG00000167962	ZNF598	0.300025	7.467	7.89877	0.0106876	0.135414
ENSG00000179846	NKPD1	-0.61866	3.73457	7.89776	0.0106926	0.135414
ENSG00000132821	VSTM2L	1.0294	0.624888	7.90439	0.0107254	0.135719
ENSG00000182700	IGIP	-0.451036	3.31819	7.87866	0.0107739	0.136222
ENSG00000090905	TNRC6A	-0.318152	4.7877	7.87381	0.0107939	0.136298
ENSG00000175354	PTPN2	0.458454	5.44134	7.87295	0.0107975	0.136298
ENSG00000176022	B3GALT6	0.270031	4.64414	7.86715	0.0108224	0.136419
ENSG00000145879	SPINK7	-2.22415	-1.24452	7.48594	0.0108245	0.136419
ENSG00000131981	LGALS3	-0.239597	9.05946	7.86443	0.0108339	0.136427
ENSG00000180758	GPR157	-0.344971	6.22101	7.85734	0.0108644	0.136538
ENSG00000253958	CLDN23	-0.682815	1.68212	7.8581	0.0108681	0.136538
ENSG00000165807	PPP1R36	-0.87005	-0.079322	7.87939	0.0108691	0.136538
ENSG00000132676	DAP3	0.214944	6.72219	7.84716	0.0109084	0.136751
ENSG00000143653	SCCPDH	-0.548729	4.84252	7.8543	0.0109108	0.136751
ENSG00000165732	DDX21	0.399053	6.65744	7.84625	0.0109124	0.136751
ENSG00000205213	LGR4	-0.708913	3.70174	7.8592	0.0109221	0.136764
ENSG00000117308	GALE	0.373152	5.59689	7.83766	0.0109496	0.136971
ENSG00000160796	NBEAL2	-0.403464	7.80224	7.8344	0.0109638	0.136971
ENSG00000137413	TAF8	0.300088	4.41354	7.83417	0.010965	0.136971
ENSG00000176769	TCERG1L	0.733555	1.92797	7.81432	0.0109762	0.136982
ENSG00000172731	LRRC20	-0.564022	2.59278	7.82619	0.0110015	0.136982
ENSG00000197506	SLC28A3	0.82338	4.74011	7.8806	0.0110056	0.136982
ENSG00000187257	RSBN1L	-0.406644	3.63518	7.82429	0.0110085	0.136982
ENSG00000089159	PXN	0.461604	7.05455	7.82963	0.01101	0.136982
ENSG00000136888	ATP6V1G1	0.268482	6.9681	7.82139	0.0110206	0.137005
ENSG00000180370	PAK2	0.284538	5.76298	7.81639	0.0110425	0.137168
ENSG00000114126	TFDP2	-0.284011	4.27563	7.81079	0.0110674	0.137368
ENSG00000178307	TMEM11	0.255318	5.81325	7.79962	0.0111163	0.137865
ENSG00000188305	PEAK3	-0.805395	-0.870932	7.7869	0.0111653	0.138277
ENSG00000124225	PMEPA1	0.730434	5.01012	7.83947	0.0111684	0.138277
ENSG00000275023	MLLT6	0.366604	8.1976	7.78612	0.0111762	0.138277
ENSG00000176473	WDR25	-0.40702	2.67517	7.77999	0.0112053	0.138528
ENSG00000130595	TNNT3	-0.937314	2.72655	7.78938	0.0112155	0.138544
ENSG00000116212	LRRC42	0.272604	5.25421	7.76504	0.0112704	0.138937
ENSG00000124107	SLPI	0.766946	6.9235	7.82991	0.0112763	0.138937
ENSG00000114554	PLXNA1	0.301655	6.63905	7.76073	0.0112897	0.138937
ENSG00000291153	STAG3L4	0.496564	1.35018	7.75935	0.0113057	0.138937
ENSG00000105854	PON2	-0.369216	5.27066	7.75662	0.0113082	0.138937
ENSG00000186832	KRT16	1.04461	12.4254	7.84746	0.0113084	0.138937
ENSG00000120438	TCP1	0.220578	7.50252	7.75626	0.0113098	0.138937
ENSG00000179456	ZBTB18	0.559245	4.06001	7.75196	0.0113297	0.139072
ENSG00000164124	TMEM144	-0.704968	1.34079	7.74758	0.011359	0.139191
ENSG00000096093	EFHC1	-0.35458	3.73462	7.74375	0.0113668	0.139191
ENSG00000176697	BDNF	-1.27979	-0.76181	7.40739	0.0113849	0.139191
ENSG00000182670	TTC3	-0.213953	6.04011	7.73885	0.0113885	0.139191
ENSG00000054967	RELT	0.882426	3.93803	7.78985	0.011389	0.139191
ENSG00000109519	GRPEL1	0.449028	5.76087	7.73788	0.0113929	0.139191
ENSG00000158714	SLAMF8	1.12608	-0.781114	7.66789	0.0114147	0.139347
ENSG00000113749	HRH2	1.02145	4.18507	7.78839	0.0114715	0.139931
ENSG00000087157	PGS1	0.289623	5.16469	7.71535	0.0114959	0.140118
ENSG00000137486	ARRB1	0.375124	5.3639	7.71304	0.0115064	0.140137
ENSG00000198721	ECI2	-0.356894	3.74111	7.70433	0.0115471	0.140487
ENSG00000146904	EPHA1	-0.584804	6.3763	7.73866	0.0115532	0.140487
ENSG00000224114	RPS14P1	0.6793	2.79786	7.65188	0.0115764	0.140555
ENSG00000182107	TMEM30B	0.515895	4.7987	7.69845	0.0115768	0.140555
ENSG00000122882	ECD	0.269908	4.69728	7.6876	0.011624	0.140939
ENSG00000162231	NXF1	0.393666	7.24803	7.68703	0.0116265	0.140939
ENSG00000166681	BEX3	-0.509393	4.31213	7.68428	0.0116397	0.140989
ENSG00000027697	IFNGR1	0.266896	7.50409	7.6814	0.0116527	0.141037
ENSG00000152229	PSTPIP2	0.604704	4.83009	7.69828	0.0116694	0.141129
ENSG00000124370	MCEE	-0.3181	4.21461	7.67076	0.0117027	0.141423
ENSG00000158480	SPATA2	0.280604	4.29283	7.66342	0.0117371	0.141728
ENSG00000157514	TSC22D3	-0.691112	5.62266	7.71021	0.0117591	0.141732
ENSG00000058453	CROCC	-0.347803	5.69606	7.65485	0.0117771	0.141732
ENSG00000146109	ABT1	0.195312	5.62136	7.65364	0.0117828	0.141732
ENSG00000180316	PNPLA1	-0.351792	5.85738	7.65311	0.0117854	0.141732
ENSG00000146112	PPP1R18	0.684739	7.82771	7.70808	0.0117872	0.141732
ENSG00000108342	CSF3	2.90978	5.67955	7.74714	0.0117932	0.141732
ENSG00000227507	LTB	1.39221	1.69042	7.71166	0.0118012	0.141732
ENSG00000130513	GDF15	-0.874451	1.84234	7.65046	0.0118204	0.141854
ENSG00000137094	DNAJB5	0.874625	3.22057	7.6693	0.0118512	0.141917
ENSG00000204642	HLA-F	0.730521	6.58829	7.69538	0.0118561	0.141917
ENSG00000158486	DNAH3	-0.635478	1.33258	7.64298	0.0118575	0.141917
ENSG00000116852	KIF21B	1.05694	1.30103	7.64835	0.0118621	0.141917
ENSG00000081041	CXCL2	2.31502	4.51475	7.73096	0.0118733	0.141942
ENSG00000156535	CD109	-0.438481	4.89637	7.62799	0.0119047	0.141942
ENSG00000094963	FMO2	1.23293	0.83171	7.61623	0.0119087	0.141942
ENSG00000188089	PLA2G4E	0.56687	7.74667	7.66103	0.0119146	0.141942
ENSG00000103342	GSPT1	0.234826	6.72598	7.6258	0.0119149	0.141942
ENSG00000226479	TMEM185B	0.269236	5.34245	7.625	0.0119188	0.141942
ENSG00000214389	RPS3AP26	1.16578	2.77005	7.28266	0.0120332	0.143033
ENSG00000174177	CTU2	0.290825	4.11276	7.59744	0.0120517	0.143033
ENSG00000255501	CARD18	-0.816582	1.25753	7.60599	0.0120533	0.143033
ENSG00000138459	SLC35A5	-0.355561	3.49868	7.59708	0.0120537	0.143033
ENSG00000157617	C2CD2	-0.415008	4.2658	7.59515	0.0120626	0.143033
ENSG00000103642	LACTB	0.545707	5.32695	7.6077	0.0120655	0.143033
ENSG00000168476	REEP4	-0.298222	6.88573	7.56976	0.0121859	0.144194
ENSG00000140854	KATNB1	-0.274333	5.79748	7.56724	0.0121983	0.144194
ENSG00000083812	ZNF324	0.338635	4.11122	7.56517	0.0122089	0.144194
ENSG00000141644	MBD1	0.309494	6.89402	7.56354	0.0122164	0.144194
ENSG00000124228	DDX27	0.212214	5.36742	7.56337	0.0122173	0.144194
ENSG00000139988	RDH12	-0.563627	5.26524	7.58021	0.0122317	0.144194
ENSG00000160183	TMPRSS3	0.911662	1.31508	7.56258	0.0122333	0.144194
ENSG00000058085	LAMC2	0.870565	6.14305	7.63672	0.0122376	0.144194
ENSG00000164086	DUSP7	0.571156	7.81877	7.58937	0.0122594	0.144343
ENSG00000139324	TMTC3	-0.548163	4.98711	7.56005	0.012269	0.144346
ENSG00000269313	MAGIX	-0.607224	2.09468	7.54912	0.0122919	0.144428
ENSG00000119711	ALDH6A1	-0.458191	3.62413	7.54728	0.0122972	0.144428
ENSG00000100417	PMM1	-0.304514	4.52872	7.54586	0.0123038	0.144428
ENSG00000197748	CFAP43	-1.41788	-1.00428	7.44251	0.0123169	0.144473
ENSG00000135976	ANKRD36	-0.867737	-0.375487	7.5625	0.0123527	0.144557
ENSG00000255399	TBX5-AS1	-1.37725	-0.548358	7.48992	0.0123588	0.144557
ENSG00000105641	SLC5A5	1.10214	5.18062	7.57675	0.012361	0.144557
ENSG00000183751	TBL3	0.221958	6.49989	7.53426	0.0123612	0.144557
ENSG00000124145	SDC4	1.14169	8.64415	7.62277	0.0123809	0.14468
ENSG00000158769	F11R	0.272103	7.41452	7.52775	0.0123936	0.144718
ENSG00000102804	TSC22D1	0.640317	6.42725	7.57205	0.0124144	0.144796
ENSG00000028310	BRD9	0.273283	5.17949	7.52267	0.012419	0.144796
ENSG00000133619	KRBA1	0.309185	4.56876	7.52089	0.012428	0.144796
ENSG00000138685	FGF2	1.33112	2.11588	7.57525	0.0124408	0.144836
ENSG00000110436	SLC1A2	1.07058	2.02636	7.54448	0.0124573	0.144869
ENSG00000179242	CDH4	-0.547498	1.93191	7.51485	0.0124693	0.144869
ENSG00000141696	P3H4	-0.489577	3.88253	7.51229	0.0124715	0.144869
ENSG00000105204	DYRK1B	-0.362792	4.91913	7.50521	0.0125068	0.14517
ENSG00000108861	DUSP3	0.214157	5.94612	7.49049	0.0125811	0.145788
ENSG00000101670	LIPG	1.43682	3.96989	7.57096	0.0126065	0.145788
ENSG00000291141	EMBP1	-0.66982	1.26603	7.4933	0.0126172	0.145788
ENSG00000196323	ZBTB44	-0.239948	4.83887	7.48116	0.0126286	0.145788
ENSG00000163735	CXCL5	1.74141	3.54749	7.55531	0.0126327	0.145788
ENSG00000162783	IER5	0.388488	7.09347	7.4789	0.01264	0.145788
ENSG00000173338	KCNK7	-0.298055	5.8283	7.47815	0.0126439	0.145788
ENSG00000144395	CCDC150	-1.22987	-0.758627	7.41346	0.0126465	0.145788
ENSG00000137166	FOXP4	0.270524	5.80845	7.47342	0.012668	0.145788
ENSG00000143570	SLC39A1	0.601035	0.907821	7.47531	0.0126858	0.145788
ENSG00000139209	SLC38A4	-1.07627	-0.696203	7.38673	0.0127077	0.145788
ENSG00000026297	RNASET2	-0.519034	3.80706	7.46542	0.0127097	0.145788
ENSG00000078808	SDF4	0.170258	7.59588	7.46267	0.0127231	0.145788
ENSG00000177542	SLC25A22	0.275584	5.87559	7.46216	0.0127257	0.145788
ENSG00000143390	RFX5	0.329113	4.33847	7.46126	0.0127306	0.145788
ENSG00000065361	ERBB3	-0.335883	6.59756	7.46114	0.0127309	0.145788
ENSG00000196951	SCOC-AS1	-0.910248	-0.200229	7.48529	0.0127397	0.145788
ENSG00000214827	MTCP1	-0.983172	-0.421699	7.46917	0.0127427	0.145788
ENSG00000197921	HES5	-1.02307	1.19528	7.46504	0.012746	0.145788
ENSG00000127955	GNAI1	-0.418076	5.8086	7.45512	0.012762	0.145788
ENSG00000071054	MAP4K4	0.644912	6.22938	7.50243	0.0127639	0.145788
ENSG00000144451	SPAG16	-0.446401	4.20871	7.4534	0.0127712	0.145788
ENSG00000105835	NAMPT	0.76708	7.8843	7.51408	0.0127753	0.145788
ENSG00000164197	RNF180	-0.568801	1.91989	7.45036	0.0127917	0.145868
ENSG00000196705	ZNF431	-0.364293	4.64317	7.44619	0.0128083	0.145951
ENSG00000172465	TCEAL1	-0.42866	3.46084	7.44259	0.0128275	0.146063
ENSG00000137331	IER3	1.44269	7.2461	7.52371	0.0128747	0.146494
ENSG00000118515	SGK1	0.396362	7.71878	7.42906	0.0128971	0.146636
ENSG00000166579	NDEL1	0.238744	7.88767	7.42507	0.0129179	0.146636
ENSG00000167232	ZNF91	-0.368234	3.78196	7.42506	0.0129186	0.146636
ENSG00000167600	CYP2S1	0.592326	3.47314	7.4185	0.0129533	0.146636
ENSG00000180263	FGD6	0.680053	5.68622	7.46551	0.0129537	0.146636
ENSG00000109736	MFSD10	0.653108	6.36176	7.46778	0.0129594	0.146636
ENSG00000164292	RHOBTB3	-0.543166	3.54296	7.41684	0.0129618	0.146636
ENSG00000185070	FLRT2	-0.468247	4.4577	7.41544	0.0129686	0.146636
ENSG00000172243	CLEC7A	0.491357	3.58373	7.41495	0.0129719	0.146636
ENSG00000105357	MYH14	-0.415386	7.83552	7.40614	0.0130173	0.146935
ENSG00000261663	ECI1-AS1	-0.701074	0.784898	7.41234	0.0130173	0.146935
ENSG00000151338	MIPOL1	-0.613745	0.830737	7.40657	0.0130362	0.147042
ENSG00000261824	LINC00662	-0.427837	2.6788	7.39878	0.0130579	0.14708
ENSG00000163874	ZC3H12A	1.20435	7.81053	7.48767	0.0130599	0.14708
ENSG00000135334	AKIRIN2	0.338171	5.22452	7.39659	0.0130679	0.14708
ENSG00000126351	THRA	-0.418949	7.10515	7.3917	0.0130937	0.147263
ENSG00000116176	TPSG1	-1.08466	0.0771614	7.37441	0.0131846	0.14818
ENSG00000105085	MED26	0.429149	3.22279	7.36717	0.0132256	0.148533
ENSG00000241553	ARPC4	0.197979	6.62358	7.36308	0.0132465	0.14866
ENSG00000176444	CLK2	0.195555	6.43543	7.35289	0.0133014	0.149066
ENSG00000086189	DIMT1	0.292612	3.80204	7.35292	0.0133018	0.149066
ENSG00000141551	CSNK1D	0.226911	7.54126	7.34631	0.0133369	0.149159
ENSG00000114767	RRP9	0.343446	4.88197	7.34461	0.0133463	0.149159
ENSG00000096092	TMEM14A	-0.634562	1.64856	7.3457	0.0133494	0.149159
ENSG00000275880	NAXD-AS1	-0.855665	0.304111	7.34877	0.0133638	0.149159
ENSG00000182195	LDOC1	-0.334581	4.45087	7.34139	0.0133639	0.149159
ENSG00000146733	PSPH	-0.453174	3.00935	7.34096	0.0133675	0.149159
ENSG00000185565	LSAMP	-0.685824	0.978087	7.34025	0.0134148	0.149544
ENSG00000102934	PLLP	-0.400052	5.81323	7.32993	0.013426	0.149544
ENSG00000104833	TUBB4A	-0.812178	1.22648	7.34107	0.0134308	0.149544
ENSG00000111912	NCOA7	0.587644	4.98454	7.34067	0.0134905	0.150101
ENSG00000253210	DENND3-AS1	1.321	-0.104103	7.22473	0.0135464	0.150499
ENSG00000196805	SPRR2B	1.3429	4.351	7.39021	0.0135565	0.150499
ENSG00000171310	CHST11	0.791637	2.43178	7.30796	0.0135589	0.150499
ENSG00000162892	IL24	1.04116	3.44289	7.35769	0.0135649	0.150499
ENSG00000196396	PTPN1	0.413595	6.01354	7.30115	0.013584	0.150603
ENSG00000158022	TRIM63	-0.875237	0.474056	7.30386	0.013634	0.15105
ENSG00000136100	VPS36	-0.34805	5.41542	7.28849	0.0136543	0.151067
ENSG00000100321	SYNGR1	-0.408242	6.26954	7.28825	0.0136555	0.151067
ENSG00000291097	HLA-L	1.18109	0.841498	7.30279	0.0136646	0.151067
ENSG00000109689	STIM2	-0.280759	4.43622	7.28277	0.0136864	0.1512
ENSG00000067225	PKM	0.301866	10.8748	7.2777	0.0137143	0.151303
ENSG00000227051	C14orf132	-0.578017	3.92887	7.27771	0.013715	0.151303
ENSG00000186529	CYP4F3	-0.585372	2.04351	7.27534	0.0137336	0.1514
ENSG00000137497	NUMA1	-0.313913	7.67462	7.26808	0.0137682	0.151674
ENSG00000143753	DEGS1	-0.359052	8.73987	7.26112	0.0138073	0.151998
ENSG00000197261	C6orf141	-0.614222	2.16046	7.25199	0.0138694	0.152515
ENSG00000173085	COQ2	-0.454774	2.89946	7.24964	0.0138739	0.152515
ENSG00000083838	ZNF446	-0.41304	2.67384	7.24637	0.0138926	0.152613
ENSG00000180776	ZDHHC20	-0.418356	5.12342	7.2432	0.0139087	0.152625
ENSG00000089902	RCOR1	0.231356	5.81414	7.24237	0.0139133	0.152625
ENSG00000011009	LYPLA2	0.223989	6.4586	7.23544	0.0139527	0.152942
ENSG00000164306	PRIMPOL	-0.411735	2.42618	7.23429	0.0139618	0.152942
ENSG00000110092	CCND1	-0.464138	6.5639	7.2385	0.0139818	0.153053
ENSG00000172315	TP53RK	0.255391	4.61858	7.22573	0.0140083	0.153236
ENSG00000021300	PLEKHB1	-0.923442	-0.466652	7.02733	0.0140382	0.153455
ENSG00000139722	VPS37B	0.455191	6.01784	7.21826	0.0140799	0.153803
ENSG00000101608	MYL12A	0.27168	7.48005	7.20474	0.0141288	0.154049
ENSG00000251562	MALAT1	-1.12929	2.55971	7.2493	0.014134	0.154049
ENSG00000140057	AK7	-0.380976	3.03583	7.20193	0.0141464	0.154049
ENSG00000182359	KBTBD3	-0.635474	1.53897	7.20269	0.0141485	0.154049
ENSG00000117625	RCOR3	-0.322387	4.45975	7.20079	0.0141519	0.154049
ENSG00000077585	GPR137B	-0.238285	4.67032	7.19326	0.0141955	0.154416
ENSG00000163251	FZD5	0.418831	2.73168	7.18427	0.0142495	0.154895
ENSG00000133318	RTN3	-0.26631	7.57688	7.1801	0.0142719	0.15503
ENSG00000131504	DIAPH1	0.364735	7.27781	7.17376	0.014309	0.155239
ENSG00000148341	SH3GLB2	-0.294842	8.59076	7.17279	0.0143147	0.155239
ENSG00000164175	SLC45A2	-1.02406	-0.48973	7.15975	0.014324	0.155239
ENSG00000235750	KIAA0040	0.353345	4.44396	7.17006	0.014331	0.155239
ENSG00000085063	CD59	0.498812	8.91198	7.17751	0.0143929	0.155801
ENSG00000013016	EHD3	0.480693	4.43021	7.15715	0.0144071	0.155846
ENSG00000181513	ACBD4	-0.365256	3.82965	7.1528	0.014433	0.156019
ENSG00000188786	MTF1	0.317093	4.18498	7.1508	0.0144446	0.156036
ENSG00000172331	BPGM	0.528385	4.00965	7.14869	0.0144573	0.156064
ENSG00000165376	CLDN2	1.41504	-0.712005	7.07748	0.0145484	0.156902
ENSG00000119969	HELLS	-0.690202	1.49346	7.13478	0.014555	0.156902
ENSG00000122644	ARL4A	0.333662	6.15559	7.12867	0.0145759	0.157019
ENSG00000127328	RAB3IP	0.476071	4.11685	7.12643	0.0145897	0.157059
ENSG00000007237	GAS7	-0.366955	7.05784	7.12026	0.0146263	0.15728
ENSG00000143862	ARL8A	0.257259	6.1885	7.11855	0.0146366	0.15728
ENSG00000270673	YTHDF3-DT	-1.15682	-0.609066	6.96353	0.0146573	0.15728
ENSG00000152213	ARL11	0.584519	1.69129	7.11596	0.0146632	0.15728
ENSG00000182704	TSKU	0.279643	7.36662	7.11313	0.0146692	0.15728
ENSG00000136877	FPGS	0.323476	5.77289	7.11181	0.0146771	0.15728
ENSG00000169900	PYDC1	-0.457543	3.72208	7.11133	0.0146809	0.15728
ENSG00000074211	PPP2R2C	0.308992	6.88887	7.10433	0.0147223	0.157519
ENSG00000115652	UXS1	0.556223	5.06482	7.12175	0.0147235	0.157519
ENSG00000198826	ARHGAP11A	-0.854819	0.910371	7.10077	0.0147823	0.15804
ENSG00000166387	PPFIBP2	0.264952	6.64849	7.09087	0.014804	0.158163
ENSG00000115008	IL1A	2.52783	4.1951	7.17116	0.0148267	0.15825
ENSG00000198042	MAK16	0.266999	4.03782	7.08628	0.0148324	0.15825
ENSG00000134470	IL15RA	0.349092	4.76599	7.07137	0.0149233	0.159111
ENSG00000101460	MAP1LC3A	-0.643762	4.49943	7.0897	0.0149397	0.159129
ENSG00000134243	SORT1	-0.429257	4.85203	7.06777	0.0149455	0.159129
ENSG00000166889	PATL1	0.474717	5.97046	7.06993	0.0149801	0.159388
ENSG00000179889	PDXDC1	0.216373	6.24063	7.04737	0.0150713	0.160116
ENSG00000183690	EFHC2	-0.823944	1.17071	7.05077	0.0150781	0.160116
ENSG00000149968	MMP3	1.30414	6.9638	7.1282	0.0150793	0.160116
ENSG00000142208	AKT1	0.198112	7.24657	7.04151	0.0151077	0.160231
ENSG00000169184	MN1	-0.594193	2.66348	7.03887	0.0151267	0.160231
ENSG00000158373	H2BC5	-0.62907	2.64625	7.03794	0.015133	0.160231
ENSG00000138835	RGS3	0.587096	4.66053	7.05441	0.0151365	0.160231
ENSG00000117481	NSUN4	0.253412	4.21215	7.03616	0.0151415	0.160231
ENSG00000185101	ANO9	-0.370094	7.63204	7.03021	0.0151782	0.160429
ENSG00000227879	PSPC1P1	-2.05904	-0.976872	7.18029	0.0151809	0.160429
ENSG00000139318	DUSP6	0.542346	5.72114	7.04541	0.0151989	0.160484
ENSG00000215251	FASTKD5	0.268455	3.90556	7.02577	0.0152067	0.160484
ENSG00000068354	TBC1D25	0.330809	5.18604	7.01754	0.0152579	0.160662
ENSG00000164733	CTSB	0.377089	8.98078	7.01648	0.0152644	0.160662
ENSG00000164309	CMYA5	-0.649988	1.18941	7.01762	0.0152716	0.160662
ENSG00000159899	NPR2	-0.645934	3.14149	7.01528	0.0152744	0.160662
ENSG00000181104	F2R	-0.477389	5.83255	7.02424	0.0152751	0.160662
ENSG00000184371	CSF1	0.424508	6.18885	7.00993	0.0153058	0.160876
ENSG00000244242	IFITM10	-1.09311	-0.0595218	7.01551	0.0153833	0.161581
ENSG00000117411	B4GALT2	0.249887	6.75931	6.99239	0.015417	0.161763
ENSG00000087253	LPCAT2	-0.398669	3.39014	6.99188	0.0154213	0.161763
ENSG00000125170	DOK4	-0.375621	6.71694	6.98576	0.0154593	0.162052
ENSG00000131080	EDA2R	-0.796046	1.86655	6.98511	0.0154721	0.162077
ENSG00000167880	EVPL	-0.441768	9.38539	6.98217	0.0155275	0.16248
ENSG00000099984	GSTT2	-1.30412	-1.12781	6.82875	0.0155382	0.16248
ENSG00000162378	ZYG11B	-0.308786	4.02881	6.97131	0.0155524	0.16248
ENSG00000189067	LITAF	0.314953	7.7925	6.97098	0.015554	0.16248
ENSG00000110047	EHD1	0.696771	6.81978	7.01821	0.0155627	0.16248
ENSG00000189410	SH2D5	0.988804	4.42666	7.03299	0.0155835	0.162588
ENSG00000213930	GALT	-0.466684	2.35221	6.96285	0.0156096	0.162634
ENSG00000189043	NDUFA4	-0.20448	6.27339	6.96166	0.0156141	0.162634
ENSG00000117834	SLC5A9	-0.813027	1.5856	6.96589	0.0156193	0.162634
ENSG00000116863	ADPRS	0.291522	5.90174	6.95312	0.0156693	0.162902
ENSG00000133872	SARAF	-0.211582	7.31497	6.95223	0.0156751	0.162902
ENSG00000167702	KIFC2	-0.385352	6.75259	6.95205	0.0156763	0.162902
ENSG00000155465	SLC7A7	0.678356	1.24347	6.94989	0.015711	0.163091
ENSG00000072864	NDE1	0.708959	5.56443	6.99431	0.0157154	0.163091
ENSG00000089682	RBM41	-0.411582	3.54048	6.94113	0.0157481	0.16322
ENSG00000130714	POMT1	-0.253021	4.51255	6.9396	0.0157576	0.16322
ENSG00000239523	MYLK-AS1	-0.7178	-0.300082	6.96287	0.0157593	0.16322
ENSG00000148218	ALAD	-0.521232	5.95349	6.95516	0.0157773	0.163297
ENSG00000135046	ANXA1	0.50482	8.10246	6.95071	0.0158062	0.163428
ENSG00000186973	CFAP144	-0.475831	1.61969	6.93298	0.0158109	0.163428
ENSG00000140950	MEAK7	0.379394	3.98086	6.92803	0.0158335	0.163554
ENSG00000087088	BAX	0.244795	5.48352	6.92491	0.0158535	0.163652
ENSG00000124214	STAU1	0.255179	6.78744	6.9233	0.015864	0.163652
ENSG00000268104	SLC6A14	1.2986	3.03791	6.98698	0.0158936	0.163848
ENSG00000104951	IL4I1	0.812297	3.04203	6.93254	0.0159165	0.163975
ENSG00000128340	RAC2	0.500626	3.14643	6.91178	0.0159415	0.164125
ENSG00000143457	GOLPH3L	-0.257216	4.82419	6.90706	0.0159714	0.164324
ENSG00000100982	PCIF1	0.238787	6.18011	6.90494	0.0159853	0.164358
ENSG00000261087	ZNNT1	-0.41582	3.02742	6.9011	0.0160123	0.164435
ENSG00000232810	TNF	1.15086	3.89956	6.97019	0.0160139	0.164435
ENSG00000175592	FOSL1	0.928602	6.07912	6.96188	0.0160669	0.164623
ENSG00000100726	TELO2	0.22192	6.60765	6.89088	0.0160788	0.164623
ENSG00000168036	CTNNB1	0.207009	7.08913	6.89044	0.0160817	0.164623
ENSG00000171067	C11orf24	0.381564	5.43019	6.88996	0.016085	0.164623
ENSG00000265190	ANXA8	0.335578	6.73172	6.88937	0.0160889	0.164623
ENSG00000107937	GTPBP4	0.260973	5.11744	6.88839	0.0160955	0.164623
ENSG00000123689	G0S2	1.68238	6.57767	6.95953	0.0161461	0.164855
ENSG00000145675	PIK3R1	0.391294	4.41065	6.88079	0.0161467	0.164855
ENSG00000197279	ZNF165	0.631344	1.62582	6.88044	0.0161569	0.164855
ENSG00000104863	LIN7B	-0.339701	3.30848	6.87883	0.0161606	0.164855
ENSG00000110169	HPX	0.513566	0.841973	6.87747	0.0162014	0.165022
ENSG00000108828	VAT1	-0.37117	8.7165	6.87222	0.0162039	0.165022
ENSG00000077463	SIRT6	0.231521	5.11594	6.87152	0.0162088	0.165022
ENSG00000139629	GALNT6	0.631138	5.25654	6.90449	0.0162382	0.165139
ENSG00000142627	EPHA2	0.680518	7.929	6.91306	0.0162474	0.165139
ENSG00000005882	PDK2	-0.517552	3.75922	6.86518	0.0162521	0.165139
ENSG00000138346	DNA2	-0.763067	0.48295	6.86763	0.0162894	0.165298
ENSG00000180667	YOD1	-0.641123	4.41603	6.87942	0.0162911	0.165298
ENSG00000153310	CYRIB	0.249079	4.98594	6.85808	0.0162996	0.165298
ENSG00000241839	PLEKHO2	0.333326	4.83643	6.85349	0.0163308	0.165507
ENSG00000087301	TXNDC16	-0.432584	1.75781	6.84912	0.0163664	0.16576
ENSG00000123610	TNFAIP6	2.56344	6.52463	6.92287	0.0163891	0.165883
ENSG00000114648	KLHL18	-0.353491	3.78778	6.84109	0.0164157	0.166043
ENSG00000173933	RBM4	0.26085	4.21249	6.83634	0.0164479	0.166216
ENSG00000139835	GRTP1	-0.328652	4.7428	6.8354	0.0164541	0.166216
ENSG00000117226	GBP3	0.797758	4.20471	6.86916	0.0165026	0.166598
ENSG00000103126	AXIN1	0.279149	6.49163	6.82078	0.0165544	0.167013
ENSG00000128710	HOXD10	1.11511	0.65302	6.81759	0.0165725	0.167088
ENSG00000054116	TRAPPC3	0.210282	6.62428	6.81581	0.0165887	0.167142
ENSG00000163808	KIF15	-0.930673	-0.679512	6.76252	0.0166455	0.167607
ENSG00000213588	ZBTB9	0.289349	3.91102	6.802	0.0166851	0.167685
ENSG00000197006	METTL9	0.264605	7.04987	6.80174	0.0166863	0.167685
ENSG00000068137	PLEKHH3	-0.364107	6.14509	6.8001	0.0166977	0.167685
ENSG00000075415	SLC25A3	0.180533	8.86379	6.79956	0.0167014	0.167685
ENSG00000175063	UBE2C	-0.711535	1.20272	6.80366	0.0167071	0.167685
ENSG00000140030	GPR65	0.98878	-0.354808	6.82047	0.0167193	0.167699
ENSG00000100504	PYGL	0.2294	8.00146	6.77913	0.0168444	0.168816
ENSG00000174684	B4GAT1	-0.49115	3.92798	6.77678	0.0168615	0.168816
ENSG00000155846	PPARGC1B	0.75566	4.29453	6.80717	0.0168631	0.168816
ENSG00000198642	KLHL9	0.284979	3.98697	6.77372	0.0168831	0.168891
ENSG00000122965	RBM19	0.236081	4.98788	6.77234	0.0168924	0.168891
ENSG00000123159	GIPC1	0.226521	8.50901	6.76667	0.0169322	0.169114
ENSG00000213853	EMP2	0.233942	8.67749	6.76608	0.0169364	0.169114
ENSG00000227471	AKR1B15	0.670882	3.43343	6.77035	0.0169526	0.169168
ENSG00000108984	MAP2K6	-1.067	1.24509	6.77481	0.0170161	0.169692
ENSG00000105401	CDC37	0.266406	8.42121	6.74969	0.0170528	0.169813
ENSG00000170775	GPR37	0.461566	4.84121	6.74967	0.0170532	0.169813
ENSG00000137411	VARS2	0.711203	-0.567262	6.7544	0.0170679	0.169813
ENSG00000147010	SH3KBP1	-0.312769	5.40966	6.7443	0.0170914	0.169813
ENSG00000196611	MMP1	1.25229	7.68203	6.81993	0.0170933	0.169813
ENSG00000247077	PGAM5	0.291534	5.94483	6.74398	0.0170936	0.169813
ENSG00000152669	CCNO	0.490628	2.98073	6.74203	0.0171091	0.169859
ENSG00000157014	TATDN2	0.334969	4.57375	6.73984	0.0171234	0.169892
ENSG00000125741	OPA3	0.203106	5.15086	6.73508	0.0171573	0.170096
ENSG00000121774	KHDRBS1	0.221529	7.2212	6.7339	0.0171658	0.170096
ENSG00000089094	KDM2B	0.280804	5.39836	6.73112	0.0171858	0.170108
ENSG00000186594	MIR22HG	0.351805	5.93817	6.72978	0.0171954	0.170108
ENSG00000174788	PCP2	-0.495091	1.8921	6.72889	0.0172073	0.170108
ENSG00000092871	RFFL	0.411204	3.26506	6.72754	0.0172126	0.170108
ENSG00000155099	PIP4P2	-0.6112	2.04309	6.72682	0.0172215	0.170108
ENSG00000204580	DDR1	0.319207	9.06271	6.71644	0.0172916	0.170597
ENSG00000178719	GRINA	0.281154	8.27644	6.71569	0.0172971	0.170597
ENSG00000168394	TAP1	0.286686	7.44486	6.71414	0.0173083	0.170597
ENSG00000150967	ABCB9	-0.567967	1.92276	6.71413	0.0173149	0.170597
ENSG00000167034	NKX3-1	1.35654	0.714071	6.73832	0.0173299	0.170615
ENSG00000204178	MACO1	-0.257325	4.75902	6.70999	0.0173386	0.170615
ENSG00000154548	SRSF12	0.940371	1.15941	6.70774	0.0173708	0.170669
ENSG00000131378	RFTN1	0.642594	3.75378	6.71225	0.0173837	0.170669
ENSG00000145428	RNF175	0.941673	0.18758	6.72085	0.0173873	0.170669
ENSG00000020922	MRE11	-0.253329	4.51517	6.70251	0.0173931	0.170669
ENSG00000270049	ATP6V0D1-DT	-0.777021	0.347192	6.71445	0.0173989	0.170669
ENSG00000177406	NINJ2-AS1	-0.578492	3.16429	6.69901	0.0174199	0.170768
ENSG00000152503	TRIM36	0.911031	-0.293928	6.66412	0.0174633	0.171085
ENSG00000077458	FAM76B	-0.525413	3.0626	6.68644	0.0175117	0.171452
ENSG00000153944	MSI2	-0.255753	3.96702	6.68453	0.017525	0.171474
ENSG00000102218	RP2	-0.346889	2.8439	6.67644	0.0175861	0.171944
ENSG00000125814	NAPB	-0.265842	3.67306	6.67505	0.0175951	0.171944
ENSG00000168447	SCNN1B	-0.648703	4.65604	6.70294	0.0176086	0.171968
ENSG00000260581	LOC105378231	-1.00241	1.18365	6.67774	0.0176198	0.17197
ENSG00000185880	TRIM69	0.234788	6.06209	6.66864	0.0176417	0.172075
ENSG00000130202	NECTIN2	0.400473	6.62417	6.66622	0.0176596	0.172089
ENSG00000233654	NEMP2-DT	-0.893563	-0.269635	6.67546	0.0176879	0.172089
ENSG00000030110	BAK1	0.363594	5.62043	6.66182	0.0176923	0.172089
ENSG00000148331	ASB6	0.270368	5.49315	6.66084	0.0176995	0.172089
ENSG00000281207	SLFNL1-AS1	0.842164	-0.791853	6.66515	0.0177064	0.172089
ENSG00000072501	SMC1A	0.184351	5.71343	6.65824	0.0177189	0.172089
ENSG00000109919	MTCH2	0.217853	6.11408	6.65803	0.0177204	0.172089
ENSG00000158864	NDUFS2	0.19562	7.33517	6.65441	0.0177474	0.172243
ENSG00000072609	CHFR	0.294618	5.37343	6.64931	0.0177855	0.172467
ENSG00000109670	FBXW7	-0.435093	5.66091	6.64903	0.0177925	0.172467
ENSG00000135407	AVIL	0.277037	3.0851	6.64368	0.0178289	0.172712
ENSG00000186187	ZNRF1	0.302459	5.16567	6.62139	0.0179956	0.174218
ENSG00000164187	LMBRD2	-0.504915	3.30604	6.61968	0.0180095	0.174245
ENSG00000066427	ATXN3	-0.200259	4.74073	6.60604	0.0181122	0.174994
ENSG00000172939	OXSR1	0.432071	5.61954	6.60588	0.0181172	0.174994
ENSG00000109193	SULT1E1	-0.98666	-0.116326	6.48097	0.0181207	0.174994
ENSG00000166123	GPT2	-0.483167	7.28179	6.61662	0.0181503	0.175172
ENSG00000090776	EFNB1	0.359057	7.78698	6.59446	0.0182006	0.175549
ENSG00000105289	TJP3	-0.552789	3.18818	6.59008	0.0182357	0.175709
ENSG00000137868	STRA6	1.9177	0.676509	6.60489	0.0182398	0.175709
ENSG00000006128	TAC1	-0.976376	0.386415	6.58925	0.0182885	0.176069
ENSG00000120910	PPP3CC	0.520451	4.00995	6.58111	0.0183039	0.176108
ENSG00000163710	PCOLCE2	-0.640945	2.0211	6.57657	0.0183834	0.176749
ENSG00000116396	KCNC4	0.298433	5.04478	6.56952	0.0183931	0.176749
ENSG00000186212	SOWAHB	0.547331	1.67329	6.56322	0.01845	0.177186
ENSG00000152133	GPATCH11	-0.31545	3.08179	6.55633	0.018497	0.177528
ENSG00000167157	PRRX2	0.472009	4.81559	6.553	0.0185234	0.177671
ENSG00000241644	INMT	-0.724832	0.203145	6.55586	0.0185348	0.177671
ENSG00000115806	GORASP2	0.243511	7.23045	6.54987	0.0185461	0.177671
ENSG00000143294	PRCC	0.189848	6.33406	6.5419	0.0186087	0.178064
ENSG00000197302	KRBOX5	-0.2614	3.7377	6.54047	0.0186206	0.178064
ENSG00000104356	POP1	0.358004	2.72902	6.54052	0.0186215	0.178064
ENSG00000198680	TUSC1	0.300521	4.91095	6.53631	0.0186529	0.178255
ENSG00000115211	EIF2B4	0.205816	5.81369	6.53112	0.0186936	0.178535
ENSG00000069020	MAST4	0.743343	5.52652	6.57034	0.0187347	0.178638
ENSG00000164808	SPIDR	0.33385	5.71741	6.52557	0.0187376	0.178638
ENSG00000170190	SLC16A5	-0.359836	3.90877	6.52427	0.0187485	0.178638
ENSG00000146263	MMS22L	-0.55939	2.37308	6.52372	0.0187558	0.178638
ENSG00000085998	POMGNT1	0.289709	6.63933	6.52142	0.0187704	0.178638
ENSG00000124406	ATP8A1	-0.950154	1.20372	6.5273	0.0187732	0.178638
ENSG00000136238	RAC1	0.422248	9.01008	6.52205	0.018809	0.178869
ENSG00000018236	CNTN1	-0.729782	2.81758	6.51491	0.0188399	0.179054
ENSG00000133265	HSPBP1	0.252597	5.3164	6.51088	0.0188545	0.179083
ENSG00000143416	SELENBP1	-0.533455	4.71618	6.51306	0.0188708	0.179129
ENSG00000203880	PCMTD2	-0.405189	5.13632	6.50219	0.0189238	0.179457
ENSG00000281649	EBLN3P	-0.252321	5.00088	6.49852	0.0189533	0.179457
ENSG00000164414	SLC35A1	-0.283011	4.14403	6.49813	0.0189568	0.179457
ENSG00000163900	TMEM41A	0.226708	5.01555	6.49694	0.0189661	0.179457
ENSG00000106089	STX1A	0.311305	2.9628	6.49681	0.0189688	0.179457
ENSG00000146072	TNFRSF21	0.957392	3.36585	6.53744	0.0189745	0.179457
ENSG00000033178	UBA6	0.467067	5.78443	6.50225	0.0189917	0.179477
ENSG00000198093	ZNF649	0.426921	2.51614	6.49217	0.0190074	0.179477
ENSG00000115956	PLEK	0.732711	1.68973	6.49224	0.0190111	0.179477
ENSG00000150764	DIXDC1	-0.684665	2.0827	6.49011	0.0190288	0.179535
ENSG00000171766	GATM	-0.544202	6.60945	6.51468	0.0190566	0.179688
ENSG00000160326	SLC2A6	1.30295	2.50083	6.52575	0.0190764	0.179709
ENSG00000171606	ZNF274	0.334089	5.2067	6.47941	0.0191074	0.179709
ENSG00000134222	PSRC1	-0.557979	1.53563	6.4809	0.0191091	0.179709
ENSG00000105519	CAPS	-0.339661	3.27225	6.478	0.0191201	0.179709
ENSG00000100079	LGALS2	0.971702	1.90501	6.48008	0.0191214	0.179709
ENSG00000128694	OSGEPL1	-0.463489	2.2115	6.47735	0.0191281	0.179709
ENSG00000122378	PRXL2A	-0.46343	6.644	6.48657	0.0191478	0.179747
ENSG00000106976	DNM1	-0.445822	4.3191	6.47355	0.0191552	0.179747
ENSG00000103490	PYCARD	-0.613103	4.86287	6.49491	0.0191944	0.180007
ENSG00000198324	PHETA1	-0.29868	5.21538	6.46428	0.0192303	0.180235
ENSG00000100739	BDKRB1	0.90885	2.37582	6.47746	0.0192704	0.180401
ENSG00000120925	RNF170	-0.303198	4.35566	6.4593	0.0192712	0.180401
ENSG00000136045	PWP1	0.183663	5.64742	6.45471	0.0193084	0.180641
ENSG00000076716	GPC4	0.658881	1.11827	6.4485	0.0193989	0.181379
ENSG00000249184	LOC105377488	-1.74682	-0.815657	6.18548	0.0194486	0.181519
ENSG00000060237	WNK1	-0.279518	7.32285	6.43578	0.0194642	0.181519
ENSG00000205937	RNPS1	0.183977	7.34947	6.4356	0.0194657	0.181519
ENSG00000247950	SEC24B-AS1	-0.661287	0.220643	6.44522	0.0194812	0.181519
ENSG00000143033	MTF2	-0.360918	3.46603	6.43382	0.0194814	0.181519
ENSG00000175315	CST6	-0.722945	5.19966	6.47434	0.0194937	0.181519
ENSG00000103269	RHBDL1	-0.540529	2.36197	6.43117	0.0195072	0.181519
ENSG00000139083	ETV6	0.205166	5.48865	6.43017	0.0195106	0.181519
ENSG00000119777	TMEM214	0.239221	6.80299	6.42918	0.0195188	0.181519
ENSG00000084112	SSH1	0.505939	5.3156	6.43803	0.0195452	0.181584
ENSG00000136986	DERL1	0.201841	5.70791	6.42104	0.0195865	0.181584
ENSG00000204856	FAM216A	-0.443377	2.11682	6.42103	0.0195913	0.181584
ENSG00000176058	TPRN	-0.279152	5.3145	6.42021	0.0195935	0.181584
ENSG00000164291	ARSK	-0.465654	1.95401	6.41965	0.0196038	0.181584
ENSG00000087085	ACHE	1.06933	1.60089	6.43994	0.019607	0.181584
ENSG00000203965	EFCAB7	-0.501936	1.91113	6.41916	0.0196074	0.181584
ENSG00000176749	CDK5R1	0.400194	2.27097	6.40698	0.0197096	0.182422
ENSG00000173193	PARP14	0.332766	5.3154	6.39809	0.0197787	0.182953
ENSG00000119397	CNTRL	-0.366776	3.1732	6.39125	0.0198375	0.183388
ENSG00000155265	GOLGA7B	0.365825	7.60447	6.38835	0.0198608	0.183494
ENSG00000047249	ATP6V1H	-0.192719	5.30174	6.38271	0.0199087	0.183828
ENSG00000130700	GATA5	1.46752	1.58698	6.39664	0.0199552	0.18407
ENSG00000137449	CPEB2	-0.496077	4.59646	6.37682	0.0199702	0.18407
ENSG00000177380	PPFIA3	-0.275624	6.37028	6.37542	0.0199704	0.18407
ENSG00000187790	FANCM	-0.61407	1.22315	6.37261	0.0200084	0.184279
ENSG00000112699	GMDS	0.339776	4.40182	6.36941	0.020022	0.184279
ENSG00000139289	PHLDA1	0.726881	5.10128	6.40998	0.0200285	0.184279
ENSG00000142945	KIF2C	-0.86527	0.765502	6.37383	0.0200593	0.184398
ENSG00000162654	GBP4	0.897489	2.60918	6.37899	0.0200699	0.184398
ENSG00000178075	GRAMD1C	-0.415852	2.99882	6.36321	0.020077	0.184398
ENSG00000241878	PISD	0.253616	5.89067	6.35621	0.0201346	0.184819
ENSG00000141424	SLC39A6	-0.378044	6.11729	6.35057	0.0201831	0.185155
ENSG00000152380	FAM151B	0.495845	0.231536	6.35396	0.0202541	0.185696
ENSG00000165886	UBTD1	-0.257037	5.23233	6.33759	0.0202954	0.185865
ENSG00000133597	ADCK2	-0.223406	5.06762	6.3367	0.0203031	0.185865
ENSG00000198848	CES1	0.719526	2.84074	6.34158	0.0203083	0.185865
ENSG00000010030	ETV7	0.42784	4.74336	6.33395	0.020327	0.185927
ENSG00000105750	ZNF85	-0.685997	1.08874	6.33428	0.0203508	0.185991
ENSG00000151690	MFSD6	-0.328148	4.91266	6.33039	0.0203579	0.185991
ENSG00000082684	SEMA5B	0.889176	0.068547	6.33382	0.0203868	0.186146
ENSG00000171962	DRC3	-0.455355	1.5991	6.32639	0.0204015	0.186172
ENSG00000065427	KARS1	0.184007	7.30433	6.32077	0.0204415	0.18632
ENSG00000214960	CRPPA	-0.953632	-0.955724	6.10876	0.0204558	0.18632
ENSG00000171291	ZNF439	-0.504338	2.28568	6.31951	0.0204567	0.18632
ENSG00000164830	OXR1	-0.433001	4.37283	6.31806	0.0204657	0.18632
ENSG00000224699	LAMTOR5-AS1	-0.683325	-0.148169	6.33201	0.0204973	0.186499
ENSG00000165238	WNK2	-0.591287	5.58688	6.3435	0.0205094	0.1865
ENSG00000137825	ITPKA	-0.794462	-0.495571	6.30379	0.0205329	0.186605
ENSG00000125967	NECAB3	-0.270052	4.03805	6.30901	0.0205452	0.186608
ENSG00000198342	ZNF442	0.515996	0.759633	6.30709	0.0205957	0.186958
ENSG00000105248	YJU2	0.223121	4.91387	6.30065	0.0206183	0.187054
ENSG00000198515	CNGA1	-0.669329	1.29496	6.30111	0.0206446	0.187144
ENSG00000291207	SEPTIN7P2	0.277707	3.54726	6.29688	0.0206523	0.187144
ENSG00000135643	KCNMB4	-0.520055	3.69034	6.2911	0.0207038	0.187409
ENSG00000184785	SMIM10	-0.885208	0.397401	6.30252	0.0207056	0.187409
ENSG00000228775	WEE2-AS1	-0.712848	0.282632	6.29587	0.0207426	0.187635
ENSG00000099219	ERMP1	-0.398232	4.39478	6.28288	0.0207759	0.187668
ENSG00000167065	DUSP18	0.555023	1.63815	6.28461	0.0207784	0.187668
ENSG00000064601	CTSA	-0.220139	7.32065	6.27963	0.0208045	0.187668
ENSG00000119685	TTLL5	0.222515	4.28409	6.27955	0.0208055	0.187668
ENSG00000178409	BEND3	0.344973	1.69154	6.2802	0.0208065	0.187668
ENSG00000135048	CEMIP2	0.51134	3.97208	6.27686	0.0208298	0.18777
ENSG00000076826	CAMSAP3	-0.342644	7.11157	6.27385	0.0208559	0.187896
ENSG00000177427	MIEF2	-0.392456	3.62915	6.26973	0.0208939	0.18807
ENSG00000137962	ARHGAP29	-0.397005	4.58367	6.26903	0.0208994	0.18807
ENSG00000186088	GSAP	0.631105	3.72174	6.27552	0.0209257	0.188133
ENSG00000188015	S100A3	0.44937	3.28723	6.2657	0.0209305	0.188133
ENSG00000189337	KAZN	0.300166	6.14708	6.26355	0.0209482	0.188183
ENSG00000111254	AKAP3	-0.654271	-0.0529593	6.27374	0.0209673	0.188247
ENSG00000183963	SMTN	0.881592	7.70035	6.31694	0.0209919	0.188288
ENSG00000160013	PTGIR	0.719005	3.32514	6.27255	0.0209961	0.188288
ENSG00000113734	BNIP1	0.331881	2.9017	6.25472	0.0210298	0.188345
ENSG00000168824	NSG1	-0.330161	6.42863	6.25412	0.0210331	0.188345
ENSG00000240875	LINC00886	-0.828895	1.20909	6.25359	0.0210614	0.188345
ENSG00000108953	YWHAE	0.169345	9.12156	6.24933	0.0210763	0.188345
ENSG00000103196	CRISPLD2	0.672938	6.64258	6.29025	0.0210779	0.188345
ENSG00000011426	ANLN	-0.697385	1.58145	6.24958	0.0210903	0.188345
ENSG00000113712	CSNK1A1	0.217509	6.57483	6.24734	0.0210943	0.188345
ENSG00000086967	MYBPC2	-0.883357	0.0478731	6.19515	0.0210992	0.188345
ENSG00000173540	GMPPB	0.292254	5.47339	6.24349	0.0211292	0.188458
ENSG00000160746	ANO10	-0.231663	4.77084	6.24047	0.0211568	0.188458
ENSG00000253522	MIR3142HG	1.30304	0.655103	6.26838	0.02116	0.188458
ENSG00000177788	RAB4A-AS1	-0.391963	1.98528	6.23907	0.0211748	0.188458
ENSG00000008441	NFIX	-0.309782	8.53606	6.23766	0.0211821	0.188458
ENSG00000197632	SERPINB2	1.05956	6.68124	6.30343	0.0211845	0.188458
ENSG00000174132	FAM174A	-0.31352	5.11425	6.23449	0.021211	0.188587
ENSG00000157827	FMNL2	0.67962	5.62239	6.27142	0.021237	0.18871
ENSG00000105329	TGFB1	0.501925	7.83277	6.24485	0.0213041	0.189066
ENSG00000170271	FAXDC2	-0.470285	3.2705	6.22243	0.0213224	0.189066
ENSG00000112874	NUDT12	-0.526113	2.97239	6.22229	0.021324	0.189066
ENSG00000100399	CHADL	-0.62824	0.934327	6.22543	0.021341	0.189066
ENSG00000128185	DGCR6L	-0.386451	4.60464	6.21958	0.0213474	0.189066
ENSG00000111321	LTBR	0.206071	8.70029	6.21928	0.0213499	0.189066
ENSG00000186350	RXRA	-0.405606	8.20578	6.22054	0.0213713	0.189148
ENSG00000155876	RRAGA	0.189007	6.37425	6.20531	0.0214785	0.18989
ENSG00000228696	ARL17A	-0.731327	-0.389534	6.0378	0.0214795	0.18989
ENSG00000138767	CNOT6L	-0.293183	4.66708	6.20092	0.0215192	0.19004
ENSG00000136689	IL1RN	1.18692	8.06319	6.26538	0.0215271	0.19004
ENSG00000169241	SLC50A1	0.214648	6.79209	6.1994	0.0215331	0.19004
ENSG00000176871	WSB2	0.240135	5.83908	6.19731	0.0215525	0.190103
ENSG00000164651	SP8	-1.74788	-0.599868	6.09503	0.0215773	0.190113
ENSG00000170345	FOS	-0.93896	7.43345	6.25535	0.021578	0.190113
ENSG00000215458	AATBC	-0.426818	4.4019	6.19228	0.0215995	0.190147
ENSG00000090924	PLEKHG2	0.438339	4.58134	6.19155	0.0216062	0.190147
ENSG00000121274	TENT4B	-0.64979	2.70306	6.1901	0.0216222	0.19018
ENSG00000198604	BAZ1A	0.454281	5.44299	6.19294	0.0216413	0.190241
ENSG00000143409	MINDY1	-0.513997	4.02556	6.18556	0.0216622	0.190317
ENSG00000086696	HSD17B2	0.515867	3.40563	6.1833	0.0216845	0.190406
ENSG00000112081	SRSF3	0.213526	7.91246	6.17838	0.0217286	0.190686
ENSG00000118680	MYL12B	0.187473	8.59915	6.174	0.0217696	0.190938
ENSG00000214842	RAD51AP2	-0.985765	-0.47523	6.17743	0.0217848	0.190963
ENSG00000149639	MTCL2	0.23771	6.18226	6.17072	0.0218005	0.190993
ENSG00000166847	DCTN5	0.202304	5.77881	6.16511	0.0218532	0.191118
ENSG00000245954	LINC02273	1.57369	-1.40283	5.82051	0.021864	0.191118
ENSG00000088986	DYNLL1	-0.245198	8.08363	6.16314	0.0218717	0.191118
ENSG00000290927	CLUHP3	0.382408	3.3967	6.16319	0.0218724	0.191118
ENSG00000141252	VPS53	0.202498	6.04748	6.16147	0.0218875	0.191118
ENSG00000291148	AZGP1P1	-1.73598	-1.12148	5.87718	0.0218892	0.191118
ENSG00000121966	CXCR4	0.83568	4.6101	6.20392	0.0219006	0.191118
ENSG00000126768	TIMM17B	0.267707	5.16682	6.15792	0.0219212	0.191155
ENSG00000136111	TBC1D4	-0.357554	4.85861	6.15705	0.0219294	0.191155
ENSG00000170917	NUDT6	-0.684124	0.171622	6.15895	0.0220327	0.191948
ENSG00000109686	SH3D19	-0.348541	5.33591	6.13994	0.0220916	0.192161
ENSG00000100994	PYGB	-0.365799	6.51186	6.13887	0.0221018	0.192161
ENSG00000198740	ZNF652	-0.348845	4.70338	6.13607	0.0221288	0.192161
ENSG00000005102	MEOX1	1.45947	2.56586	6.18731	0.0221381	0.192161
ENSG00000179148	ALOXE3	-0.596	5.84475	6.16775	0.0221476	0.192161
ENSG00000164080	RAD54L2	0.23165	4.59708	6.13334	0.0221548	0.192161
ENSG00000124226	RNF114	0.306992	5.92571	6.1333	0.0221549	0.192161
ENSG00000115138	POMC	-0.6569	0.665542	6.13649	0.0221558	0.192161
ENSG00000120337	TNFSF18	2.51516	0.512048	6.09698	0.0222035	0.192269
ENSG00000126522	ASL	0.541286	4.34012	6.13384	0.022204	0.192269
ENSG00000100167	SEPTIN3	0.871413	2.46275	6.14359	0.0222053	0.192269
ENSG00000080815	PSEN1	0.351085	6.1045	6.12108	0.0222721	0.19274
ENSG00000153721	CNKSR3	0.740228	4.85244	6.15682	0.0222974	0.192852
ENSG00000164488	DACT2	-0.582236	3.64121	6.12185	0.0223154	0.192901
ENSG00000102384	CENPI	-0.800369	0.496252	6.11919	0.022369	0.193205
ENSG00000239789	MRPS17	0.338935	2.81422	6.11059	0.0223754	0.193205
ENSG00000124762	CDKN1A	0.639901	9.17025	6.13662	0.0224919	0.194104
ENSG00000116350	SRSF4	0.239761	6.97736	6.09686	0.0225064	0.194121
ENSG00000175779	LINC02694	1.97443	0.0160933	5.97457	0.0225429	0.194328
ENSG00000134250	NOTCH2	-0.226731	6.98446	6.09058	0.0225676	0.194434
ENSG00000121390	PSPC1	0.244876	4.45456	6.08863	0.0225869	0.194492
ENSG00000177098	SCN4B	0.590439	3.64394	6.09066	0.0226152	0.194628
ENSG00000146674	IGFBP3	1.01277	8.35446	6.14728	0.0226308	0.194655
ENSG00000128923	MINDY2	-0.389884	4.43612	6.08254	0.0226466	0.194683
ENSG00000196544	BORCS6	-0.269715	3.54731	6.08101	0.0226624	0.194711
ENSG00000197308	GATA3-AS1	1.20628	0.753908	6.09348	0.0226832	0.194783
ENSG00000168566	SNRNP48	-0.268355	3.51655	6.07458	0.0227254	0.195038
ENSG00000053371	AKR7A2	-0.289921	5.14932	6.07191	0.0227509	0.195149
ENSG00000139144	PIK3C2G	-0.784815	2.30613	6.07445	0.0227845	0.19533
ENSG00000182957	SPATA13	-0.518775	3.27609	6.06052	0.0228647	0.195683
ENSG00000125149	PHAF1	-0.280578	5.03708	6.05945	0.0228739	0.195683
ENSG00000115183	TANC1	-0.449907	5.46642	6.06462	0.0228742	0.195683
ENSG00000112679	DUSP22	0.180437	6.90619	6.05923	0.022876	0.195683
ENSG00000159110	IFNAR2	1.16549	0.895074	6.07642	0.0229096	0.195753
ENSG00000284770	TBCE	-0.71848	-0.339278	6.07508	0.0229191	0.195753
ENSG00000100985	MMP9	1.43033	4.01375	6.11622	0.0229333	0.195753
ENSG00000004142	POLDIP2	0.168106	6.80844	6.05273	0.0229404	0.195753
ENSG00000169683	LRRC45	-0.615859	4.16166	6.06658	0.022951	0.195753
ENSG00000183111	ARHGEF37	-0.350596	6.64717	6.05081	0.0229596	0.195753
ENSG00000244462	RBM12	0.204469	5.09089	6.04824	0.0229853	0.195865
ENSG00000016602	CLCA4	-1.13544	0.702763	6.0465	0.0230101	0.195969
ENSG00000225431	LINC01671	0.379451	2.37673	6.04477	0.0230268	0.196005
ENSG00000134330	IAH1	0.237282	4.40758	6.03988	0.023069	0.196256
ENSG00000168234	TTC39C	-0.270559	4.84513	6.03633	0.0231044	0.19645
ENSG00000101152	DNAJC5	0.329289	6.90837	6.03426	0.0231249	0.196455
ENSG00000169429	CXCL8	2.48303	7.75117	6.09561	0.0231338	0.196455
ENSG00000075413	MARK3	0.259635	6.22889	6.03174	0.0231502	0.196455
ENSG00000122783	CYREN	0.316099	3.617	6.0302	0.0231665	0.196455
ENSG00000007384	RHBDF1	0.325138	6.99179	6.02997	0.023168	0.196455
ENSG00000204227	RING1	0.189443	6.2386	6.02813	0.0231865	0.196505
ENSG00000136244	IL6	1.87164	7.51155	6.08868	0.0232022	0.196531
ENSG00000143933	CALM2	0.253892	8.10815	6.02384	0.0232297	0.196545
ENSG00000087269	NOP14	0.227103	5.3802	6.02283	0.0232399	0.196545
ENSG00000090020	SLC9A1	0.686999	6.63876	6.06471	0.0232417	0.196545
ENSG00000036549	ZZZ3	-0.23309	4.35233	6.02017	0.0232671	0.196653
ENSG00000125850	OVOL2	-0.332084	2.97451	6.01338	0.0233376	0.197142
ENSG00000106948	AKNA	0.331307	5.15922	6.00935	0.0233764	0.197342
ENSG00000108039	XPNPEP1	0.293271	6.38951	6.00833	0.0233866	0.197342
ENSG00000109790	KLHL5	0.50346	3.81867	6.00048	0.0234673	0.197916
ENSG00000167904	TMEM68	-0.241529	3.97418	5.99882	0.0234842	0.197951
ENSG00000187079	TEAD1	-0.465322	3.8945	5.99692	0.0235036	0.198007
ENSG00000076513	ANKRD13A	-0.205267	5.80984	5.9803	0.0236733	0.199221
ENSG00000136811	ODF2	0.21868	4.87973	5.98005	0.0236761	0.199221
ENSG00000101443	WFDC2	0.947238	4.84647	6.03279	0.0236861	0.199221
ENSG00000120324	PCDHB10	-0.775094	-0.265966	5.98831	0.0237306	0.199488
ENSG00000028277	POU2F2	0.813114	2.21948	5.98216	0.02375	0.199544
ENSG00000079950	STX7	-0.216911	5.54111	5.9709	0.0237704	0.199607
ENSG00000138030	KHK	-0.723541	1.38715	5.97102	0.0237856	0.199628
ENSG00000175267	VWA3A	-1.19301	-0.732836	5.93171	0.0238059	0.199681
ENSG00000179941	BBS10	-0.499767	2.50175	5.96667	0.0238176	0.199681
ENSG00000139899	CBLN3	0.393384	2.18993	5.96433	0.0238438	0.199793
ENSG00000165156	ZHX1	-0.47083	4.67042	5.9613	0.0238836	0.199934
ENSG00000106178	CCL24	0.839525	0.493569	5.96605	0.0238867	0.199934
ENSG00000243896	OR2A7	0.859759	-0.655208	5.89291	0.0239059	0.199934
ENSG00000177889	UBE2N	0.22346	6.15205	5.95619	0.0239231	0.199934
ENSG00000182944	EWSR1	0.171288	8.02308	5.95546	0.0239308	0.199934
ENSG00000126003	PLAGL2	0.32207	4.6148	5.95482	0.0239377	0.199934
ENSG00000167757	KLK11	-0.320045	7.97757	5.95159	0.0239711	0.200106
ENSG00000143418	CERS2	0.215713	5.54629	5.94965	0.0239914	0.200169
ENSG00000225855	RUSC1-AS1	0.328505	3.4973	5.94747	0.0240152	0.20026
ENSG00000151327	FAM177A1	0.313855	5.78029	5.94202	0.0240713	0.20062
ENSG00000182504	CEP97	-0.496031	2.06784	5.93989	0.0240985	0.200739
ENSG00000100351	GRAP2	-0.815625	0.644078	5.94424	0.0241184	0.200784
ENSG00000154217	PITPNC1	0.578799	3.87936	5.94186	0.0241297	0.200784
ENSG00000129993	CBFA2T3	-0.457193	2.64341	5.93375	0.0241611	0.200938
ENSG00000150433	TMEM218	-0.429277	3.49742	5.93027	0.0241961	0.201122
ENSG00000179913	B3GNT3	0.441834	3.40451	5.92633	0.0242379	0.201342
ENSG00000197283	SYNGAP1	-0.241845	6.10231	5.92521	0.0242485	0.201342
ENSG00000213626	LBH	0.474313	5.58952	5.93122	0.0242616	0.201344
ENSG00000139263	LRIG3	-0.474984	4.44247	5.92388	0.0242754	0.201351
ENSG00000008710	PKD1	-0.240431	7.47974	5.91669	0.0243387	0.201691
ENSG00000146457	WTAP	0.571781	6.68911	5.94794	0.0243422	0.201691
ENSG00000167701	GPT	-0.345284	5.75512	5.91451	0.0243619	0.201747
ENSG00000114956	DGUOK	0.253954	5.45385	5.90966	0.0244136	0.202067
ENSG00000183579	ZNRF3	-0.315798	2.85754	5.9083	0.0244301	0.202096
ENSG00000102048	ASB9	-1.23385	-0.338659	5.80075	0.0244541	0.202166
ENSG00000105997	HOXA3	-0.549698	1.97401	5.90555	0.0244644	0.202166
ENSG00000103671	TRIP4	0.22033	4.52988	5.89908	0.0245269	0.202422
ENSG00000144306	SCRN3	-0.454005	3.37623	5.89883	0.0245305	0.202422
ENSG00000126457	PRMT1	0.308003	7.38778	5.89769	0.0245416	0.202422
ENSG00000120837	NFYB	-0.280469	4.36266	5.89719	0.0245474	0.202422
ENSG00000149091	DGKZ	0.151755	6.76956	5.89521	0.0245682	0.202486
ENSG00000134247	PTGFRN	0.256231	7.29381	5.88634	0.0246636	0.203165
ENSG00000106460	TMEM106B	-0.378231	4.57711	5.88333	0.0246964	0.203328
ENSG00000156876	SASS6	-0.563819	1.13875	5.882	0.0247276	0.203477
ENSG00000275183	LENG9	0.323768	3.88756	5.87659	0.0247699	0.203666
ENSG00000160710	ADAR	0.167536	7.15942	5.87588	0.0247768	0.203666
ENSG00000184481	FOXO4	-0.279664	5.75554	5.87156	0.0248236	0.203944
ENSG00000172469	MANEA	-0.478878	2.6049	5.86483	0.0248999	0.204463
ENSG00000102543	CDADC1	-0.307191	2.74953	5.86344	0.0249142	0.204473
ENSG00000125845	BMP2	1.02989	4.47449	5.91377	0.0249291	0.204487
ENSG00000113272	THG1L	0.227461	4.24299	5.85954	0.0249551	0.204593
ENSG00000157600	TMEM164	-0.395642	5.29556	5.85776	0.0249741	0.20464
ENSG00000100219	XBP1	0.474066	7.48065	5.86264	0.0250931	0.205308
ENSG00000204520	MICA	0.285434	4.96127	5.84616	0.0251015	0.205308
ENSG00000011422	PLAUR	1.05574	5.26571	5.89892	0.025124	0.205308
ENSG00000170485	NPAS2	0.439706	5.35909	5.84749	0.0251365	0.205308
ENSG00000116560	SFPQ	0.20005	7.81352	5.84279	0.0251384	0.205308
ENSG00000233223	MPDU1-AS1	-0.301743	3.07465	5.8429	0.025139	0.205308
ENSG00000283674	LOC729732	0.711556	2.6232	5.84691	0.0251661	0.205308
ENSG00000186517	ARHGAP30	0.492382	5.06473	5.84897	0.0251741	0.205308
ENSG00000180573	H2AC6	-0.402821	4.71703	5.83919	0.0251784	0.205308
ENSG00000182481	KPNA2	0.332653	5.08876	5.83836	0.0251874	0.205308
ENSG00000089195	TRMT6	0.283786	4.11433	5.83529	0.0252218	0.205384
ENSG00000006327	TNFRSF12A	0.755413	5.81422	5.88093	0.025223	0.205384
ENSG00000159261	CLDN14	1.28499	-0.180549	5.80639	0.0253246	0.206103
ENSG00000172927	MYEOV	-0.8034	1.12459	5.82721	0.0253406	0.206126
ENSG00000104237	RP1	-2.16251	-0.642523	5.59631	0.0253708	0.206264
ENSG00000135124	P2RX4	0.426194	3.91641	5.81847	0.0254087	0.206458
ENSG00000101940	WDR13	0.507416	6.86627	5.84061	0.0254212	0.206458
ENSG00000128510	CPA4	-0.84644	4.94232	5.86027	0.0254826	0.206849
ENSG00000114812	VIPR1	-0.474659	3.61708	5.8089	0.0255159	0.206924
ENSG00000105852	PON3	-0.402983	2.88829	5.80872	0.0255191	0.206924
ENSG00000165915	SLC39A13	0.251285	6.27086	5.8074	0.0255317	0.206924
ENSG00000162419	GMEB1	0.382259	3.97306	5.80358	0.0255753	0.207169
ENSG00000186652	PRG2	1.14858	-0.922925	5.73661	0.0255989	0.207252
ENSG00000278259	MYO19	0.254302	6.60066	5.79892	0.025627	0.207373
ENSG00000286177	LOC105372401	0.80069	1.8815	5.79689	0.0256584	0.207519
ENSG00000011258	MBTD1	-0.348709	4.52569	5.79426	0.0256798	0.207547
ENSG00000163126	ANKRD23	-0.622843	0.791268	5.79945	0.0256885	0.207547
ENSG00000127152	BCL11B	-0.461099	5.32603	5.79685	0.0257287	0.207673
ENSG00000103319	EEF2K	-0.693073	6.00131	5.82894	0.0257309	0.207673
ENSG00000143971	ETAA1	-0.358816	3.20437	5.78185	0.0258216	0.208004
ENSG00000157240	FZD1	-0.304682	4.17004	5.78132	0.0258266	0.208004
ENSG00000061938	TNK2	-0.311857	7.11939	5.78087	0.0258312	0.208004
ENSG00000158488	CD1E	-0.642243	1.558	5.77993	0.025853	0.208004
ENSG00000102554	KLF5	-0.420312	8.00685	5.78661	0.0258551	0.208004
ENSG00000176222	ZNF404	-0.528055	0.933718	5.77978	0.0258744	0.208004
ENSG00000006118	TMEM132A	1.2375	4.77927	5.83439	0.0258781	0.208004
ENSG00000198914	POU3F3	-0.790243	0.0798923	5.78979	0.0258787	0.208004
ENSG00000204644	ZFP57	2.22311	0.871904	7.62617	0.0258928	0.208011
ENSG00000149115	TNKS1BP1	0.241223	9.20831	5.7721	0.025931	0.208111
ENSG00000236778	INTS6-AS1	-0.556291	1.11233	5.77369	0.0259401	0.208111
ENSG00000122705	CLTA	0.198019	7.04917	5.77069	0.0259471	0.208111
ENSG00000116729	WLS	-0.298674	5.39876	5.76968	0.0259588	0.208111
ENSG00000116690	PRG4	-1.44876	3.44215	5.79124	0.0260401	0.208655
ENSG00000011132	APBA3	0.448529	5.44099	5.76581	0.0260653	0.208751
ENSG00000265763	ZNF488	-0.666704	0.931733	5.76303	0.0261018	0.208935
ENSG00000185236	RAB11B	0.254467	7.54716	5.75395	0.026139	0.209126
ENSG00000169436	COL22A1	1.06856	-0.030614	5.72589	0.0261822	0.209364
ENSG00000108671	PSMD11	0.181749	6.68954	5.74634	0.0262268	0.209527
ENSG00000180481	GLIPR1L2	-0.58699	0.109565	5.75717	0.0262296	0.209527
ENSG00000169594	BNC1	0.45341	5.57953	5.7488	0.0262911	0.209907
ENSG00000172346	CSDC2	-1.21301	-0.476783	5.68305	0.0263055	0.209907
ENSG00000149929	HIRIP3	-0.323462	3.84139	5.73839	0.0263196	0.209907
ENSG00000184162	NR2C2AP	0.201017	4.44174	5.73738	0.026331	0.209907
ENSG00000184343	SRPK3	-0.484127	2.12537	5.73422	0.0263731	0.210135
ENSG00000116649	SRM	0.286743	6.0938	5.72621	0.0264607	0.210725
ENSG00000087338	GMCL1	-0.307328	3.75645	5.72367	0.0264911	0.210859
ENSG00000120549	KIAA1217	0.642085	5.27392	5.75383	0.026523	0.210955
ENSG00000140519	RHCG	2.7158	5.79942	5.77739	0.0265301	0.210955
ENSG00000101216	GMEB2	0.371293	5.16241	5.71277	0.0266182	0.211443
ENSG00000131400	NAPSA	-0.676965	-0.110913	5.72626	0.0266265	0.211443
ENSG00000197013	ZNF429	-0.363173	2.97395	5.71174	0.0266323	0.211443
ENSG00000137992	DBT	-0.318184	3.96176	5.70417	0.02672	0.21183
ENSG00000108352	RAPGEFL1	-0.373423	9.04901	5.70473	0.0267257	0.21183
ENSG00000085117	CD82	0.552546	7.38261	5.73141	0.0267467	0.21183
ENSG00000013563	DNASE1L1	0.277378	3.59908	5.70177	0.0267486	0.21183
ENSG00000136059	VILL	-0.33031	4.0885	5.70134	0.0267534	0.21183
ENSG00000234745	HLA-B	0.355417	10.5025	5.70039	0.026764	0.21183
ENSG00000142102	PGGHG	0.333404	6.38935	5.69936	0.0267762	0.21183
ENSG00000135829	DHX9	0.187668	6.34885	5.69471	0.0268312	0.212126
ENSG00000135090	TAOK3	-0.228247	4.52922	5.69253	0.0268574	0.212126
ENSG00000104635	SLC39A14	0.935262	6.94943	5.74429	0.0268634	0.212126
ENSG00000261373	VPS9D1-AS1	0.449962	2.19158	5.69195	0.0268681	0.212126
ENSG00000147862	NFIB	-0.309786	6.17342	5.69029	0.0268837	0.212141
ENSG00000155621	C9orf85	-0.35368	3.43392	5.68918	0.0268981	0.212147
ENSG00000117523	PRRC2C	0.285413	7.01694	5.68086	0.026996	0.212754
ENSG00000107882	SUFU	-0.364294	5.06712	5.68035	0.0270023	0.212754
ENSG00000009694	TENM1	-1.01165	-0.279727	5.6884	0.0270324	0.212883
ENSG00000157216	SSBP3	-0.362326	6.76359	5.67361	0.0270827	0.213101
ENSG00000125148	MT2A	0.913075	9.2335	5.7252	0.0270874	0.213101
ENSG00000145391	SETD7	-0.219853	5.61279	5.67106	0.0271134	0.213193
ENSG00000183513	COA5	-0.25004	4.4102	5.6685	0.0271443	0.213193
ENSG00000103415	HMOX2	0.199059	5.45218	5.66805	0.0271495	0.213193
ENSG00000145246	ATP10D	-0.317565	4.49645	5.66772	0.0271538	0.213193
ENSG00000197442	MAP3K5	0.417669	5.1305	5.66545	0.0271809	0.213298
ENSG00000182218	HHIPL1	0.620669	1.18587	5.66427	0.0272334	0.213602
ENSG00000198707	CEP290	-0.571743	1.96257	5.65804	0.027276	0.213788
ENSG00000107672	NSMCE4A	-0.201599	4.73839	5.65686	0.0272844	0.213788
ENSG00000174939	ASPHD1	0.713743	0.402751	5.664	0.0273038	0.213832
ENSG00000163701	IL17RE	-0.552736	6.1171	5.67612	0.027403	0.21435
ENSG00000179981	TSHZ1	-0.290694	3.74961	5.64685	0.0274064	0.21435
ENSG00000130701	RBBP8NL	-0.596933	3.10179	5.64659	0.0274113	0.21435
ENSG00000181061	HIGD1A	0.358055	5.846	5.64356	0.0274456	0.21451
ENSG00000172216	CEBPB	0.454814	7.94258	5.65444	0.0274664	0.214566
ENSG00000132305	IMMT	0.182775	5.95685	5.63935	0.0274968	0.214695
ENSG00000109323	MANBA	-0.336581	3.25196	5.63782	0.0275169	0.214745
ENSG00000105376	ICAM5	0.841947	3.07329	5.66424	0.0275312	0.214749
ENSG00000074319	TSG101	0.188755	6.31185	5.6332	0.0275718	0.214802
ENSG00000134917	ADAMTS8	-0.976516	-0.0472297	5.63734	0.0275777	0.214802
[truncated: 13,578 more rows]

## Sheet: DEGs_IL4_IL13_vs_IL22_QLFTest
	Symbol	logFC	logCPM	F	PValue	FDR
ENSG00000153714	LURAP1L	5.17904	6.91604	936.159	1.63387e-18	2.04771e-14
ENSG00000214711	CAPN14	6.82603	8.00656	907.108	2.63084e-18	2.04771e-14
ENSG00000140274	DUOXA2	8.5504	5.53748	440.374	5.95081e-17	3.08788e-13
ENSG00000198400	NTRK1	9.28654	5.14382	260.527	5.10057e-16	1.98501e-12
ENSG00000203857	HSD3B1	8.37681	4.95158	335.515	9.17212e-16	2.85565e-12
ENSG00000179241	LDLRAD3	2.16255	6.01135	421.047	4.35977e-15	1.08383e-11
ENSG00000109861	CTSC	2.88373	9.03082	416.24	4.87366e-15	1.08383e-11
ENSG00000266729	DSG1-AS1	5.07119	1.53771	230.898	1.89821e-14	3.69369e-11
ENSG00000131620	ANO1	3.5804	6.71433	328.365	5.57369e-14	9.64062e-11
ENSG00000206384	COL6A6	5.34442	1.81546	232.891	1.43856e-13	2.2394e-10
ENSG00000114737	CISH	2.80965	7.11793	288.062	1.69912e-13	2.40456e-10
ENSG00000164038	SLC9B2	2.92876	5.72546	268.466	3.32703e-13	4.31599e-10
ENSG00000112195	TREML2	5.14231	1.21752	136.003	5.78964e-13	6.93287e-10
ENSG00000105641	SLC5A5	4.88433	5.17921	261.296	7.19749e-13	8.00309e-10
ENSG00000173559	NABP1	2.50937	7.20024	235.745	1.13694e-12	1.17992e-09
ENSG00000006606	CCL26	8.03404	7.17178	254.688	1.49431e-12	1.45387e-09
ENSG00000140279	DUOX2	5.49827	8.76298	241.846	2.04148e-12	1.76949e-09
ENSG00000123685	BATF3	3.59734	4.27301	222.106	2.04605e-12	1.76949e-09
ENSG00000287927	LOC107986954	3.35485	3.39329	203.018	4.96192e-12	4.06538e-09
ENSG00000163053	SLC16A14	3.38979	6.18501	200.699	7.31498e-12	5.69361e-09
ENSG00000133110	POSTN	5.55963	8.73348	206.477	9.17113e-12	6.53094e-09
ENSG00000230937	MIR205HG	-1.87713	8.52423	188.355	9.22982e-12	6.53094e-09
ENSG00000113594	LIFR	3.04556	5.2738	181.982	1.51036e-11	1.02225e-08
ENSG00000164825	DEFB1	-2.37954	5.37995	167.744	2.77171e-11	1.7978e-08
ENSG00000119938	PPP1R3C	3.35521	7.92815	173.034	3.24848e-11	2.02276e-08
ENSG00000271447	MMP28	1.91273	7.30215	161.255	3.83631e-11	2.29692e-08
ENSG00000196743	GM2A	-1.76634	7.72624	155.953	5.19744e-11	2.99661e-08
ENSG00000140297	GCNT3	4.32459	2.85618	134.413	5.82845e-11	3.24041e-08
ENSG00000067141	NEO1	-1.75377	6.39032	150.953	6.98011e-11	3.74688e-08
ENSG00000137691	CFAP300	3.11877	2.22136	150.909	7.54107e-11	3.91306e-08
ENSG00000104267	CA2	3.96585	10.1846	155.225	1.03636e-10	5.20418e-08
ENSG00000138640	FAM13A	1.68568	5.42546	140.602	1.32278e-10	6.43493e-08
ENSG00000069535	MAOB	4.51614	5.67007	140.942	2.48865e-10	1.17396e-07
ENSG00000073849	ST6GAL1	3.22897	6.2604	137.065	2.65038e-10	1.19581e-07
ENSG00000133477	FAM83F	1.5155	7.72207	129.437	2.76474e-10	1.19581e-07
ENSG00000142619	PADI3	3.87037	1.89002	124.096	2.76541e-10	1.19581e-07
ENSG00000177989	CIMAP1B	-1.25871	5.62445	128.636	2.92158e-10	1.19731e-07
ENSG00000167566	NCKAP5L	1.54464	5.29837	128.631	2.92272e-10	1.19731e-07
ENSG00000137460	FHDC1	-1.53185	4.66013	127.236	3.21966e-10	1.28514e-07
ENSG00000006062	MAP3K14	1.81455	6.25583	123.008	4.33721e-10	1.68793e-07
ENSG00000171357	LURAP1	2.76713	2.05291	123.732	4.4855e-10	1.70307e-07
ENSG00000168389	MFSD2A	2.82945	7.79489	127.611	4.68585e-10	1.73678e-07
ENSG00000180871	CXCR2	-2.98707	2.88283	119.402	5.67387e-10	2.05407e-07
ENSG00000196220	SRGAP3	-2.61564	3.10906	117.997	6.30712e-10	2.23143e-07
ENSG00000104237	RP1	5.2734	-0.645843	85.9625	6.45317e-10	2.23237e-07
ENSG00000290462	CYP4F35P	4.16425	1.04946	85.4319	7.18476e-10	2.43142e-07
ENSG00000185909	KLHDC8B	-1.49677	5.85761	115.292	7.65363e-10	2.52525e-07
ENSG00000118513	MYB	-3.3652	3.12878	116.12	7.78646e-10	2.52525e-07
ENSG00000102287	GABRE	-1.61597	5.85004	114.041	8.41751e-10	2.67419e-07
ENSG00000109099	PMP22	3.24644	8.62229	120.02	8.76678e-10	2.72945e-07
ENSG00000104332	SFRP1	2.0131	6.28764	111.153	1.16714e-09	3.56253e-07
ENSG00000137857	DUOX1	2.19174	9.1503	111.195	1.28226e-09	3.83865e-07
ENSG00000170745	KCNS3	-1.46072	4.66402	107.254	1.43395e-09	4.13552e-07
ENSG00000197565	COL4A6	-2.94465	2.48465	107.646	1.43456e-09	4.13552e-07
ENSG00000214595	EML6	-2.08813	1.97928	107.463	1.49088e-09	4.13932e-07
ENSG00000100439	ABHD4	0.969487	6.7446	106.754	1.49227e-09	4.13932e-07
ENSG00000140254	DUOXA1	1.99445	7.97052	108.302	1.51565e-09	4.13932e-07
ENSG00000007264	MATK	3.11192	3.60808	105.504	1.82107e-09	4.75276e-07
ENSG00000110324	IL10RA	2.10396	4.75429	104.572	1.85303e-09	4.75276e-07
ENSG00000108262	GIT1	0.936827	7.58758	103.825	1.8962e-09	4.75276e-07
ENSG00000243284	VSIG8	4.35511	1.66841	85.2696	1.9036e-09	4.75276e-07
ENSG00000178597	PSAPL1	-1.33905	8.7189	103.525	1.94391e-09	4.75276e-07
ENSG00000175274	TP53I11	-1.24865	6.70956	103.5	1.94811e-09	4.75276e-07
ENSG00000113645	WWC1	-1.01569	5.89536	103.463	1.95398e-09	4.75276e-07
ENSG00000163162	RNF149	-0.783484	6.45369	102.891	2.04932e-09	4.90796e-07
ENSG00000100243	CYB5R3	0.767058	8.57093	102.568	2.10521e-09	4.96543e-07
ENSG00000196557	CACNA1H	2.78052	5.70552	104.266	2.66029e-09	6.181e-07
ENSG00000105697	HAMP	-4.15168	0.458029	84.197	2.79929e-09	6.40831e-07
ENSG00000171877	FRMD5	4.26353	2.69545	99.8909	2.88377e-09	6.50603e-07
ENSG00000107959	PITRM1	1.13231	6.36944	98.0812	3.08554e-09	6.86179e-07
ENSG00000112562	SMOC2	2.23866	5.44888	99.7504	3.15592e-09	6.91946e-07
ENSG00000162692	VCAM1	4.12569	2.30027	88.8318	3.40287e-09	7.35729e-07
ENSG00000126262	FFAR2	-2.99569	2.17373	96.3453	3.67154e-09	7.82944e-07
ENSG00000114115	RBP1	-1.73133	2.43773	95.2516	4.00144e-09	8.41763e-07
ENSG00000198729	PPP1R14C	-1.20933	6.39637	94.6245	4.18434e-09	8.6722e-07
ENSG00000133067	LGR6	3.93083	3.06183	96.4366	4.27904e-09	8.6722e-07
ENSG00000101311	FERMT1	-1.55465	4.66219	94.3515	4.28959e-09	8.6722e-07
ENSG00000100385	IL2RB	-2.25943	3.40553	91.6954	5.47359e-09	1.0924e-06
ENSG00000127951	FGL2	4.87246	5.26465	97.4385	5.80266e-09	1.13969e-06
ENSG00000136810	TXN	1.57464	8.57544	91.2108	5.85694e-09	1.13969e-06
ENSG00000067992	PDK3	1.03882	5.00502	90.5213	6.08253e-09	1.16897e-06
ENSG00000128335	APOL2	1.03949	5.46096	90.071	6.3417e-09	1.20392e-06
ENSG00000166268	MYRFL	2.6191	2.96216	90.1024	6.47597e-09	1.2146e-06
ENSG00000174175	SELP	4.48722	1.27861	75.4807	7.77645e-09	1.44114e-06
ENSG00000143416	SELENBP1	1.94913	4.71772	87.3429	8.52728e-09	1.5617e-06
ENSG00000154319	FAM167A	-1.67848	3.46276	86.2244	9.14855e-09	1.65599e-06
ENSG00000213626	LBH	1.7668	5.58899	86.5291	9.39161e-09	1.68045e-06
ENSG00000149256	TENM4	-1.33839	4.07052	85.4645	9.83847e-09	1.7404e-06
ENSG00000198535	C2CD4A	-4.29781	2.59062	88.5041	1.00881e-08	1.76451e-06
ENSG00000141401	IMPA2	-1.03642	7.82856	84.5386	1.07634e-08	1.8617e-06
ENSG00000136826	KLF4	1.20612	9.01683	84.2842	1.10359e-08	1.88787e-06
ENSG00000188153	COL4A5	-1.69023	4.2307	83.9317	1.14342e-08	1.93474e-06
ENSG00000148346	LCN2	-3.29367	5.9837	88.877	1.16685e-08	1.95316e-06
ENSG00000259330	INAFM2	1.27906	4.016	82.7624	1.28421e-08	2.12674e-06
ENSG00000135374	ELF5	2.37129	2.71678	81.9195	1.43262e-08	2.34754e-06
ENSG00000181449	SOX2	3.65342	3.91106	84.8386	1.44804e-08	2.34808e-06
ENSG00000100078	PLA2G3	1.66074	7.5282	82.1318	1.47878e-08	2.36769e-06
ENSG00000152527	PLEKHH2	1.64069	3.77082	81.2845	1.49055e-08	2.36769e-06
ENSG00000147883	CDKN2B	-1.89395	5.52146	82.1541	1.52976e-08	2.40543e-06
ENSG00000144821	MYH15	3.72923	0.981994	73.0297	1.58531e-08	2.46786e-06
ENSG00000140332	TLE3	-0.937969	7.77704	80.0517	1.68849e-08	2.60245e-06
ENSG00000141503	MINK1	-0.844464	10.3152	79.7707	1.73797e-08	2.65245e-06
ENSG00000197249	SERPINA1	-2.4648	3.44151	80.081	1.82275e-08	2.73056e-06
ENSG00000041982	TNC	2.15354	8.39532	81.9468	1.8413e-08	2.73056e-06
ENSG00000169122	FAM110B	2.27862	4.51702	80.5991	1.84178e-08	2.73056e-06
ENSG00000153292	ADGRF1	-4.85164	0.708495	67.372	2.0012e-08	2.93893e-06
ENSG00000233461	LOC122526782	-0.922708	5.87752	78.1417	2.05802e-08	2.99413e-06
ENSG00000137809	ITGA11	3.13507	2.73164	78.8691	2.08636e-08	3.00726e-06
ENSG00000214376	VSTM5	-3.4252	1.16784	77.9758	2.24228e-08	3.20235e-06
ENSG00000223802	CERS1	5.0551	2.62364	74.4582	2.27469e-08	3.2191e-06
ENSG00000175785	PRIMA1	-1.76147	2.39081	76.521	2.45669e-08	3.44534e-06
ENSG00000130222	GADD45G	2.79855	4.90334	79.08	2.57328e-08	3.57663e-06
ENSG00000127129	EDN2	4.42679	5.32505	80.5464	2.62117e-08	3.61095e-06
ENSG00000184304	PRKD1	1.40879	1.25246	75.5974	2.78172e-08	3.79851e-06
ENSG00000197641	SERPINB13	1.81025	8.11227	76.3152	2.91887e-08	3.95114e-06
ENSG00000187193	MT1X	-2.18793	7.38605	77.5792	2.95252e-08	3.96223e-06
ENSG00000176749	CDK5R1	-1.43768	2.26987	74.474	3.05824e-08	4.06239e-06
ENSG00000140307	GTF2A2	1.53107	5.80409	74.6567	3.07935e-08	4.06239e-06
ENSG00000204175	GPRIN2	1.87496	7.30948	75.9903	3.14143e-08	4.10946e-06
ENSG00000165591	FAAH2	-1.07732	5.04452	73.6822	3.31847e-08	4.30489e-06
ENSG00000182389	CACNB4	1.8863	2.41194	73.5662	3.4285e-08	4.39018e-06
ENSG00000137819	PAQR5	2.08876	4.82305	74.5244	3.4572e-08	4.39018e-06
ENSG00000093009	CDC45	3.32432	2.57066	74.0294	3.46883e-08	4.39018e-06
ENSG00000111912	NCOA7	-1.97899	4.98382	74.355	3.51996e-08	4.41897e-06
ENSG00000142677	IL22RA1	-1.07966	6.93983	72.9444	3.59876e-08	4.48175e-06
ENSG00000166855	CLPX	-0.591456	6.07478	72.5371	3.76491e-08	4.6471e-06
ENSG00000197467	COL13A1	1.64549	5.51184	72.9272	3.79123e-08	4.6471e-06
ENSG00000125037	EMC3	0.6479	6.46097	72.4019	3.82189e-08	4.64808e-06
ENSG00000245848	CEBPA	-1.29282	5.16375	72.1853	3.91579e-08	4.72535e-06
ENSG00000133818	RRAS2	1.46112	4.63173	71.7826	4.09691e-08	4.90589e-06
ENSG00000116711	PLA2G4A	1.46471	4.24163	71.3766	4.28902e-08	5.0411e-06
ENSG00000171711	DEFB4A	-4.85268	2.10472	71.509	4.30492e-08	5.0411e-06
ENSG00000205795	CYS1	2.64728	0.560645	68.3038	4.33655e-08	5.0411e-06
ENSG00000276045	ORAI1	1.07131	6.84819	71.2571	4.34418e-08	5.0411e-06
ENSG00000186665	C17orf58	1.82525	4.41631	71.4973	4.37174e-08	5.0411e-06
ENSG00000188089	PLA2G4E	-1.80426	7.74674	72.7067	4.43054e-08	5.07134e-06
ENSG00000152217	SETBP1	1.33037	3.93649	70.9684	4.49231e-08	5.10451e-06
ENSG00000147862	NFIB	1.11711	6.17474	70.8357	4.55596e-08	5.13932e-06
ENSG00000204869	IGFL4	3.723	2.26166	71.4264	4.64999e-08	5.20765e-06
ENSG00000073734	ABCB11	-3.96222	0.200208	57.2433	4.92017e-08	5.47087e-06
ENSG00000188042	ARL4C	0.961952	5.36699	69.8524	5.09553e-08	5.62568e-06
ENSG00000106546	AHR	1.16909	6.01946	69.5257	5.28956e-08	5.79878e-06
ENSG00000131981	LGALS3	0.723676	9.06085	69.3626	5.38944e-08	5.86695e-06
ENSG00000145685	LHFPL2	1.53798	4.81746	68.9924	5.62587e-08	6.0818e-06
ENSG00000117143	UAP1	1.28009	7.36144	68.8036	5.74857e-08	6.17158e-06
ENSG00000105875	WDR91	-0.901643	5.11901	68.604	5.88362e-08	6.27331e-06
ENSG00000107485	GATA3	1.39575	8.26007	68.4353	6.19258e-08	6.5118e-06
ENSG00000240849	PEDS1	-0.725181	5.62202	68.1367	6.21213e-08	6.5118e-06
ENSG00000132640	BTBD3	1.26821	5.45819	68.1071	6.23418e-08	6.5118e-06
ENSG00000132185	FCRLA	3.96118	2.27125	68.703	6.27462e-08	6.5118e-06
ENSG00000144645	OSBPL10	0.90661	4.96891	67.9837	6.32487e-08	6.52048e-06
ENSG00000284485	MIR205	-2.02689	2.84491	67.6275	6.61288e-08	6.77255e-06
ENSG00000198574	SH2D1B	5.358	0.349322	57.8184	6.66357e-08	6.77986e-06
ENSG00000151729	SLC25A4	1.07808	4.74072	67.2767	6.87206e-08	6.94658e-06
ENSG00000092068	SLC7A8	-1.11646	5.22396	67.1253	6.99528e-08	7.02551e-06
ENSG00000068079	IFI35	1.35643	4.64938	66.9792	7.11849e-08	7.10344e-06
ENSG00000129219	PLD2	-0.757393	7.47438	66.5186	7.5153e-08	7.45163e-06
ENSG00000153802	TMPRSS11D	-6.08463	0.31952	53.0718	7.61793e-08	7.50559e-06
ENSG00000153294	ADGRF4	-2.00113	4.42307	67.1299	7.71328e-08	7.55174e-06
ENSG00000100342	APOL1	1.49965	5.48361	66.455	7.81468e-08	7.60319e-06
ENSG00000095321	CRAT	1.10218	5.73177	65.9554	8.03766e-08	7.77157e-06
ENSG00000171236	LRG1	-1.1776	6.59913	65.7574	8.23047e-08	7.88637e-06
ENSG00000186684	CYP27C1	-0.932751	4.42852	65.7319	8.25772e-08	7.88637e-06
ENSG00000130055	GDPD2	1.80879	6.16874	67.1286	8.37006e-08	7.94493e-06
ENSG00000147896	IFNK	-5.87657	-0.594688	53.7327	8.42579e-08	7.94935e-06
ENSG00000141738	GRB7	-1.421	7.14602	65.4421	8.94829e-08	8.35186e-06
ENSG00000156049	GNA14	2.61202	1.02082	65.6044	8.95973e-08	8.35186e-06
ENSG00000158806	NPM2	3.01746	2.34847	64.8138	9.65248e-08	8.94406e-06
ENSG00000010017	RANBP9	0.993914	5.65464	64.1848	9.9563e-08	9.17099e-06
ENSG00000203697	CAPN8	4.15274	1.77025	63.9555	1.01804e-07	9.30809e-06
ENSG00000027697	IFNGR1	-0.789455	7.50528	63.9671	1.02247e-07	9.30809e-06
ENSG00000079931	MOXD1	-2.36119	3.98248	65.0796	1.05532e-07	9.49639e-06
ENSG00000178878	APOLD1	2.07585	4.7638	65.1558	1.05536e-07	9.49639e-06
ENSG00000198947	DMD	1.79383	4.58285	63.944	1.09134e-07	9.76371e-06
ENSG00000273033	LINC02035	0.883808	3.68916	63.2067	1.12362e-07	9.99509e-06
ENSG00000124788	ATXN1	0.734907	5.64196	63.1447	1.13149e-07	1.00079e-05
ENSG00000163931	TKT	0.884627	8.96428	62.8459	1.17411e-07	1.03135e-05
ENSG00000146233	CYP39A1	-2.35471	2.56898	62.9071	1.17929e-07	1.03135e-05
ENSG00000182054	IDH2	-0.991056	7.6826	62.7441	1.18906e-07	1.03409e-05
ENSG00000099282	TSPAN15	1.35805	5.70184	62.7686	1.19764e-07	1.03576e-05
ENSG00000107862	GBF1	0.659543	7.09582	62.3874	1.24311e-07	1.06914e-05
ENSG00000058404	CAMK2B	2.7931	1.9252	62.5056	1.27751e-07	1.09269e-05
ENSG00000141298	SSH2	0.850998	4.50918	61.9743	1.3095e-07	1.11393e-05
ENSG00000102024	PLS3	-0.62369	7.06699	61.3679	1.41304e-07	1.19548e-05
ENSG00000131089	ARHGEF9	1.04776	4.60756	61.1761	1.44814e-07	1.21375e-05
ENSG00000170231	FABP6	-2.8571	-1.09552	47.5202	1.46355e-07	1.21375e-05
ENSG00000150556	LYPD6B	1.27595	6.01479	61.0879	1.46413e-07	1.21375e-05
ENSG00000111275	ALDH2	-1.50045	7.96322	61.8001	1.46582e-07	1.21375e-05
ENSG00000079215	SLC1A3	-1.49408	3.58907	60.9822	1.4851e-07	1.2232e-05
ENSG00000167107	ACSF2	2.17847	5.62186	62.9408	1.51374e-07	1.23363e-05
ENSG00000132164	SLC6A11	-1.76744	3.92821	60.9038	1.51745e-07	1.23363e-05
ENSG00000162747	FCGR3B	-3.55218	-0.139578	50.6775	1.52153e-07	1.23363e-05
ENSG00000172752	COL6A5	3.2423	3.39035	62.4001	1.574e-07	1.26956e-05
ENSG00000074211	PPP2R2C	-0.895924	6.88972	60.3706	1.60426e-07	1.28729e-05
ENSG00000048052	HDAC9	2.41592	1.75978	60.517	1.62966e-07	1.30097e-05
ENSG00000102977	ACD	0.690556	5.15903	59.8086	1.72463e-07	1.36697e-05
ENSG00000156515	HK1	0.859026	8.67024	59.784	1.7299e-07	1.36697e-05
ENSG00000271856	LINC01215	3.28407	3.72265	53.3372	1.77783e-07	1.39775e-05
ENSG00000248485	PCP4L1	-1.91138	4.35409	60.2126	1.79077e-07	1.40085e-05
ENSG00000137267	TUBB2A	-0.984065	6.42799	59.0635	1.89924e-07	1.47828e-05
ENSG00000226742	HSBP1L1	0.791316	5.67803	58.5836	2.02219e-07	1.56614e-05
ENSG00000124107	SLPI	-2.20942	6.92432	60.5232	2.10767e-07	1.61896e-05
ENSG00000104921	FCER2	4.15751	0.507416	46.6339	2.11119e-07	1.61896e-05
ENSG00000186160	CYP4Z1	3.46924	2.59703	57.8493	2.13462e-07	1.6289e-05
ENSG00000130590	SAMD10	-0.998371	5.44979	57.9446	2.19962e-07	1.66264e-05
ENSG00000092621	PHGDH	2.09015	5.86227	59.8967	2.20019e-07	1.66264e-05
ENSG00000157168	NRG1	1.04763	4.45874	57.8106	2.23964e-07	1.68427e-05
ENSG00000140263	SORD	1.34357	5.38564	57.7671	2.25188e-07	1.68534e-05
ENSG00000101000	PROCR	1.43228	5.43258	57.7292	2.34401e-07	1.74589e-05
ENSG00000136026	CKAP4	-0.973864	7.25621	57.3347	2.38477e-07	1.76779e-05
ENSG00000163216	SPRR2D	-2.09229	7.91723	59.0377	2.45346e-07	1.81009e-05
ENSG00000182580	EPHB3	1.23172	7.3695	56.9884	2.52094e-07	1.85111e-05
ENSG00000158270	COLEC12	2.20001	3.02918	56.0148	2.93536e-07	2.13484e-05
ENSG00000135439	AGAP2	-1.50967	3.11452	55.778	2.94453e-07	2.13484e-05
ENSG00000254087	LYN	-1.41808	4.5124	55.7598	2.94849e-07	2.13484e-05
ENSG00000112559	MDFI	-0.929025	6.54875	55.7124	2.96675e-07	2.13812e-05
ENSG00000182612	TSPAN10	-2.03269	1.88988	56.062	2.98234e-07	2.13945e-05
ENSG00000067840	PDZD4	2.1529	5.66542	56.8359	3.25592e-07	2.325e-05
ENSG00000134153	EMC7	0.777357	6.10001	54.9792	3.2796e-07	2.33121e-05
ENSG00000158292	GPR153	1.1118	6.73496	54.9293	3.30224e-07	2.3357e-05
ENSG00000131724	IL13RA1	-0.679696	6.47918	54.8991	3.31592e-07	2.3357e-05
ENSG00000160588	MPZL3	-1.50089	5.79865	55.3649	3.38001e-07	2.37011e-05
ENSG00000132746	ALDH3B2	-1.08167	9.02395	54.6659	3.42417e-07	2.39032e-05
ENSG00000130768	SMPDL3B	-1.5586	1.53308	54.7168	3.49495e-07	2.41285e-05
ENSG00000109158	GABRA4	4.99151	0.290794	45.8609	3.49973e-07	2.41285e-05
ENSG00000154978	VOPP1	1.31316	4.09509	54.4883	3.51082e-07	2.41285e-05
ENSG00000160293	VAV2	0.831854	5.1214	54.4701	3.51845e-07	2.41285e-05
ENSG00000255240	LOC283194	-3.03738	-0.427136	48.5363	3.71334e-07	2.53533e-05
ENSG00000128294	TPST2	-0.700659	5.237	53.6156	3.96273e-07	2.69078e-05
ENSG00000114923	SLC4A3	1.54502	2.22023	53.6312	3.98331e-07	2.69078e-05
ENSG00000164488	DACT2	-1.90968	3.64269	53.7851	4.00379e-07	2.69078e-05
ENSG00000183111	ARHGEF37	1.05404	6.64835	53.5301	4.01015e-07	2.69078e-05
ENSG00000137502	RAB30	-1.20883	3.13039	53.4782	4.04477e-07	2.70236e-05
ENSG00000000971	CFH	2.06365	2.88747	53.1808	4.26169e-07	2.83511e-05
ENSG00000233901	LINC01503	-1.10361	5.39204	53.0624	4.2831e-07	2.83723e-05
ENSG00000128709	HOXD9	1.32604	2.02058	53.0637	4.33451e-07	2.85913e-05
ENSG00000137563	GGH	1.58199	5.76838	53.6646	4.3889e-07	2.88278e-05
ENSG00000152213	ARL11	-1.71523	1.69041	52.8623	4.44246e-07	2.90342e-05
ENSG00000041353	RAB27B	-1.36391	4.29577	52.7824	4.45763e-07	2.90342e-05
ENSG00000205502	C2CD4B	-3.15203	2.8357	54.2378	4.52695e-07	2.92437e-05
ENSG00000163032	VSNL1	1.74096	6.06363	54.0844	4.52738e-07	2.92437e-05
ENSG00000146648	EGFR	-0.930298	8.21941	52.6406	4.54614e-07	2.92437e-05
ENSG00000142675	CNKSR1	-0.831943	6.31645	52.5122	4.62984e-07	2.96595e-05
ENSG00000105088	OLFM2	-0.541644	7.14282	52.4751	4.65437e-07	2.96945e-05
ENSG00000177383	MAGEF1	1.04713	5.09726	52.3921	4.71023e-07	2.99282e-05
ENSG00000172005	MAL	-1.99546	2.08665	52.3003	4.81233e-07	3.04527e-05
ENSG00000164251	F2RL1	-1.18821	6.20469	52.0656	4.97321e-07	3.13433e-05
ENSG00000172243	CLEC7A	-1.34142	3.58434	51.9131	5.04731e-07	3.16821e-05
ENSG00000204267	TAP2	1.04362	5.80209	51.5554	5.30955e-07	3.31943e-05
ENSG00000146242	TPBG	-1.062	5.84552	51.4726	5.37342e-07	3.34592e-05
ENSG00000163239	TDRD10	1.64064	1.03846	51.6365	5.43387e-07	3.37008e-05
ENSG00000143036	SLC44A3	-1.0712	3.33545	51.1539	5.63125e-07	3.47864e-05
ENSG00000124019	FAM124B	2.77588	1.67857	51.1414	5.65818e-07	3.48146e-05
ENSG00000147689	FAM83A	-1.71462	6.71645	52.3825	5.74599e-07	3.5123e-05
ENSG00000060709	RIMBP2	-2.2851	0.495068	51.3475	5.76968e-07	3.5123e-05
ENSG00000260876	LINC01229	-2.31618	1.47244	51.2193	5.776e-07	3.5123e-05
ENSG00000136828	RALGPS1	1.23881	3.783	50.9248	5.82044e-07	3.51694e-05
ENSG00000277363	SRCIN1	-1.13615	3.82733	50.9153	5.82881e-07	3.51694e-05
ENSG00000108828	VAT1	1.00946	8.71759	50.8325	5.89548e-07	3.54343e-05
ENSG00000139233	LLPH	1.24836	4.42507	50.7149	5.99907e-07	3.59183e-05
ENSG00000249184	LOC105377488	3.48846	-0.814786	42.2482	6.04228e-07	3.59572e-05
ENSG00000147697	GSDMC	-0.882107	7.18567	50.6425	6.06104e-07	3.59572e-05
ENSG00000226869	LHFPL3-AS1	-4.29015	-0.872495	41.3256	6.07486e-07	3.59572e-05
ENSG00000048392	RRM2B	-1.058	5.09719	50.5397	6.15346e-07	3.62845e-05
ENSG00000114948	ADAM23	3.35005	0.541851	48.3353	6.34935e-07	3.72982e-05
ENSG00000168754	FAM178B	2.27778	1.1328	50.3336	6.56967e-07	3.84474e-05
ENSG00000112902	SEMA5A	1.53481	3.50644	50.0351	6.63227e-07	3.86684e-05
ENSG00000094796	KRT31	-2.59586	1.95763	50.1671	6.70735e-07	3.89157e-05
ENSG00000133687	TMTC1	1.9089	3.42159	50.1402	6.72469e-07	3.89157e-05
ENSG00000105141	CASP14	-2.07176	10.13	51.7763	6.78494e-07	3.91189e-05
ENSG00000188483	IER5L	-1.31948	3.84464	49.8487	6.8157e-07	3.91513e-05
ENSG00000185386	MAPK11	-0.986506	6.2391	49.6913	6.97076e-07	3.98948e-05
ENSG00000255302	EID1	1.52507	6.58076	50.5755	7.04901e-07	4.01948e-05
ENSG00000129173	E2F8	-1.8705	0.837439	48.8214	7.27513e-07	4.13328e-05
ENSG00000165606	DRGX	3.16071	2.3814	45.8112	7.53004e-07	4.26255e-05
ENSG00000025708	TYMP	-1.29738	7.70374	49.2607	7.89643e-07	4.45376e-05
ENSG00000119411	BSPRY	-0.65358	5.60819	48.8292	7.92626e-07	4.45444e-05
ENSG00000072518	MARK2	-0.673679	7.61608	48.7314	8.04317e-07	4.50388e-05
ENSG00000138670	RASGEF1B	-1.52504	4.04514	48.7751	8.10496e-07	4.52222e-05
ENSG00000006555	TTC22	-0.981458	5.18449	48.5916	8.21461e-07	4.56275e-05
ENSG00000100341	PNPLA5	2.88467	-0.110075	41.6376	8.23621e-07	4.56275e-05
ENSG00000112299	VNN1	-3.39649	-0.148745	40.8027	8.31019e-07	4.5874e-05
ENSG00000104213	PDGFRL	2.86107	3.60344	49.9166	8.52953e-07	4.68146e-05
ENSG00000126218	F10	2.18621	2.44848	48.4888	8.54073e-07	4.68146e-05
ENSG00000174348	PODN	2.67178	2.54191	48.9531	8.58267e-07	4.68795e-05
ENSG00000120498	TEX11	2.62425	0.180161	40.9413	8.79964e-07	4.78965e-05
ENSG00000203685	STUM	1.62462	4.05572	48.1904	8.89553e-07	4.82168e-05
ENSG00000154227	CERS3	-0.996452	6.90935	48.0453	8.92044e-07	4.82168e-05
ENSG00000035664	DAPK2	1.29195	6.24965	48.2513	9.1313e-07	4.91858e-05
ENSG00000178075	GRAMD1C	-1.22408	2.99953	47.7268	9.37641e-07	5.03319e-05
ENSG00000231233	CFAP58-DT	-1.69834	0.723056	48.0037	9.43655e-07	5.04807e-05
ENSG00000154914	USP43	-1.03511	2.94349	47.6469	9.48835e-07	5.0584e-05
ENSG00000165272	AQP3	1.85739	12.5689	48.9328	9.66629e-07	5.13567e-05
ENSG00000142224	IL19	5.52415	2.66472	47.8106	9.78248e-07	5.17973e-05
ENSG00000167759	KLK13	-1.33095	4.88867	47.5123	9.85168e-07	5.19868e-05
ENSG00000090539	CHRD	1.8389	2.72661	47.2319	1.01538e-06	5.33405e-05
ENSG00000169991	IFFO2	1.36185	9.51022	47.8044	1.01767e-06	5.33405e-05
ENSG00000204138	PHACTR4	-0.561747	5.15613	47.1396	1.02444e-06	5.35148e-05
ENSG00000174307	PHLDA3	1.11045	6.73318	47.0931	1.03241e-06	5.37508e-05
ENSG00000081026	MAGI3	1.17333	2.47291	47.0401	1.04256e-06	5.39325e-05
ENSG00000100030	MAPK1	0.481811	6.69672	47.0123	1.04464e-06	5.39325e-05
ENSG00000138029	HADHB	0.451881	7.35459	47.002	1.04629e-06	5.39325e-05
ENSG00000143753	DEGS1	-0.928367	8.74071	46.9796	1.04991e-06	5.39404e-05
ENSG00000215458	AATBC	1.17849	4.40317	46.949	1.05516e-06	5.40319e-05
ENSG00000189143	CLDN4	-0.916881	7.78724	46.9191	1.05976e-06	5.40894e-05
ENSG00000157551	KCNJ15	-1.70466	3.94562	47.2027	1.06715e-06	5.42885e-05
ENSG00000166387	PPFIBP2	0.672089	6.64849	46.6844	1.0989e-06	5.5588e-05
ENSG00000138463	SLC49A4	0.893844	5.09136	46.6797	1.09983e-06	5.5588e-05
ENSG00000076258	FMO4	-1.23512	1.83569	46.5616	1.12784e-06	5.68192e-05
ENSG00000128039	SRD5A3	-1.00086	2.763	46.4791	1.13725e-06	5.71084e-05
ENSG00000230943	LINC02541	-1.82142	3.49992	46.4881	1.1733e-06	5.87291e-05
ENSG00000148408	CACNA1B	-2.64081	0.00547549	39.2547	1.20113e-06	5.99296e-05
ENSG00000082196	C1QTNF3	-0.960665	2.24678	46.1077	1.20535e-06	5.9948e-05
ENSG00000104415	CCN4	1.88629	2.14686	45.9993	1.23107e-06	6.10322e-05
ENSG00000133835	HSD17B4	-0.578989	7.23347	45.8497	1.25156e-06	6.18507e-05
ENSG00000236882	LINC01554	-2.0689	1.75256	45.9173	1.26153e-06	6.21158e-05
ENSG00000262152	GREP1	1.32039	2.087	45.8164	1.2653e-06	6.21158e-05
ENSG00000157216	SSBP3	1.03527	6.76525	45.7606	1.26917e-06	6.21158e-05
ENSG00000160471	COX6B2	-1.06949	4.52036	45.7434	1.27288e-06	6.21158e-05
ENSG00000134294	SLC38A2	-0.8418	8.44256	45.6578	1.28985e-06	6.27469e-05
ENSG00000266094	RASSF5	-0.748982	6.72355	45.6067	1.30026e-06	6.30565e-05
ENSG00000234224	TMEM229A	4.21363	0.666035	41.45	1.30638e-06	6.31568e-05
ENSG00000077044	DGKD	1.24698	5.03902	45.1337	1.42065e-06	6.83249e-05
ENSG00000111647	BLTP3B	1.09901	4.12066	45.0426	1.42206e-06	6.83249e-05
ENSG00000167080	B4GALNT2	-2.92515	-0.445409	38.8442	1.4325e-06	6.86145e-05
ENSG00000104998	IL27RA	-1.15025	5.3513	44.9493	1.44294e-06	6.89025e-05
ENSG00000221887	HMSD	-1.60363	1.85021	44.7462	1.49776e-06	7.13017e-05
ENSG00000213903	LTB4R	-0.885285	8.84563	44.633	1.51744e-06	7.20185e-05
ENSG00000113716	HMGXB3	0.591008	6.27579	44.6109	1.52282e-06	7.20538e-05
ENSG00000092439	TRPM7	0.866494	5.96239	44.5241	1.54413e-06	7.2841e-05
ENSG00000143536	CRNN	3.95504	1.00891	38.8028	1.58633e-06	7.46053e-05
ENSG00000196405	EVL	-0.768456	7.98789	44.3224	1.59488e-06	7.47815e-05
ENSG00000121578	B4GALT4	1.07122	5.2181	44.1867	1.63028e-06	7.61249e-05
ENSG00000143776	CDC42BPA	0.63924	4.21192	44.176	1.63331e-06	7.61249e-05
ENSG00000172594	SMPDL3A	-1.01468	6.7643	44.1465	1.64067e-06	7.62398e-05
ENSG00000139291	TMEM19	-1.0987	5.28425	44.1206	1.64763e-06	7.63354e-05
ENSG00000129451	KLK10	-1.62192	6.21105	45.0891	1.68353e-06	7.77673e-05
ENSG00000117697	NSL1	0.768893	4.02107	43.9441	1.69566e-06	7.80957e-05
ENSG00000157368	IL34	-1.37968	5.5707	44.2689	1.72733e-06	7.93195e-05
ENSG00000169435	RASSF6	1.89889	3.15797	43.7891	1.75577e-06	8.03884e-05
ENSG00000141527	CARD14	-1.10095	5.84308	43.5839	1.80034e-06	8.21876e-05
ENSG00000167106	EEIG1	-0.652658	7.49088	43.413	1.84773e-06	8.41041e-05
ENSG00000070010	UFD1	0.682335	5.57216	43.3678	1.86139e-06	8.44791e-05
ENSG00000189043	NDUFA4	0.524421	6.2745	43.2556	1.89579e-06	8.57899e-05
ENSG00000172508	CARNS1	2.43607	1.41222	43.128	1.98731e-06	8.96191e-05
ENSG00000086205	FOLH1	2.60899	1.46564	42.0149	1.99268e-06	8.96191e-05
ENSG00000122877	EGR2	2.09407	4.56631	44.0804	1.99768e-06	8.96191e-05
ENSG00000118762	PKD2	1.39535	3.87093	42.8808	2.01676e-06	9.0215e-05
ENSG00000176641	RNF152	1.33181	4.7241	42.7872	2.09079e-06	9.32589e-05
ENSG00000137033	IL33	-2.15284	4.27796	43.6321	2.1621e-06	9.61642e-05
ENSG00000184330	S100A7A	-5.07017	5.75038	44.4848	2.2022e-06	9.76686e-05
ENSG00000186081	KRT5	-0.960148	14.0837	42.2594	2.23391e-06	9.87935e-05
ENSG00000050393	MCUR1	0.678005	6.15738	42.1393	2.27897e-06	0.0001005
ENSG00000197646	PDCD1LG2	1.7298	1.41564	42.2806	2.28646e-06	0.000100546
ENSG00000154146	NRGN	2.19093	3.08083	42.5487	2.31674e-06	0.000101591
ENSG00000100139	MICALL1	-0.78768	6.99686	41.9236	2.36238e-06	0.000103301
ENSG00000178934	LGALS7	1.24004	7.89896	42.2514	2.3862e-06	0.00010405
ENSG00000149573	MPZL2	-1.22819	7.52491	42.2044	2.40474e-06	0.000104267
ENSG00000189182	KRT77	3.86235	8.38705	43.8209	2.40662e-06	0.000104267
ENSG00000132541	RIDA	-0.862146	3.82582	41.8034	2.41127e-06	0.000104267
ENSG00000154153	RETREG1	1.29329	4.23739	41.5159	2.53023e-06	0.000109108
ENSG00000143546	S100A8	-3.73004	10.7594	43.311	2.60503e-06	0.000112024
ENSG00000147119	CHST7	1.92491	3.14145	41.4476	2.6764e-06	0.000114667
ENSG00000007866	TEAD3	-0.583129	7.45706	41.1702	2.68123e-06	0.000114667
ENSG00000171302	CANT1	1.23844	7.6381	41.4543	2.72435e-06	0.000116191
ENSG00000213625	LEPROT	-0.453377	6.40869	40.9644	2.77639e-06	0.000117877
ENSG00000116701	NCF2	-1.36877	5.20737	41.3332	2.779e-06	0.000117877
ENSG00000125124	BBS2	-0.853564	3.891	40.877	2.81908e-06	0.000119252
ENSG00000135148	TRAFD1	-0.690337	6.41221	40.8329	2.83908e-06	0.000119673
ENSG00000170786	SDR16C5	-0.754229	7.31634	40.8219	2.84442e-06	0.000119673
ENSG00000164588	HCN1	3.40062	-0.337792	36.0082	2.85889e-06	0.000119958
ENSG00000143799	PARP1	-0.758179	6.37283	40.7618	2.87368e-06	0.000120036
ENSG00000141380	SS18	-0.522979	6.0657	40.7567	2.87617e-06	0.000120036
ENSG00000184838	PRR16	2.21645	1.30509	40.8843	2.9129e-06	0.000121244
ENSG00000158966	CACHD1	-0.987553	3.91673	40.6339	2.93807e-06	0.000121965
ENSG00000267452	LINC02072	3.11075	-0.472569	34.129	2.9476e-06	0.000122035
ENSG00000137747	TMPRSS13	-0.814041	6.62387	40.5902	2.95897e-06	0.000122181
ENSG00000164904	ALDH7A1	-1.26529	5.67293	40.8989	2.98896e-06	0.000123093
ENSG00000112414	ADGRG6	-0.655732	5.48072	40.4153	3.04892e-06	0.000125231
ENSG00000088543	C3orf18	1.65673	2.17706	40.4006	3.06681e-06	0.00012558
ENSG00000154556	SORBS2	1.73891	1.46931	40.4458	3.07356e-06	0.00012558
ENSG00000151067	CACNA1C	2.28602	1.92434	40.3612	3.15954e-06	0.000128755
ENSG00000138606	SHF	0.832057	4.77335	40.1293	3.20274e-06	0.000130166
ENSG00000188373	GPR15LG	-1.61325	4.39637	40.4823	3.21088e-06	0.000130166
ENSG00000168610	STAT3	-0.708244	8.86272	40.0633	3.23884e-06	0.000130959
ENSG00000002330	BAD	0.669411	4.51723	40.0494	3.24731e-06	0.000130961
ENSG00000164920	OSR2	2.29169	3.06349	40.6406	3.26651e-06	0.000131395
ENSG00000134247	PTGFRN	0.663359	7.29522	39.8858	3.33959e-06	0.000133988
ENSG00000167123	CERCAM	1.28883	4.73414	39.9608	3.37509e-06	0.000134315
ENSG00000136044	APPL2	-0.469628	6.45559	39.8244	3.37527e-06	0.000134315
ENSG00000122679	RAMP3	1.75078	1.7172	39.9291	3.37617e-06	0.000134315
ENSG00000163220	S100A9	-3.89256	11.4782	41.6611	3.38225e-06	0.000134315
ENSG00000243566	UPK3B	-1.53346	1.83828	39.8285	3.39275e-06	0.000134389
ENSG00000187554	TLR5	-1.38534	2.13112	39.7738	3.4164e-06	0.000134983
ENSG00000049283	EPN3	-0.97665	5.41275	39.7162	3.43936e-06	0.000135546
ENSG00000022267	FHL1	0.868516	5.81885	39.5785	3.52234e-06	0.000138465
ENSG00000125462	MIR9-1HG	-2.2034	-0.896764	36.6437	3.61602e-06	0.00014179
ENSG00000105131	EPHX3	-0.860312	6.78958	39.3706	3.65205e-06	0.000142843
ENSG00000111846	GCNT2	1.3098	2.14311	39.3019	3.7089e-06	0.000144703
ENSG00000140450	ARRDC4	-1.08245	5.22485	39.2582	3.72464e-06	0.000144869
ENSG00000125841	NRSN2	0.933021	4.18728	39.2483	3.73177e-06	0.000144869
ENSG00000140105	WARS1	0.747138	6.03603	39.1185	3.81657e-06	0.000147792
ENSG00000066583	ISOC1	-0.648424	5.17849	39.0129	3.88812e-06	0.000149654
ENSG00000178882	RFLNA	2.20352	0.663648	38.878	3.89141e-06	0.000149654
ENSG00000101224	CDC25B	-1.03114	7.59167	39.0906	3.89348e-06	0.000149654
ENSG00000115758	ODC1	-1.40783	5.73877	39.6106	3.91813e-06	0.00015023
ENSG00000198585	NUDT16	0.922152	4.1063	38.9529	3.93005e-06	0.000150317
ENSG00000154310	TNIK	2.76897	3.00404	39.8226	3.95833e-06	0.000151028
ENSG00000274180	NATD1	-0.786509	6.49649	38.7606	4.06419e-06	0.000154688
ENSG00000186416	NKRF	0.712389	3.76989	38.7417	4.07933e-06	0.000154885
ENSG00000162390	ACOT11	-1.55669	1.85817	38.7958	4.10294e-06	0.000155403
ENSG00000161905	ALOX15	3.68876	3.03846	39.8194	4.19731e-06	0.000158591
ENSG00000167992	VWCE	1.85255	1.77036	38.5365	4.32072e-06	0.000162859
ENSG00000171295	ZNF440	-0.682686	4.64	38.3788	4.34855e-06	0.000163512
ENSG00000166979	EVA1C	-1.02653	5.76924	38.3145	4.39796e-06	0.000164971
ENSG00000105655	ISYNA1	0.978628	4.07861	38.2906	4.41797e-06	0.000165282
ENSG00000108602	ALDH3A1	-2.19137	5.94856	39.7066	4.42748e-06	0.000165282
ENSG00000128309	MPST	-0.573404	6.81412	38.2408	4.45587e-06	0.000165548
ENSG00000145147	SLIT2	2.61948	2.6494	38.9713	4.45588e-06	0.000165548
ENSG00000058668	ATP2B4	-0.576717	7.88996	38.1929	4.494e-06	0.000166567
ENSG00000135587	SMPD2	0.622301	5.03726	38.1785	4.50609e-06	0.000166618
ENSG00000115641	FHL2	-1.32616	6.22416	38.6186	4.63915e-06	0.000171132
ENSG00000101134	DOK5	2.23955	2.69232	38.3107	4.70886e-06	0.000173293
ENSG00000205403	CFI	2.0649	0.355686	37.8608	4.89384e-06	0.000179675
ENSG00000180316	PNPLA1	0.787553	5.85865	37.6708	4.9339e-06	0.000180716
ENSG00000213699	SLC35F6	0.787341	5.8593	37.6578	4.94541e-06	0.000180716
ENSG00000100842	EFS	0.972567	8.56174	37.6327	4.96764e-06	0.000181103
ENSG00000169851	PCDH7	0.851398	4.82509	37.5621	5.03186e-06	0.000183016
ENSG00000109917	ZPR1	0.505896	5.83571	37.5466	5.04526e-06	0.000183076
ENSG00000185585	OLFML2A	1.70408	4.39294	38.1987	5.06217e-06	0.000183262
ENSG00000176092	CRYBG2	-1.10922	6.8989	37.7059	5.10087e-06	0.000184235
ENSG00000077238	IL4R	-0.788381	8.10675	37.4238	5.15808e-06	0.000185401
ENSG00000126391	FRMD8	-0.721123	6.84146	37.4152	5.16616e-06	0.000185401
ENSG00000178814	OPLAH	-0.640459	6.10425	37.4123	5.16888e-06	0.000185401
ENSG00000248991	LOC127898556	3.81149	-0.519918	31.2231	5.18688e-06	0.000185619
ENSG00000172456	FGGY	-0.968558	2.57589	37.2275	5.35231e-06	0.0001911
ENSG00000112893	MAN2A1	1.26636	5.31162	37.4659	5.42192e-06	0.000193142
ENSG00000106799	TGFBR1	0.856623	5.58599	37.1161	5.45363e-06	0.000193828
ENSG00000119714	GPR68	-1.2818	6.33974	37.5999	5.48222e-06	0.0001944
ENSG00000134569	LRP4	-1.21919	7.38329	37.4846	5.51181e-06	0.000194612
ENSG00000120162	MOB3B	-0.744387	3.64795	37.0583	5.51318e-06	0.000194612
ENSG00000135604	STX11	-0.716561	5.16247	37.0378	5.53194e-06	0.000194832
ENSG00000138271	GPR87	-1.01168	1.99779	36.9223	5.67344e-06	0.000198919
ENSG00000153879	CEBPG	-0.389135	6.01221	36.8984	5.67355e-06	0.000198919
ENSG00000164687	FABP5	-1.90803	6.45977	38.1399	5.71542e-06	0.000199937
ENSG00000121691	CAT	1.12727	6.60011	37.0707	5.73984e-06	0.000200341
ENSG00000099994	SUSD2	1.40932	6.84722	37.4837	5.87292e-06	0.000204527
ENSG00000073464	CLCN4	-1.47552	1.49645	36.7001	5.92473e-06	0.000205605
ENSG00000120915	EPHX2	-0.97636	5.58716	36.6561	5.93028e-06	0.000205605
ENSG00000135678	CPM	2.13186	5.01046	37.784	5.953e-06	0.000205934
ENSG00000125538	IL1B	-4.63587	3.15048	38.155	5.9762e-06	0.000206278
ENSG00000166920	C15orf48	-1.19678	5.3022	36.78	6.02608e-06	0.00020754
ENSG00000241794	SPRR2A	-4.16083	5.45137	38.0429	6.16136e-06	0.00021148
ENSG00000006625	GGCT	-0.746711	5.28305	36.4422	6.16766e-06	0.00021148
ENSG00000101439	CST3	0.784576	8.26821	36.424	6.18794e-06	0.000211709
ENSG00000128564	VGF	2.77324	-0.22231	32.1281	6.48524e-06	0.00022127
ENSG00000136379	ABHD17C	-0.815415	5.37209	36.1606	6.49583e-06	0.00022127
ENSG00000188015	S100A3	-1.11323	3.28697	36.015	6.67746e-06	0.00022664
ENSG00000169752	NRG4	-1.15745	1.21	36.0881	6.6826e-06	0.00022664
ENSG00000154277	UCHL1	2.28515	1.46706	35.9535	6.86537e-06	0.000232333
ENSG00000189184	PCDH18	2.44137	2.13939	36.2294	6.90825e-06	0.000233277
ENSG00000162009	SSTR5	-1.89691	-0.582255	30.5012	6.98328e-06	0.0002353
ENSG00000176769	TCERG1L	-1.68021	1.93133	35.4607	7.06597e-06	0.000237572
ENSG00000243701	DUBR	1.29835	2.25805	35.667	7.14244e-06	0.000239337
ENSG00000183484	GPR132	-1.29615	1.78974	35.6512	7.16265e-06	0.000239337
ENSG00000124143	ARHGAP40	-0.988888	5.08573	35.6324	7.16459e-06	0.000239337
ENSG00000197496	SLC2A10	1.72455	2.01155	35.6234	7.20399e-06	0.000240138
ENSG00000167767	KRT80	-1.1535	8.56306	35.8087	7.37862e-06	0.000244748
ENSG00000177674	AGTRAP	-0.89964	5.79194	35.4554	7.40517e-06	0.000244748
ENSG00000162981	LRATD1	-1.85527	5.9552	36.5717	7.41286e-06	0.000244748
ENSG00000213085	CFAP45	1.12645	1.06592	35.5796	7.41652e-06	0.000244748
ENSG00000165181	SHOC1	-1.69791	0.351835	35.2704	7.4209e-06	0.000244748
ENSG00000089050	RBBP9	-0.627041	5.31706	35.2722	7.66376e-06	0.000252224
ENSG00000104140	RHOV	-0.593311	7.89007	35.2301	7.72424e-06	0.000253678
ENSG00000054179	ENTPD2	1.28264	6.05842	35.6257	7.84072e-06	0.000256084
ENSG00000198682	PAPSS2	1.54165	3.43805	35.2671	7.84619e-06	0.000256084
ENSG00000197893	NRAP	-2.36663	-1.10492	30.1087	7.84685e-06	0.000256084
ENSG00000118495	PLAGL1	-0.529191	5.48208	35.0851	7.93786e-06	0.000258512
ENSG00000143603	KCNN3	-1.90641	0.878237	35.2151	8.01417e-06	0.000260452
ENSG00000166949	SMAD3	-1.46546	6.73149	35.7731	8.12247e-06	0.000263422
ENSG00000284194	SCO2	-2.1775	0.88592	34.9451	8.14314e-06	0.000263543
ENSG00000242802	AP5Z1	0.573534	6.62513	34.907	8.20895e-06	0.000265098
ENSG00000204682	MIR1915HG	-1.33319	1.97917	34.9193	8.22525e-06	0.000265098
ENSG00000179862	CITED4	-1.08084	6.27292	35.0777	8.25528e-06	0.000265517
ENSG00000188508	KRTDAP	-1.08192	9.54135	35.1084	8.28481e-06	0.000265917
ENSG00000174370	KCNJ5-AS1	-1.85416	0.198335	35.1048	8.33814e-06	0.000267078
ENSG00000130649	CYP2E1	1.21632	4.40427	34.8154	8.35532e-06	0.000267078
ENSG00000221963	APOL6	0.888775	4.77537	34.7867	8.39895e-06	0.000267923
ENSG00000291196	KRT16P3	3.55085	1.05067	33.0568	8.53402e-06	0.000271354
ENSG00000062716	VMP1	0.762236	7.6947	34.6973	8.54136e-06	0.000271354
ENSG00000139324	TMTC3	1.17423	4.98841	34.7764	8.59958e-06	0.000272647
ENSG00000069869	NEDD4	-0.531175	5.5701	34.5094	8.85219e-06	0.000280086
ENSG00000196562	SULF2	0.935327	5.41283	34.4917	8.8821e-06	0.000280311
ENSG00000172867	KRT2	1.50871	9.67669	35.3093	8.89533e-06	0.000280311
ENSG00000197921	HES5	1.96791	1.19721	34.5635	8.93021e-06	0.000280842
ENSG00000176472	ZNF575	-1.00814	1.70824	34.4788	8.99309e-06	0.000282249
ENSG00000182327	GLTPD2	-1.58246	1.32175	34.4344	9.18541e-06	0.000287491
ENSG00000250303	LINC02762	-1.70488	0.594465	34.4869	9.21254e-06	0.000287491
ENSG00000067191	CACNB1	0.661393	5.28761	34.2926	9.2262e-06	0.000287491
ENSG00000125746	EML2	-0.464874	7.01809	34.2808	9.24638e-06	0.000287491
ENSG00000050628	PTGER3	-0.9855	4.71085	34.2783	9.25247e-06	0.000287491
ENSG00000275832	ARHGAP23	-0.378444	8.00266	34.2475	9.30543e-06	0.000288002
ENSG00000156463	SH3RF2	0.656099	7.5552	34.2473	9.30591e-06	0.000288002
ENSG00000171469	ZNF561	-0.561978	5.07155	34.2043	9.38332e-06	0.000289822
ENSG00000070808	CAMK2A	-2.33393	0.412363	34.4274	9.42387e-06	0.000290498
ENSG00000002745	WNT16	-1.3758	4.26695	34.3413	9.47816e-06	0.000291594
ENSG00000159842	ABR	0.825429	7.81369	34.1106	9.55267e-06	0.000293306
ENSG00000163207	IVL	-1.42839	7.96372	34.8367	9.63769e-06	0.000295335
ENSG00000240583	AQP1	1.83172	6.23104	35.0455	9.82203e-06	0.000300327
ENSG00000146411	SLC2A12	-1.87027	0.249252	33.8525	9.83918e-06	0.000300327
ENSG00000171798	KNDC1	-2.26637	3.18381	34.6087	9.95132e-06	0.000303155
ENSG00000124602	UNC5CL	-1.10721	2.44306	33.8881	9.9853e-06	0.000303167
ENSG00000179913	B3GNT3	-1.08086	3.40607	33.8773	9.99635e-06	0.000303167
ENSG00000101558	VAPA	-0.411978	7.9214	33.8673	1.00101e-05	0.000303167
ENSG00000164543	STK17A	-0.711604	4.51452	33.8427	1.00591e-05	0.00030374
ENSG00000189001	SBSN	-1.23585	11.469	34.3429	1.00681e-05	0.00030374
ENSG00000085117	CD82	-1.38552	7.38458	34.4298	1.02739e-05	0.000309351
ENSG00000054938	CHRDL2	2.04322	0.735199	33.7709	1.03097e-05	0.000309829
ENSG00000157613	CREB3L1	1.51042	3.18599	33.6935	1.03644e-05	0.000310872
ENSG00000196805	SPRR2B	-3.20027	4.35144	34.866	1.05141e-05	0.000314756
ENSG00000248187	LOC124900778	2.43568	0.252704	31.1805	1.0666e-05	0.00031869
ENSG00000283674	LOC729732	-1.81855	2.62452	33.6501	1.07248e-05	0.000319833
ENSG00000145824	CXCL14	-1.76424	6.52514	34.4853	1.0814e-05	0.000321878
ENSG00000151789	ZNF385D	1.72337	3.12007	33.6094	1.09238e-05	0.000324525
ENSG00000104518	GSDMD	0.596934	5.74973	33.4047	1.09486e-05	0.00032464
ENSG00000108924	HLF	-1.01176	4.39001	33.314	1.11452e-05	0.000329339
ENSG00000196411	EPHB4	-0.495941	7.20932	33.311	1.11493e-05	0.000329339
ENSG00000180354	MTURN	-0.798521	4.98109	33.287	1.12025e-05	0.000330284
ENSG00000185338	SOCS1	2.30677	3.55412	34.0039	1.13648e-05	0.000334435
ENSG00000081052	COL4A4	3.04805	1.08348	33.585	1.14603e-05	0.000336499
ENSG00000151612	ZNF827	1.05373	2.612	33.1701	1.14782e-05	0.000336499
ENSG00000133661	SFTPD	-1.1848	2.02322	33.1296	1.15905e-05	0.000338943
ENSG00000172493	AFF1	0.658612	5.99658	33.1057	1.16051e-05	0.000338943
ENSG00000167323	STIM1	0.877205	7.5404	33.0639	1.17004e-05	0.000341085
ENSG00000073711	PPP2R3A	-0.684751	4.8201	32.9931	1.18648e-05	0.000345231
ENSG00000082438	COBLL1	0.658832	4.5542	32.9353	1.20007e-05	0.000348534
ENSG00000229847	EMX2OS	-0.938373	3.29818	32.9091	1.20691e-05	0.000349499
ENSG00000145431	PDGFC	1.20359	4.30066	32.9125	1.20788e-05	0.000349499
ENSG00000204176	SYT15	2.42351	-0.676636	29.4455	1.21567e-05	0.0003511
ENSG00000198648	STK39	-1.16789	3.37382	32.8529	1.22026e-05	0.000351773
ENSG00000135643	KCNMB4	1.15671	3.69193	32.7897	1.23532e-05	0.000355458
ENSG00000110400	NECTIN1	-0.757319	9.84853	32.7745	1.23842e-05	0.000355693
ENSG00000138061	CYP1B1	1.7298	4.77283	33.4862	1.245e-05	0.000356922
ENSG00000112294	ALDH5A1	-1.09787	2.99472	32.7271	1.25172e-05	0.000358189
ENSG00000168234	TTC39C	-0.648702	4.84609	32.6924	1.25871e-05	0.000359529
ENSG00000124406	ATP8A1	1.91382	1.20609	32.7132	1.27967e-05	0.000364846
ENSG00000143556	S100A7	-2.94863	9.5146	33.9121	1.28265e-05	0.000365027
ENSG00000173175	ADCY5	1.35487	1.27647	32.5894	1.3062e-05	0.000371051
ENSG00000057704	TMCC3	-1.16874	3.32911	32.4858	1.31192e-05	0.000371999
ENSG00000147144	CCDC120	-0.629793	6.90118	32.3861	1.33718e-05	0.000378472
ENSG00000170074	FAM153A	-2.17555	3.2826	33.047	1.34179e-05	0.000379086
ENSG00000122591	HYCC1	1.3295	3.84847	32.3743	1.36203e-05	0.000383909
ENSG00000183779	ZNF703	0.79874	6.92431	32.2803	1.36559e-05	0.000383909
ENSG00000196155	PLEKHG4	-0.52378	4.66886	32.2784	1.36626e-05	0.000383909
ENSG00000154640	BTG3	-0.765421	6.63111	32.2618	1.37061e-05	0.000384439
ENSG00000129422	MTUS1	0.994703	5.45672	32.2425	1.38673e-05	0.000388259
ENSG00000154721	JAM2	1.61283	3.93272	32.5013	1.40256e-05	0.000391986
ENSG00000100350	FOXRED2	-0.832254	4.23249	32.1162	1.41118e-05	0.00039369
ENSG00000163606	CD200R1	3.02073	1.39729	32.2151	1.41504e-05	0.00039406
ENSG00000125898	FAM110A	-0.799471	6.11562	32.0585	1.42727e-05	0.000396724
ENSG00000246705	H2AJ	-0.529877	6.38082	32.05	1.4297e-05	0.000396724
ENSG00000235295	LINC01634	-3.29374	-1.25572	26.5341	1.43624e-05	0.00039783
ENSG00000159450	TCHH	-1.57339	2.02522	32.0318	1.44e-05	0.000398162
ENSG00000017797	RALBP1	-0.387075	6.87217	31.948	1.45913e-05	0.000402734
ENSG00000134463	ECHDC3	0.870825	5.15815	31.917	1.46828e-05	0.000403922
ENSG00000172932	ANKRD13D	-0.526157	6.5996	31.9156	1.46862e-05	0.000403922
ENSG00000123836	PFKFB2	0.696498	4.76532	31.8895	1.4765e-05	0.000405374
ENSG00000163219	ARHGAP25	-1.03767	3.55583	31.8714	1.48229e-05	0.000406246
ENSG00000106462	EZH2	-0.726907	5.29538	31.8469	1.48903e-05	0.000407376
ENSG00000088682	COQ9	0.444268	5.22206	31.8273	1.4949e-05	0.000407731
ENSG00000145362	ANK2	2.71463	3.07253	32.5682	1.49556e-05	0.000407731
ENSG00000142102	PGGHG	-0.80206	6.39012	31.8044	1.50171e-05	0.000408691
ENSG00000095794	CREM	0.862829	3.77285	31.736	1.52294e-05	0.000413745
ENSG00000227036	LINC00511	-0.993625	3.81517	31.723	1.52697e-05	0.000413926
ENSG00000125170	DOK4	0.799192	6.7181	31.715	1.52892e-05	0.000413926
ENSG00000073067	CYP2W1	2.11216	2.87051	31.9499	1.54513e-05	0.000417106
ENSG00000187720	THSD4	-1.93644	3.13138	32.0632	1.54603e-05	0.000417106
ENSG00000163218	PGLYRP4	-1.79256	4.78195	32.2722	1.57694e-05	0.000424709
ENSG00000037965	HOXC8	0.827358	2.48817	31.4953	1.60129e-05	0.000430522
ENSG00000169129	AFAP1L2	-0.745503	5.45567	31.4421	1.6154e-05	0.000433503
ENSG00000268104	SLC6A14	-3.05577	3.04019	32.451	1.61956e-05	0.000433503
ENSG00000288658	RNF228	-2.12744	-0.890991	26.9911	1.62073e-05	0.000433503
ENSG00000197959	DNM3	1.18257	1.88513	31.3369	1.6561e-05	0.000441031
ENSG00000152518	ZFP36L2	-0.78468	7.74844	31.3178	1.6565e-05	0.000441031
ENSG00000162222	TTC9C	0.606136	4.48419	31.3159	1.65737e-05	0.000441031
ENSG00000161267	BDH1	-0.708536	5.71047	31.2939	1.6646e-05	0.000442198
ENSG00000184574	LPAR5	-0.706491	4.84145	31.2585	1.67668e-05	0.000444649
ENSG00000186577	SMIM29	0.66934	5.80517	31.19	1.70007e-05	0.000449938
ENSG00000198363	ASPH	0.743812	5.80672	31.1831	1.7024e-05	0.000449938
ENSG00000170854	RIOX2	-0.4701	4.75434	31.1723	1.70626e-05	0.000450193
ENSG00000162641	AKNAD1	-2.41098	-0.406535	27.8761	1.72225e-05	0.000453641
ENSG00000187045	TMPRSS6	-1.37828	2.23228	31.1108	1.73251e-05	0.000455575
ENSG00000197353	LYPD2	-0.680009	5.73524	31.0068	1.76461e-05	0.000463233
ENSG00000178445	GLDC	2.56001	0.563612	30.5296	1.76922e-05	0.000463661
ENSG00000080845	DLGAP4	-0.633282	7.76202	30.9328	1.79144e-05	0.000468481
ENSG00000159167	STC1	-1.69711	5.3987	31.708	1.79363e-05	0.000468481
ENSG00000185924	RTN4RL1	-1.18868	4.26316	30.9643	1.80005e-05	0.000469369
ENSG00000197324	LRP10	-0.452702	8.87285	30.8809	1.81051e-05	0.000470978
ENSG00000183287	CCBE1	1.96519	2.55957	31.1374	1.81297e-05	0.000470978
ENSG00000137710	RDX	0.734897	4.48503	30.8687	1.8153e-05	0.000470978
ENSG00000134827	TCN1	-2.08635	1.85947	30.1394	1.82694e-05	0.00047283
ENSG00000112078	KCTD20	-0.389761	6.15723	30.8326	1.82851e-05	0.00047283
ENSG00000091513	TF	-1.21672	1.03943	30.9713	1.83521e-05	0.000473776
ENSG00000168575	SLC20A2	0.63203	6.17288	30.791	1.84416e-05	0.000475047
ENSG00000082512	TRAF5	0.932821	2.88497	30.7896	1.84623e-05	0.000475047
ENSG00000153291	SLC25A27	-1.00389	3.12775	30.7721	1.85251e-05	0.000475875
ENSG00000120899	PTK2B	-0.623534	5.80994	30.757	1.85705e-05	0.000476256
ENSG00000124104	SNX21	0.849424	6.11492	30.7423	1.86264e-05	0.000476903
ENSG00000112655	PTK7	-0.577374	6.19165	30.71	1.875e-05	0.000479279
ENSG00000026751	SLAMF7	-1.52954	1.06679	30.7777	1.88367e-05	0.000480707
ENSG00000157833	GAREM2	2.07128	2.32664	30.8762	1.89633e-05	0.000483144
ENSG00000198478	SH3BGRL2	1.51158	1.99713	30.6497	1.90845e-05	0.00048544
ENSG00000103647	CORO2B	1.77377	3.65854	31.0638	1.92143e-05	0.000487182
ENSG00000169860	P2RY1	1.19415	5.26049	30.8194	1.92156e-05	0.000487182
ENSG00000163545	NUAK2	-0.838712	4.56375	30.579	1.92635e-05	0.000487601
ENSG00000101850	GPR143	1.32962	2.77402	30.4579	1.97772e-05	0.000499668
ENSG00000083454	P2RX5	-2.05264	-0.453399	29.7851	1.98044e-05	0.000499668
ENSG00000178026	LRRC75B	-0.904209	3.86581	30.3983	1.99992e-05	0.000503766
ENSG00000131149	GSE1	0.624794	6.13227	30.3516	2.0186e-05	0.000507651
ENSG00000167434	CA4	2.3614	-0.134202	26.5114	2.02356e-05	0.000508076
ENSG00000064932	SBNO2	-0.740512	9.33775	30.1791	2.09196e-05	0.000524406
ENSG00000120549	KIAA1217	-1.53262	5.27599	30.8264	2.09599e-05	0.00052457
ENSG00000004864	SLC25A13	-0.549027	4.40312	30.1571	2.10181e-05	0.000525183
ENSG00000167468	GPX4	0.506985	7.60695	30.1124	2.12111e-05	0.000529157
ENSG00000119686	FLVCR2	-1.00847	3.13542	30.0917	2.13175e-05	0.00053096
ENSG00000171346	KRT15	-2.36628	6.6406	31.1093	2.13708e-05	0.000531437
ENSG00000134207	SYT6	3.02765	-0.0654569	26.6217	2.1636e-05	0.000537174
ENSG00000152061	RABGAP1L	0.78553	4.43123	29.9961	2.17335e-05	0.000538735
ENSG00000167962	ZNF598	-0.608034	7.4687	29.9566	2.19097e-05	0.00054224
ENSG00000258791	LINC00520	1.85609	2.53302	30.0437	2.19962e-05	0.000543515
ENSG00000196782	MAML3	-0.812493	3.52025	29.8765	2.22868e-05	0.000549823
ENSG00000184347	SLIT3	1.34589	3.37437	29.869	2.23568e-05	0.000550096
ENSG00000196136	SERPINA3	-1.99777	0.129307	29.2927	2.23685e-05	0.000550096
ENSG00000138801	PAPSS1	-0.479807	5.47194	29.8357	2.24698e-05	0.000551714
ENSG00000170006	TMEM154	-0.82966	6.69497	29.8222	2.25328e-05	0.000551774
ENSG00000172380	GNG12	0.640943	7.35026	29.82	2.25431e-05	0.000551774
ENSG00000225950	NTF4	-0.739468	4.19938	29.7996	2.26435e-05	0.000553361
ENSG00000182134	TDRKH	0.840887	3.98002	29.784	2.27205e-05	0.000554373
ENSG00000137573	SULF1	3.08135	2.12219	30.3799	2.28966e-05	0.000557674
ENSG00000105668	UPK1A	3.87368	0.151149	27.2225	2.29274e-05	0.000557674
ENSG00000232453	LINC02777	-2.26536	-0.83867	26.5393	2.32696e-05	0.000564966
ENSG00000196177	ACADSB	-1.39148	5.23975	30.2012	2.32998e-05	0.000564966
ENSG00000178031	ADAMTSL1	1.99218	0.670427	29.5049	2.34828e-05	0.000568497
ENSG00000184164	CRELD2	0.49632	5.72423	29.6178	2.35185e-05	0.000568497
ENSG00000157045	NTAN1	0.69762	4.92324	29.6105	2.35553e-05	0.000568504
ENSG00000289609	LOC124901321	2.94894	-0.843365	25.6921	2.35945e-05	0.000568568
ENSG00000125968	ID1	-1.67789	7.20574	30.4447	2.37784e-05	0.000571234
ENSG00000188488	SERPINA5	3.11182	-1.41186	24.9677	2.37785e-05	0.000571234
ENSG00000114735	HEMK1	0.609928	5.27391	29.5336	2.39379e-05	0.000574177
ENSG00000144681	STAC	1.69356	-0.201819	29.1003	2.44729e-05	0.000586106
ENSG00000134594	RAB33A	1.68999	1.11312	29.4248	2.4607e-05	0.000588413
ENSG00000139438	FAM222A	-1.21907	2.3644	29.3929	2.46952e-05	0.000589617
ENSG00000133641	RLIG1	-0.748467	4.61567	29.2363	2.54884e-05	0.000607622
ENSG00000129009	ISLR	3.00302	4.81661	30.2018	2.55881e-05	0.000609066
ENSG00000137491	SLCO2B1	2.18821	4.12327	29.9386	2.58653e-05	0.000614725
ENSG00000280693	SH3PXD2A-AS1	-1.44348	4.06555	29.3642	2.62322e-05	0.000622197
ENSG00000105427	CNFN	-1.80219	7.3405	29.99	2.62596e-05	0.000622197
ENSG00000290706	FAM238C	-1.5339	1.82179	29.0925	2.63736e-05	0.00062337
ENSG00000012171	SEMA3B	1.75794	2.74731	29.2333	2.63892e-05	0.00062337
ENSG00000189419	SPATA41	-1.27239	-0.139332	29.0876	2.64295e-05	0.000623377
ENSG00000164733	CTSB	-0.751774	8.97974	29.0417	2.65586e-05	0.000625473
ENSG00000153048	CARHSP1	-0.692939	6.40285	29.0273	2.66403e-05	0.000626013
ENSG00000182957	SPATA13	1.11312	3.27672	29.0259	2.6662e-05	0.000626013
ENSG00000166106	ADAMTS15	2.43651	2.91226	29.5507	2.70997e-05	0.000635332
ENSG00000176022	B3GALT6	-0.528525	4.64496	28.8626	2.75925e-05	0.000645914
ENSG00000117013	KCNQ4	0.95847	2.59569	28.7921	2.80437e-05	0.000655489
ENSG00000124831	LRRFIP1	0.678359	6.69454	28.7538	2.82384e-05	0.000658392
ENSG00000124191	TOX2	1.89607	2.19052	28.823	2.82525e-05	0.000658392
ENSG00000143127	ITGA10	1.30032	3.00338	28.7391	2.8354e-05	0.00065977
ENSG00000162722	TRIM58	2.06614	1.21827	28.4948	2.86884e-05	0.000666555
ENSG00000258227	CLEC5A	-1.71635	1.08833	28.6951	2.88843e-05	0.000670107
ENSG00000171476	HOPX	-1.04579	9.11611	28.8541	2.91998e-05	0.000675759
ENSG00000142973	CYP4B1	1.28765	6.99657	29.1341	2.92148e-05	0.000675759
ENSG00000119698	PPP4R4	-2.80303	2.15371	29.212	2.959e-05	0.000683425
ENSG00000148600	CDHR1	-1.5284	6.53356	29.1944	2.97192e-05	0.00068539
ENSG00000116473	RAP1A	0.566774	6.05389	28.5014	2.98072e-05	0.000685775
ENSG00000172403	SYNPO2	2.1197	2.74818	28.9488	2.98239e-05	0.000685775
ENSG00000172548	NIPAL4	-1.02587	6.74523	28.6647	3.00692e-05	0.000690393
ENSG00000184428	TOP1MT	-0.422085	6.0364	28.4462	3.01629e-05	0.000691527
ENSG00000034677	RNF19A	0.983151	6.27741	28.5654	3.03597e-05	0.000694295
ENSG00000151090	THRB	-0.650148	3.04449	28.4173	3.03729e-05	0.000694295
ENSG00000100364	KIAA0930	-0.432018	7.44893	28.3794	3.06002e-05	0.000698466
ENSG00000163995	ABLIM2	0.873911	5.82832	28.367	3.06826e-05	0.00069932
ENSG00000155066	PROM2	-0.822756	8.23904	28.3575	3.07444e-05	0.000699704
ENSG00000197694	SPTAN1	0.57591	7.85885	28.3137	3.10361e-05	0.000705312
ENSG00000006756	ARSD	-0.757461	4.72627	28.259	3.14074e-05	0.00071271
ENSG00000118518	RNF146	0.60831	4.72102	28.2487	3.14772e-05	0.000713253
ENSG00000170234	PWWP2A	-0.659302	4.46755	28.2365	3.15617e-05	0.000714128
ENSG00000141934	PLPP2	-0.560388	6.40868	28.1749	3.19813e-05	0.000721939
ENSG00000057252	SOAT1	1.01882	3.70299	28.1735	3.19996e-05	0.000721939
ENSG00000149115	TNKS1BP1	-0.542659	9.20862	28.1399	3.22243e-05	0.000725957
ENSG00000204949	FAM83A-AS1	-1.57113	1.09695	28.2181	3.22936e-05	0.000726093
ENSG00000152661	GJA1	-1.03573	7.92777	28.3617	3.23237e-05	0.000726093
ENSG00000154027	AK5	2.26226	-0.0195583	26.3791	3.23963e-05	0.000726676
ENSG00000172936	MYD88	-0.520245	6.13834	28.0977	3.25203e-05	0.000728333
ENSG00000123892	RAB38	-0.651719	6.26808	28.0915	3.25638e-05	0.000728333
ENSG00000136155	SCEL	2.0403	6.66551	28.9123	3.29804e-05	0.000736593
ENSG00000106367	AP1S1	-0.501673	6.0568	27.9889	3.32971e-05	0.000742601
ENSG00000247287	PRKCH-AS1	-0.653544	2.33312	27.9473	3.36524e-05	0.000749451
ENSG00000137193	PIM1	-0.907687	8.13377	27.9776	3.39564e-05	0.000754983
ENSG00000158055	GRHL3	-1.14052	6.35973	28.2564	3.39977e-05	0.000754983
ENSG00000122691	TWIST1	1.94452	5.29673	28.7133	3.40854e-05	0.000755851
ENSG00000161544	CYGB	1.35131	4.82357	28.2466	3.43839e-05	0.000761385
ENSG00000271133	ITGB8-AS1	-1.07676	-0.150579	27.9744	3.48182e-05	0.000769907
ENSG00000171903	CYP4F11	-1.26023	1.96259	27.5763	3.50504e-05	0.000773108
ENSG00000273132	LOC124901427	-2.11089	1.53168	27.8812	3.51093e-05	0.000773108
ENSG00000021355	SERPINB1	-1.30903	7.91452	28.3119	3.51119e-05	0.000773108
ENSG00000137462	TLR2	-2.15222	3.67185	28.3785	3.52424e-05	0.000774885
ENSG00000054219	LY75	0.937401	3.50768	27.6946	3.55199e-05	0.000779886
ENSG00000134061	CD180	2.85486	0.253264	24.8022	3.57219e-05	0.000783216
ENSG00000132669	RIN2	-0.775864	6.64366	27.651	3.58418e-05	0.000784738
ENSG00000121207	LRAT	2.78029	0.406627	26.5004	3.59028e-05	0.000784971
ENSG00000186187	ZNRF1	-0.620719	5.16662	27.6316	3.59971e-05	0.000785928
ENSG00000185418	TARS3	0.504818	4.30598	27.5956	3.62843e-05	0.000791089
ENSG00000244122	UGT1A7	-1.0886	3.22892	27.5493	3.66694e-05	0.000798368
ENSG00000143515	ATP8B2	1.01289	4.43141	27.5182	3.6907e-05	0.000802419
ENSG00000119121	TRPM6	-2.27375	1.27585	27.7449	3.70776e-05	0.000805003
ENSG00000127585	FBXL16	-0.744894	4.47877	27.4737	3.72677e-05	0.000808004
ENSG00000166924	NYAP1	1.89621	2.38248	27.6208	3.73363e-05	0.000808364
ENSG00000224843	LINC00240	-1.62892	0.0130756	27.5103	3.74539e-05	0.000809784
ENSG00000184564	SLITRK6	-1.58769	0.928703	27.554	3.75149e-05	0.000809977
ENSG00000164850	GPER1	2.01138	0.744025	27.5204	3.76883e-05	0.000812022
ENSG00000177191	B3GNT8	-0.84729	3.16151	27.422	3.77139e-05	0.000812022
ENSG00000119900	OGFRL1	0.929745	5.51526	27.4438	3.7906e-05	0.000815032
ENSG00000034152	MAP2K3	-1.0992	7.0483	27.6879	3.82377e-05	0.00082103
ENSG00000164849	GPR146	1.36579	1.58309	27.3917	3.84046e-05	0.000823456
ENSG00000127124	HIVEP3	-0.794542	6.21677	27.3304	3.84565e-05	0.000823456
ENSG00000164530	PI16	1.71578	3.71853	27.6836	3.87153e-05	0.00082786
ENSG00000106483	SFRP4	3.20314	1.76825	26.7439	3.90038e-05	0.000832884
ENSG00000146950	SHROOM2	-1.02434	2.79127	27.2569	3.91241e-05	0.000834307
ENSG00000137266	SLC22A23	-1.1248	4.9504	27.4066	3.94099e-05	0.000839253
ENSG00000089060	SLC8B1	-0.394707	6.07981	27.1834	3.97246e-05	0.0008439
ENSG00000161249	DMKN	-0.745207	11.2791	27.1777	3.9774e-05	0.0008439
ENSG00000257365	FNTB	0.551747	4.03751	27.1767	3.97907e-05	0.0008439
ENSG00000167695	TLCD3A	-0.689312	6.87091	27.1387	4.01189e-05	0.000849701
ENSG00000107281	NPDC1	0.66123	5.51003	27.0876	4.05761e-05	0.000856328
ENSG00000122035	RASL11A	1.1728	3.28766	27.0888	4.05899e-05	0.000856328
ENSG00000150672	DLG2	-1.98975	4.26809	27.7205	4.06e-05	0.000856328
ENSG00000151948	GLT1D1	-1.61302	0.872044	27.1893	4.06745e-05	0.000856328
ENSG00000291003	HERC2P2	0.617678	4.65693	27.0678	4.07572e-05	0.000856328
ENSG00000169291	SHE	1.35289	1.84976	27.0853	4.07618e-05	0.000856328
ENSG00000145555	MYO10	0.73362	6.31474	27.0392	4.10134e-05	0.000859897
ENSG00000104361	NIPAL2	-0.63326	5.92286	27.036	4.10421e-05	0.000859897
ENSG00000159516	SPRR2G	-1.43379	9.7611	27.632	4.12485e-05	0.000863059
ENSG00000179627	ZBTB42	-0.6178	4.24547	27.0081	4.13041e-05	0.000863062
ENSG00000109738	GLRB	2.56379	-0.699577	24.7126	4.14933e-05	0.000865854
ENSG00000164199	ADGRV1	2.36759	-0.0126017	25.3423	4.17368e-05	0.000869768
ENSG00000173598	NUDT4	-0.791165	3.73353	26.8589	4.27029e-05	0.000888096
ENSG00000163964	PIGX	-0.717443	4.15094	26.8492	4.27894e-05	0.000888096
ENSG00000094804	CDC6	1.48015	2.1402	26.8586	4.27923e-05	0.000888096
ENSG00000104055	TGM5	-1.09084	4.47658	26.8966	4.28871e-05	0.000888096
ENSG00000103485	QPRT	2.14491	2.46199	27.0933	4.29015e-05	0.000888096
ENSG00000183479	TREX2	-1.73923	3.87434	27.2863	4.29727e-05	0.000888387
ENSG00000244405	ETV5	0.865121	2.77114	26.8128	4.31618e-05	0.00088956
ENSG00000145687	SSBP2	0.616046	5.34761	26.8047	4.32092e-05	0.00088956
ENSG00000129657	SEC14L1	0.908146	5.77124	26.8583	4.32472e-05	0.00088956
ENSG00000123080	CDKN2C	1.47318	3.69915	26.9835	4.3258e-05	0.00088956
ENSG00000188613	NANOS1	1.26088	2.72233	26.788	4.34804e-05	0.000892955
ENSG00000168685	IL7R	-1.18454	2.01593	26.7779	4.35447e-05	0.000893097
ENSG00000106785	TRIM14	-0.653393	5.0895	26.7509	4.37324e-05	0.000895766
ENSG00000167315	ACAA2	1.18723	3.4867	26.7267	4.39852e-05	0.00089976
ENSG00000115009	CCL20	-5.72888	6.60588	27.6153	4.44405e-05	0.00090788
ENSG00000182240	BACE2	0.812443	6.56315	26.6312	4.49161e-05	0.000916395
ENSG00000146083	RNF44	-0.403337	7.39259	26.6169	4.50598e-05	0.000918122
ENSG00000071282	LMCD1	1.44472	4.7463	27.0393	4.5436e-05	0.000924578
ENSG00000178209	PLEC	-0.540117	10.2919	26.5725	4.55097e-05	0.00092469
ENSG00000132182	NUP210	1.28299	5.16379	26.968	4.55924e-05	0.00092469
ENSG00000132749	TESMIN	-1.12383	1.48258	26.5922	4.56289e-05	0.00092469
ENSG00000123388	HOXC11	-0.617723	3.4037	26.5552	4.57051e-05	0.00092469
ENSG00000064270	ATP2C2	-1.50837	5.29149	27.0725	4.57906e-05	0.00092469
ENSG00000100504	PYGL	-0.446926	8.00137	26.5444	4.57979e-05	0.00092469
ENSG00000082641	NFE2L1	0.585738	8.32008	26.5229	4.60188e-05	0.000927947
ENSG00000164048	ZNF589	0.923088	4.89157	26.5083	4.61743e-05	0.000928872
ENSG00000165389	SPTSSA	-0.826906	5.55543	26.507	4.61841e-05	0.000928872
ENSG00000133048	CHI3L1	-1.92322	7.29882	27.2957	4.62623e-05	0.000929246
ENSG00000102804	TSC22D1	-1.21796	6.4274	26.936	4.63342e-05	0.00092949
ENSG00000197406	DIO3	-3.23616	1.69182	26.7954	4.70993e-05	0.000943623
ENSG00000231826	LINC01819	-2.01933	1.52867	26.45	4.73582e-05	0.000947589
ENSG00000138074	SLC5A6	-0.546245	5.91086	26.3731	4.75949e-05	0.000951078
ENSG00000105251	SHD	7.02131	-0.774344	36.0502	4.76547e-05	0.000951078
ENSG00000160062	ZBTB8A	0.980313	2.30058	26.3185	4.82597e-05	0.00096192
ENSG00000068903	SIRT2	0.45405	6.91815	26.2505	4.89276e-05	0.000973985
ENSG00000094963	FMO2	-2.59583	0.830827	26.1589	4.90199e-05	0.000974576
ENSG00000142156	COL6A1	1.51136	9.60481	26.8832	4.93239e-05	0.000979368
ENSG00000144040	SFXN5	1.38477	5.03966	26.6345	4.95752e-05	0.000982004
ENSG00000198720	ANKRD13B	0.652379	4.21332	26.1924	4.95828e-05	0.000982004
ENSG00000159176	CSRP1	0.556115	6.7435	26.1801	4.97128e-05	0.000983327
ENSG00000163735	CXCL5	-3.44213	3.54928	26.8304	4.98099e-05	0.000983999
ENSG00000181577	LINC03040	1.6709	1.86046	26.2035	4.99621e-05	0.000985754
ENSG00000111186	WNT5B	1.39863	3.16052	26.1661	5.01205e-05	0.000987115
ENSG00000105514	RAB3D	-0.666389	6.00919	26.1407	5.01579e-05	0.000987115
ENSG00000158445	KCNB1	2.14372	0.418441	25.9274	5.06257e-05	0.000995063
ENSG00000130513	GDF15	1.52511	1.84377	26.1212	5.08535e-05	0.00099828
ENSG00000140955	ADAD2	-1.28987	-0.0590605	25.9952	5.09615e-05	0.000999141
ENSG00000167325	RRM1	-0.46485	5.33123	26.0609	5.10735e-05	0.000999609
ENSG00000261286	ATP2C2-AS1	-1.92026	0.836464	26.1255	5.11138e-05	0.000999609
ENSG00000113273	ARSB	1.0054	1.9215	26.0573	5.12218e-05	0.00100046
ENSG00000125826	RBCK1	0.449812	7.37806	26.0335	5.13904e-05	0.0010025
ENSG00000175471	MCTP1	1.66192	2.25714	26.0276	5.21748e-05	0.00101653
ENSG00000133195	SLC39A11	-0.582459	3.84551	25.9434	5.24637e-05	0.00102088
ENSG00000134909	ARHGAP32	-0.572783	5.68957	25.8954	5.30288e-05	0.00103059
ENSG00000084764	MAPRE3	-0.362587	6.10895	25.8481	5.36024e-05	0.00104044
ENSG00000102760	RGCC	-1.20716	4.44096	25.9487	5.44923e-05	0.00105639
ENSG00000106804	C5	-0.958249	2.04498	25.7627	5.47615e-05	0.00105992
ENSG00000204388	HSPA1B	-0.737547	7.29137	25.7504	5.48105e-05	0.00105992
ENSG00000169020	ATP5ME	0.465771	4.89877	25.7295	5.50759e-05	0.00106129
ENSG00000113407	TARS1	0.49603	5.81519	25.7286	5.50848e-05	0.00106129
ENSG00000058085	LAMC2	-1.63989	6.14667	26.4426	5.50858e-05	0.00106129
ENSG00000164659	ELAPOR2	1.43245	1.66768	25.7318	5.53011e-05	0.00106412
ENSG00000156265	MAP3K7CL	-1.01233	2.28563	25.7125	5.53732e-05	0.00106419
ENSG00000131831	RAI2	1.23679	2.75532	25.6743	5.58297e-05	0.00107164
ENSG00000197614	MFAP5	1.57958	2.00611	25.686	5.64019e-05	0.00108129
ENSG00000100401	RANGAP1	-0.443587	7.66377	25.6024	5.66975e-05	0.00108562
ENSG00000166401	SERPINB8	-0.825741	5.60936	25.5742	5.7066e-05	0.00109134
ENSG00000197006	METTL9	-0.517354	7.05104	25.5603	5.72468e-05	0.00109345
ENSG00000120658	ENOX1	1.85477	0.867472	25.6505	5.74189e-05	0.00109539
ENSG00000204839	MROH6	1.01531	6.26758	25.7149	5.79673e-05	0.0011045
ENSG00000256812	CAPNS2	-1.09068	5.75965	25.6927	5.89677e-05	0.00112219
ENSG00000165795	NDRG2	-0.551132	6.92627	25.4013	5.93765e-05	0.00112859
ENSG00000164649	CDCA7L	-1.29981	2.43851	25.3767	5.97901e-05	0.00113439
ENSG00000125089	SH3TC1	0.930141	5.87783	25.4817	5.98273e-05	0.00113439
ENSG00000118596	SLC16A7	1.66213	4.31382	25.8037	6.05143e-05	0.00114602
ENSG00000013573	DDX11	-0.564549	4.91983	25.3068	6.06891e-05	0.00114793
ENSG00000225697	SLC26A6	0.626849	4.93251	25.2712	6.1188e-05	0.00115564
ENSG00000114270	COL7A1	-0.741053	8.30088	25.2669	6.12449e-05	0.00115564
ENSG00000255529	POLR2M	0.580469	3.9235	25.2531	6.14534e-05	0.00115783
ENSG00000172375	C2CD2L	-0.53565	5.05787	25.2484	6.151e-05	0.00115783
ENSG00000081014	AP4E1	0.569204	4.28491	25.2209	6.19073e-05	0.0011639
ENSG00000166272	WBP1L	0.493083	7.53542	25.1567	6.28253e-05	0.00117974
ENSG00000169258	GPRIN1	-0.936748	2.55727	25.1441	6.30775e-05	0.00118305
ENSG00000169188	APEX2	0.486584	5.86207	25.0836	6.38981e-05	0.00119699
ENSG00000102575	ACP5	-1.324	5.04302	25.4653	6.42192e-05	0.00120156
ENSG00000044524	EPHA3	3.13629	0.924301	25.2885	6.44034e-05	0.00120356
ENSG00000285972	CERNA2	-2.05719	-0.429911	22.2233	6.52243e-05	0.00121657
ENSG00000185046	ANKS1B	1.79656	0.516757	25.092	6.52558e-05	0.00121657
ENSG00000185798	WDR53	-0.646673	3.39543	24.985	6.53997e-05	0.0012178
ENSG00000127528	KLF2	1.35868	4.49209	25.3018	6.57943e-05	0.00122368
ENSG00000185591	SP1	-0.357476	6.89931	24.943	6.6018e-05	0.00122637
ENSG00000166813	KIF7	1.39692	0.991817	24.9948	6.64351e-05	0.00123265
ENSG00000243927	MRPS6	0.665739	7.27528	24.9	6.66824e-05	0.0012352
ENSG00000164654	MIOS	-0.501705	5.19449	24.897	6.67313e-05	0.0012352
ENSG00000204677	FAM153CP	-1.98644	3.38107	25.3601	6.68946e-05	0.00123676
ENSG00000276600	RAB7B	-1.48546	4.26831	25.2609	6.72654e-05	0.00124214
ENSG00000186591	UBE2H	-0.52927	6.36432	24.8223	6.79018e-05	0.0012524
ENSG00000166825	ANPEP	2.07057	7.69304	25.5373	6.82911e-05	0.00125809
ENSG00000072163	LIMS2	1.29818	3.99296	24.953	6.83776e-05	0.0012582
ENSG00000158089	GALNT14	-1.03532	3.58639	24.7599	6.89214e-05	0.00126671
ENSG00000136205	TNS3	1.25314	4.71149	25.0164	6.95129e-05	0.00127607
ENSG00000119866	BCL11A	-0.876411	5.4829	24.7437	6.97536e-05	0.00127762
ENSG00000155324	GRAMD2B	-1.23831	4.48827	24.9216	6.97616e-05	0.00127762
ENSG00000173918	C1QTNF1	2.20649	7.52995	25.4281	6.99693e-05	0.00127992
ENSG00000196730	DAPK1	0.973718	2.91884	24.6821	7.02136e-05	0.00128288
ENSG00000119862	LGALSL	-0.776517	6.92403	24.6548	7.06121e-05	0.00128865
ENSG00000125731	SH2D3A	-0.578651	6.31536	24.6413	7.08357e-05	0.00129122
ENSG00000103855	CD276	-0.698892	7.19817	24.6146	7.12808e-05	0.00129659
ENSG00000155660	PDIA4	0.557866	7.30187	24.6136	7.1297e-05	0.00129659
ENSG00000181143	MUC16	1.84631	1.20728	22.6748	7.15388e-05	0.00129903
ENSG00000125378	BMP4	0.778428	4.87759	24.596	7.15979e-05	0.00129903
ENSG00000008056	SYN1	1.24743	2.9789	24.5625	7.22274e-05	0.00130892
ENSG00000143061	IGSF3	0.709146	6.4203	24.5199	7.28825e-05	0.00131926
ENSG00000156299	TIAM1	-0.659575	5.35291	24.5055	7.31309e-05	0.00132222
ENSG00000197122	SRC	0.668227	6.37261	24.4663	7.38065e-05	0.00133288
ENSG00000142623	PADI1	-1.93381	1.37833	24.3771	7.50378e-05	0.00135355
ENSG00000116141	MARK1	-1.30609	2.64822	24.3584	7.58182e-05	0.00136604
ENSG00000121898	CPXM2	1.29674	2.81295	24.3215	7.6425e-05	0.00137538
ENSG00000065923	SLC9A7	1.11307	4.38169	24.3939	7.67259e-05	0.00137921
ENSG00000124882	EREG	-1.53158	3.33925	24.4839	7.69519e-05	0.00138167
ENSG00000162645	GBP2	-0.714122	7.33846	24.2825	7.70746e-05	0.00138228
ENSG00000149782	PLCB3	0.449711	7.16268	24.2715	7.72741e-05	0.00138426
ENSG00000213088	ACKR1	2.13831	3.74174	24.8131	7.76663e-05	0.00138969
ENSG00000131759	RARA	0.648428	5.67767	24.2319	7.80023e-05	0.0013941
ENSG00000196455	PIK3R4	0.472728	4.32141	24.2249	7.81409e-05	0.00139498
ENSG00000131174	COX7B	0.438637	6.25292	24.2187	7.82453e-05	0.00139524
ENSG00000164120	HPGD	1.92398	4.981	24.8542	7.84786e-05	0.0013978
ENSG00000120471	TP53AIP1	-1.25817	3.07543	24.0892	8.07365e-05	0.00143637
ENSG00000024422	EHD2	0.679533	8.28406	24.0533	8.13749e-05	0.00144608
ENSG00000102891	MT4	-2.0425	2.29869	22.2268	8.15847e-05	0.00144815
ENSG00000188312	CENPP	-0.861523	3.69644	24.0113	8.22145e-05	0.00145727
ENSG00000105854	PON2	-0.664526	5.27122	24.0066	8.22858e-05	0.00145727
ENSG00000169994	MYO7B	1.4069	2.06696	24.023	8.25664e-05	0.00146058
ENSG00000107521	HPS1	0.400285	4.81117	23.9666	8.30748e-05	0.00146791
ENSG00000147465	STAR	-1.37347	1.35765	23.9885	8.33408e-05	0.00147094
ENSG00000103021	CFAP263	1.15259	2.52904	23.9416	8.36535e-05	0.00147359
ENSG00000123989	CHPF	0.531442	6.12616	23.9358	8.36805e-05	0.00147359
ENSG00000179029	TMEM107	-0.553749	3.61641	23.9228	8.39631e-05	0.0014769
ENSG00000085552	IGSF9	1.04201	7.00864	24.1864	8.42358e-05	0.00147751
ENSG00000142794	NBPF3	1.53211	1.56994	23.953	8.42571e-05	0.00147751
ENSG00000154222	CC2D1B	-0.481747	5.55484	23.9052	8.42946e-05	0.00147751
ENSG00000090861	AARS1	0.667215	6.49706	23.901	8.43777e-05	0.00147751
ENSG00000136010	ALDH1L2	1.24149	2.25458	23.8291	8.60093e-05	0.00150439
ENSG00000115194	SLC30A3	2.34785	-0.688605	20.777	8.66192e-05	0.00151336
ENSG00000135452	TSPAN31	-0.447118	5.06664	23.7838	8.67767e-05	0.00151408
ENSG00000163947	ARHGEF3	-0.908861	4.12431	23.7804	8.68552e-05	0.00151408
ENSG00000143322	ABL2	0.574101	4.73329	23.7559	8.73584e-05	0.00152115
ENSG00000158125	XDH	-1.88209	2.37527	23.97	8.81416e-05	0.00153307
ENSG00000124588	NQO2	-0.416446	5.35858	23.6983	8.8569e-05	0.00153739
ENSG00000157837	SPPL3	0.405974	7.5958	23.6959	8.86175e-05	0.00153739
ENSG00000067798	NAV3	-1.65026	1.76492	23.7358	8.86863e-05	0.00153739
ENSG00000110880	CORO1C	-0.518492	6.51456	23.6635	8.9308e-05	0.00154645
ENSG00000086289	EPDR1	0.870023	1.13756	23.7026	8.96414e-05	0.0015505
ENSG00000122952	ZWINT	1.42484	3.15576	23.7022	8.98199e-05	0.00155083
ENSG00000188549	CCDC9B	1.15154	4.10267	23.7223	8.99279e-05	0.00155083
ENSG00000123364	HOXC13	-0.925739	3.05562	23.6362	8.99595e-05	0.00155083
ENSG00000172197	MBOAT1	-0.654761	2.1882	23.5703	9.14449e-05	0.00157469
ENSG00000185532	PRKG1	1.78073	0.663974	23.6628	9.25312e-05	0.00159164
ENSG00000117676	RPS6KA1	-0.83352	6.42766	23.5359	9.33951e-05	0.00160473
ENSG00000204385	SLC44A4	-3.13338	3.69249	24.094	9.48595e-05	0.00162809
ENSG00000128346	C22orf23	-0.927543	2.24543	23.4031	9.51995e-05	0.00163213
ENSG00000205808	PLPP6	-0.44215	3.42905	23.3824	9.55859e-05	0.00163695
ENSG00000101230	ISM1	2.15477	2.98451	23.8095	9.58455e-05	0.00163859
ENSG00000198018	ENTPD7	-1.01128	3.87187	23.3688	9.58923e-05	0.00163859
ENSG00000100170	SLC5A1	-2.64573	5.01442	24.0257	9.61062e-05	0.00164044
ENSG00000085871	MGST2	-0.446611	6.24013	23.352	9.6261e-05	0.00164129
ENSG00000177133	PRDM16-DT	2.44992	-0.506602	20.1022	9.65213e-05	0.00164392
ENSG00000204033	LRIT2	-1.56868	1.43518	23.3737	9.6639e-05	0.00164393
ENSG00000158815	FGF17	1.59371	1.63136	23.3744	9.68125e-05	0.00164393
ENSG00000002834	LASP1	0.362466	8.1801	23.3238	9.69174e-05	0.00164393
ENSG00000196754	S100A2	-1.84859	8.00018	23.9809	9.69441e-05	0.00164393
ENSG00000149639	MTCL2	-0.466518	6.1827	23.2992	9.74968e-05	0.0016515
ENSG00000069399	BCL3	-0.829637	7.58544	23.3257	9.82372e-05	0.00166224
ENSG00000115896	PLCL1	2.15006	0.190794	23.0535	9.8865e-05	0.00167104
ENSG00000163788	SNRK	0.856022	5.48361	23.2647	9.91023e-05	0.00167324
ENSG00000204610	TRIM15	1.62113	4.36038	23.6256	9.9737e-05	0.00168129
ENSG00000214575	CPEB1	1.17035	0.678393	23.2872	9.97954e-05	0.00168129
ENSG00000088386	SLC15A1	-1.66044	4.23199	23.5977	0.000100368	0.00168883
ENSG00000102996	MMP15	1.24774	5.02625	23.5276	0.00010046	0.00168883
ENSG00000084628	NKAIN1	-1.43082	2.11199	23.1734	0.000100734	0.00168967
ENSG00000136514	RTP4	1.75248	1.28067	23.207	0.000100845	0.00168967
ENSG00000099260	PALMD	0.758689	4.17661	23.1578	0.000100909	0.00168967
ENSG00000182782	HCAR2	-1.35312	6.2854	23.5895	0.000100944	0.00168967
ENSG00000140280	LYSMD2	-0.576555	3.19917	23.1484	0.000101167	0.00168978
ENSG00000239697	TNFSF12	0.829057	3.97454	23.1475	0.000101168	0.00168978
ENSG00000137312	FLOT1	0.539694	7.40939	23.0977	0.000102378	0.00170816
ENSG00000125827	TMX4	-0.541121	4.43924	23.0804	0.000102821	0.00171372
ENSG00000148803	FUOM	0.645173	3.92235	23.0228	0.000104283	0.00173624
ENSG00000073737	DHRS9	-2.48629	1.77199	23.3797	0.000105016	0.00174657
ENSG00000101255	TRIB3	0.778586	5.43887	22.9886	0.000105136	0.00174669
ENSG00000075151	EIF4G3	0.506979	4.90027	22.9531	0.000106054	0.00176007
ENSG00000148700	ADD3	0.960151	5.817	23.0838	0.000106453	0.00176481
ENSG00000174437	ATP2A2	-0.457142	7.59368	22.9294	0.000106663	0.00176641
ENSG00000110811	P3H3	0.593847	3.85483	22.9149	0.000107063	0.00177107
ENSG00000131773	KHDRBS3	1.026	3.26883	22.909	0.000107239	0.00177107
ENSG00000117472	TSPAN1	1.23224	3.84752	23.0096	0.000107286	0.00177107
ENSG00000198680	TUSC1	-0.557423	4.91209	22.8871	0.000107776	0.00177727
ENSG00000101213	PTK6	-0.438958	7.54251	22.8293	0.000109305	0.0018002
ENSG00000277443	MARCKS	-1.60317	7.47459	23.4132	0.000109397	0.0018002
ENSG00000228705	LINC00659	-2.30456	-0.320368	20.3147	0.000110076	0.00180798
ENSG00000116729	WLS	-0.587101	5.39817	22.7997	0.000110102	0.00180798
ENSG00000107562	CXCL12	1.62631	4.01897	23.1768	0.000110847	0.0018157
ENSG00000244968	LIFR-AS1	1.57028	0.538715	22.8655	0.000110867	0.0018157
ENSG00000143126	CELSR2	-0.608952	8.00532	22.7693	0.000110923	0.0018157
ENSG00000197892	KIF13B	-0.755777	5.48227	22.7607	0.000111158	0.00181661
ENSG00000154309	DISP1	0.96762	2.73625	22.7619	0.000111212	0.00181661
ENSG00000126545	CSN1S1	5.22989	-0.0101636	20.3473	0.000111438	0.0018184
ENSG00000180104	EXOC3	0.491831	7.45912	22.7432	0.000111634	0.00181969
ENSG00000103257	SLC7A5	-0.745644	6.39273	22.7354	0.000111848	0.00182128
ENSG00000253304	TMEM200B	1.14168	1.71058	22.7377	0.000112281	0.00182642
ENSG00000167549	CORO6	1.16897	4.76744	22.9302	0.000112409	0.00182658
ENSG00000176473	WDR25	0.691763	2.67592	22.71	0.000112623	0.00182815
ENSG00000084754	HADHA	0.358312	7.88253	22.671	0.000113629	0.00184083
ENSG00000166411	IDH3A	-0.54892	3.89656	22.6702	0.000113671	0.00184083
ENSG00000248265	FLJ12825	1.70452	-0.346938	22.0429	0.000113759	0.00184083
ENSG00000184613	NELL2	1.6069	3.96441	23.0066	0.000113938	0.00184182
ENSG00000091128	LAMB4	-1.6021	4.59593	23.0618	0.000114391	0.00184723
ENSG00000092009	CMA1	2.24817	-0.458938	21.7349	0.000116496	0.00187927
ENSG00000225783	MIAT	-1.18549	1.84006	22.5743	0.000116647	0.00187976
ENSG00000179859	RNF227	-0.73181	6.56911	22.5571	0.00011686	0.00188124
ENSG00000134369	NAV1	0.575332	6.37581	22.5244	0.000117804	0.00189448
ENSG00000185133	INPP5J	0.962544	2.36483	22.5163	0.000118225	0.00189929
ENSG00000168062	BATF2	1.82001	0.0367507	21.8972	0.000118826	0.00190604
ENSG00000267414	SETBP1-DT	1.37663	0.693056	22.5806	0.00011889	0.00190604
ENSG00000165816	VWA2	-0.943842	2.8156	22.4826	0.000119092	0.0019073
ENSG00000127884	ECHS1	0.442266	6.59136	22.4292	0.000120605	0.00192955
ENSG00000173473	SMARCC1	-0.407356	6.45504	22.4064	0.000121287	0.00193847
ENSG00000165949	IFI27	-1.01055	6.73161	22.6117	0.000122572	0.001957
ENSG00000130164	LDLR	-0.797317	7.20436	22.3985	0.000123044	0.00196253
ENSG00000197261	C6orf141	-1.18148	2.15916	22.3557	0.000123229	0.00196346
ENSG00000291006	LOC730101	1.86551	-0.341806	22.1186	0.000124525	0.00198208
ENSG00000100697	DICER1	-0.765813	4.82488	22.2803	0.000125143	0.00198989
ENSG00000290925	LRRC37A11P	1.55467	1.4699	22.3037	0.000125445	0.00199265
ENSG00000175879	HOXD8	0.987122	2.13511	22.2211	0.000127352	0.00202089
ENSG00000134339	SAA2	-3.15678	2.22095	22.8396	0.000128041	0.00202974
ENSG00000080546	SESN1	-0.898422	3.92514	22.1839	0.000128194	0.00203011
ENSG00000112249	ASCC3	0.485686	5.00494	22.1731	0.000128517	0.00203316
ENSG00000224420	ADM5	1.63006	1.37814	22.1773	0.00012965	0.002049
ENSG00000204389	HSPA1A	-0.623954	7.4604	22.1244	0.000130078	0.00205288
ENSG00000179431	FJX1	0.847436	5.75118	22.1749	0.000130159	0.00205288
ENSG00000177051	FBXO46	-0.631041	6.19337	22.1104	0.000130532	0.00205666
ENSG00000137440	FGFBP1	-1.48026	7.90097	22.6072	0.000132257	0.00208174
ENSG00000152465	NMT2	-0.572573	4.6588	22.0474	0.000132612	0.00208522
ENSG00000265666	RARA-AS1	1.07581	0.407823	22.0925	0.000134074	0.00210448
ENSG00000197321	SVIL	-0.665247	6.00252	21.9989	0.000134215	0.00210448
ENSG00000137203	TFAP2A	-0.715678	7.25473	21.9981	0.000134242	0.00210448
ENSG00000007402	CACNA2D2	0.713224	2.83516	21.9873	0.000134716	0.00210978
ENSG00000167775	CD320	1.09617	3.74225	22.0068	0.000135065	0.00211313
ENSG00000134531	EMP1	-0.680188	9.27575	21.9609	0.000135496	0.00211391
ENSG00000163687	DNASE1L3	2.18406	3.54266	22.4189	0.000135513	0.00211391
ENSG00000161203	AP2M1	0.402536	8.29255	21.9601	0.000135523	0.00211391
ENSG00000130669	PAK4	0.514688	7.1441	21.9519	0.000135801	0.00211443
ENSG00000254126	CD8B2	1.39938	0.029938	21.9165	0.000135828	0.00211443
ENSG00000144063	MALL	-1.35237	2.99455	21.992	0.000136298	0.00211963
ENSG00000126775	ATG14	0.486537	4.32076	21.901	0.000137556	0.00213706
ENSG00000086544	ITPKC	-1.11744	6.92743	22.2324	0.000137933	0.00213908
ENSG00000158714	SLAMF8	-2.10281	-0.780691	21.4826	0.000137961	0.00213908
ENSG00000188313	PLSCR1	0.582704	5.79846	21.8765	0.00013839	0.0021436
ENSG00000159713	TPPP3	-1.09429	5.71514	22.1471	0.000139701	0.00216176
ENSG00000169031	COL4A3	2.68624	-0.259501	20.2996	0.000140441	0.00216935
ENSG00000185483	ROR1	1.22597	0.0681274	21.9204	0.00014047	0.00216935
ENSG00000144452	ABCA12	-1.17555	5.91777	22.1452	0.000141497	0.00218304
ENSG00000203785	SPRR2E	-1.21503	9.66672	22.154	0.000141771	0.00218309
ENSG00000181104	F2R	-0.851337	5.83323	21.8418	0.000141781	0.00218309
ENSG00000174791	RIN1	-0.905271	6.44944	21.8841	0.000142825	0.00219677
ENSG00000074054	CLASP1	0.431463	5.51336	21.7466	0.000142975	0.00219677
ENSG00000065559	MAP2K4	-0.407454	5.07047	21.7435	0.000143092	0.00219677
ENSG00000155158	TTC39B	-0.701325	5.46048	21.7357	0.00014337	0.00219885
ENSG00000122863	CHST3	-0.969272	4.59372	21.7788	0.000143819	0.00220357
ENSG00000185215	TNFAIP2	-2.95075	9.07668	22.3628	0.000144207	0.00220734
ENSG00000081479	LRP2	1.74583	1.16318	21.7637	0.000144576	0.00221082
ENSG00000163395	IGFN1	-2.03609	0.608403	21.6432	0.000144809	0.00221206
ENSG00000285278	TFAP2A-AS2	-0.901984	0.518843	21.8024	0.000144941	0.00221206
ENSG00000165806	CASP7	-0.525519	5.64242	21.6815	0.00014534	0.00221597
ENSG00000243317	STMP1	-0.502997	5.81469	21.6753	0.000145563	0.00221719
ENSG00000189051	RNF222	-1.5092	2.84649	21.7696	0.000145769	0.00221818
ENSG00000177045	SIX5	-0.863568	3.29084	21.6521	0.000146484	0.00222477
ENSG00000163785	RYK	-0.345194	5.74075	21.6501	0.000146489	0.00222477
ENSG00000184489	PTP4A3	1.09114	7.29215	21.9525	0.000147367	0.00223594
ENSG00000049130	KITLG	1.33398	2.85111	21.6368	0.000147694	0.00223871
ENSG00000070614	NDST1	-0.484506	7.0333	21.5949	0.000148543	0.00224833
ENSG00000111961	SASH1	0.492291	5.26805	21.593	0.000148618	0.00224833
ENSG00000162909	CAPN2	0.61955	5.79344	21.5872	0.000148834	0.00224942
ENSG00000139531	SUOX	0.714983	4.4516	21.5762	0.000149262	0.00225187
ENSG00000142149	HUNK	1.00103	2.81174	21.5778	0.000149286	0.00225187
ENSG00000011105	TSPAN9	-0.377492	6.63675	21.5689	0.000149522	0.00225325
ENSG00000036448	MYOM2	1.69596	2.2438	21.6987	0.000149839	0.00225584
ENSG00000065361	ERBB3	-0.572668	6.59804	21.5439	0.000150468	0.00226244
ENSG00000106278	PTPRZ1	-1.18757	3.65109	21.6018	0.000150568	0.00226244
ENSG00000141655	TNFRSF11A	1.26852	3.35983	21.5756	0.000151167	0.00226925
ENSG00000135845	PIGC	-0.408575	5.26593	21.4398	0.000154491	0.00231692
ENSG00000179954	SSC5D	1.10842	3.41641	21.4453	0.000154743	0.00231846
ENSG00000156642	NPTN	-0.391477	6.67315	21.4237	0.000155117	0.00232184
ENSG00000213853	EMP2	-0.408793	8.67812	21.4093	0.000155686	0.0023281
ENSG00000224189	HAGLR	1.17272	1.40812	21.401	0.000157175	0.00234812
ENSG00000165905	LARGE2	-0.885888	5.21492	21.4085	0.000157856	0.00235584
ENSG00000158458	NRG2	-1.64949	0.450803	21.4777	0.000157994	0.00235584
ENSG00000166783	MARF1	-0.482453	5.6861	21.3364	0.000158592	0.00236249
ENSG00000185033	SEMA4B	-0.640478	8.63501	21.3182	0.000159328	0.00237047
ENSG00000176928	GCNT4	1.08765	2.86592	21.3191	0.000159458	0.00237047
ENSG00000159714	ZDHHC1	-0.755098	4.11198	21.3124	0.000159585	0.00237047
ENSG00000186523	FAM86B1	-1.1999	0.761633	21.3639	0.000160749	0.0023855
ENSG00000118564	FBXL5	-0.528497	5.6204	21.2783	0.000160955	0.00238628
ENSG00000179456	ZBTB18	-0.938173	4.06184	21.2607	0.000161701	0.00239505
ENSG00000116791	CRYZ	0.738267	5.25877	21.2449	0.000162329	0.00240207
ENSG00000104177	MYEF2	1.22408	0.494482	21.2905	0.000163368	0.00241515
ENSG00000204264	PSMB8	0.442172	6.89374	21.2043	0.000164011	0.00242222
ENSG00000213889	PPM1N	-1.07671	1.68461	21.2117	0.000164158	0.00242222
ENSG00000169299	PGM2	-0.533001	6.47282	21.1821	0.000164945	0.00243153
ENSG00000133678	TMEM254	-0.869313	4.42991	21.1755	0.000165243	0.00243362
ENSG00000138152	BTBD16	-0.990258	3.48485	21.1706	0.00016551	0.00243405
ENSG00000140968	IRF8	1.05345	1.87704	21.1752	0.000165585	0.00243405
ENSG00000198959	TGM2	2.36908	5.94267	21.7751	0.000166147	0.0024398
ENSG00000203782	LORICRIN	1.51563	7.56144	21.6581	0.00016629	0.0024398
ENSG00000072682	P4HA2	0.934021	5.91198	21.2762	0.000167399	0.00245336
ENSG00000132002	DNAJB1	-0.454351	8.27697	21.1212	0.000167529	0.00245336
ENSG00000064886	CHI3L2	-0.900261	7.99186	21.2629	0.000167959	0.00245734
ENSG00000165071	TMEM71	1.62535	1.02028	21.1592	0.000168801	0.00246735
ENSG00000158769	F11R	-0.46388	7.41557	21.0496	0.000170622	0.00249163
ENSG00000121957	GPSM2	-1.01982	4.09359	21.0639	0.000171686	0.00250482
ENSG00000168309	FAM107A	1.0966	2.03999	21.0661	0.000172002	0.00250707
ENSG00000109193	SULT1E1	-2.6913	-0.115843	20.0483	0.000173087	0.00252053
ENSG00000223960	CHROMR	1.26986	3.08675	20.9346	0.000177394	0.00258084
ENSG00000137727	ARHGAP20	1.50413	-0.703836	20.3616	0.000177856	0.00258513
ENSG00000169432	SCN9A	2.09637	0.13097	20.8424	0.000180674	0.00262365
ENSG00000138411	HECW2	1.40354	0.866901	20.8814	0.000181624	0.00263466
ENSG00000163235	TGFA	-0.972027	4.68364	20.8805	0.000181771	0.00263466
ENSG00000171517	LPAR3	-0.921998	3.70828	20.7651	0.000183606	0.00265672
ENSG00000102970	CCL17	2.11434	0.873355	20.3842	0.000183634	0.00265672
ENSG00000164465	DCBLD1	-0.71337	2.38836	20.7304	0.000185398	0.00267975
ENSG00000164695	CHMP4C	-0.492572	4.87455	20.6971	0.000186819	0.00269778
ENSG00000113578	FGF1	1.90592	-0.241903	18.8364	0.000187056	0.00269871
ENSG00000205356	TECPR1	0.608403	5.0597	20.6646	0.000188391	0.0027138
ENSG00000176014	TUBB6	-0.70799	8.28271	20.6632	0.000188451	0.0027138
ENSG00000166167	BTRC	-0.491148	4.83493	20.541	0.000194518	0.00279858
ENSG00000204618	RNF39	-1.18042	5.41842	20.823	0.000195794	0.00281433
ENSG00000160145	KALRN	1.18151	4.1551	20.6272	0.000197257	0.00283274
ENSG00000091436	MAP3K20	-0.664852	5.13734	20.4735	0.000197956	0.00284017
ENSG00000135596	MICAL1	0.514159	6.00775	20.4645	0.000198415	0.00284182
ENSG00000138134	STAMBPL1	0.588344	3.24423	20.4654	0.000198437	0.00284182
ENSG00000231831	MTHFD1P1	-2.12498	-0.820663	19.0194	0.000199402	0.00285302
ENSG00000167863	ATP5PD	0.405421	6.61936	20.4184	0.000200808	0.0028705
ENSG00000151006	PRSS53	0.810784	5.72629	20.4216	0.000203052	0.00289992
ENSG00000135838	NPL	-0.977795	2.4912	20.3635	0.000203848	0.00290861
ENSG00000101276	SLC52A3	-0.940637	4.10581	20.3231	0.000205881	0.00293493
ENSG00000111816	FRK	-1.17992	1.0702	20.3443	0.000206239	0.00293643
ENSG00000112137	PHACTR1	0.72537	2.96217	20.3104	0.00020663	0.00293643
ENSG00000141574	SECTM1	1.38261	7.37664	20.7648	0.000206706	0.00293643
ENSG00000169220	RGS14	-0.842404	6.39324	20.4131	0.00020677	0.00293643
ENSG00000130595	TNNT3	1.45789	2.72697	20.3628	0.000206929	0.00293643
ENSG00000127863	TNFRSF19	1.19064	6.86602	20.6237	0.000207452	0.00294057
ENSG00000071205	ARHGAP10	0.520725	4.177	20.291	0.00020761	0.00294057
ENSG00000173852	DPY19L1	0.622061	3.93852	20.2879	0.000207787	0.00294057
ENSG00000114698	PLSCR4	1.3179	2.8233	20.321	0.000208006	0.00294099
ENSG00000161944	ASGR2	1.17907	1.57226	20.2895	0.000208901	0.00294645
ENSG00000196391	ZNF774	-0.787197	1.52595	20.2761	0.000208948	0.00294645
ENSG00000100784	RPS6KA5	-0.779318	2.40171	20.2667	0.000209074	0.00294645
ENSG00000145428	RNF175	-1.78643	0.18819	20.3873	0.00020915	0.00294645
ENSG00000165794	SLC39A2	-1.32085	4.44857	20.5158	0.000210504	0.00296286
ENSG00000167114	SLC27A4	-0.51938	6.3757	20.2259	0.000211144	0.00296917
ENSG00000138101	DTNB	-0.626415	3.57951	20.2137	0.000211869	0.00297668
ENSG00000179051	RCC2	-0.480088	6.1126	20.2086	0.000212105	0.00297731
ENSG00000262185	LINC02861	1.49109	0.0448583	20.15	0.000212685	0.00298276
ENSG00000128652	HOXD3	1.26245	0.698941	20.1532	0.000213128	0.00298629
ENSG00000119013	NDUFB3	0.428164	5.08739	20.1821	0.000213589	0.00299005
ENSG00000168487	BMP1	0.581893	6.14662	20.1512	0.000215315	0.00301151
ENSG00000134532	SOX5	1.20886	2.38088	20.1311	0.00021681	0.00302969
ENSG00000165312	OTUD1	-0.630048	4.23746	20.0762	0.000219621	0.00306622
ENSG00000268307	LINC02560	-0.641168	3.48289	20.0269	0.000222524	0.00310397
ENSG00000100647	SUSD6	0.494815	7.02109	20.0223	0.000222723	0.00310397
ENSG00000072786	STK10	0.882872	5.0116	20.0659	0.000222988	0.00310488
ENSG00000166963	MAP1A	1.98262	2.6473	20.3242	0.000223628	0.00311101
ENSG00000128604	IRF5	-0.692782	3.93569	19.9924	0.000224519	0.00312062
ENSG00000214688	C10orf105	-1.67649	-0.373989	19.9515	0.000226182	0.00314092
ENSG00000161405	IKZF3	-1.60891	0.549056	20.0132	0.000226684	0.0031413
ENSG00000290977	KRT16P6	-2.2689	-0.850139	17.78	0.00022677	0.0031413
ENSG00000115884	SDC1	-0.723799	10.0279	19.978	0.000226838	0.0031413
ENSG00000281406	BLACAT1	-2.28669	-0.0405968	19.6276	0.000227016	0.0031413
ENSG00000129673	AANAT	-1.92238	0.646061	20.0347	0.000228065	0.003153
ENSG00000115226	FNDC4	1.12451	2.87135	19.9136	0.000229351	0.00316798
ENSG00000125844	RRBP1	0.438005	7.64259	19.8995	0.000230046	0.00317476
ENSG00000134317	GRHL1	-1.03912	5.90783	20.1337	0.000231937	0.00319717
ENSG00000167105	TMEM92	-1.75935	1.34932	19.9632	0.000232081	0.00319717
ENSG00000186716	BCR	0.520332	7.52282	19.8608	0.000232409	0.00319886
ENSG00000108960	MMD	-0.886568	3.55693	19.8441	0.000233492	0.00321092
ENSG00000112242	E2F3	-0.717782	2.58331	19.8395	0.000233883	0.00321347
ENSG00000234465	PINLYP	1.07616	0.997935	19.8646	0.000234369	0.00321589
ENSG00000100290	BIK	1.04889	2.03644	19.8358	0.000234473	0.00321589
ENSG00000118729	CASQ2	2.33393	0.292752	19.2343	0.00023594	0.00323317
ENSG00000099385	BCL7C	-0.404463	4.41963	19.793	0.000236629	0.00323916
ENSG00000121690	DEPDC7	-0.929683	1.65904	19.7965	0.000236969	0.00323916
ENSG00000225953	SATB2-AS1	1.57135	0.429426	19.8371	0.000237001	0.00323916
ENSG00000078053	AMPH	1.45582	2.08374	19.8041	0.000237553	0.00324232
ENSG00000176720	BOK	-0.336986	5.8499	19.7765	0.000237649	0.00324232
ENSG00000108242	CYP2C18	-2.25849	0.857183	19.777	0.000238233	0.00324743
ENSG00000206190	ATP10A	0.929657	2.45733	19.7013	0.000242606	0.00330415
ENSG00000183615	FAM167B	1.36587	0.885873	19.738	0.00024292	0.00330553
ENSG00000153786	ZDHHC7	0.339185	6.2208	19.6881	0.000243278	0.00330752
ENSG00000099960	SLC7A4	2.06637	0.824687	19.1279	0.000245496	0.00333476
ENSG00000068438	FTSJ1	0.394594	5.96401	19.6155	0.000248016	0.00336605
ENSG00000104435	STMN2	1.7998	0.0447631	19.3978	0.000249581	0.00338109
ENSG00000139880	CDH24	-0.738641	3.85712	19.5918	0.000249627	0.00338109
ENSG00000227471	AKR1B15	-1.14799	3.43126	19.6303	0.000249776	0.00338109
ENSG00000115993	TRAK2	0.689805	4.21393	19.5729	0.000250867	0.00339291
ENSG00000124116	WFDC3	1.27238	0.857683	19.5099	0.000253141	0.0034207
ENSG00000223764	LINC02593	1.42079	0.284171	19.4682	0.000254855	0.00344087
ENSG00000113161	HMGCR	0.644088	6.8258	19.5069	0.000255286	0.00344371
ENSG00000144045	DQX1	-1.0383	2.66179	19.5003	0.000255888	0.00344884
ENSG00000151468	CCDC3	0.814866	6.87104	19.5816	0.000256209	0.00345018
ENSG00000272398	CD24	-1.40964	6.44739	19.9284	0.000256514	0.00345067
ENSG00000187017	ESPN	0.719435	7.56329	19.5075	0.000256689	0.00345067
ENSG00000129625	REEP5	0.488394	6.65478	19.466	0.000258088	0.00346648
ENSG00000136425	CIB2	-0.663529	3.95131	19.4559	0.00025883	0.00347346
ENSG00000183762	KREMEN1	-0.47175	7.03721	19.4298	0.000260596	0.00349414
ENSG00000163072	NOSTRIN	1.79852	0.132243	19.4817	0.000263626	0.00352884
ENSG00000157557	ETS2	-0.518289	9.16567	19.3858	0.000263676	0.00352884
ENSG00000185442	FAM174B	0.79646	3.73452	19.384	0.000263864	0.00352884
ENSG00000170899	GSTA4	-0.971108	6.7394	19.6054	0.000264113	0.00352914
ENSG00000131746	TNS4	1.17872	9.95203	19.6715	0.000264988	0.0035378
ENSG00000162144	CYB561A3	-0.534613	4.79221	19.363	0.000265303	0.00353823
ENSG00000185519	FAM131C	1.51588	1.7066	19.3832	0.000265582	0.00353823
ENSG00000205057	CLLU1-AS1	-1.83546	0.415326	19.4006	0.000265702	0.00353823
ENSG00000101955	SRPX	1.24552	5.05163	19.6526	0.000266228	0.0035422
ENSG00000169896	ITGAM	1.52534	1.94512	19.3529	0.00026746	0.00355461
ENSG00000259291	ZNF710-AS1	-0.861607	3.43108	19.3313	0.000267617	0.00355461
ENSG00000139974	SLC38A6	0.888729	2.55758	19.3214	0.000268438	0.00356213
ENSG00000141510	TP53	-0.364998	6.92354	19.3162	0.000268641	0.00356213
ENSG00000215374	FAM66B	-1.20266	0.532627	19.3568	0.000271278	0.00359403
ENSG00000254854	NECTIN1-DT	-1.68893	-0.599577	19.0276	0.000272611	0.0036059
ENSG00000128849	CGNL1	0.758762	4.25188	19.2615	0.000272637	0.0036059
ENSG00000157077	ZFYVE9	-0.768042	4.6239	19.2508	0.000273405	0.00361298
ENSG00000233276	GPX1	-0.750001	5.62369	19.2252	0.000276676	0.00365311
ENSG00000005513	SOX8	1.00097	2.34277	19.1708	0.000279996	0.00369381
ENSG00000177469	CAVIN1	0.483124	8.50186	19.1439	0.00028136	0.00370866
ENSG00000110031	LPXN	-0.702135	2.26209	19.1079	0.000284391	0.00374545
ENSG00000227879	PSPC1P1	3.00292	-0.977016	19.9792	0.000285433	0.00375599
ENSG00000250479	CHCHD10	0.737852	3.93792	19.0417	0.000289269	0.00380325
ENSG00000204614	TRIM40	-1.7685	-0.628588	17.2728	0.000290623	0.00381557
ENSG00000163884	KLF15	1.03225	1.73279	19.0397	0.0002907	0.00381557
ENSG00000135925	WNT10A	-1.23114	2.31968	19.0199	0.000291341	0.00381557
ENSG00000073331	ALPK1	-0.360142	5.07366	19.0145	0.00029137	0.00381557
ENSG00000187185	LOC388282	-2.37225	-0.904145	17.3765	0.000291431	0.00381557
ENSG00000175130	MARCKSL1	-0.732193	5.19245	18.9989	0.000292597	0.0038268
ENSG00000165458	INPPL1	0.337505	6.45319	18.9965	0.000292781	0.0038268
ENSG00000078295	ADCY2	0.806426	3.7968	18.9892	0.000293423	0.00383197
ENSG00000130844	ZNF331	0.672847	4.53031	18.964	0.000295386	0.00385437
ENSG00000100266	PACSIN2	0.330491	5.67774	18.9601	0.000295673	0.0038549
ENSG00000156030	MIDEAS	-0.456531	6.09295	18.9552	0.00029607	0.00385684
ENSG00000070770	CSNK2A2	0.611964	5.69599	18.9458	0.000296828	0.00386348
ENSG00000130779	CLIP1	-0.436926	6.70345	18.9325	0.000297888	0.00387404
ENSG00000197362	ZNF786	-0.728013	2.87541	18.9248	0.000298655	0.00387979
ENSG00000159527	PGLYRP3	-0.884275	6.29693	19.055	0.000298829	0.00387979
ENSG00000165633	VSTM4	0.956629	3.52625	18.9066	0.000300087	0.00389288
ENSG00000148824	MTG1	0.568753	3.23158	18.8982	0.000300761	0.00389837
ENSG00000005961	ITGA2B	1.95612	0.0830738	18.8557	0.000302638	0.00391943
ENSG00000162552	WNT4	1.17821	4.2646	19.0332	0.000302955	0.00392028
ENSG00000124102	PI3	1.2463	8.77153	19.2236	0.000303484	0.00392387
ENSG00000116990	MYCL	-1.37931	5.18063	19.1872	0.000304084	0.00392836
ENSG00000140350	ANP32A	0.313934	5.77259	18.8332	0.000306026	0.00395018
ENSG00000137145	DENND4C	0.987715	5.69023	19.0303	0.000306312	0.00395059
ENSG00000115155	OTOF	1.20377	0.717765	18.3522	0.000309183	0.00398431
ENSG00000188393	CLEC2A	1.51763	3.3933	18.9637	0.000310545	0.00399856
ENSG00000171862	PTEN	0.479745	7.11509	18.7663	0.000311634	0.00400926
ENSG00000177453	NIM1K	1.04312	1.21952	18.7813	0.000312254	0.0040139
ENSG00000090530	P3H2	-1.25513	3.47167	18.8739	0.00031251	0.0040139
ENSG00000163359	COL6A3	1.53002	7.82075	19.1682	0.000312835	0.00401476
ENSG00000159307	SCUBE1	1.56681	0.774375	18.6402	0.000314013	0.00402546
ENSG00000123146	ADGRE5	0.917628	4.4538	18.7763	0.000314186	0.00402546
ENSG00000178607	ERN1	-0.636274	5.69726	18.7255	0.000315121	0.00403127
ENSG00000131697	NPHP4	0.690377	4.60457	18.7253	0.000315157	0.00403127
ENSG00000137261	KIAA0319	-0.895245	1.68321	18.7213	0.000316313	0.00404273
ENSG00000136002	ARHGEF4	-0.920125	6.89695	18.877	0.00031767	0.00405561
ENSG00000170537	TMC7	-0.952434	0.84524	18.7409	0.000317842	0.00405561
ENSG00000107566	ERLIN1	-0.402826	5.30181	18.6906	0.000318133	0.004056
ENSG00000183010	PYCR1	0.596938	3.58874	18.6822	0.000318931	0.00406284
ENSG00000271109	LINC03049	-1.20982	-0.135056	18.7128	0.000319918	0.00407209
ENSG00000205413	SAMD9	-0.665061	2.26299	18.6596	0.000321127	0.00408413
ENSG00000213516	RBMXL1	-0.651657	4.15344	18.625	0.000323906	0.00411612
ENSG00000181634	TNFSF15	-1.96432	1.3506	18.7483	0.000325858	0.00413755
ENSG00000204977	TRIM13	-0.396759	4.88983	18.5941	0.000326633	0.004144
ENSG00000156471	PTDSS1	-0.283701	6.34341	18.587	0.000327252	0.00414848
ENSG00000181467	RAP2B	-0.785194	6.17141	18.6441	0.000328033	0.004155
ENSG00000170776	AKAP13	0.425154	5.51338	18.5702	0.000328762	0.00416084
ENSG00000168481	LGI3	-1.27652	2.104	18.5789	0.000329052	0.00416113
ENSG00000081277	PKP1	1.03046	11.2637	18.8166	0.000330826	0.00418017
ENSG00000106733	NMRK1	-0.315217	5.68448	18.5086	0.000334357	0.00422042
ENSG00000287094	LOC124901407	-2.0418	0.341803	18.5779	0.000334694	0.00422042
ENSG00000078902	TOLLIP	-0.329924	7.6313	18.5035	0.000334825	0.00422042
ENSG00000140807	NKD1	1.52082	2.78994	18.6332	0.000335118	0.0042207
ENSG00000170166	HOXD4	1.42433	0.295043	18.4033	0.000337234	0.00424391
ENSG00000084734	GCKR	1.43799	-0.0146678	18.5184	0.000338507	0.00425497
ENSG00000160712	IL6R	-0.696599	4.35036	18.4623	0.000338659	0.00425497
ENSG00000263528	IKBKE	-0.611824	5.1206	18.4565	0.000339176	0.00425803
ENSG00000170485	NPAS2	-0.784176	5.3599	18.4619	0.000341481	0.00428351
ENSG00000127527	EPS15L1	0.332985	5.84188	18.3933	0.0003451	0.00432542
ENSG00000062282	DGAT2	-0.697435	5.53392	18.3845	0.000345946	0.00433253
ENSG00000110042	DTX4	1.13814	2.7611	18.3803	0.000346579	0.00433698
ENSG00000124357	NAGK	-0.451306	6.76853	18.3542	0.00034883	0.00436164
ENSG00000131398	KCNC3	-0.766271	3.60404	18.3451	0.000349807	0.00437034
ENSG00000083799	CYLD	-1.09116	6.34082	18.615	0.000350299	0.00437298
ENSG00000085063	CD59	0.792806	8.91134	18.3532	0.000358025	0.00446584
ENSG00000129151	BBOX1	1.13005	4.67362	18.4478	0.000359123	0.00447552
ENSG00000160285	LSS	0.529054	8.08058	18.2435	0.000359645	0.00447552
ENSG00000089094	KDM2B	-0.45662	5.39874	18.2434	0.000359663	0.00447552
ENSG00000155287	SLC25A28	-0.62598	6.93077	18.2401	0.000359983	0.00447592
ENSG00000187796	CARD9	1.3776	1.17489	18.233	0.000363694	0.00451846
ENSG00000147251	DOCK11	0.839705	1.68356	18.2049	0.000364253	0.00452179
ENSG00000198612	COPS8	0.418895	5.65058	18.1692	0.000367108	0.00455054
ENSG00000112079	STK38	-0.367251	5.36114	18.1665	0.000367383	0.00455054
ENSG00000152229	PSTPIP2	-0.942476	4.83261	18.2585	0.000367446	0.00455054
ENSG00000146409	SLC18B1	-0.643489	2.86207	18.1562	0.00036857	0.00456084
ENSG00000105355	PLIN3	-0.350084	7.55424	18.097	0.000374514	0.0046307
ENSG00000163956	LRPAP1	0.333178	6.42231	18.0932	0.000374908	0.0046319
ENSG00000104980	TIMM44	0.36313	5.72438	18.0866	0.000375599	0.00463676
ENSG00000006016	CRLF1	1.05801	3.89456	18.145	0.000376124	0.00463704
ENSG00000092607	TBX15	1.07149	1.85188	18.0914	0.000376218	0.00463704
ENSG00000066230	SLC9A3	0.886157	3.76307	18.0769	0.000376705	0.00463937
ENSG00000257923	CUX1	-0.285263	6.51608	18.0616	0.000378209	0.00465421
ENSG00000189292	ALKAL2	0.892923	3.76873	18.028	0.000381854	0.00469535
ENSG00000138119	MYOF	0.509368	7.85081	18.0054	0.000384165	0.00472005
ENSG00000123405	NFE2	0.866987	6.01508	18.1156	0.000384659	0.00472239
ENSG00000115523	GNLY	1.69363	0.771151	18.0489	0.000385809	0.00473277
ENSG00000109458	GAB1	0.626331	5.24671	17.9867	0.000386175	0.00473353
ENSG00000181035	SLC25A42	0.660455	3.41093	17.9756	0.000387456	0.00474258
ENSG00000122254	HS3ST2	1.29163	0.275157	16.6894	0.000387523	0.00474258
ENSG00000177707	NECTIN3	1.0792	0.59276	18.017	0.000388313	0.00474852
ENSG00000167191	GPRC5B	1.10623	4.14363	18.0777	0.000389345	0.00475658
ENSG00000164736	SOX17	1.31419	2.39116	17.9898	0.000389583	0.00475658
ENSG00000164086	DUSP7	-0.884094	7.81976	18.1085	0.000390197	0.00476035
ENSG00000131473	ACLY	0.482931	6.43225	17.9106	0.000394425	0.00480816
ENSG00000175556	LONRF3	1.69477	-1.0272	16.9342	0.000395925	0.00482266
ENSG00000162174	ASRGL1	1.41455	0.559343	17.9721	0.000396349	0.00482406
ENSG00000105613	MAST1	-0.778183	2.94613	17.8704	0.000399092	0.00485176
ENSG00000106554	CHCHD3	0.375081	4.85573	17.8672	0.000399249	0.00485176
ENSG00000185332	TMEM105	-0.873038	1.42889	17.8765	0.000399564	0.0048518
ENSG00000169231	THBS3	-0.388707	4.70024	17.8511	0.000401054	0.00486611
ENSG00000167748	KLK1	0.890738	6.02854	17.9566	0.000403455	0.00489142
ENSG00000159314	ARHGAP27	-0.414704	6.27879	17.772	0.000409991	0.0049668
ENSG00000173253	DMRT2	1.60023	-0.340831	17.2988	0.000413344	0.00500352
ENSG00000076248	UNG	-0.547908	5.88632	17.7257	0.000415346	0.00502385
ENSG00000019186	CYP24A1	-2.82959	3.98639	18.1437	0.000416707	0.00503639
ENSG00000269113	TRABD2B	-1.16455	2.30371	17.7128	0.000417308	0.00503974
ENSG00000174564	IL20RB	0.618011	8.49035	17.6792	0.000420787	0.00507782
ENSG00000155974	GRIP1	0.798423	2.78618	17.6764	0.000421346	0.00508063
ENSG00000165238	WNK2	0.990674	5.58975	17.8625	0.000422266	0.00508778
ENSG00000181513	ACBD4	0.569476	3.83041	17.6618	0.000422908	0.00508949
ENSG00000179588	ZFPM1	-0.551708	3.836	17.6606	0.000423062	0.00508949
ENSG00000114446	IFT57	0.491513	4.86848	17.6514	0.00042411	0.00509817
ENSG00000132376	INPP5K	0.367662	6.10938	17.6409	0.000425341	0.00510901
ENSG00000121210	TMEM131L	-0.518604	3.65382	17.6355	0.000426061	0.00511318
ENSG00000151498	ACAD8	-0.406921	4.96349	17.6315	0.000426482	0.00511318
ENSG00000182983	ZNF662	-0.571757	4.27325	17.6301	0.000426673	0.00511318
ENSG00000100034	PPM1F	-0.352796	6.36122	17.6256	0.000427172	0.00511337
ENSG00000170801	HTRA3	2.84388	5.72011	18.075	0.000427346	0.00511337
ENSG00000065618	COL17A1	-0.50035	11.2503	17.6097	0.000429088	0.00513028
ENSG00000090013	BLVRB	0.475832	6.35984	17.5857	0.000431989	0.00516099
ENSG00000088832	FKBP1A	0.426931	7.98756	17.5682	0.000434119	0.00517922
ENSG00000147676	MAL2	-0.742687	6.58824	17.6188	0.00043419	0.00517922
ENSG00000109501	WFS1	0.609318	5.7034	17.565	0.000434513	0.00517922
ENSG00000170381	SEMA3E	1.40151	-0.652937	17.1437	0.000435733	0.00518979
ENSG00000105135	ILVBL	-0.484243	6.06229	17.549	0.000436474	0.00519464
ENSG00000110080	ST3GAL4	0.851819	3.86868	17.546	0.000436909	0.00519585
ENSG00000102384	CENPI	1.26112	0.497435	17.5951	0.000437473	0.00519858
ENSG00000138756	BMP2K	-0.652136	2.24968	17.5069	0.000441993	0.00524829
ENSG00000182511	FES	0.808153	2.97105	17.4768	0.000445684	0.00528808
ENSG00000143867	OSR1	1.4498	1.7119	17.4762	0.000447861	0.00530986
ENSG00000124159	MATN4	1.60884	1.02908	17.472	0.000450011	0.00533117
ENSG00000058799	YIPF1	-0.41025	4.99185	17.4382	0.000450343	0.00533117
ENSG00000171729	TMEM51	-0.702575	4.51859	17.4327	0.000451067	0.00533291
ENSG00000101938	CHRDL1	1.70982	3.86436	17.7227	0.000451175	0.00533291
ENSG00000289161	LOC100310756	0.835063	1.79036	17.4407	0.000451702	0.00533509
ENSG00000143520	FLG2	2.38669	8.20092	17.841	0.000455134	0.00537155
ENSG00000224259	LINC01133	1.00774	3.70181	17.4258	0.000455482	0.00537159
ENSG00000086548	CEACAM6	-2.3734	1.53726	17.6549	0.000456242	0.00537422
ENSG00000047644	WWC3	0.391194	5.56051	17.3909	0.000456397	0.00537422
ENSG00000173264	GPR137	0.455122	5.95427	17.3855	0.000457086	0.00537828
ENSG00000188070	ZFTA	-0.825153	3.72011	17.3815	0.000457677	0.00538073
ENSG00000162065	TBC1D24	0.823365	2.39015	17.3811	0.000457986	0.00538073
ENSG00000171159	BBLN	-0.508664	5.56697	17.3538	0.000461216	0.0054146
ENSG00000214140	PRCD	1.11835	0.828777	17.3899	0.00046191	0.00541866
ENSG00000069702	TGFBR3	1.28636	5.04827	17.5924	0.000462784	0.00542482
ENSG00000196189	SEMA4A	-0.442966	6.56376	17.339	0.000463149	0.00542501
ENSG00000142949	PTPRF	-0.539296	8.88325	17.3336	0.000463856	0.0054292
ENSG00000120053	GOT1	0.531891	5.15229	17.3285	0.000464539	0.00543312
ENSG00000166407	LMO1	-1.7618	2.52082	17.5296	0.000466368	0.00545041
ENSG00000135052	GOLM1	0.458396	3.75411	17.3074	0.000467376	0.00545586
ENSG00000161921	CXCL16	-0.607924	6.49463	17.3057	0.000467535	0.00545586
ENSG00000123496	IL13RA2	2.29923	2.60758	17.6341	0.000468101	0.00545838
ENSG00000136237	RAPGEF5	-0.855593	3.4575	17.2819	0.00047082	0.00548323
ENSG00000165338	HECTD2	0.879198	2.50769	17.2802	0.000471275	0.00548323
ENSG00000072954	TMEM38A	1.55999	1.79266	17.33	0.000471289	0.00548323
ENSG00000177380	PPFIA3	-0.467644	6.37127	17.2613	0.000473462	0.0055044
ENSG00000154127	UBASH3B	-0.524922	4.0894	17.255	0.000474376	0.00550823
ENSG00000110328	GALNT18	0.62576	5.6104	17.2536	0.0004745	0.00550823
ENSG00000173020	GRK2	-0.353077	8.09037	17.246	0.000475518	0.00551594
ENSG00000243422	RPL23AP49	-1.00299	0.85618	17.2942	0.000477135	0.00552883
ENSG00000149948	HMGA2	-1.91348	-0.194627	16.5661	0.000477339	0.00552883
ENSG00000269858	EGLN2	0.660897	3.05728	17.2218	0.000478966	0.00554355
ENSG00000100596	SPTLC2	-0.515715	5.15511	17.1904	0.000483113	0.00558739
ENSG00000082014	SMARCD3	-0.847576	5.13968	17.2495	0.000485862	0.00561501
ENSG00000100985	MMP9	-2.47875	4.01427	17.5443	0.000487865	0.00563397
ENSG00000108379	WNT3	-0.785251	5.35716	17.1922	0.000488356	0.00563546
ENSG00000136457	CHAD	2.01106	0.647104	16.8237	0.000489688	0.00564665
ENSG00000152760	DYNLT5	1.45126	0.864462	17.1878	0.000490121	0.00564745
ENSG00000169902	TPST1	0.891086	2.64183	17.1362	0.000490902	0.00565227
ENSG00000101911	PRPS2	-0.388628	4.77909	17.1261	0.000492052	0.00566133
ENSG00000106537	TSPAN13	1.03832	4.36811	17.2339	0.000492724	0.00566488
ENSG00000010932	FMO1	-1.4507	1.617	17.1257	0.000495475	0.00569229
ENSG00000273032	DGCR5	-1.43025	2.17874	17.1415	0.000496259	0.0056971
ENSG00000007237	GAS7	0.561809	7.05907	17.0853	0.000497784	0.00570955
ENSG00000101871	MID1	0.748524	1.92257	17.0876	0.000498077	0.00570955
ENSG00000184292	TACSTD2	-0.534902	10.1524	17.0261	0.000506275	0.00579925
ENSG00000038295	TLL1	1.38292	1.00031	17.054	0.000507109	0.00580287
ENSG00000173762	CD7	1.16394	1.71023	17.0392	0.00050741	0.00580287
ENSG00000183134	PTGDR2	1.44692	-0.427503	16.9204	0.000507709	0.00580287
ENSG00000164484	TMEM200A	1.57894	1.53184	17.0635	0.000508692	0.00580984
ENSG00000196267	ZNF836	-0.692474	3.12521	16.9982	0.00051048	0.00582599
ENSG00000197622	CDC42SE1	-0.414933	6.79998	16.9862	0.000512091	0.00584009
ENSG00000166145	SPINT1	-0.503627	8.25146	16.9809	0.000512867	0.0058426
ENSG00000163141	BNIPL	-0.560805	7.45483	16.9796	0.000513062	0.0058426
ENSG00000162595	DIRAS3	-2.2166	0.255107	17.0498	0.000513737	0.00584601
ENSG00000128422	KRT17	-1.98164	9.99886	17.3841	0.000515452	0.00586124
ENSG00000158163	DZIP1L	0.981049	2.88678	16.9424	0.000518765	0.00589461
ENSG00000153071	DAB2	1.01229	4.8436	17.0783	0.000520932	0.00591492
ENSG00000106772	PRUNE2	1.87141	2.63361	17.1428	0.00052137	0.00591557
ENSG00000114019	AMOTL2	-0.603634	6.10366	16.9162	0.000522468	0.00592371
ENSG00000128285	MCHR1	0.796864	2.37178	16.8796	0.000528524	0.00598802
ENSG00000140545	MFGE8	0.585231	6.42016	16.8723	0.000529083	0.00598999
ENSG00000074181	NOTCH3	-0.401495	8.91492	16.8679	0.000529758	0.00599327
ENSG00000154065	ANKRD29	1.21199	0.760558	16.8975	0.000533024	0.00602584
ENSG00000189320	FAM180A	0.902368	2.81734	16.8286	0.000536075	0.00605594
ENSG00000164024	METAP1	-0.340213	5.47337	16.8153	0.000537833	0.00607139
ENSG00000107104	KANK1	-0.78581	5.29778	16.8394	0.000540049	0.00609199
ENSG00000168646	AXIN2	-0.957365	3.76637	16.8079	0.00054274	0.00611791
ENSG00000140391	TSPAN3	0.414544	6.05826	16.7636	0.000545892	0.00614899
ENSG00000113108	APBB3	0.637772	5.56125	16.7584	0.000546712	0.00615377
ENSG00000091656	ZFHX4	1.90464	-0.692199	16.2052	0.000547114	0.00615384
ENSG00000087448	KLHL42	-0.517312	3.54018	16.7264	0.000551866	0.00620282
ENSG00000164318	EGFLAM	1.34348	1.26791	16.7332	0.000553916	0.00622136
ENSG00000010318	PHF7	-0.568933	2.76143	16.68	0.000559426	0.0062715
ENSG00000119326	CTNNAL1	0.690983	4.7356	16.6785	0.000559488	0.0062715
ENSG00000065135	GNAI3	-0.316714	7.27023	16.6777	0.000559589	0.0062715
ENSG00000065883	CDK13	-0.268124	5.26665	16.6609	0.000562323	0.00629762
ENSG00000152952	PLOD2	1.04896	4.9512	16.8507	0.000563393	0.00630506
ENSG00000126217	MCF2L	0.750175	5.7367	16.6903	0.000564429	0.00631074
ENSG00000106070	GRB10	0.783406	4.25622	16.6465	0.000564711	0.00631074
ENSG00000241644	INMT	1.08401	0.201613	16.659	0.000566748	0.00632896
ENSG00000138316	ADAMTS14	1.11638	3.87176	16.7191	0.000569096	0.00634939
ENSG00000125945	ZNF436	-0.42793	4.8737	16.6177	0.000569394	0.00634939
ENSG00000064547	LPAR2	-0.370608	4.19154	16.614	0.000570046	0.00635211
ENSG00000088298	EDEM2	0.473321	5.18349	16.6048	0.000571512	0.0063639
ENSG00000142173	COL6A2	1.30881	10.2483	16.8942	0.000578916	0.00644173
ENSG00000172935	MRGPRF	1.45885	3.06126	16.7088	0.00058113	0.00646175
ENSG00000185052	SLC24A3	0.732874	4.74195	16.5424	0.000581966	0.00646643
ENSG00000004660	CAMKK1	-0.68732	4.07663	16.5368	0.000582939	0.00647261
ENSG00000118432	CNR1	1.78662	0.731185	16.0247	0.000584416	0.00648439
ENSG00000156127	BATF	1.07283	0.964376	16.524	0.000589727	0.00653866
ENSG00000184160	ADRA2C	1.61768	2.28505	16.6087	0.000590303	0.00654039
ENSG00000166394	CYB5R2	-0.917409	5.66443	16.6249	0.00059369	0.00656924
ENSG00000104613	INTS10	-0.384036	6.21545	16.4731	0.000593751	0.00656924
ENSG00000167183	PRR15L	2.57359	1.67629	16.7234	0.000595134	0.00657987
ENSG00000232810	TNF	-1.87302	3.90427	16.7932	0.000595704	0.00658149
ENSG00000114771	AADAC	1.59438	2.53031	16.5308	0.000598669	0.00660769
ENSG00000245849	RAD51-AS1	-0.526553	3.40427	16.444	0.000598924	0.00660769
ENSG00000268858	LOC112268269	-0.688106	3.15817	16.4287	0.000601628	0.00663282
ENSG00000137393	RNF144B	-1.52492	7.75921	16.7548	0.000604526	0.00665996
ENSG00000172382	PRSS27	-0.984573	2.97617	16.411	0.000604945	0.00665996
ENSG00000246090	LOC100507053	-1.51913	-0.44348	16.1542	0.000606122	0.0066682
ENSG00000110660	SLC35F2	-0.581761	5.38144	16.3959	0.00060725	0.00667589
ENSG00000116288	PARK7	0.315949	6.38015	16.3706	0.000611741	0.00671787
ENSG00000105246	EBI3	-1.5157	0.72582	16.4364	0.000611932	0.00671787
ENSG00000107554	DNMBP	-0.465736	5.09543	16.3545	0.000614619	0.00674262
ENSG00000092295	TGM1	-2.02434	6.4606	16.7434	0.00061556	0.00674818
ENSG00000180071	ANKRD18A	0.628678	3.97741	16.327	0.000619621	0.00678793
ENSG00000179195	ZNF664	0.362109	5.01784	16.3186	0.000621109	0.00679944
ENSG00000186212	SOWAHB	-0.874811	1.67479	16.3163	0.000622454	0.00680714
ENSG00000135917	SLC19A3	-1.07007	1.90657	16.3185	0.000622687	0.00680714
ENSG00000106266	SNX8	0.415042	5.27217	16.3018	0.000624145	0.00681829
ENSG00000115648	MLPH	0.74002	3.58481	16.285	0.000627332	0.00684541
ENSG00000138434	ITPRID2	0.764506	7.41226	16.3591	0.000627599	0.00684541
ENSG00000142611	PRDM16	1.90473	0.993608	16.3542	0.000627947	0.00684541
ENSG00000204262	COL5A2	1.26883	4.52656	16.4866	0.000631316	0.00687265
ENSG00000144369	FAM171B	1.28654	2.74107	16.2938	0.000631586	0.00687265
ENSG00000130939	UBE4B	-0.295292	6.14065	16.2602	0.00063177	0.00687265
ENSG00000186377	CYP4X1	1.52041	4.24598	16.5147	0.000632754	0.00687559
ENSG00000124151	NCOA3	0.441817	5.42291	16.2523	0.000633237	0.00687559
ENSG00000240065	PSMB9	0.595518	4.91743	16.2517	0.000633365	0.00687559
ENSG00000157111	TMEM171	-2.36723	1.00854	16.3085	0.000634655	0.00688479
ENSG00000162366	PDZK1IP1	0.421512	7.69985	16.2224	0.000638794	0.00692487
ENSG00000171303	KCNK3	2.34448	1.64298	16.47	0.000642827	0.00696196
ENSG00000119471	HSDL2	-0.458244	5.1172	16.1987	0.000643256	0.00696196
ENSG00000121316	PLBD1	-0.817711	5.28582	16.2608	0.000643557	0.00696196
ENSG00000171155	C1GALT1C1	0.49942	3.94847	16.1933	0.000644337	0.00696555
ENSG00000166669	ATF7IP2	-0.619926	2.14148	16.1844	0.000646417	0.00698318
ENSG00000154263	ABCA10	-0.847914	1.32109	16.1869	0.000647081	0.00698551
ENSG00000211584	SLC48A1	-0.339821	5.74839	16.1721	0.000648281	0.00699361
ENSG00000114423	CBLB	0.786779	4.55367	16.1776	0.000649375	0.00700057
ENSG00000019169	MARCO	-1.26411	2.26775	16.1851	0.000649877	0.00700113
ENSG00000134874	DZIP1	1.03059	0.855738	16.1794	0.000653262	0.00703273
ENSG00000057294	PKP2	1.04853	3.66076	16.1947	0.000654007	0.00703589
ENSG00000105755	ETHE1	-0.461578	5.89492	16.1308	0.000656184	0.00705443
ENSG00000177570	SAMD12	1.05057	1.9176	16.1238	0.000658585	0.00707536
ENSG00000155962	CLIC2	0.958818	4.13962	16.1741	0.000659304	0.0070782
ENSG00000198858	R3HDM4	-0.54256	7.64098	16.1022	0.000661724	0.00709928
ENSG00000203288	TDRKH-AS1	1.24225	0.085083	16.1242	0.000664387	0.00712295
ENSG00000070882	OSBPL3	-0.521703	4.29335	16.0739	0.000667313	0.00714939
ENSG00000091073	DTX2	-1.31039	5.89165	16.3765	0.000669159	0.00716117
ENSG00000176984	LOC107984399	1.77983	-0.899549	14.7264	0.000669333	0.00716117
ENSG00000127249	ATP13A4	-1.07374	4.40698	16.1974	0.000670219	0.00716572
ENSG00000172575	RASGRP1	1.47187	6.16646	16.3562	0.000673852	0.00719962
ENSG00000106714	CNTNAP3	0.975862	3.52155	16.0378	0.000674527	0.0072019
ENSG00000117602	RCAN3	-0.529521	4.42097	16.0298	0.000676013	0.00721281
ENSG00000017427	IGF1	2.20913	-0.450152	15.2187	0.000678784	0.00723742
ENSG00000154723	ATP5PF	0.30101	5.65335	16.0025	0.000681432	0.00726068
ENSG00000154358	OBSCN	-0.651807	5.22387	15.9929	0.000683369	0.00727633
ENSG00000134684	YARS1	0.358802	6.56203	15.9439	0.000693307	0.0073771
ENSG00000115107	STEAP3	-0.764832	5.60882	15.9953	0.000694231	0.0073819
ENSG00000100558	PLEK2	-0.92981	5.50673	16.095	0.00069512	0.0073863
ENSG00000142494	SLC47A1	-1.43216	3.2387	16.1047	0.000697257	0.00740396
ENSG00000121057	AKAP1	0.576222	5.51746	15.9199	0.000698253	0.0074078
ENSG00000125780	TGM3	-2.03809	0.608175	16.0608	0.000698757	0.0074078
ENSG00000196503	ARL9	-1.43181	-0.123117	15.8446	0.000699047	0.0074078
ENSG00000260027	HOXB7	0.900407	2.22148	15.9049	0.000702062	0.00743469
ENSG00000162461	SLC25A34	0.6965	2.1303	15.8967	0.000703811	0.00744815
ENSG00000151414	NEK7	0.740828	4.73135	15.8729	0.00070805	0.00748452
ENSG00000132589	FLOT2	-0.594774	7.86626	15.872	0.00070821	0.00748452
ENSG00000139318	DUSP6	0.794686	5.72243	15.9315	0.000711003	0.00750895
ENSG00000271550	BNIP3P11	-1.57396	-1.16102	15.0875	0.000714793	0.00754386
ENSG00000163297	ANTXR2	-0.743847	4.01565	15.8358	0.000715929	0.00754927
ENSG00000233922	LINC01694	-1.78367	-0.428543	15.662	0.000716749	0.00754927
ENSG00000113946	CLDN16	-1.36758	0.612387	15.8793	0.000716765	0.00754927
ENSG00000111596	CNOT2	0.479714	6.62473	15.8291	0.000717246	0.00754927
ENSG00000174292	TNK1	-0.383493	5.5624	15.79	0.00072563	0.00763235
ENSG00000213366	GSTM2	-0.636549	4.5992	15.7694	0.000730099	0.00767417
ENSG00000165102	HGSNAT	-0.320829	6.62981	15.765	0.00073101	0.00767747
ENSG00000129682	FGF13	1.84774	0.395427	15.8716	0.000731399	0.00767747
ENSG00000164171	ITGA2	-0.867066	5.67395	15.8736	0.000734109	0.00770073
ENSG00000184009	ACTG1	-0.427869	12.0248	15.7429	0.000735834	0.00771362
ENSG00000139192	TAPBPL	0.498848	4.19608	15.7264	0.000739508	0.00774083
ENSG00000166535	A2ML1	-0.878862	6.25397	15.8808	0.000739555	0.00774083
ENSG00000166068	SPRED1	0.809141	4.57898	15.7472	0.000739922	0.00774083
ENSG00000148841	ITPRIP	-0.63268	5.89022	15.7067	0.000743806	0.00777624
ENSG00000213316	LTC4S	1.18785	0.70627	15.7569	0.00074444	0.00777765
ENSG00000124772	CPNE5	-1.19713	2.40916	15.6934	0.000747915	0.00780872
ENSG00000119421	NDUFA8	0.284744	5.13662	15.6803	0.000749677	0.00782186
ENSG00000146374	RSPO3	1.87015	2.20399	15.8546	0.000752365	0.00784465
ENSG00000116016	EPAS1	-0.94921	7.30488	15.857	0.00075401	0.00785654
ENSG00000168679	SLC16A4	1.28262	0.476341	15.6881	0.000760768	0.00792166
ENSG00000168461	RAB31	-0.51531	5.84425	15.6163	0.000764081	0.00795083
ENSG00000198081	ZBTB14	-0.561546	2.38848	15.6122	0.000765473	0.00796
ENSG00000137274	BPHL	-0.629709	3.13457	15.5986	0.000768334	0.00797943
ENSG00000100949	RABGGTA	-0.613604	6.02829	15.5959	0.000768763	0.00797943
ENSG00000107819	SFXN3	0.583795	6.31051	15.5954	0.00076888	0.00797943
ENSG00000152056	AP1S3	1.0832	2.60822	15.5719	0.000774933	0.00803689
ENSG00000229644	NAMPTP1	-1.17252	0.938651	15.5868	0.000776091	0.00804355
ENSG00000214063	TSPAN4	0.528078	5.55419	15.5595	0.000777156	0.00804923
ENSG00000232973	CYP1B1-AS1	1.39659	-0.535969	14.9599	0.000780559	0.0080791
ENSG00000168453	HR	-0.675783	8.31934	15.5628	0.000783005	0.00809893
ENSG00000250786	SNHG18	0.517864	3.16361	15.5332	0.000783516	0.00809893
ENSG00000108018	SORCS1	1.15032	1.77556	15.5351	0.000784298	0.00810164
ENSG00000288775	LOC101928264	1.5509	-0.795636	14.6777	0.000787875	0.00813319
ENSG00000119771	KLHL29	0.733648	5.41766	15.528	0.000791207	0.00815712
ENSG00000077264	PAK3	2.21255	-0.805807	14.5067	0.000791241	0.00815712
ENSG00000182809	CRIP2	0.695144	7.06916	15.5411	0.000792045	0.00816001
ENSG00000162444	RBP7	0.617674	3.52651	15.4887	0.000793944	0.00817416
ENSG00000187808	SOWAHD	1.51213	-0.343067	15.4119	0.00079665	0.00819659
ENSG00000072210	ALDH3A2	-1.09294	7.70592	15.7019	0.000798451	0.0082097
ENSG00000111775	COX6A1	0.322397	5.73844	15.4624	0.000800066	0.00822088
ENSG00000185513	L3MBTL1	0.684582	3.14357	15.46	0.000800839	0.00822098
ENSG00000198075	SULT1C4	1.23395	0.264626	15.5205	0.000801132	0.00822098
ENSG00000124570	SERPINB6	0.449255	6.57912	15.4443	0.000804408	0.00824915
ENSG00000184185	KCNJ12	0.869257	2.53033	15.4181	0.000811282	0.00831417
ENSG00000167601	AXL	1.01244	5.54663	15.592	0.000815651	0.00835344
ENSG00000078668	VDAC3	0.313327	6.37396	15.3769	0.000820864	0.00840131
ENSG00000162407	PLPP3	1.05756	5.36664	15.5105	0.000837447	0.0085654
ENSG00000225434	LINC01504	1.39725	0.354552	15.2006	0.000841421	0.0086004
ENSG00000108405	P2RX1	1.485	-0.185174	14.7474	0.000844593	0.00862715
ENSG00000108091	CCDC6	-0.455833	5.81389	15.2429	0.000854658	0.00872424
ENSG00000172840	PDP2	0.560764	3.27121	15.1953	0.000867189	0.00884635
ENSG00000204160	ZDHHC18	-0.377443	5.88095	15.1834	0.000870142	0.00886896
ENSG00000143375	CGN	-0.742869	4.77033	15.194	0.000870545	0.00886896
ENSG00000182853	VMO1	-1.13285	1.43274	15.192	0.000871229	0.00887012
ENSG00000116661	FBXO2	-0.631432	4.64112	15.1766	0.000871984	0.00887201
ENSG00000198523	PLN	1.70522	-0.6188	14.1464	0.000874603	0.00889285
ENSG00000164430	CGAS	-0.833323	1.58964	15.1631	0.000877255	0.00891398
ENSG00000138443	ABI2	0.540303	3.9322	15.1504	0.000878967	0.00892556
ENSG00000137672	TRPC6	1.33168	1.57531	15.1496	0.000880983	0.00894019
ENSG00000151131	NOPCHAP1	-0.469825	3.59446	15.134	0.000883361	0.00895282
ENSG00000174156	GSTA3	-1.28111	3.04432	15.2115	0.000883377	0.00895282
ENSG00000204420	MPIG6B	0.72599	3.61961	15.1129	0.000889075	0.0090047
ENSG00000180398	MCFD2	0.349801	5.8849	15.1075	0.000890371	0.00900621
ENSG00000162409	PRKAA2	1.04252	0.492703	15.1504	0.000890381	0.00900621
ENSG00000135940	COX5B	0.299334	6.6914	15.0975	0.000893075	0.00902759
ENSG00000168904	LRRC28	0.47495	4.20879	15.0925	0.000894512	0.00903625
ENSG00000148053	NTRK2	1.26506	4.14392	15.2325	0.000908037	0.00916693
ENSG00000172059	KLF11	-0.593067	4.74962	15.0038	0.000918853	0.00927011
ENSG00000163082	SGPP2	-1.06709	6.92127	15.2029	0.000921799	0.00929382
ENSG00000163406	SLC15A2	1.29494	0.167162	15.0219	0.000930497	0.00937188
ENSG00000167889	MGAT5B	-1.28714	1.0745	14.985	0.00093091	0.00937188
ENSG00000169116	PARM1	0.789209	3.01201	14.9602	0.000931348	0.00937188
ENSG00000128284	APOL3	0.755425	4.77849	14.9742	0.000933066	0.00937956
ENSG00000163734	CXCL3	-3.28661	3.9198	15.298	0.000933316	0.00937956
ENSG00000196083	IL1RAP	-0.654042	4.51541	14.9496	0.000934166	0.00938204
ENSG00000125384	PTGER2	1.64399	1.29806	15.0007	0.000935917	0.00939357
ENSG00000110987	BCL7A	-0.571995	4.54274	14.9409	0.000936624	0.0093946
ENSG00000163815	CLEC3B	1.0515	1.87613	14.9459	0.000939631	0.0094187
ENSG00000141497	ZMYND15	-0.823755	2.2267	14.9257	0.000941553	0.00943188
ENSG00000102181	CD99L2	0.536504	4.17578	14.9175	0.00094336	0.00944391
ENSG00000116574	RHOU	1.23279	3.05267	14.9979	0.000944215	0.0094464
ENSG00000225377	NRSN2-AS1	0.814736	1.42897	14.9061	0.000948671	0.00948489
ENSG00000166986	MARS1	0.308556	6.30587	14.8957	0.000949577	0.00948785
ENSG00000259956	RBM15B	-0.233264	6.48605	14.892	0.000950636	0.00949233
ENSG00000139354	GAS2L3	0.960805	1.16519	14.8911	0.000954083	0.00952065
ENSG00000149654	CDH22	-1.12019	2.05565	14.8843	0.000954766	0.00952136
ENSG00000099992	TBC1D10A	-0.353371	5.95263	14.8727	0.000956255	0.0095301
ENSG00000165168	CYBB	-1.63834	0.180513	14.9339	0.000959156	0.00954735
ENSG00000133101	CCNA1	1.89132	-0.338473	14.1213	0.000959213	0.00954735
ENSG00000180891	CUEDC1	-0.42843	4.75767	14.8479	0.000963591	0.0095848
ENSG00000155970	MICU3	1.45114	-0.661376	14.7536	0.000964654	0.00958925
ENSG00000251230	MIR3945HG	-1.21106	1.31213	14.8715	0.000967012	0.00960656
ENSG00000197798	FAM118B	0.442066	3.21452	14.8283	0.000969514	0.00962527
ENSG00000214541	RPS4XP3	-0.895232	-0.00492115	14.895	0.000970342	0.00962735
ENSG00000167779	IGFBP6	1.77175	3.93757	15.0948	0.000971948	0.00963715
ENSG00000137501	SYTL2	0.902957	2.18662	14.8184	0.000973778	0.00964915
ENSG00000109466	KLHL2	-0.443125	3.04144	14.8036	0.000976918	0.0096741
ENSG00000180638	SLC47A2	-2.10176	0.989364	14.94	0.000978306	0.00968169
ENSG00000126243	LRFN3	-0.290867	4.58967	14.7881	0.000981349	0.00970563
ENSG00000132388	UBE2G1	-0.367085	6.02303	14.7844	0.000982422	0.00971007
ENSG00000177283	FZD8	-0.793472	3.25165	14.7827	0.000983181	0.00971141
ENSG00000116133	DHCR24	-0.475254	8.18694	14.7451	0.000994314	0.00981037
ENSG00000126785	RHOJ	1.13281	3.83568	14.8643	0.000994461	0.00981037
ENSG00000105880	DLX5	-0.684323	4.50437	14.7403	0.000995869	0.00981804
ENSG00000105767	CADM4	0.504478	6.16999	14.7315	0.000998471	0.00983747
ENSG00000131669	NINJ1	-0.771086	6.49382	14.8134	0.000999257	0.00983899
ENSG00000122490	SLC66A2	0.355493	6.55477	14.7059	0.00100634	0.00990244
ENSG00000227500	SCAMP4	0.457135	7.26195	14.6981	0.00100875	0.00991561
ENSG00000169714	CNBP	0.286723	8.87866	14.6975	0.00100895	0.00991561
ENSG00000110955	ATP5F1B	0.292542	9.14598	14.6938	0.0010101	0.00992064
ENSG00000265763	ZNF488	-1.25539	0.931111	14.717	0.0010124	0.00993698
ENSG00000077585	GPR137B	-0.335712	4.67116	14.6733	0.00101651	0.00996647
ENSG00000085433	WDR47	0.705995	5.55812	14.6966	0.00101725	0.00996647
ENSG00000183722	LHFPL6	1.12367	4.28155	14.8253	0.00101822	0.00996647
ENSG00000115286	NDUFS7	0.445026	4.26055	14.6679	0.00101824	0.00996647
ENSG00000127083	OMD	3.02271	-1.20708	13.2945	0.00101861	0.00996647
ENSG00000171097	KYAT1	1.63843	-0.554844	14.4786	0.00102305	0.0100036
ENSG00000073910	FRY	-0.55356	4.98017	14.6354	0.0010284	0.0100497
ENSG00000020577	SAMD4A	0.953273	4.02019	14.6957	0.00102938	0.0100529
ENSG00000291155	CT75	-1.43348	-0.547687	14.2972	0.00104361	0.0101817
ENSG00000158955	WNT9B	-1.18594	0.742833	14.6172	0.00104388	0.0101817
ENSG00000123104	ITPR2	0.571352	6.02808	14.5809	0.00104578	0.0101939
ENSG00000178531	CTXN1	1.254	2.1674	14.5824	0.00104867	0.0102157
ENSG00000060558	GNA15	-0.571838	7.93545	14.5676	0.00105007	0.0102229
ENSG00000185966	LCE3E	-2.54834	4.93594	14.8834	0.0010519	0.0102344
ENSG00000172350	ABCG4	-2.37616	1.54515	14.7239	0.00105508	0.0102589
ENSG00000171681	ATF7IP	-0.550225	4.75062	14.5429	0.00105814	0.0102775
ENSG00000143669	LYST	-0.422801	5.20384	14.5423	0.00105833	0.0102775
ENSG00000125967	NECAB3	0.408953	4.03903	14.5404	0.00105902	0.0102775
ENSG00000177565	TBL1XR1	-0.605103	6.17347	14.5382	0.00105964	0.0102775
ENSG00000161281	COX7A1	0.974314	2.07991	14.5305	0.00106328	0.0103005
ENSG00000182208	MOB2	0.400452	6.83788	14.5269	0.00106333	0.0103005
ENSG00000053438	NNAT	-1.01215	1.91859	14.5259	0.00106753	0.0103347
ENSG00000103740	ACSBG1	-0.872607	1.9546	14.5133	0.00106908	0.0103394
ENSG00000130787	HIP1R	-0.421096	7.11096	14.5086	0.00106935	0.0103394
ENSG00000173272	MZT2A	-0.354294	4.77733	14.4953	0.00107379	0.010376
ENSG00000134830	C5AR2	-0.700733	2.1047	14.4794	0.0010801	0.0104304
ENSG00000117318	ID3	0.868867	5.72336	14.5949	0.00108409	0.0104625
ENSG00000205730	ITPRIPL2	0.866992	5.11033	14.534	0.00108932	0.0105064
ENSG00000196581	AJAP1	-1.48893	-0.222862	13.9393	0.00109121	0.0105182
ENSG00000186529	CYP4F3	-0.899339	2.04409	14.4412	0.00109312	0.0105301
ENSG00000151458	ANKRD50	-0.961757	3.72761	14.4588	0.00109931	0.0105831
ENSG00000179750	APOBEC3B	-1.99659	0.0110973	14.2722	0.0011007	0.01059
ENSG00000074964	ARHGEF10L	-0.598223	6.10802	14.3857	0.00111082	0.010678
ENSG00000196666	FAM180B	1.51417	0.0798956	13.6131	0.00111121	0.010678
ENSG00000123159	GIPC1	-0.343471	8.51085	14.3754	0.00111437	0.0107016
ENSG00000196169	KIF19	1.39203	0.240499	14.3838	0.00111537	0.0107047
ENSG00000253352	TUG1	-0.336566	5.73638	14.3694	0.00111644	0.0107083
ENSG00000112419	PHACTR2	-0.769273	2.79102	14.3667	0.00111776	0.0107144
ENSG00000125148	MT2A	-1.49866	9.23245	14.6356	0.00112105	0.0107393
ENSG00000249641	HOXC13-AS	-0.678949	2.4073	14.3519	0.00112355	0.0107462
ENSG00000247516	MIR4458HG	0.569351	3.10736	14.3491	0.00112377	0.0107462
ENSG00000260032	NORAD	-0.306221	7.44365	14.3462	0.00112449	0.0107462
ENSG00000157150	TIMP4	2.0031	0.0117226	13.5709	0.00112453	0.0107462
ENSG00000132478	UNK	-0.463478	6.18891	14.3289	0.00113057	0.0107973
ENSG00000260577	CDH3-AS1	-0.843969	0.886958	14.344	0.00113442	0.0108274
ENSG00000151276	MAGI1	0.319578	4.94945	14.3098	0.00113731	0.0108483
ENSG00000133131	MORC4	0.556202	5.54353	14.3039	0.00113938	0.0108614
ENSG00000254951	LOC283299	2.83185	0.417042	13.3621	0.00114047	0.0108651
ENSG00000091317	CMTM6	-0.633162	6.65229	14.3122	0.00114325	0.010885
ENSG00000135119	RNFT2	1.24716	-0.988354	13.8808	0.00114416	0.010887
ENSG00000143217	NECTIN4	-0.584169	7.57856	14.2884	0.00114489	0.0108873
ENSG00000110002	VWA5A	-0.804351	5.98656	14.3875	0.0011458	0.0108893
ENSG00000128872	TMOD2	-0.537361	2.80706	14.2735	0.00115056	0.0109275
ENSG00000135503	ACVR1B	-0.565104	6.8146	14.2706	0.00115122	0.0109275
ENSG00000090512	FETUB	1.64423	0.315978	14.1292	0.00115304	0.010938
ENSG00000072506	HSD17B10	0.630056	6.02701	14.2715	0.00115488	0.0109488
ENSG00000198855	FICD	0.63804	2.71675	14.2593	0.00115571	0.0109501
ENSG00000175220	ARHGAP1	-0.315694	7.26068	14.2319	0.0011652	0.0110332
ENSG00000154518	ATP5MC3	0.392628	7.10353	14.2262	0.00116726	0.0110461
ENSG00000125356	NDUFA1	0.356894	5.74374	14.2231	0.00116839	0.01105
ENSG00000179922	ZNF784	-0.444718	3.39083	14.2216	0.00116915	0.0110505
ENSG00000204564	C6orf136	0.317355	4.58431	14.2183	0.00117019	0.0110536
ENSG00000226251	LINC02608	1.17954	0.234872	14.2108	0.00117611	0.0111028
ENSG00000137486	ARRB1	-0.499963	5.36336	14.1989	0.00117725	0.0111068
ENSG00000197632	SERPINB2	-1.61107	6.68523	14.4706	0.00117902	0.0111167
ENSG00000108515	ENO3	-0.551023	3.02703	14.1887	0.00118126	0.0111223
ENSG00000082684	SEMA5B	-1.38279	0.0661418	14.2161	0.0011821	0.0111223
ENSG00000167914	GSDMA	-1.05787	6.56251	14.3844	0.00118243	0.0111223
ENSG00000186073	CDIN1	-0.607725	2.79682	14.1858	0.00118246	0.0111223
ENSG00000106443	PHF14	0.385892	3.98402	14.1761	0.00118573	0.0111463
ENSG00000138175	ARL3	0.318069	4.33554	14.1719	0.00118729	0.0111483
ENSG00000088833	NSFL1C	-0.394728	6.91063	14.1714	0.00118738	0.0111483
ENSG00000277149	TYW1B	-0.895798	0.861951	14.1829	0.00119145	0.0111798
ENSG00000153933	DGKE	0.625811	2.33376	14.1539	0.00119451	0.0112018
ENSG00000224721	FLVCR2-AS1	-1.0346	-0.882923	13.6521	0.00119782	0.011226
ENSG00000221955	SLC12A8	1.04953	1.18087	14.1539	0.00119916	0.0112319
ENSG00000168010	ATG16L2	0.583558	8.67888	14.1334	0.00120158	0.0112475
ENSG00000136478	TEX2	0.487916	5.69008	14.1315	0.00120228	0.0112475
ENSG00000151929	BAG3	-0.511343	8.18483	14.1164	0.00120796	0.0112939
ENSG00000183578	TNFAIP8L3	-0.560256	4.76273	14.1133	0.00120918	0.0112985
ENSG00000119457	SLC46A2	1.66028	2.78193	14.1666	0.00121048	0.0113039
ENSG00000176170	SPHK1	0.818849	5.19624	14.1798	0.00121225	0.0113136
ENSG00000116191	RALGPS2	-0.59221	6.12967	14.1024	0.00121329	0.0113165
ENSG00000170549	IRX1	0.852007	1.65971	14.1062	0.00121427	0.0113189
ENSG00000134533	RERG	1.25162	1.67821	14.1049	0.0012168	0.0113351
ENSG00000134717	BTF3L4	-0.406621	5.50193	14.0907	0.00121772	0.0113351
ENSG00000112167	SAYSD1	-0.456431	3.51309	14.0899	0.0012182	0.0113351
ENSG00000015133	CCDC88C	0.694951	5.37536	14.1115	0.00121893	0.0113351
ENSG00000189319	FAM53B	-0.531281	5.71188	14.0827	0.00122077	0.0113455
ENSG00000147202	DIAPH2	0.580889	4.01077	14.0659	0.00122734	0.0113998
ENSG00000178409	BEND3	-0.513727	1.69214	14.0658	0.00122856	0.0114043
ENSG00000177098	SCN4B	-0.89753	3.6431	14.0719	0.00123289	0.0114376
ENSG00000143390	RFX5	-0.451034	4.33861	14.0471	0.00123452	0.011446
ENSG00000143476	DTL	1.31795	0.496674	13.9567	0.00123537	0.0114471
ENSG00000123096	SSPN	1.21734	2.76848	14.0862	0.00123664	0.011452
ENSG00000173715	TOP6BL	-0.499894	4.92154	14.0319	0.00124041	0.0114801
ENSG00000103479	RBL2	-0.305036	5.02129	14.0297	0.00124124	0.0114809
ENSG00000196639	HRH1	0.397708	5.25726	14.0211	0.00124459	0.0115051
ENSG00000181374	CCL13	3.12767	0.297429	13.408	0.00125228	0.0115672
ENSG00000151491	EPS8	0.744049	3.37002	14.0008	0.0012528	0.0115672
ENSG00000184194	GPR173	1.03132	1.29683	14.009	0.00125502	0.0115756
ENSG00000065809	FAM107B	-0.668313	4.27263	13.9943	0.00125519	0.0115756
ENSG00000198435	NRARP	-0.739619	7.18073	14.0587	0.00126002	0.0116016
ENSG00000070190	DAPP1	-0.742903	4.68049	13.9997	0.0012603	0.0116016
ENSG00000137413	TAF8	-0.396146	4.41364	13.9807	0.00126054	0.0116016
ENSG00000169469	SPRR1B	-1.64901	8.4202	14.2485	0.001261	0.0116016
ENSG00000088836	SLC4A11	0.664532	4.05701	13.9376	0.00127776	0.0117489
ENSG00000236682	MAP3K2-DT	-0.677752	0.798481	13.9559	0.00128082	0.0117701
ENSG00000233175	FMNL1-AS1	-1.072	-0.31362	13.8798	0.001286	0.011808
ENSG00000101457	DNTTIP1	0.393159	5.28711	13.9158	0.00128646	0.011808
ENSG00000118640	VAMP8	-0.361136	7.23683	13.9062	0.00129032	0.0118364
ENSG00000183955	KMT5A	-0.305763	5.6573	13.8986	0.00129343	0.0118579
ENSG00000159899	NPR2	0.882863	3.14063	13.8969	0.00129464	0.011862
ENSG00000159388	BTG2	-0.726725	7.90122	13.9573	0.00129883	0.0118935
ENSG00000169862	CTNND2	1.33261	-0.738387	12.7755	0.00130883	0.011978
ENSG00000142959	BEST4	-1.21576	0.803302	13.8705	0.0013096	0.011978
ENSG00000171954	CYP4F22	-1.09877	4.87458	14.0169	0.00131387	0.01201
ENSG00000135821	GLUL	-0.587856	7.83396	13.8451	0.00131544	0.0120157
ENSG00000076344	RGS11	1.62759	-0.268029	13.7426	0.00131603	0.0120157
ENSG00000233452	STXBP5-AS1	-1.08353	1.19348	13.8646	0.00131881	0.0120339
ENSG00000116120	FARSB	0.484572	6.63494	13.8304	0.00132154	0.0120518
ENSG00000105835	NAMPT	-1.05991	7.88463	14.0192	0.00132235	0.0120521
ENSG00000168824	NSG1	-0.500567	6.42965	13.8221	0.00132503	0.0120695
ENSG00000124785	NRN1	0.984563	6.26532	13.9864	0.00132634	0.0120744
ENSG00000169594	BNC1	-0.711661	5.58013	13.8309	0.00133907	0.0121831
ENSG00000112759	SLC29A1	0.532612	6.13101	13.7832	0.0013414	0.0121915
ENSG00000164855	TMEM184A	0.756864	7.13854	13.8643	0.00134156	0.0121915
ENSG00000163710	PCOLCE2	0.88995	2.01913	13.7819	0.00135117	0.0122657
ENSG00000141101	NOB1	-0.247697	6.20559	13.7564	0.00135281	0.0122657
ENSG00000181333	HEPHL1	-2.32353	4.3307	14.0467	0.00135304	0.0122657
ENSG00000179604	CDC42EP4	-0.264208	6.29038	13.7545	0.00135363	0.0122657
ENSG00000198668	CALM1	-0.321055	7.99763	13.7544	0.00135366	0.0122657
ENSG00000179477	ALOX12B	-1.17021	7.01632	13.9888	0.00135471	0.012268
ENSG00000197208	SLC22A4	0.949561	0.940772	13.7758	0.00135598	0.0122724
ENSG00000146192	FGD2	-0.734576	3.90913	13.7437	0.0013584	0.0122872
ENSG00000262223	LINC03048	-0.913581	0.769047	13.7662	0.00135972	0.012292
ENSG00000230635	CYP4F60P	1.61634	-0.658693	13.1019	0.00136235	0.0122996
ENSG00000109670	FBXW7	0.630968	5.66309	13.7392	0.00136285	0.0122996
ENSG00000177646	ACAD9	-0.340974	6.86252	13.7329	0.00136294	0.0122996
ENSG00000151023	ENKUR	-1.99588	0.428395	13.5732	0.00136493	0.0123055
ENSG00000166482	MFAP4	1.17267	4.92389	13.8937	0.00136517	0.0123055
ENSG00000012660	ELOVL5	0.619199	5.46532	13.7242	0.00136671	0.0123122
ENSG00000134882	UBAC2	-0.2845	7.1678	13.72	0.00136852	0.0123214
ENSG00000134253	TRIM45	-0.672616	1.52488	13.7236	0.00136996	0.0123273
ENSG00000145730	PAM	0.51694	5.88125	13.7148	0.00137075	0.0123273
ENSG00000170632	ARMC10	-0.304422	5.25042	13.7039	0.00137553	0.0123631
ENSG00000128595	CALU	0.538449	6.46818	13.7016	0.00137652	0.0123648
ENSG00000001461	NIPAL3	-0.47313	4.11957	13.6903	0.00138155	0.0123971
ENSG00000138439	FAM117B	0.705045	4.02794	13.69	0.0013817	0.0123971
ENSG00000184261	KCNK12	-1.38263	-0.000666819	13.6399	0.00138466	0.0124165
ENSG00000152207	CYSLTR2	0.969314	1.55457	13.6793	0.00138958	0.0124533
ENSG00000061918	GUCY1B1	1.08674	1.31172	13.6791	0.00139036	0.0124533
ENSG00000160211	G6PD	0.497655	6.35297	13.6656	0.00139231	0.0124613
ENSG00000163132	MSX1	1.30386	2.58334	13.7409	0.00139286	0.0124613
ENSG00000161381	PLXDC1	1.00505	5.11775	13.8165	0.00139534	0.0124763
ENSG00000137877	SPTBN5	-0.793753	2.05127	13.6586	0.00139658	0.0124803
ENSG00000197965	MPZL1	-0.414081	6.76796	13.6465	0.00140078	0.0125106
ENSG00000083290	ULK2	-0.496343	4.05164	13.6413	0.00140321	0.0125251
ENSG00000188938	FAM120AOS	-0.352201	5.38277	13.6231	0.00141126	0.0125898
ENSG00000163882	POLR2H	0.231242	6.52817	13.5918	0.00142538	0.0127084
ENSG00000137825	ITPKA	1.09348	-0.49706	13.5591	0.00143005	0.0127427
ENSG00000101335	MYL9	1.32766	5.38931	13.7939	0.00143999	0.012824
ENSG00000170190	SLC16A5	-0.526372	3.90871	13.5389	0.00144973	0.012902
ENSG00000151224	MAT1A	1.11908	5.04001	13.6987	0.00145041	0.012902
ENSG00000112320	SOBP	1.51527	1.11836	13.5796	0.00145134	0.0129029
ENSG00000059691	GATB	0.652599	6.127	13.5461	0.0014577	0.012952
ENSG00000151917	BEND6	1.33497	-0.741688	13.3142	0.0014587	0.0129536
ENSG00000196510	ANAPC7	-0.311864	5.8726	13.5101	0.00146296	0.0129839
ENSG00000042832	TG	0.862118	0.273429	13.5492	0.00146617	0.0130051
ENSG00000204161	TMEM273	1.00968	3.30738	13.5328	0.00147016	0.0130331
ENSG00000180264	ADGRD2	-1.20281	0.526785	13.5131	0.00147637	0.0130806
ENSG00000142303	ADAMTS10	1.14085	4.27261	13.6316	0.00147789	0.0130866
ENSG00000172716	SLFN11	0.882861	3.50124	13.4801	0.00148172	0.0131131
ENSG00000250903	GMDS-DT	0.686562	1.15344	13.4737	0.00148513	0.0131294
ENSG00000243708	PLA2G4B	-1.2209	2.47202	13.5021	0.00148524	0.0131294
ENSG00000147813	NAPRT	0.739422	6.58127	13.5333	0.00148726	0.0131397
ENSG00000118473	SGIP1	1.03801	2.69254	13.4397	0.00150241	0.0132593
ENSG00000100003	SEC14L2	-1.01136	3.30843	13.4675	0.0015025	0.0132593
ENSG00000155561	NUP205	-0.32575	5.56524	13.4229	0.00150427	0.0132674
ENSG00000173846	PLK3	-0.912145	5.42137	13.5447	0.00151025	0.0133126
ENSG00000151136	ABTB3	-0.460176	5.23567	13.408	0.00151151	0.0133162
ENSG00000125851	PCSK2	-0.881104	2.05039	13.4099	0.00151364	0.0133229
ENSG00000093217	XYLB	-0.702199	0.906234	13.422	0.00151399	0.0133229
ENSG00000128918	ALDH1A2	1.59375	0.59196	13.4399	0.00151552	0.0133247
ENSG00000158006	PAFAH2	-0.706699	5.41318	13.4358	0.0015159	0.0133247
ENSG00000171522	PTGER4	0.625407	2.98247	13.397	0.00151721	0.0133286
ENSG00000084636	COL16A1	-0.576014	7.78645	13.3904	0.00152003	0.0133459
ENSG00000102316	MAGED2	0.3685	6.07974	13.3746	0.00152775	0.0134062
ENSG00000123415	SMUG1	0.361645	5.30594	13.3656	0.00153215	0.0134372
ENSG00000106571	GLI3	-0.477106	4.46729	13.3501	0.00153987	0.0134969
ENSG00000126698	DNAJC8	0.270301	6.29217	13.3483	0.00154069	0.0134969
ENSG00000125637	PSD4	-0.467818	6.49266	13.3398	0.0015449	0.0135261
ENSG00000068878	PSME4	-0.342959	4.99387	13.3067	0.00156141	0.013663
ENSG00000271643	PDCD6IP-DT	-0.648184	1.99792	13.3011	0.00156557	0.0136917
ENSG00000225431	LINC01671	-0.556375	2.37641	13.2928	0.00156983	0.0137213
ENSG00000134109	EDEM1	-0.386675	6.09181	13.2834	0.00157312	0.0137423
ENSG00000111348	ARHGDIB	-0.936416	5.83187	13.4342	0.00157542	0.0137547
ENSG00000188242	SLC9A3-OT1	1.09685	0.624999	13.3061	0.00157772	0.013767
ENSG00000133619	KRBA1	-0.412363	4.56883	13.2682	0.00158087	0.0137827
ENSG00000151208	DLG5	0.838605	5.08061	13.3435	0.00158129	0.0137827
ENSG00000127481	UBR4	0.317775	8.02557	13.262	0.00158398	0.0137984
ENSG00000106524	ANKMY2	0.53473	3.40468	13.2593	0.00158561	0.0138049
ENSG00000146674	IGFBP3	-1.51894	8.35566	13.4882	0.00159329	0.013864
ENSG00000088387	DOCK9	-0.40835	5.56099	13.2373	0.00159661	0.0138852
ENSG00000076351	SLC46A1	1.2369	0.360761	13.2583	0.00160513	0.0139514
ENSG00000089847	ANKRD24	-0.726808	0.46912	13.2506	0.00160877	0.0139753
ENSG00000148400	NOTCH1	-0.361831	7.54091	13.2116	0.0016099	0.0139773
ENSG00000116521	SCAMP3	-0.366696	6.53137	13.2084	0.00161158	0.0139841
ENSG00000171135	JAGN1	0.313347	5.62487	13.2019	0.00161493	0.0140053
ENSG00000162415	ZSWIM5	0.823048	1.02519	13.2194	0.00161708	0.014012
ENSG00000103489	XYLT1	-0.830582	4.10112	13.2233	0.00161749	0.014012
ENSG00000124356	STAMBP	-0.484212	5.49976	13.1888	0.00162178	0.0140413
ENSG00000197561	ELANE	1.57245	0.848147	12.9748	0.00162337	0.0140472
ENSG00000035862	TIMP2	0.592004	7.31293	13.1922	0.00162577	0.0140602
ENSG00000002933	TMEM176A	1.00911	3.01847	13.1958	0.00162901	0.0140753
ENSG00000154359	LONRF1	-0.533618	5.66139	13.1744	0.00162932	0.0140753
ENSG00000184900	SUMO3	-0.294604	6.31746	13.1576	0.0016382	0.0141441
ENSG00000123213	NLN	-0.52989	3.68619	13.1424	0.00164645	0.0142075
ENSG00000163001	CFAP36	0.576287	4.41848	13.1372	0.00164911	0.0142225
ENSG00000186907	RTN4RL2	-0.841289	2.86699	13.1282	0.00165442	0.0142605
ENSG00000130382	MLLT1	0.285191	7.18213	13.1112	0.00166291	0.0143208
ENSG00000162849	KIF26B	0.841707	2.27939	13.1136	0.00166326	0.0143208
ENSG00000237686	SCIRT	1.09547	0.959579	13.1276	0.00166511	0.0143288
ENSG00000154917	RAB6B	0.712283	1.24202	13.1136	0.00166774	0.0143375
ENSG00000058063	ATP11B	-0.445447	5.99507	13.1015	0.00166813	0.0143375
ENSG00000075673	ATP12A	-2.52423	4.04002	13.3661	0.00166917	0.0143375
ENSG00000088179	PTPN4	0.664891	3.1184	13.0991	0.00166981	0.0143375
ENSG00000155846	PPARGC1B	0.995711	4.29666	13.2	0.00167206	0.0143489
ENSG00000140044	JDP2	0.917034	4.55389	13.1729	0.00167877	0.0143944
ENSG00000112182	BACH2	-0.841778	1.8061	13.0846	0.0016792	0.0143944
ENSG00000160188	RSPH1	-0.761279	1.38034	13.0756	0.00168481	0.0144345
ENSG00000204060	FOXO6	-0.917644	1.58848	13.0679	0.00168903	0.014455
ENSG00000175048	ZDHHC14	-0.458289	3.86972	13.0633	0.00168906	0.014455
ENSG00000148343	MIGA2	0.311281	5.44134	13.0419	0.00170069	0.0145465
ENSG00000137802	MAPKBP1	-0.683821	6.29088	13.0894	0.00170282	0.0145567
ENSG00000172830	SSH3	-0.33332	7.33391	13.032	0.00170612	0.0145769
ENSG00000173334	TRIB1	0.434343	6.12507	13.0251	0.00170994	0.0146016
ENSG00000248932	COPB2-DT	-0.757603	1.18612	13.0306	0.00171105	0.0146031
ENSG00000166033	HTRA1	-0.6817	5.46719	13.0507	0.00171377	0.0146182
ENSG00000149499	EML3	-0.239658	6.99272	13.0102	0.00171824	0.0146484
ENSG00000085999	RAD54L	1.33843	-0.40271	12.9482	0.00172012	0.0146492
ENSG00000014914	MTMR11	-0.459164	5.41641	13.0067	0.00172022	0.0146492
ENSG00000226674	TEX41	0.847043	1.04016	13.0169	0.0017218	0.0146546
ENSG00000110169	HPX	-0.701361	0.841895	13.0159	0.00172345	0.0146606
ENSG00000167994	RAB3IL1	0.784225	4.27996	13.0005	0.00173543	0.0147545
ENSG00000049449	RCN1	0.54649	4.86879	12.9753	0.00173787	0.0147672
ENSG00000143157	POGK	-0.359905	5.58996	12.9561	0.00174869	0.014851
ENSG00000112494	UNC93A	-0.90489	3.61986	12.9565	0.00175791	0.0149211
ENSG00000198743	SLC5A3	0.939657	6.5461	13.0846	0.00176033	0.0149335
ENSG00000010256	UQCRC1	0.301017	7.72041	12.9162	0.00177154	0.0150204
ENSG00000104081	BMF	-0.689847	2.65665	12.9101	0.00177581	0.0150484
ENSG00000233822	H2BC15	1.25585	0.338909	12.9454	0.00177682	0.0150488
ENSG00000251432	LINC02615	-0.633699	2.37606	12.9014	0.00178113	0.0150571
ENSG00000275183	LENG9	-0.492185	3.88858	12.899	0.00178168	0.0150571
ENSG00000136628	EPRS1	0.312758	6.06844	12.8977	0.00178228	0.0150571
ENSG00000140519	RHCG	-4.22501	5.81205	13.1579	0.0017825	0.0150571
ENSG00000106665	CLIP2	-0.621995	6.2053	12.9175	0.00178263	0.0150571
ENSG00000263155	MYZAP	0.816704	1.9361	12.8921	0.00178781	0.0150927
ENSG00000085978	ATG16L1	0.374979	5.14462	12.8844	0.00179004	0.0151032
ENSG00000081041	CXCL2	-3.12678	4.51969	13.1308	0.00179883	0.0151693
ENSG00000160767	ENTREP3	-0.25677	6.31723	12.8653	0.00180119	0.0151774
ENSG00000163864	NMNAT3	-0.647626	3.33608	12.865	0.00180175	0.0151774
ENSG00000128228	SDF2L1	0.528262	4.20779	12.8588	0.00180512	0.0151975
ENSG00000111450	STX2	0.541967	2.91872	12.8476	0.00181205	0.0152477
ENSG00000136068	FLNB	0.415997	8.85134	12.8441	0.00181366	0.015253
ENSG00000174527	MYO1H	-1.39207	-0.90256	12.2177	0.00182646	0.0153523
ENSG00000283199	C13orf46	-1.04472	0.85105	12.8406	0.00182889	0.0153644
ENSG00000144810	COL8A1	1.44371	1.27549	12.8584	0.00183727	0.015418
ENSG00000170385	SLC30A1	0.918398	5.06442	12.9269	0.00183795	0.015418
ENSG00000102893	PHKB	0.476008	4.82657	12.8021	0.00183875	0.015418
ENSG00000120327	PCDHB14	-0.618928	2.50176	12.8024	0.00183923	0.015418
ENSG00000183166	CALN1	-0.848244	0.953259	12.8147	0.001842	0.015433
ENSG00000141736	ERBB2	-0.562297	8.45168	12.7777	0.00185344	0.0155204
ENSG00000197283	SYNGAP1	0.351098	6.10182	12.7709	0.00185759	0.0155468
ENSG00000167900	TK1	0.911662	2.65366	12.7625	0.00186365	0.0155745
ENSG00000006125	AP2B1	0.336347	6.24486	12.7606	0.00186381	0.0155745
ENSG00000197084	LCE1C	0.813651	7.53081	12.8816	0.0018639	0.0155745
ENSG00000188763	FZD9	-0.944603	1.04236	12.7908	0.00186544	0.0155785
ENSG00000138135	CH25H	1.4537	3.81664	12.9222	0.00186638	0.0155785
ENSG00000158683	PKD1L1	1.55697	0.104341	12.6886	0.0018695	0.0155962
ENSG00000169509	CRCT1	-1.59529	6.55905	12.9751	0.00187226	0.0156099
ENSG00000170260	ZNF212	-0.409472	4.27639	12.7456	0.00187315	0.0156099
ENSG00000111962	UST	0.798966	3.56586	12.7252	0.00188578	0.0157068
ENSG00000255774	LINC02747	-1.42065	0.867918	12.7458	0.00188717	0.0157099
ENSG00000114738	MAPKAPK3	0.444069	7.06455	12.7143	0.00189233	0.0157444
ENSG00000100612	DHRS7	0.473446	6.56305	12.7093	0.00189543	0.0157618
ENSG00000167969	ECI1	0.353564	4.77775	12.7073	0.0018967	0.015764
ENSG00000258839	MC1R	0.716704	1.20603	12.7113	0.0018988	0.015773
ENSG00000184371	CSF1	0.564533	6.18848	12.6981	0.00190242	0.0157863
ENSG00000122033	MTIF3	0.348126	4.50157	12.6982	0.00190242	0.0157863
ENSG00000159658	EFCAB14	-0.22971	6.41947	12.6953	0.00190413	0.015792
ENSG00000227507	LTB	-1.84264	1.69162	12.8528	0.00190561	0.0157959
ENSG00000052126	PLEKHA5	-0.658973	3.38599	12.687	0.00190962	0.0158207
ENSG00000104044	OCA2	-0.714299	3.14854	12.6857	0.00191065	0.0158208
ENSG00000076641	PAG1	-1.07378	4.28088	12.7979	0.00191944	0.0158852
ENSG00000174327	SLC16A13	-0.505196	3.60848	12.6674	0.00192194	0.0158973
ENSG00000153976	HS3ST3A1	1.60789	1.083	12.7151	0.0019242	0.0158996
ENSG00000188677	PARVB	0.794349	4.18683	12.6855	0.00192425	0.0158996
ENSG00000137975	CLCA2	-1.21581	7.84768	12.8666	0.00192662	0.0159107
ENSG00000185090	MANEAL	-0.912171	1.63955	12.6624	0.00192891	0.0159212
ENSG00000179021	C3orf38	0.54829	3.63562	12.6418	0.00193808	0.0159884
ENSG00000102010	BMX	1.31548	0.134936	12.6852	0.00194543	0.0160406
ENSG00000138615	CILP	1.08528	1.18009	12.6407	0.00195471	0.0161062
ENSG00000188112	C6orf132	-0.299104	8.46985	12.6124	0.00195671	0.0161062
ENSG00000135835	KIAA1614	0.879664	1.35694	12.6208	0.0019569	0.0161062
ENSG00000090857	PDPR	0.308501	4.45035	12.6113	0.00195754	0.0161062
ENSG00000169184	MN1	0.780184	2.66379	12.6085	0.00195999	0.0161179
ENSG00000187773	DIPK1C	-1.42467	0.333375	12.593	0.0019632	0.0161358
ENSG00000274605	PCCA-DT	-0.748493	1.09327	12.6126	0.00196596	0.0161499
ENSG00000130741	EIF2S3	-0.317324	7.93206	12.5959	0.00196737	0.016153
ENSG00000030582	GRN	-0.408361	8.90673	12.5846	0.00197467	0.0162044
ENSG00000185634	SHC4	1.53137	-0.357861	11.7506	0.00197681	0.0162134
ENSG00000082482	KCNK2	1.59455	2.57615	12.718	0.00197879	0.0162211
ENSG00000140464	PML	-0.341625	7.42159	12.5698	0.00198433	0.0162579
ENSG00000148180	GSN	0.489813	9.0412	12.5682	0.00198541	0.0162582
ENSG00000069966	GNB5	-0.54835	3.18206	12.5559	0.00199381	0.0163184
ENSG00000137310	TCF19	-0.826594	3.90214	12.5667	0.00199934	0.0163551
ENSG00000169230	PRELID1	-0.352967	5.78818	12.5435	0.00200162	0.0163651
ENSG00000055957	ITIH1	1.4622	-0.362684	12.5416	0.00200268	0.0163652
ENSG00000134762	DSC3	0.531971	10.6639	12.5353	0.00200702	0.016392
ENSG00000173110	HSPA6	-0.666462	4.21814	12.5289	0.00201142	0.0164043
ENSG00000163520	FBLN2	1.1582	5.45377	12.7152	0.00201255	0.0164043
ENSG00000204713	TRIM27	-0.328592	5.5218	12.5269	0.00201261	0.0164043
ENSG00000175984	DENND2C	-0.628785	5.41864	12.5378	0.00201273	0.0164043
ENSG00000113749	HRH2	-1.33146	4.18696	12.6737	0.00203055	0.0165409
ENSG00000136943	CTSV	-1.85338	5.09353	12.7076	0.00204514	0.0166477
ENSG00000197245	FAM110D	1.41774	1.39744	12.5211	0.00204581	0.0166477
ENSG00000257242	LINC01619	1.89029	2.41488	12.6076	0.00204701	0.0166488
ENSG00000119661	DNAL1	0.619269	2.12613	12.4645	0.00205568	0.0167106
ENSG00000161533	ACOX1	-0.601281	6.48328	12.4761	0.00205884	0.0167276
ENSG00000125508	SRMS	-1.09201	1.96867	12.4494	0.00206732	0.0167877
ENSG00000174885	NLRP6	-1.3476	-0.347919	12.4212	0.00207086	0.0168076
ENSG00000135083	CCNJL	-1.0565	-0.42662	12.3931	0.00207522	0.0168342
ENSG00000149547	EI24	-0.256824	7.08299	12.4324	0.00207645	0.0168355
ENSG00000267493	CIRBP-AS1	-0.637267	2.03148	12.4298	0.0020794	0.0168506
ENSG00000101194	SLC17A9	0.942511	3.77583	12.45	0.00209821	0.0169942
ENSG00000131626	PPFIA1	0.417794	4.85215	12.3985	0.00209998	0.0169997
ENSG00000108001	EBF3	1.11362	1.47084	12.3864	0.00211488	0.0171114
ENSG00000134996	OSTF1	-0.266708	6.24171	12.3747	0.00211657	0.0171162
ENSG00000110717	NDUFS8	0.347943	5.94833	12.3639	0.00212418	0.0171688
ENSG00000107338	SHB	-0.530576	5.51344	12.3565	0.00212937	0.0172018
ENSG00000134070	IRAK2	-1.4502	4.83351	12.5443	0.00213664	0.0172516
ENSG00000200087	SNORA73B	-0.874255	0.899262	12.3503	0.00214248	0.0172811
ENSG00000150540	HNMT	-0.906718	2.92774	12.3389	0.00214252	0.0172811
ENSG00000239887	C1orf226	-1.22057	4.46102	12.489	0.00214582	0.0172988
ENSG00000105939	ZC3HAV1	0.383187	5.60479	12.3299	0.00214826	0.0173095
ENSG00000134917	ADAMTS8	1.36287	-0.0471432	12.3441	0.00215231	0.0173332
ENSG00000014257	ACP3	-0.526875	3.94778	12.3215	0.00215447	0.0173416
ENSG00000159618	ADGRG5	1.32878	-0.0369047	12.2454	0.00215647	0.0173487
ENSG00000158715	SLC45A3	0.724728	2.44345	12.313	0.00216145	0.0173798
ENSG00000255398	HCAR3	-1.41979	4.0269	12.4686	0.00217521	0.0174814
ENSG00000173432	SAA1	-2.73542	4.22625	12.5264	0.00217817	0.0174961
ENSG00000164087	POC1A	-0.7002	2.43139	12.2872	0.00217999	0.0175018
ENSG00000081913	PHLPP1	-0.374159	4.32705	12.2792	0.0021849	0.0175321
ENSG00000160094	ZNF362	-0.564935	5.19249	12.276	0.00218716	0.0175412
ENSG00000181135	ZNF707	0.485123	4.35291	12.2679	0.00219309	0.017576
ENSG00000151327	FAM177A1	-0.457561	5.78197	12.2664	0.00219415	0.017576
ENSG00000112964	GHR	0.942586	2.87697	12.266	0.00219489	0.017576
ENSG00000173153	ESRRA	0.315924	6.35679	12.2348	0.00221734	0.0177467
ENSG00000023330	ALAS1	-1.06567	6.07193	12.4048	0.00222042	0.0177496
ENSG00000082146	STRADB	0.747677	2.66512	12.2314	0.00222057	0.0177496
ENSG00000164107	HAND2	1.54955	0.283106	12.2731	0.00222192	0.0177496
ENSG00000152558	TMEM123	-0.671676	7.17019	12.2779	0.00222226	0.0177496
ENSG00000075426	FOSL2	0.397746	8.68852	12.221	0.00222755	0.0177827
ENSG00000149218	ENDOD1	-0.365621	5.59987	12.2137	0.00223303	0.017814
ENSG00000168795	ZBTB5	-0.492121	4.54958	12.2128	0.00223376	0.017814
ENSG00000105810	CDK6	-0.356749	4.70197	12.209	0.00223657	0.0178273
ENSG00000168874	ATOH8	1.28504	2.86543	12.2992	0.00224083	0.0178521
ENSG00000132563	REEP2	1.65069	-0.679098	12.0273	0.00224418	0.0178697
ENSG00000179144	GIMAP7	1.48488	1.90059	12.2614	0.00225214	0.0179238
ENSG00000178467	P4HTM	0.413882	3.89826	12.1862	0.0022538	0.0179279
ENSG00000125817	CENPB	-0.370742	7.59386	12.1841	0.00225519	0.0179298
ENSG00000285219	LOC100506207	-0.863928	1.20573	12.1814	0.00226159	0.0179715
ENSG00000177432	NAP1L5	0.96892	0.83878	12.1875	0.00226488	0.0179832
ENSG00000175600	SUGCT	-0.927927	0.65063	12.1961	0.00226537	0.0179832
ENSG00000196923	PDLIM7	-0.53379	5.91779	12.1679	0.00226738	0.0179832
ENSG00000042286	AIFM2	0.698492	3.97853	12.1672	0.00226811	0.0179832
ENSG00000100968	NFATC4	0.898294	5.61187	12.2943	0.00226884	0.0179832
ENSG00000146904	EPHA1	0.73874	6.37672	12.2356	0.00227655	0.0180352
ENSG00000108932	SLC16A6	1.0934	1.33672	12.1543	0.00228335	0.0180798
ENSG00000172818	OVOL1	-0.750729	5.32298	12.1959	0.0022892	0.0181024
ENSG00000132470	ITGB4	-0.465166	10.0123	12.1391	0.0022893	0.0181024
ENSG00000140950	MEAK7	-0.493171	3.98062	12.1389	0.0022897	0.0181024
ENSG00000143570	SLC39A1	-0.770685	0.908028	12.1444	0.00229493	0.0181346
ENSG00000158517	NCF1	-1.3079	-0.365763	12.1722	0.00229977	0.0181637
ENSG00000242516	LINC00960	-0.67391	3.04016	12.1101	0.00230923	0.0182291
ENSG00000102057	KCND1	1.13327	1.03183	12.1135	0.00231657	0.0182778
ENSG00000129667	RHBDF2	-0.808406	7.56691	12.2127	0.00231866	0.018285
ENSG00000005486	RHBDD2	0.304286	5.9531	12.0946	0.00232373	0.0183157
ENSG00000124343	XG	-0.464056	5.14819	12.0861	0.00233034	0.0183585
ENSG00000153956	CACNA2D1	-0.910578	2.49355	12.0846	0.00233243	0.0183656
ENSG00000145040	UCN2	-0.786123	2.26187	12.0808	0.00233561	0.0183814
ENSG00000164099	PRSS12	-0.954131	0.546074	12.0962	0.00234378	0.0184364
ENSG00000250208	FZD10-AS1	0.612818	2.80731	12.0637	0.00234864	0.0184599
ENSG00000188910	GJB3	-0.578266	7.67338	12.0763	0.00234915	0.0184599
ENSG00000105523	FAM83E	-0.509292	4.89915	12.0536	0.00235591	0.0185038
ENSG00000072803	FBXW11	-0.552827	5.29294	12.0495	0.00235909	0.0185144
ENSG00000175538	KCNE3	-1.70101	-0.933841	11.3416	0.00235965	0.0185144
ENSG00000267416	HEATR6-DT	1.56804	-0.455448	11.8675	0.00236429	0.0185311
ENSG00000182022	CHST15	-0.55774	5.00783	12.0419	0.00236513	0.0185311
ENSG00000150907	FOXO1	-0.34388	3.9582	12.0413	0.00236579	0.0185311
ENSG00000102531	FNDC3A	0.6601	4.36395	12.0403	0.00236653	0.0185311
ENSG00000173706	HEG1	0.790151	3.07104	12.0316	0.00237398	0.01858
ENSG00000197483	ZNF628	-0.400983	3.94582	12.0266	0.00237753	0.0185985
ENSG00000170802	FOXN2	-0.762679	2.74178	12.015	0.00238735	0.0186659
ENSG00000172037	LAMB2	0.415754	7.4343	12.0105	0.00239022	0.018679
ENSG00000134152	KATNBL1	0.56176	5.17006	11.997	0.0024011	0.01875
ENSG00000174332	GLIS1	-1.38155	0.821544	12.0194	0.00240171	0.01875
ENSG00000138495	COX17	0.3785	4.46151	11.9755	0.00241858	0.0188722
ENSG00000182107	TMEM30B	-0.645338	4.80081	11.966	0.0024276	0.0189288
ENSG00000175115	PACS1	-0.409357	7.01064	11.9635	0.00242827	0.0189288
ENSG00000170464	DNAJC18	0.920583	1.9891	11.9579	0.00243545	0.0189753
ENSG00000221926	TRIM16	-0.48018	5.73702	11.9475	0.0024414	0.0190121
[truncated: 13,568 more rows]

## Sheet: GOTerms_IL22_vs_CTRL_up
GO.ID	Term	Annotated	Significant	Expected	raw.p.value	sig_genes
GO:0006954	inflammatory response	649	39	11.41	4.9e-06	SERPINA1, MMP25, GPR68, FFAR2, SMPDL3B, SERPINA3, SAA2, CYLD, BCR, RELB, C2CD4A, STAT3, PTAFR, PLSCR1, IL4R, C5AR2, SELE, ITGB6, LYN, CYBA, SAA1, LDLR, CASP4, NFKB2, DHRS7B, MAPKAPK2, NOD2, ADAM8, CTSC, CXCR2, TRADD, CD6, HRH1, AREL1, SBNO2, CCL4, B4GALT1, MAP2K3, TNIP2
GO:0045087	innate immune response	720	36	12.66	5.3e-06	TRIM40, DEFB4A, PARP1, FFAR2, SMPDL3B, CAMK2A, SERPINB4, CYLD, CD274, CXCL16, LCN2, IFI27, RELB, ZNFX1, PLSCR1, TMEM106A, SRMS, TRIM10, PML, LYN, CYBA, CASP4, NFKB2, TRAFD1, CYP27B1, CGAS, MAPKAPK2, NOD2, ADAM8, TRAF4, CD6, TRIM27, TRAF3, ACTG1, CCL4, TNIP2
GO:0051601	exocyst localization	5	3	0.09	5.2e-05	EXOC3L4, TNFAIP2, RALB
GO:0007200	phospholipase C-activating G protein-coupled receptor signaling pathway	56	7	0.98	5.3e-05	FFAR2, P2RY6, PTAFR, C5AR2, GNA15, CXCR2, HRH1
GO:0006953	acute-phase response	30	5	0.53	0.00016	SERPINA1, SERPINA3, SAA2, PLSCR1, SAA1
GO:0034097	response to cytokine	764	33	13.43	0.00018	MAPK11, STAT5A, CAMK2A, EBI3, CYLD, CD274, IL27RA, CXCL16, IFI27, RELB, CSF2RB, STAT3, PLSCR1, WBP1L, IL4R, SELE, PML, LYN, CASP4, NFKB2, CYP27B1, CNOT9, SNX10, MAPKAPK2, CXCR2, TRADD, NRP2, TRAF3, AANAT, SBNO2, ACTG1, CCL4, TNIP2
GO:0007249	canonical NF-kappaB signal transduction	271	14	4.76	0.00032	PARP1, RELB, TMEM106A, CUL1, NFKB2, NOD2, ADAM8, TRADD, TRAF4, VAPA, BCL3, TRAF3, CANT1, TNIP2
GO:0030335	positive regulation of cell migration	491	20	8.63	0.00042	STAT5A, CD274, ANXA3, CXCL16, P2RY6, STAT3, PTAFR, BCAR1, SELE, LYN, PFN1, ADAM8, CXCR2, TRADD, NRP2, SERPINB3, PLAU, ACTG1, CCL4, MAP2K3
GO:0032729	positive regulation of type II interferon production	56	6	0.98	0.00043	EBI3, PDE4B, IL27RA, TRIM27, BCL3, CD276
GO:0015914	phospholipid transport	81	7	1.42	0.00055	PITPNM1, PRELID1, PLSCR1, PITPNA, LDLR, VAPA, PITPNB
GO:0060397	growth hormone receptor signaling pathway via JAK-STAT	10	3	0.18	0.00059	STAT5A, STAT3, LYN
GO:0002429	immune response-activating cell surface receptor signaling pathway	245	16	4.31	0.00067	FFAR2, PDE4B, CYLD, BCAR1, PLSCR1, C5AR2, LYN, CYBA, NOD2, FCMR, SHB, PLD2, EIF2B2, TRAF3, CD276, TNIP2
GO:0042088	T-helper 1 type immune response	41	5	0.72	0.00072	EBI3, IL27RA, RELB, IL4R, BCL3
GO:0070234	positive regulation of T cell apoptotic process	11	3	0.19	0.0008	PRELID1, CD274, ADAM8
GO:0048247	lymphocyte chemotaxis	42	5	0.74	0.0008	CXCL16, SAA1, SLC8B1, ADAM8, CCL4
GO:0010951	negative regulation of endopeptidase activity	88	7	1.55	0.0009	SERPINA1, SERPINB1, SERPINA3, SERPINB4, SERPINB13, SFN, SERPINB3
GO:0010666	positive regulation of cardiac muscle cell apoptotic process	12	3	0.21	0.00105	CAMK2A, CXCR2, ATP2A2
GO:0032720	negative regulation of tumor necrosis factor production	47	5	0.83	0.00135	IL27RA, C5AR2, NOD2, TRIM27, BCL3
GO:0051924	regulation of calcium ion transport	184	10	3.23	0.00155	CAMK2A, PDE4B, P2RY6, P2RX5, PML, LYN, CYBA, SLC8B1, TRIM27, CCL4
GO:0032733	positive regulation of interleukin-10 production	30	4	0.53	0.00178	CD274, STAT3, NOD2, BCL3
GO:0038066	p38MAPK cascade	50	5	0.88	0.00179	MAPK11, CYLD, MAPKAPK2, MINK1, MAP2K3
GO:0032675	regulation of interleukin-6 production	129	8	2.27	0.00199	IL27RA, STAT3, PTAFR, C5AR2, TMEM106A, CYBA, MAPKAPK2, NOD2
GO:1903039	positive regulation of leukocyte cell-cell adhesion	235	14	4.13	0.00215	EBI3, CYLD, CD274, PNP, PTAFR, IL4R, SELE, ACTB, LYN, NOD2, ADAM8, SHB, CD6, CD276
GO:0050728	negative regulation of inflammatory response	131	8	2.3	0.00219	SMPDL3B, CYLD, BCR, STAT3, LYN, SAA1, LDLR, NOD2
GO:0001817	regulation of cytokine production	630	31	11.07	0.0022	MAPK11, SERPINB1, FFAR2, EBI3, PDE4B, CYLD, CD274, IL27RA, RELB, PNP, STAT3, PTAFR, IL4R, C5AR2, TMEM106A, PML, ITGB6, LYN, CYBA, SAA1, CGAS, MAPKAPK2, NOD2, ADAM8, PANX1, CD6, TRIM27, BCL3, TRAF3, CD276, MAP2K3
GO:0002274	myeloid leukocyte activation	191	14	3.36	0.00243	ANXA3, BCR, RELB, PTAFR, PLSCR1, IL4R, TMEM106A, ITGB6, LYN, LDLR, CTSC, CXCR2, SBNO2, TNIP2
GO:0030593	neutrophil chemotaxis	78	6	1.37	0.00248	PDE4B, C5AR2, SAA1, NOD2, CXCR2, CCL4
GO:0043032	positive regulation of macrophage activation	16	3	0.28	0.00254	IL4R, CTSC, TNIP2
GO:0030277	maintenance of gastrointestinal epithelium	16	3	0.28	0.00254	SERPINA3, MUC4, NOD2
GO:0035461	vitamin transmembrane transport	16	3	0.28	0.00254	SLC5A6, SLC44A4, SLC23A2
GO:0002523	leukocyte migration involved in inflammatory response	16	3	0.28	0.00254	FFAR2, SELE, ADAM8
GO:0042092	type 2 immune response	33	4	0.58	0.00255	IL27RA, IL4R, NOD2, BCL3
GO:0048584	positive regulation of response to stimulus	1893	63	33.28	0.00267	CDH3, PARP1, FFAR2, SMPDL3B, MAL, RAET1L, CAMK2A, PDE4B, CYLD, CD274, IL27RA, C2CD4A, DENND2B, LRG1, ZNFX1, P2RY6, STAT3, PTAFR, WWC1, BCAR1, PLSCR1, IL4R, C5AR2, P2RX5, VDR, TMEM106A, ACTB, SRMS, PML, CUL1, LYN, CYBA, RASGEF1A, LDLR, CASP4, SHC1, CYP27B1, CNOT9, CGAS, MAPKAPK2, NOD2, FCMR, ADAM8, CTSC, SHB, CXCR2, TRADD, CYFIP1, TRAF4, FUS, VAPA, PLD2, RALB, EIF2B2, TRAF3, PLAU, ACTG1, CCL4, MIN…
GO:0010604	positive regulation of macromolecule metabolic process	2846	77	50.03	0.00268	CDH3, MAPK11, PARP1, FFAR2, STAT5A, PPRC1, MUC1, EBI3, ACTN1, PDE4B, PRELID1, CD274, ANXA3, IL27RA, RHOG, RELB, PNP, STAT3, PTAFR, RBBP9, CITED4, TNFAIP1, WWC1, PLSCR1, WBP1L, IL4R, VDR, TMEM106A, ACTB, NOCT, PML, LYN, PRSS22, CYBA, SAA1, LDLR, NFKB2, HAS3, SHC1, TNFRSF10A, CNOT9, CGAS, CCND3, MAPKAPK2, NOD2, ADAM8, PANX1, CTSC, SLC26A9, MSN, CTC1, TRAF4, NIBAN2, FUS, BMAL2, TRIB1, GLIS2, SERPINB…
GO:0030851	granulocyte differentiation	34	4	0.6	0.00285	STAT5A, LYN, DHRS7B, TRIB1
GO:0038159	C-X-C chemokine receptor CXCR4 signaling pathway	5	2	0.09	0.00297	WBP1L, LYN
GO:1903412	response to bile acid	5	2	0.09	0.00297	ALAS1, VDR
GO:0140245	regulation of translation at postsynapse	5	2	0.09	0.00297	CYFIP1, EIF4A3
GO:0060558	regulation of calcidiol 1-monooxygenase activity	5	2	0.09	0.00297	VDR, CYP27B1
GO:0034136	negative regulation of toll-like receptor 2 signaling pathway	5	2	0.09	0.00297	LYN, NOD2
GO:0086036	regulation of cardiac muscle cell membrane potential	5	2	0.09	0.00297	SLC8B1, ATP2A2
GO:0032959	inositol trisphosphate biosynthetic process	5	2	0.09	0.00297	P2RY6, PTAFR
GO:0038061	non-canonical NF-kappaB signal transduction	109	7	1.92	0.00309	TRIM40, CYLD, RELB, NFKB2, TNFRSF10A, NOD2, BCL3
GO:0071222	cellular response to lipopolysaccharide	158	11	2.78	0.00333	PDE4B, CD274, BCR, PTAFR, LYN, NOD2, TRIB1, CD6, SBNO2, MAP2K3, TNIP2
GO:0002221	pattern recognition receptor signaling pathway	213	12	3.74	0.00355	PARP1, FFAR2, SMPDL3B, CYLD, CD274, LYN, CYBA, CGAS, MAPKAPK2, NOD2, TRAF3, TNIP2
GO:0043433	negative regulation of DNA-binding transcription factor activity	115	7	2.02	0.00417	TRIM40, MDFI, CYLD, TRIB1, GLIS2, BCL3, TRAF3
GO:0071310	cellular response to organic substance	1583	54	27.83	0.0042	MAPK11, PARP1, GPR68, FFAR2, STAT5A, CAMK2A, EBI3, PDE4B, CYLD, CD274, IL27RA, RAB31, BCR, IFI27, CSF2RB, P2RY6, STAT3, PTAFR, BCAR1, WBP1L, IL4R, VDR, ACTB, GNA15, SLC23A2, PML, LYN, LDLR, CASP4, SHC1, CYP27B1, CNOT9, CGAS, SNX10, MAPKAPK2, NOD2, CXCR2, TRADD, MSN, CYFIP1, TRIB1, NRP2, CD6, PTPRE, HRH1, RALB, TRAF3, AANAT, SBNO2, ACTG1, CCL4, SRA1, MAP2K3, TNIP2
GO:0007596	blood coagulation	178	9	3.13	0.00424	SERPINA1, PLSCR1, ACTB, LYN, SAA1, VKORC1, RAP2B, PLAU, ACTG1
GO:0048871	multicellular organismal-level homeostasis	670	25	11.78	0.00427	CDH3, SERPINA3, TLE3, PDE4B, CYLD, LCN2, BCR, MUC4, STAT3, ALAS1, IL4R, ACTB, TRIM10, ITGB6, LYN, DHRS7B, SNX10, NOD2, ADAM8, CXCR2, SPRR2A, GLIS2, LSR, ACTG1, NANOS1
GO:0038156	interleukin-3-mediated signaling pathway	6	2	0.11	0.00441	STAT5A, CSF2RB
GO:0038113	interleukin-9-mediated signaling pathway	6	2	0.11	0.00441	STAT5A, STAT3
GO:0070564	positive regulation of vitamin D receptor signaling pathway	6	2	0.11	0.00441	VDR, CYP27B1
GO:0099547	regulation of translation at synapse, modulating synaptic transmission	6	2	0.11	0.00441	CYFIP1, EIF4A3
GO:0038001	paracrine signaling	6	2	0.11	0.00441	CGAS, SERPINB3
GO:0032760	positive regulation of tumor necrosis factor production	88	6	1.55	0.00452	STAT3, PTAFR, TMEM106A, CYBA, MAPKAPK2, NOD2
GO:2000401	regulation of lymphocyte migration	62	5	1.09	0.00461	IL27RA, SLC8B1, ADAM8, MSN, CCL4
GO:0032677	regulation of interleukin-8 production	62	5	1.09	0.00461	FFAR2, STAT3, C5AR2, NOD2, BCL3
GO:0042093	T-helper cell differentiation	62	5	1.09	0.00461	RELB, STAT3, IL4R, SHB, BCL3
GO:0097178	ruffle assembly	39	4	0.69	0.00472	RHOG, PFN1, SNX10, CYFIP1
GO:0007202	activation of phospholipase C activity	21	3	0.37	0.00564	P2RY6, SELE, GNA15
GO:0046697	decidualization	21	3	0.37	0.00564	PARP1, VDR, CYP27B1
GO:0050830	defense response to Gram-positive bacterium	66	5	1.16	0.00602	DEFB4A, IL27RA, CASP4, NOD2, SPRR2A
GO:0050851	antigen receptor-mediated signaling pathway	155	8	2.72	0.00609	PDE4B, CYLD, BCAR1, LYN, FCMR, SHB, EIF2B2, CD276
GO:0038110	interleukin-2-mediated signaling pathway	7	2	0.12	0.0061	STAT5A, STAT3
GO:0048874	host-mediated regulation of intestinal microbiota composition	7	2	0.12	0.0061	NOD2, SPRR2A
GO:0060732	positive regulation of inositol phosphate biosynthetic process	7	2	0.12	0.0061	P2RY6, PTAFR
GO:0002692	negative regulation of cellular extravasation	7	2	0.12	0.0061	IL27RA, BCR
GO:0060054	positive regulation of epithelial cell proliferation involved in wound healing	7	2	0.12	0.0061	LRG1, B4GALT1
GO:0060022	hard palate development	7	2	0.12	0.0061	MMP25, ITGB6
GO:0010837	regulation of keratinocyte proliferation	42	4	0.74	0.00617	CDH3, LRG1, VDR, SFN
GO:0043114	regulation of vascular permeability	42	4	0.74	0.00617	BCR, C2CD4A, CXCR2, HRH1
GO:0009966	regulation of signal transduction	2519	63	44.28	0.00629	TRIM40, CDH3, PARP1, MDFI, SMPDL3B, MAL, MUC1, TLE3, CAMK2A, PDE4B, CYLD, PRELID1, BCR, DENND2B, STMN3, LRG1, DLGAP4, P2RY6, STAT3, TNFAIP1, WWC1, PLSCR1, P2RX5, VDR, SPRED3, TMEM106A, SRMS, PML, CUL1, ZGPAT, LYN, CYBA, RASGEF1A, CASP4, SHC1, CYP27B1, CNOT9, CGAS, MAPKAPK2, NOD2, FCMR, ADAM8, CTSC, TRADD, CYFIP1, TRAF4, NIBAN2, TRIB1, GLIS2, SERPINB3, VAPA, PTPRE, WDR91, BCL3, RALB, TRAF3, PLAU, …
GO:0032770	positive regulation of monooxygenase activity	22	3	0.39	0.00645	CDH3, VDR, CYP27B1
GO:0150105	protein localization to cell-cell junction	22	3	0.39	0.00645	ACTB, LSR, ACTG1
GO:0002675	positive regulation of acute inflammatory response	22	3	0.39	0.00645	FFAR2, C2CD4A, ADAM8
GO:1902622	regulation of neutrophil migration	43	4	0.76	0.00671	C5AR2, NOD2, ADAM8, CXCR2
GO:0070665	positive regulation of leukocyte proliferation	127	7	2.23	0.00713	EBI3, CD274, PNP, CSF2RB, LYN, CD6, CD276
GO:0009395	phospholipid catabolic process	44	4	0.77	0.00728	SMPDL3B, GPCPD1, LDLR, PLD2
GO:1900017	positive regulation of cytokine production involved in inflammatory response	23	3	0.4	0.00732	STAT3, NOD2, CD6
GO:0044827	modulation by host of viral genome replication	23	3	0.4	0.00732	IFI27, STOM, VAPA
GO:0060907	positive regulation of macrophage cytokine production	23	3	0.4	0.00732	MAPKAPK2, NOD2, PANX1
GO:0032496	response to lipopolysaccharide	259	17	4.55	0.00738	PDE4B, CD274, BCR, CSF2RB, PTAFR, SELE, NOCT, LYN, NFKB2, CYP27B1, MAPKAPK2, NOD2, TRIB1, CD6, SBNO2, MAP2K3, TNIP2
GO:0009617	response to bacterium	480	29	8.44	0.00738	DEFB4A, PDE4B, CD274, ANXA3, IL27RA, LCN2, BCR, CSF2RB, LRG1, ZNFX1, PTAFR, SELE, NOCT, LYN, CYBA, CASP4, NFKB2, SHC1, CYP27B1, MAPKAPK2, NOD2, SPRR2A, TRIB1, CD6, BCL3, C15orf48, SBNO2, MAP2K3, TNIP2
GO:0002820	negative regulation of adaptive immune response	45	4	0.79	0.00789	IL27RA, IL4R, NOD2, TRIM27
GO:0120009	intermembrane lipid transfer	45	4	0.79	0.00789	PITPNM1, PRELID1, PITPNA, PITPNB
GO:0141124	intracellular signaling cassette	1572	52	27.63	0.0079	TRIM40, MAPK11, PARP1, PDE4B, CYLD, RHOG, BCR, RELB, DENND2B, STMN3, P2RY6, STAT3, TNFAIP1, RND1, WWC1, P2RX5, SPRED3, SELE, TMEM106A, GNA15, PML, CUL1, LYN, RASGEF1A, NFKB2, SHC1, TNFRSF10A, CGAS, RTKN, MAPKAPK2, NOD2, ADAM8, CXCR2, TRADD, CAP1, CYFIP1, TRAF4, TRIB1, SERPINB3, VAPA, RAP2B, WDR91, BCL3, PLD2, RALB, TRAF3, CCL4, MINK1, ATP2A2, MAP2K3, CANT1, TNIP2
GO:0016064	immunoglobulin mediated immune response	99	6	1.74	0.00797	IL27RA, CSF2RB, IL4R, NOD2, FCMR, BCL3
GO:0007173	epidermal growth factor receptor signaling pathway	99	6	1.74	0.00797	FAM83A, BCAR1, ZGPAT, SHC1, CNOT9, RALB
GO:0043313	regulation of neutrophil degranulation	8	2	0.14	0.00803	BCR, PTAFR
GO:0035771	interleukin-4-mediated signaling pathway	8	2	0.14	0.00803	STAT5A, IL4R
GO:0032731	positive regulation of interleukin-1 beta production	46	4	0.81	0.00852	STAT3, TMEM106A, NOD2, PANX1
GO:0031663	lipopolysaccharide-mediated signaling pathway	46	4	0.81	0.00852	PTAFR, LYN, TRIB1, CD6
GO:0002688	regulation of leukocyte chemotaxis	101	6	1.78	0.00876	C5AR2, LYN, SLC8B1, NOD2, CXCR2, CCL4
GO:0050764	regulation of phagocytosis	73	5	1.28	0.00916	RAB31, BCR, PLSCR1, CYBA, NOD2
GO:0045582	positive regulation of T cell differentiation	102	6	1.79	0.00918	CYLD, PNP, IL4R, ACTB, ADAM8, SHB
GO:1903421	regulation of synaptic vesicle recycling	25	3	0.44	0.00927	ACTB, CYFIP1, ACTG1
GO:1904357	negative regulation of telomere maintenance via telomere lengthening	25	3	0.44	0.00927	PARP1, CTC1, TINF2
GO:0060368	regulation of Fc receptor mediated stimulatory signaling pathway	9	2	0.16	0.01021	PLSCR1, LYN
GO:0071351	cellular response to interleukin-18	9	2	0.16	0.01021	CYLD, CASP4
GO:0098974	postsynaptic actin cytoskeleton organization	9	2	0.16	0.01021	ACTB, ACTG1
GO:0044829	positive regulation by host of viral genome replication	9	2	0.16	0.01021	STOM, VAPA
GO:0035666	TRIF-dependent toll-like receptor signaling pathway	9	2	0.16	0.01021	CD274, TRAF3
GO:0035655	interleukin-18-mediated signaling pathway	9	2	0.16	0.01021	CYLD, CASP4
GO:0045606	positive regulation of epidermal cell differentiation	26	3	0.46	0.01034	VDR, CYP27B1, SFN
GO:1900027	regulation of ruffle assembly	26	3	0.46	0.01034	RHOG, PFN1, CYFIP1
GO:0002828	regulation of type 2 immune response	26	3	0.46	0.01034	IL27RA, IL4R, NOD2
GO:0035590	purinergic nucleotide receptor signaling pathway	26	3	0.46	0.01034	P2RY6, PTAFR, P2RX5
GO:1901699	cellular response to nitrogen compound	537	20	9.44	0.01055	PARP1, STAT5A, CAMK2A, RAB31, P2RY6, STAT3, PTAFR, BCAR1, ACTB, GNA15, LYN, CASP4, SHC1, CGAS, NOD2, CYFIP1, PTPRE, HRH1, RALB, AANAT
GO:0050766	positive regulation of phagocytosis	49	4	0.86	0.01062	RAB31, BCR, CYBA, NOD2
GO:0009967	positive regulation of signal transduction	1307	36	22.97	0.01073	CDH3, PARP1, MAL, CAMK2A, CYLD, DENND2B, LRG1, P2RY6, STAT3, WWC1, P2RX5, VDR, TMEM106A, SRMS, PML, CUL1, LYN, CYBA, RASGEF1A, CASP4, SHC1, CYP27B1, CNOT9, NOD2, ADAM8, CTSC, TRADD, CYFIP1, TRAF4, VAPA, RALB, CCL4, MINK1, MAP2K3, CANT1, TNIP2
GO:0010647	positive regulation of cell communication	1452	39	25.52	0.01077	DOC2B, CDH3, PARP1, GPR68, FFAR2, MAL, CAMK2A, CYLD, DENND2B, LRG1, P2RY6, STAT3, WWC1, P2RX5, VDR, TMEM106A, SRMS, PML, CUL1, LYN, CYBA, RASGEF1A, CASP4, SHC1, CYP27B1, CNOT9, NOD2, ADAM8, CTSC, TRADD, CYFIP1, TRAF4, VAPA, RALB, CCL4, MINK1, MAP2K3, CANT1, TNIP2
GO:0022600	digestive system process	66	7	1.16	0.01094	SERPINA3, TYMP, MUC4, VDR, LDLR, SNX10, NOD2
GO:0015698	inorganic anion transport	106	6	1.86	0.01098	SLC5A6, P2RY6, TTYH3, VDR, SLC26A9, SLC37A1
GO:0042981	regulation of apoptotic process	1203	37	21.15	0.01114	PARP1, MAL, MUC1, CAMK2A, ACTN1, CYLD, PRELID1, CD274, IL27RA, SERPINB13, BCAR1, VDR, ACTB, PML, LYN, CASP4, SHC1, TNFRSF10A, SFN, RTKN, NOD2, FCMR, ADAM8, CTSC, CXCR2, TRADD, TRAF4, NIBAN2, BCL3, TRAF3, AREL1, SMG9, RNF144B, SRA1, B4GALT1, ATP2A2, TNIP2
GO:0023056	positive regulation of signaling	1457	39	25.61	0.01135	DOC2B, CDH3, PARP1, GPR68, FFAR2, MAL, CAMK2A, CYLD, DENND2B, LRG1, P2RY6, STAT3, WWC1, P2RX5, VDR, TMEM106A, SRMS, PML, CUL1, LYN, CYBA, RASGEF1A, CASP4, SHC1, CYP27B1, CNOT9, NOD2, ADAM8, CTSC, TRADD, CYFIP1, TRAF4, VAPA, RALB, CCL4, MINK1, MAP2K3, CANT1, TNIP2
GO:0009309	amine biosynthetic process	27	3	0.47	0.01149	ODC1, SMOX, AANAT
GO:0071398	cellular response to fatty acid	27	3	0.47	0.01149	FFAR2, PTAFR, LDLR
GO:0042401	biogenic amine biosynthetic process	27	3	0.47	0.01149	ODC1, SMOX, AANAT
GO:0070633	transepithelial transport	27	3	0.47	0.01149	P2RY6, ACTB, ACTG1
GO:1903555	regulation of tumor necrosis factor superfamily cytokine production	140	12	2.46	0.01182	CD274, IL27RA, STAT3, PTAFR, C5AR2, TMEM106A, CYBA, MAPKAPK2, NOD2, ADAM8, TRIM27, BCL3
GO:0071706	tumor necrosis factor superfamily cytokine production	140	12	2.46	0.01182	CD274, IL27RA, STAT3, PTAFR, C5AR2, TMEM106A, CYBA, MAPKAPK2, NOD2, ADAM8, TRIM27, BCL3
GO:0031325	positive regulation of cellular metabolic process	2776	73	48.8	0.01227	CDH3, MAPK11, PARP1, FFAR2, STAT5A, PPRC1, MUC1, EBI3, ACTN1, PDE4B, PRELID1, CD274, ANXA3, IL27RA, RHOG, RELB, PNP, P2RY6, STAT3, PTAFR, RBBP9, CITED4, TNFAIP1, WWC1, PLSCR1, IL4R, VDR, TMEM106A, ACTB, NOCT, PML, LYN, CYBA, SAA1, LDLR, NFKB2, HAS3, SHC1, TNFRSF10A, CNOT9, CGAS, CCND3, MAPKAPK2, NOD2, ADAM8, PANX1, SLC26A9, MSN, CTC1, TRAF4, NIBAN2, FUS, BMAL2, GLIS2, MIR9-1HG, CD6, TRIM27, RAP2B…
GO:0034134	toll-like receptor 2 signaling pathway	15	4	0.26	0.01242	LYN, CYBA, NOD2, TNIP2
GO:0050870	positive regulation of T cell activation	213	12	3.74	0.01247	EBI3, CYLD, CD274, PNP, IL4R, ACTB, LYN, NOD2, ADAM8, SHB, CD6, CD276
GO:0160049	negative regulation of cGAS/STING signaling pathway	10	2	0.18	0.01262	PARP1, CGAS
GO:0030223	neutrophil differentiation	10	2	0.18	0.01262	DHRS7B, TRIB1
GO:0009159	deoxyribonucleoside monophosphate catabolic process	10	2	0.18	0.01262	TYMP, PNP
GO:0099188	postsynaptic cytoskeleton organization	10	2	0.18	0.01262	ACTB, ACTG1
GO:1901388	regulation of transforming growth factor beta activation	10	2	0.18	0.01262	ITGB6, ADAM8
GO:2000279	negative regulation of DNA biosynthetic process	28	3	0.49	0.0127	CTC1, NIBAN2, TINF2
GO:0043122	regulation of canonical NF-kappaB signal transduction	249	10	4.38	0.01274	PARP1, TMEM106A, CUL1, NOD2, TRADD, TRAF4, VAPA, TRAF3, CANT1, TNIP2
GO:0065009	regulation of molecular function	1648	54	28.97	0.013	SERPINA1, TRIM40, CDH3, PARP1, SERPINB1, MDFI, SERPINA3, PPRC1, CAMK2A, SERPINB4, CYLD, PRELID1, ANXA3, RHOG, BCR, CSTB, STMN3, DLGAP4, P2RY6, STAT3, SERPINB13, PLSCR1, VDR, SELE, ACTB, GNA15, ZGPAT, LYN, PRSS22, RASGEF1A, PFN1, TNFRSF10A, CYP27B1, SFN, CCND3, NOD2, TRADD, CAP1, TRAF4, NIBAN2, TRIB1, GLIS2, SERPINB3, TRIM27, RAP2B, BCL3, RALB, TINF2, TRAF3, PLAU, CCL4, MINK1, ATP2A2, MAP2K3
GO:0098661	inorganic anion transmembrane transport	80	5	1.41	0.01329	SLC5A6, TTYH3, VDR, SLC26A9, SLC37A1
GO:0030168	platelet activation	111	6	1.95	0.01356	PLSCR1, ACTB, LYN, SAA1, RAP2B, ACTG1
GO:0032663	regulation of interleukin-2 production	53	4	0.93	0.0139	PDE4B, PNP, NOD2, TRIM27
GO:0032623	interleukin-2 production	53	4	0.93	0.0139	PDE4B, PNP, NOD2, TRIM27
GO:0002431	Fc receptor mediated stimulatory signaling pathway	29	3	0.51	0.01399	PLSCR1, LYN, PLD2
GO:0009615	response to virus	332	12	5.84	0.01454	MAPK11, ODC1, IFI27, ZNFX1, PLSCR1, PML, ITGB6, CGAS, TRIM27, BCL3, TRAF3, CCL4
GO:0042102	positive regulation of T cell proliferation	82	5	1.44	0.01467	EBI3, CD274, PNP, CD6, CD276
GO:0051050	positive regulation of transport	671	20	11.8	0.01478	DOC2B, CDH3, GPR68, FFAR2, CAMK2A, PRELID1, RAB31, BCR, P2RY6, PTAFR, IL4R, P2RX5, SELE, ACTB, CYBA, SFN, NOD2, ADAM8, MSN, CCL4
GO:0071350	cellular response to interleukin-15	11	2	0.19	0.01524	STAT5A, STAT3
GO:0010838	positive regulation of keratinocyte proliferation	11	2	0.19	0.01524	CDH3, LRG1
GO:0098885	modification of postsynaptic actin cytoskeleton	11	2	0.19	0.01524	PFN1, CYFIP1
GO:0140896	cGAS/STING signaling pathway	11	2	0.19	0.01524	PARP1, CGAS
GO:0070673	response to interleukin-18	11	2	0.19	0.01524	CYLD, CASP4
GO:1903978	regulation of microglial cell activation	11	2	0.19	0.01524	LDLR, CTSC
GO:0035723	interleukin-15-mediated signaling pathway	11	2	0.19	0.01524	STAT5A, STAT3
GO:0035589	G protein-coupled purinergic nucleotide receptor signaling pathway	11	2	0.19	0.01524	P2RY6, PTAFR
GO:0045684	positive regulation of epidermis development	30	3	0.53	0.01535	VDR, CYP27B1, SFN
GO:0043094	cellular metabolic compound salvage	30	3	0.53	0.01535	UCK2, PNP, DCTD
GO:0048536	spleen development	30	3	0.53	0.01535	NFKB2, CTC1, BCL3
GO:0002526	acute inflammatory response	75	11	1.32	0.01542	SERPINA1, FFAR2, SERPINA3, SAA2, C2CD4A, PLSCR1, SAA1, ADAM8, CXCR2, CD6, B4GALT1
GO:0010628	positive regulation of gene expression	936	36	16.45	0.01573	CDH3, MAPK11, FFAR2, EBI3, PDE4B, CD274, IL27RA, PNP, STAT3, PTAFR, RBBP9, PLSCR1, IL4R, VDR, TMEM106A, NOCT, CYBA, SAA1, LDLR, CGAS, MAPKAPK2, NOD2, ADAM8, PANX1, SLC26A9, MSN, NIBAN2, FUS, CD6, TRIM27, BCL3, TRAF3, FUBP1, ACTG1, EIF4A3, CD276
GO:0031098	stress-activated protein kinase signaling cascade	55	4	0.97	0.01576	MAPK11, LYN, NOD2, MAP2K3
GO:0051173	positive regulation of nitrogen compound metabolic process	2526	58	44.4	0.01581	PARP1, STAT5A, PPRC1, MUC1, ACTN1, PRELID1, CD274, ANXA3, RHOG, RELB, STAT3, PTAFR, CITED4, TNFAIP1, WWC1, PLSCR1, WBP1L, VDR, TMEM106A, ACTB, NOCT, PML, LYN, PRSS22, LDLR, NFKB2, HAS3, SHC1, TNFRSF10A, CNOT9, CCND3, NOD2, ADAM8, CTSC, MSN, CTC1, TRAF4, NIBAN2, FUS, BMAL2, TRIB1, GLIS2, SERPINB3, MIR9-1HG, CD6, TRIM27, RAP2B, BCL3, RALB, TINF2, SBNO2, SRA1, EIF4A3, PRDM4, NANOS1, MAP2K3, FZD8, TN…
GO:0032755	positive regulation of interleukin-6 production	84	5	1.48	0.01614	STAT3, PTAFR, TMEM106A, CYBA, NOD2
GO:0002752	cell surface pattern recognition receptor signaling pathway	61	6	1.07	0.01629	FFAR2, LYN, CYBA, NOD2, TRAF3, TNIP2
GO:0002691	regulation of cellular extravasation	38	5	0.67	0.01642	IL27RA, BCR, PTAFR, SELE, ADAM8
GO:0090022	regulation of neutrophil chemotaxis	31	3	0.54	0.01677	C5AR2, NOD2, CXCR2
GO:0007586	digestion	73	7	1.28	0.01709	SERPINA3, TYMP, MUC4, VDR, LDLR, SNX10, NOD2
GO:0042742	defense response to bacterium	185	11	3.25	0.01721	DEFB4A, ANXA3, IL27RA, LCN2, ZNFX1, CYBA, CASP4, SHC1, NOD2, SPRR2A, BCL3
GO:0043067	regulation of programmed cell death	1244	37	21.87	0.01742	PARP1, MAL, MUC1, CAMK2A, ACTN1, CYLD, PRELID1, CD274, IL27RA, SERPINB13, BCAR1, VDR, ACTB, PML, LYN, CASP4, SHC1, TNFRSF10A, SFN, RTKN, NOD2, FCMR, ADAM8, CTSC, CXCR2, TRADD, TRAF4, NIBAN2, BCL3, TRAF3, AREL1, SMG9, RNF144B, SRA1, B4GALT1, ATP2A2, TNIP2
GO:0046635	positive regulation of alpha-beta T cell activation	57	4	1	0.01777	EBI3, PNP, IL4R, SHB
GO:0046903	secretion	743	23	13.06	0.01787	DOC2B, GPR68, FFAR2, STAT5A, CAMK2A, EXOC3L4, ANXA3, RAB31, TNFAIP2, SLC44A4, BCR, PTAFR, IL4R, VDR, LYN, CYBA, SAA1, SLC8B1, SNX10, ADAM8, NIBAN2, RALB, ATP2A2
GO:0006596	polyamine biosynthetic process	12	2	0.21	0.01808	ODC1, SMOX
GO:1903238	positive regulation of leukocyte tethering or rolling	12	2	0.21	0.01808	PTAFR, SELE
GO:0010522	regulation of calcium ion transport into cytosol	12	2	0.21	0.01808	P2RX5, PML
GO:0043174	nucleoside salvage	12	2	0.21	0.01808	PNP, DCTD
GO:1900029	positive regulation of ruffle assembly	12	2	0.21	0.01808	PFN1, CYFIP1
GO:0070672	response to interleukin-15	12	2	0.21	0.01808	STAT5A, STAT3
GO:0036363	transforming growth factor beta activation	12	2	0.21	0.01808	ITGB6, ADAM8
GO:1900426	positive regulation of defense response to bacterium	12	2	0.21	0.01808	CYBA, NOD2
GO:0043123	positive regulation of canonical NF-kappaB signal transduction	188	8	3.3	0.01811	PARP1, TMEM106A, CUL1, NOD2, TRADD, VAPA, CANT1, TNIP2
GO:0043330	response to exogenous dsRNA	32	3	0.56	0.01827	CGAS, NOD2, RALB
GO:0050852	T cell receptor signaling pathway	119	6	2.09	0.01854	PDE4B, CYLD, BCAR1, SHB, EIF2B2, CD276
GO:0006915	apoptotic process	1599	44	28.11	0.01866	PARP1, MAL, MUC1, CAMK2A, ACTN1, CYLD, PRELID1, CD274, IL27RA, LCN2, IFI27, TNFAIP1, SERPINB13, BCAR1, PLSCR1, VDR, ACTB, PML, CUL1, LYN, CASP4, SHC1, TNFRSF10A, SFN, RTKN, NOD2, FCMR, ADAM8, CTSC, SHB, CXCR2, TRADD, TRAF4, NIBAN2, BCL3, RALB, TRAF3, AREL1, SMG9, RNF144B, SRA1, B4GALT1, ATP2A2, TNIP2
GO:0007259	receptor signaling pathway via JAK-STAT	120	6	2.11	0.01923	STAT5A, CAMK2A, CSF2RB, STAT3, LYN, BCL3
GO:0002455	humoral immune response mediated by circulating immunoglobulin	33	3	0.58	0.01985	NOD2, FCMR, BCL3
GO:0071345	cellular response to cytokine stimulus	685	25	12.04	0.02006	MAPK11, STAT5A, CAMK2A, EBI3, CYLD, IL27RA, IFI27, CSF2RB, STAT3, WBP1L, IL4R, PML, LYN, CASP4, CNOT9, SNX10, MAPKAPK2, CXCR2, TRADD, NRP2, TRAF3, SBNO2, ACTG1, CCL4, TNIP2
GO:1903169	regulation of calcium ion transmembrane transport	122	6	2.14	0.02069	PDE4B, P2RY6, P2RX5, PML, LYN, CYBA
GO:0071417	cellular response to organonitrogen compound	491	18	8.63	0.02082	PARP1, STAT5A, CAMK2A, RAB31, P2RY6, STAT3, PTAFR, BCAR1, ACTB, GNA15, LYN, CASP4, SHC1, NOD2, CYFIP1, PTPRE, HRH1, AANAT
GO:0002224	toll-like receptor signaling pathway	60	4	1.05	0.02107	SMPDL3B, CD274, MAPKAPK2, TRAF3
GO:0070527	platelet aggregation	60	4	1.05	0.02107	ACTB, LYN, RAP2B, ACTG1
GO:0043011	myeloid dendritic cell differentiation	13	2	0.23	0.02112	RELB, ITGB6
GO:0048791	calcium ion-regulated exocytosis of neurotransmitter	13	2	0.23	0.02112	DOC2B, ATP2A2
GO:0002467	germinal center formation	13	2	0.23	0.02112	NFKB2, BCL3
GO:0051127	positive regulation of actin nucleation	13	2	0.23	0.02112	CYFIP1, TRIM27
GO:0002756	MyD88-independent toll-like receptor signaling pathway	13	2	0.23	0.02112	CD274, TRAF3
GO:0006004	fucose metabolic process	13	2	0.23	0.02112	FUT2, FUOM
GO:0046634	regulation of alpha-beta T cell activation	90	5	1.58	0.02113	EBI3, CD274, PNP, IL4R, SHB
GO:1903307	positive regulation of regulated secretory pathway	34	3	0.6	0.02149	DOC2B, PTAFR, IL4R
GO:0001525	angiogenesis	478	15	8.4	0.02185	TYMP, ANXA3, TNFAIP2, LRG1, STAT3, PML, SHC1, ADAM8, SHB, CXCR2, NIBAN2, NRP2, ACTG1, B4GALT1, FZD8
GO:0002437	inflammatory response to antigenic stimulus	61	4	1.07	0.02224	LYN, NOD2, CXCR2, CD6
GO:0031347	regulation of defense response	635	28	11.16	0.02255	PARP1, FFAR2, SMPDL3B, SERPINB4, CYLD, CD274, BCR, C2CD4A, ZNFX1, STAT3, PLSCR1, SELE, LYN, CYBA, SAA1, LDLR, CASP4, TRAFD1, CGAS, MAPKAPK2, NOD2, ADAM8, CTSC, TRADD, TRAF3, AREL1, SBNO2, TNIP2
GO:0042110	T cell activation	461	20	8.1	0.02258	EBI3, CYLD, PRELID1, CD274, RELB, PNP, STAT3, IL4R, ACTB, LYN, CGAS, CCND3, NOD2, ADAM8, SHB, MSN, CD6, BCL3, CD276, FZD8
GO:0035633	maintenance of blood-brain barrier	35	3	0.62	0.02321	ACTB, LSR, ACTG1
GO:1905168	positive regulation of double-strand break repair via homologous recombination	35	3	0.62	0.02321	PARP1, ACTB, FUS
GO:0097028	dendritic cell differentiation	35	3	0.62	0.02321	RELB, ITGB6, LYN
GO:0046651	lymphocyte proliferation	235	9	4.13	0.02324	EBI3, CD274, PNP, LYN, CCND3, SHB, MSN, CD6, CD276
GO:0033003	regulation of mast cell activation	14	2	0.25	0.02436	PLSCR1, LYN
GO:0009125	nucleoside monophosphate catabolic process	14	2	0.25	0.02436	TYMP, PNP
GO:0036065	fucosylation	14	2	0.25	0.02436	FUT2, FUOM
GO:0035331	negative regulation of hippo signaling	14	2	0.25	0.02436	WWC1, MAP2K3
GO:0002830	positive regulation of type 2 immune response	14	2	0.25	0.02436	IL4R, NOD2
GO:0045176	apical protein localization	14	2	0.25	0.02436	MAL, ACTB
GO:0097696	receptor signaling pathway via STAT	127	6	2.23	0.02464	STAT5A, CAMK2A, CSF2RB, STAT3, LYN, BCL3
GO:0007155	cell adhesion	1220	39	21.45	0.02531	CDH3, MUC1, EBI3, ACTN1, CYLD, CD274, BCR, PNP, C2CD4A, MUC4, LRG1, PTAFR, RND1, FUT2, BCAR1, IL4R, SELE, ACTB, SLC23A2, PML, ITGB6, LYN, SAA1, SHC1, NOD2, ADAM8, SHB, MSN, NRP2, CD6, RAP2B, PLAU, ACTG1, CCL4, MINK1, FBLIM1, CD276, B4GALT1, ATP2A2
GO:0042330	taxis	359	18	6.31	0.02539	DEFB4A, FFAR2, TYMP, PDE4B, CXCL16, RHOG, PTAFR, BCAR1, C5AR2, LYN, SAA1, SLC8B1, NOD2, ADAM8, CXCR2, NRP2, PLAU, CCL4
GO:0006935	chemotaxis	359	18	6.31	0.02539	DEFB4A, FFAR2, TYMP, PDE4B, CXCL16, RHOG, PTAFR, BCAR1, C5AR2, LYN, SAA1, SLC8B1, NOD2, ADAM8, CXCR2, NRP2, PLAU, CCL4
GO:0070588	calcium ion transmembrane transport	239	9	4.2	0.02556	PDE4B, P2RY6, P2RX5, PML, LYN, CYBA, SLC8B1, PANX1, ATP2A2
GO:0032922	circadian regulation of gene expression	64	4	1.13	0.02601	RELB, NOCT, PML, BMAL2
GO:2000106	regulation of leukocyte apoptotic process	76	7	1.34	0.0263	PRELID1, CD274, LYN, NOD2, ADAM8, CXCR2, BCL3
GO:0032943	mononuclear cell proliferation	241	9	4.24	0.02678	EBI3, CD274, PNP, LYN, CCND3, SHB, MSN, CD6, CD276
GO:0014003	oligodendrocyte development	37	3	0.65	0.02686	MAL, LYN, EIF2B2
GO:0046718	symbiont entry into host cell	130	6	2.29	0.02723	PLSCR1, TRIM10, ITGB6, TMPRSS4, LDLR, SERPINB3
GO:0072678	T cell migration	65	4	1.14	0.02735	IL27RA, CXCL16, ADAM8, MSN
GO:0032088	negative regulation of NF-kappaB transcription factor activity	65	4	1.14	0.02735	TRIM40, CYLD, BCL3, TRAF3
GO:0055074	calcium ion homeostasis	242	9	4.25	0.02741	P2RY6, VDR, PML, LYN, CYBA, SLC8B1, CYP27B1, SNX10, ATP2A2
GO:0051239	regulation of multicellular organismal process	2353	71	41.36	0.02743	CDH3, MAPK11, VSTM5, PARP1, SERPINB1, GPR68, FFAR2, STAT5A, TLE3, EBI3, TYMP, PDE4B, CYLD, PRELID1, CD274, ANXA3, IL27RA, LCN2, BCR, RELB, PNP, LRG1, DLGAP4, STAT3, PTAFR, WWC1, BCAR1, PLSCR1, IL4R, C5AR2, VDR, SPRED3, TMEM106A, ACTB, NOCT, PML, ITGB6, LYN, CYBA, SAA1, VKORC1, LDLR, PFN1, DHRS7B, CYP27B1, SFN, CGAS, MAPKAPK2, NOD2, ADAM8, PANX1, CTSC, SHB, CXCR2, TRADD, CYFIP1, NIBAN2, TRIB1, NRP…
GO:0033033	negative regulation of myeloid cell apoptotic process	15	2	0.26	0.02779	NOD2, CXCR2
GO:0071360	cellular response to exogenous dsRNA	15	2	0.26	0.02779	CGAS, RALB
GO:0002385	mucosal immune response	15	2	0.26	0.02779	FFAR2, NOD2
GO:1903236	regulation of leukocyte tethering or rolling	15	2	0.26	0.02779	PTAFR, SELE
GO:0051770	positive regulation of nitric-oxide synthase biosynthetic process	15	2	0.26	0.02779	NOD2, MAP2K3
GO:0035435	phosphate ion transmembrane transport	15	2	0.26	0.02779	VDR, SLC37A1
GO:0001819	positive regulation of cytokine production	392	23	6.89	0.02839	MAPK11, FFAR2, EBI3, PDE4B, CD274, IL27RA, PNP, STAT3, PTAFR, IL4R, TMEM106A, CYBA, SAA1, CGAS, MAPKAPK2, NOD2, ADAM8, PANX1, CD6, TRIM27, BCL3, TRAF3, CD276
GO:0050863	regulation of T cell activation	311	14	5.47	0.02869	EBI3, CYLD, PRELID1, CD274, PNP, IL4R, ACTB, LYN, CGAS, NOD2, ADAM8, SHB, CD6, CD276
GO:0019730	antimicrobial humoral response	66	4	1.16	0.02872	DEFB4A, NOD2, SPRR2A, BCL3
GO:0032480	negative regulation of type I interferon production	38	3	0.67	0.02879	CYLD, RELB, TRIM27
GO:0009719	response to endogenous stimulus	1367	36	24.03	0.02912	CDH3, PARP1, STAT5A, CAMK2A, ANXA3, RAB31, LRG1, P2RY6, STAT3, PTAFR, CITED4, BCAR1, SPRED3, ACTB, GNA15, PML, ITGB6, LYN, LDLR, CASP4, SHC1, CYP27B1, CNOT9, MAPKAPK2, NOD2, CYFIP1, NIBAN2, NRP2, PTPRE, HRH1, EIF2B2, MUS81, AANAT, SRA1, EIF4A3, MAP2K3
GO:0045859	regulation of protein kinase activity	410	13	7.21	0.02938	ACTB, ZGPAT, LYN, TNFRSF10A, SFN, CCND3, TRAF4, TRIB1, SERPINB3, TRIM27, RAP2B, RALB, MAP2K3
GO:0051701	biological process involved in interaction with host	169	7	2.97	0.02982	PLSCR1, TRIM10, ITGB6, TMPRSS4, LDLR, SERPINB3, VAPA
GO:0019221	cytokine-mediated signaling pathway	399	18	7.01	0.02999	STAT5A, EBI3, CYLD, IL27RA, IFI27, CSF2RB, STAT3, WBP1L, IL4R, LYN, CASP4, CNOT9, MAPKAPK2, CXCR2, TRADD, TRAF3, CCL4, TNIP2
GO:0040008	regulation of growth	498	15	8.75	0.03001	TRIM40, MAPK11, STAT5A, CXCL16, SLC44A4, STAT3, WWC1, BCAR1, SLC23A2, PML, TMPRSS4, CYP27B1, SFN, CYFIP1, NANOS1
GO:0032101	regulation of response to external stimulus	883	37	15.52	0.0301	PARP1, FFAR2, SMPDL3B, SERPINB4, CYLD, CD274, BCR, C2CD4A, ZNFX1, STAT3, PLSCR1, C5AR2, VDR, SELE, LYN, CYBA, SAA1, VKORC1, LDLR, CASP4, SLC8B1, TRAFD1, CYP27B1, CGAS, MAPKAPK2, NOD2, ADAM8, CTSC, CXCR2, TRADD, TRIB1, TRAF3, AREL1, PLAU, SBNO2, CCL4, TNIP2
GO:0009123	nucleoside monophosphate metabolic process	67	4	1.18	0.03014	UCK2, TYMP, PNP, AK2
GO:0033209	tumor necrosis factor-mediated signaling pathway	99	5	1.74	0.03035	CYLD, CASP4, MAPKAPK2, TRADD, TRAF3
GO:0051251	positive regulation of lymphocyte activation	275	13	4.83	0.03052	EBI3, CYLD, CD274, PNP, IL4R, ACTB, LYN, NOD2, ADAM8, SHB, CD6, CD276, TNIP2
GO:0002220	innate immune response activating cell surface receptor signaling pathway	73	6	1.28	0.03078	FFAR2, LYN, CYBA, NOD2, TRAF3, TNIP2
GO:0043331	response to dsRNA	39	3	0.69	0.0308	CGAS, NOD2, RALB
GO:0006595	polyamine metabolic process	16	2	0.28	0.0314	ODC1, SMOX
GO:0045064	T-helper 2 cell differentiation	16	2	0.28	0.0314	IL4R, BCL3
GO:0001771	immunological synapse formation	16	2	0.28	0.0314	MSN, CD6
GO:0044790	suppression of viral release by host	16	2	0.28	0.0314	PML, TRIM27
GO:0072677	eosinophil migration	16	2	0.28	0.0314	ADAM8, CCL4
GO:0032652	regulation of interleukin-1 production	86	7	1.51	0.03174	SERPINB1, STAT3, TMEM106A, PML, SAA1, NOD2, PANX1
GO:0032612	interleukin-1 production	86	7	1.51	0.03174	SERPINB1, STAT3, TMEM106A, PML, SAA1, NOD2, PANX1
GO:0097553	calcium ion transmembrane import into cytosol	135	6	2.37	0.03195	P2RY6, P2RX5, PML, LYN, CYBA, SLC8B1
GO:0010557	positive regulation of macromolecule biosynthetic process	2131	58	37.46	0.03196	CDH3, MAPK11, PARP1, FFAR2, STAT5A, PPRC1, MUC1, EBI3, ACTN1, PDE4B, CD274, IL27RA, RHOG, RELB, PNP, STAT3, PTAFR, RBBP9, CITED4, WWC1, PLSCR1, IL4R, VDR, TMEM106A, ACTB, NOCT, CYBA, SAA1, LDLR, NFKB2, HAS3, SHC1, CNOT9, CGAS, MAPKAPK2, NOD2, ADAM8, PANX1, SLC26A9, MSN, NIBAN2, FUS, BMAL2, GLIS2, MIR9-1HG, CD6, TRIM27, BCL3, TRAF3, FUBP1, SBNO2, ACTG1, SRA1, EIF4A3, CD276, PRDM4, MAP2K3, TNIP2
GO:0012501	programmed cell death	1663	44	29.23	0.03246	PARP1, MAL, MUC1, CAMK2A, ACTN1, CYLD, PRELID1, CD274, IL27RA, LCN2, IFI27, TNFAIP1, SERPINB13, BCAR1, PLSCR1, VDR, ACTB, PML, CUL1, LYN, CASP4, SHC1, TNFRSF10A, SFN, RTKN, NOD2, FCMR, ADAM8, CTSC, SHB, CXCR2, TRADD, TRAF4, NIBAN2, BCL3, RALB, TRAF3, AREL1, SMG9, RNF144B, SRA1, B4GALT1, ATP2A2, TNIP2
GO:0046683	response to organophosphorus	101	5	1.78	0.03269	P2RY6, PTAFR, P2RX5, PANX1, AANAT
GO:0008219	cell death	1667	44	29.3	0.03353	PARP1, MAL, MUC1, CAMK2A, ACTN1, CYLD, PRELID1, CD274, IL27RA, LCN2, IFI27, TNFAIP1, SERPINB13, BCAR1, PLSCR1, VDR, ACTB, PML, CUL1, LYN, CASP4, SHC1, TNFRSF10A, SFN, RTKN, NOD2, FCMR, ADAM8, CTSC, SHB, CXCR2, TRADD, TRAF4, NIBAN2, BCL3, RALB, TRAF3, AREL1, SMG9, RNF144B, SRA1, B4GALT1, ATP2A2, TNIP2
GO:0030099	myeloid cell differentiation	372	15	6.54	0.03359	PARP1, GPR68, STAT5A, ACTN1, RELB, STAT3, ALAS1, TRIM10, PML, ITGB6, LYN, DHRS7B, SNX10, TRIB1, SBNO2
GO:0002694	regulation of leukocyte activation	459	19	8.07	0.03365	EBI3, CYLD, PRELID1, CD274, IL27RA, PNP, PLSCR1, IL4R, ACTB, LYN, LDLR, CGAS, NOD2, ADAM8, CTSC, SHB, CD6, CD276, TNIP2
GO:0034612	response to tumor necrosis factor	212	8	3.73	0.03389	CYLD, CXCL16, SELE, CASP4, MAPKAPK2, TRADD, TRAF3, CCL4
GO:0044409	symbiont entry into host	137	6	2.41	0.03398	PLSCR1, TRIM10, ITGB6, TMPRSS4, LDLR, SERPINB3
GO:0014070	response to organic cyclic compound	706	22	12.41	0.03418	PARP1, ANXA3, P2RY6, STAT3, PTAFR, ALAS1, P2RX5, VDR, ACTB, GNA15, LYN, VKORC1, CYP27B1, CNOT9, CGAS, NOD2, PANX1, MSN, HRH1, RALB, AANAT, EIF4A3
GO:1903556	negative regulation of tumor necrosis factor superfamily cytokine production	49	6	0.86	0.03423	CD274, IL27RA, C5AR2, NOD2, TRIM27, BCL3
GO:0010569	regulation of double-strand break repair via homologous recombination	70	4	1.23	0.03463	PARP1, ACTB, CGAS, FUS
GO:0002823	negative regulation of adaptive immune response based on somatic recombination of immune receptors built from immunoglob...	41	3	0.72	0.03502	IL27RA, IL4R, NOD2
GO:0048514	blood vessel morphogenesis	553	16	9.72	0.03504	TYMP, ANXA3, TNFAIP2, LRG1, STAT3, PML, LDLR, SHC1, ADAM8, SHB, CXCR2, NIBAN2, NRP2, ACTG1, B4GALT1, FZD8
GO:0010595	positive regulation of endothelial cell migration	103	5	1.81	0.03514	STAT5A, ANXA3, BCAR1, NRP2, MAP2K3
GO:0050855	regulation of B cell receptor signaling pathway	17	2	0.3	0.03518	LYN, FCMR
GO:0006977	DNA damage response, signal transduction by p53 class mediator resulting in cell cycle arrest	17	2	0.3	0.03518	MUC1, PML
GO:0002251	organ or tissue specific immune response	17	2	0.3	0.03518	FFAR2, NOD2
GO:1900424	regulation of defense response to bacterium	17	2	0.3	0.03518	CYBA, NOD2
GO:0051241	negative regulation of multicellular organismal process	895	27	15.73	0.03642	CDH3, MAPK11, PARP1, SERPINB1, GPR68, TLE3, PDE4B, CYLD, CD274, IL27RA, BCR, RELB, WWC1, IL4R, C5AR2, SPRED3, PML, LYN, LDLR, NOD2, CTSC, NIBAN2, TRIB1, TRIM27, BCL3, PLAU, ATP2A2
GO:0042098	T cell proliferation	177	7	3.11	0.03694	EBI3, CD274, PNP, CCND3, MSN, CD6, CD276
GO:0031641	regulation of myelination	42	3	0.74	0.03724	TYMP, CTSC, CYFIP1
GO:0032103	positive regulation of response to external stimulus	500	23	8.79	0.0375	PARP1, FFAR2, SMPDL3B, CYLD, CD274, C2CD4A, ZNFX1, PLSCR1, LYN, CYBA, LDLR, CASP4, CGAS, MAPKAPK2, NOD2, ADAM8, CTSC, CXCR2, TRADD, TRAF3, PLAU, CCL4, TNIP2
GO:0030029	actin filament-based process	695	19	12.22	0.03754	ACTN1, PDE4B, RHOG, BCR, TNFAIP1, RND1, BCAR1, SELE, ACTB, PFN1, SHC1, RTKN, CAP1, CYFIP1, SPECC1, TRIM27, ACTG1, MINK1, ATP2A2
GO:0006898	receptor-mediated endocytosis	217	8	3.81	0.03808	RAB31, CXCL16, SELE, LDLR, FCMR, CXCR2, CAP1, RALB
GO:0002275	myeloid cell activation involved in immune response	81	6	1.42	0.03853	ANXA3, BCR, PTAFR, IL4R, LYN, SBNO2
GO:0050727	regulation of inflammatory response	300	17	5.27	0.03904	FFAR2, SMPDL3B, CYLD, BCR, C2CD4A, STAT3, SELE, LYN, SAA1, LDLR, CASP4, NOD2, ADAM8, CTSC, TRADD, AREL1, SBNO2
GO:0045624	positive regulation of T-helper cell differentiation	18	2	0.32	0.03913	IL4R, SHB
GO:0045618	positive regulation of keratinocyte differentiation	18	2	0.32	0.03913	VDR, CYP27B1
GO:0070304	positive regulation of stress-activated protein kinase signaling cascade	18	2	0.32	0.03913	LYN, NOD2
GO:0060444	branching involved in mammary gland duct morphogenesis	18	2	0.32	0.03913	VDR, PML
GO:0006684	sphingomyelin metabolic process	18	2	0.32	0.03913	SMPDL3B, VAPA
GO:0009129	pyrimidine nucleoside monophosphate metabolic process	18	2	0.32	0.03913	UCK2, TYMP
GO:0051797	regulation of hair follicle development	18	2	0.32	0.03913	CDH3, TRADD
GO:0051767	nitric-oxide synthase biosynthetic process	18	2	0.32	0.03913	NOD2, MAP2K3
GO:0051769	regulation of nitric-oxide synthase biosynthetic process	18	2	0.32	0.03913	NOD2, MAP2K3
GO:0042832	defense response to protozoan	18	2	0.32	0.03913	IL4R, BCL3
GO:1900242	regulation of synaptic vesicle endocytosis	18	2	0.32	0.03913	ACTB, ACTG1
GO:0042771	intrinsic apoptotic signaling pathway in response to DNA damage by p53 class mediator	43	3	0.76	0.03953	MUC1, PML, BCL3
GO:0051090	regulation of DNA-binding transcription factor activity	299	14	5.26	0.03988	TRIM40, MDFI, PPRC1, CAMK2A, CYLD, ANXA3, STAT3, NOD2, TRADD, TRIB1, GLIS2, TRIM27, BCL3, TRAF3
GO:0007179	transforming growth factor beta receptor signaling pathway	181	7	3.18	0.04088	CDH3, PARP1, LRG1, STAT3, SPRED3, PML, ITGB6
GO:0050777	negative regulation of immune response	154	9	2.71	0.04106	PARP1, SERPINB4, IL27RA, BCR, IL4R, LYN, TRAFD1, NOD2, TRIM27
GO:0009607	response to biotic stimulus	1169	58	20.55	0.04114	TRIM40, MAPK11, DEFB4A, PARP1, FFAR2, SMPDL3B, CAMK2A, SERPINB4, ODC1, PDE4B, CYLD, CD274, ANXA3, IL27RA, CXCL16, LCN2, BCR, IFI27, RELB, CSF2RB, LRG1, ZNFX1, PTAFR, RBBP9, PLSCR1, IL4R, SELE, TMEM106A, NOCT, SRMS, TRIM10, PML, ITGB6, LYN, CYBA, CASP4, NFKB2, TRAFD1, SHC1, CYP27B1, CGAS, MAPKAPK2, NOD2, ADAM8, SPRR2A, TRAF4, TRIB1, CD6, TRIM27, BCL3, TRAF3, MUS81, C15orf48, SBNO2, ACTG1, CCL4, MA…
GO:0050792	regulation of viral process	144	6	2.53	0.04172	ZNFX1, STOM, PLSCR1, TRIM10, TMPRSS4, TRIM27
GO:0010634	positive regulation of epithelial cell migration	144	6	2.53	0.04172	STAT5A, ANXA3, BCAR1, PFN1, NRP2, MAP2K3
GO:0006959	humoral immune response	144	6	2.53	0.04172	DEFB4A, EBI3, NOD2, FCMR, SPRR2A, BCL3
GO:0050864	regulation of B cell activation	108	5	1.9	0.04176	CYLD, IL27RA, LYN, NOD2, TNIP2
GO:0048522	positive regulation of cellular process	4678	116	82.23	0.04229	DOC2B, CDH3, MAPK11, VSTM5, PARP1, GPR68, FFAR2, STAT5A, MAL, RAET1L, PPRC1, MUC1, CAMK2A, EBI3, ACTN1, ODC1, PDE4B, CYLD, PRELID1, CD274, ANAPC7, ANXA3, IL27RA, RAB31, CXCL16, RHOG, SLC44A4, BCR, RELB, PNP, CSF2RB, DENND2B, LRG1, P2RY6, STAT3, PTAFR, RBBP9, CITED4, TNFAIP1, STOM, WWC1, BCAR1, PLSCR1, IL4R, P2RX5, VDR, SELE, TMEM106A, ACTB, NOCT, SRMS, SLC23A2, PML, CUL1, LYN, CYBA, SAA1, RASGEF1…
GO:0032479	regulation of type I interferon production	109	5	1.92	0.04317	CYLD, RELB, CGAS, TRIM27, TRAF3
GO:0032606	type I interferon production	109	5	1.92	0.04317	CYLD, RELB, CGAS, TRIM27, TRAF3
GO:0009312	oligosaccharide biosynthetic process	19	2	0.33	0.04323	FUT2, B4GALT1
GO:0009162	deoxyribonucleoside monophosphate metabolic process	19	2	0.33	0.04323	TYMP, PNP
GO:0009163	nucleoside biosynthetic process	19	2	0.33	0.04323	PNP, DCTD
GO:1901623	regulation of lymphocyte chemotaxis	19	2	0.33	0.04323	SLC8B1, CCL4
GO:0045063	T-helper 1 cell differentiation	19	2	0.33	0.04323	RELB, IL4R
GO:0045056	transcytosis	19	2	0.33	0.04323	PTAFR, FCMR
GO:1903579	negative regulation of ATP metabolic process	19	2	0.33	0.04323	PARP1, STAT3
GO:0034404	nucleobase-containing small molecule biosynthetic process	19	2	0.33	0.04323	PNP, DCTD
GO:0002693	positive regulation of cellular extravasation	19	2	0.33	0.04323	PTAFR, ADAM8
GO:0002684	positive regulation of immune system process	869	38	15.28	0.04421	PARP1, GPR68, FFAR2, SMPDL3B, RAET1L, EBI3, PDE4B, CYLD, CD274, IL27RA, PNP, ZNFX1, PTAFR, BCAR1, PLSCR1, IL4R, C5AR2, SELE, ACTB, LYN, CYBA, CGAS, MAPKAPK2, NOD2, FCMR, ADAM8, PANX1, CTSC, SHB, CXCR2, TRIB1, CD6, PLD2, EIF2B2, TRAF3, CCL4, CD276, TNIP2
GO:0046638	positive regulation of alpha-beta T cell differentiation	45	3	0.79	0.04432	PNP, IL4R, SHB
GO:0009116	nucleoside metabolic process	45	3	0.79	0.04432	TYMP, PNP, DCTD
GO:0061756	leukocyte adhesion to vascular endothelial cell	45	3	0.79	0.04432	LRG1, PTAFR, SELE
GO:0002762	negative regulation of myeloid leukocyte differentiation	45	3	0.79	0.04432	GPR68, LYN, TRIB1
GO:0033628	regulation of cell adhesion mediated by integrin	45	3	0.79	0.04432	MUC1, LYN, PLAU
GO:0051249	regulation of lymphocyte activation	414	16	7.28	0.04443	EBI3, CYLD, PRELID1, CD274, IL27RA, PNP, IL4R, ACTB, LYN, CGAS, NOD2, ADAM8, SHB, CD6, CD276, TNIP2
GO:0006897	endocytosis	607	20	10.67	0.04455	ANXA3, RAB31, CXCL16, BCR, P2RY6, PLSCR1, SELE, ACTB, LYN, CYBA, LDLR, SNX10, MAPKAPK2, NOD2, FCMR, CXCR2, CAP1, PLD2, RALB, ACTG1
GO:0006469	negative regulation of protein kinase activity	147	6	2.58	0.04536	ZGPAT, LYN, SFN, TRIB1, SERPINB3, TRIM27
GO:0032868	response to insulin	225	8	3.96	0.04548	PARP1, RAB31, BCAR1, LYN, SHC1, CYFIP1, PTPRE, AANAT
GO:0031328	positive regulation of cellular biosynthetic process	2195	59	38.58	0.04556	CDH3, MAPK11, PARP1, FFAR2, STAT5A, PPRC1, MUC1, EBI3, ACTN1, PDE4B, CD274, IL27RA, RHOG, RELB, PNP, P2RY6, STAT3, PTAFR, RBBP9, CITED4, WWC1, PLSCR1, IL4R, VDR, TMEM106A, ACTB, NOCT, CYBA, SAA1, LDLR, NFKB2, HAS3, SHC1, CNOT9, CGAS, MAPKAPK2, NOD2, ADAM8, PANX1, SLC26A9, MSN, NIBAN2, FUS, BMAL2, GLIS2, MIR9-1HG, CD6, TRIM27, BCL3, TRAF3, FUBP1, SBNO2, ACTG1, SRA1, EIF4A3, CD276, PRDM4, MAP2K3, T…
GO:0044419	biological process involved in interspecies interaction between organisms	1290	62	22.68	0.0456	TRIM40, MAPK11, DEFB4A, PARP1, FFAR2, SMPDL3B, CAMK2A, SERPINB4, ODC1, PDE4B, CYLD, CD274, ANXA3, IL27RA, CXCL16, LCN2, BCR, IFI27, RELB, CSF2RB, LRG1, ZNFX1, PTAFR, RBBP9, STOM, PLSCR1, IL4R, SELE, TMEM106A, NOCT, SRMS, TRIM10, PML, ITGB6, TMPRSS4, LYN, CYBA, LDLR, CASP4, NFKB2, TRAFD1, SHC1, CYP27B1, CGAS, MAPKAPK2, NOD2, ADAM8, SPRR2A, TRAF4, TRIB1, SERPINB3, CD6, TRIM27, VAPA, BCL3, TRAF3, C1…
GO:0034341	response to type II interferon	111	5	1.95	0.04607	CAMK2A, CXCL16, CYP27B1, ACTG1, CCL4
GO:0051348	negative regulation of transferase activity	186	7	3.27	0.04619	ZGPAT, LYN, SFN, TRIB1, SERPINB3, TRIM27, TINF2
GO:0043408	regulation of MAPK cascade	528	15	9.28	0.04621	CYLD, DENND2B, P2RY6, WWC1, SPRED3, TMEM106A, LYN, SHC1, NOD2, ADAM8, TRAF4, SERPINB3, CCL4, MINK1, MAP2K3
GO:0002460	adaptive immune response based on somatic recombination of immune receptors built from immunoglobulin superfamily domain...	249	13	4.38	0.04638	RAET1L, EBI3, CD274, IL27RA, RELB, CSF2RB, STAT3, IL4R, NFKB2, NOD2, FCMR, CTSC, BCL3
GO:0050790	regulation of catalytic activity	1178	38	20.71	0.0465	SERPINA1, CDH3, PARP1, SERPINB1, SERPINA3, CAMK2A, SERPINB4, PRELID1, RHOG, BCR, CSTB, STMN3, P2RY6, STAT3, SERPINB13, PLSCR1, VDR, SELE, ACTB, GNA15, ZGPAT, LYN, PRSS22, RASGEF1A, TNFRSF10A, CYP27B1, SFN, CCND3, CAP1, TRAF4, TRIB1, SERPINB3, TRIM27, RAP2B, RALB, TINF2, CCL4, MAP2K3
GO:0071495	cellular response to endogenous stimulus	1170	31	20.57	0.04651	CDH3, PARP1, STAT5A, CAMK2A, RAB31, LRG1, P2RY6, STAT3, PTAFR, BCAR1, SPRED3, ACTB, GNA15, PML, ITGB6, LYN, CASP4, SHC1, CNOT9, MAPKAPK2, NOD2, CYFIP1, NIBAN2, NRP2, PTPRE, HRH1, MUS81, AANAT, SRA1, EIF4A3, MAP2K3
GO:0010469	regulation of signaling receptor activity	77	4	1.35	0.04655	DLGAP4, ZGPAT, PLAU, MINK1
GO:0016601	Rac protein signal transduction	46	3	0.81	0.04682	RHOG, STMN3, CYFIP1
GO:0070542	response to fatty acid	46	3	0.81	0.04682	FFAR2, PTAFR, LDLR
GO:0038093	Fc receptor signaling pathway	46	3	0.81	0.04682	LYN, FCMR, PLD2
GO:0006220	pyrimidine nucleotide metabolic process	46	3	0.81	0.04682	UCK2, TYMP, DCTD
GO:1900543	negative regulation of purine nucleotide metabolic process	20	2	0.35	0.04749	PARP1, STAT3
GO:0060402	calcium ion transport into cytosol	20	2	0.35	0.04749	P2RX5, PML
GO:0071359	cellular response to dsRNA	20	2	0.35	0.04749	CGAS, RALB
GO:0099170	postsynaptic modulation of chemical synaptic transmission	20	2	0.35	0.04749	CYFIP1, EIF4A3
GO:0032211	negative regulation of telomere maintenance via telomerase	20	2	0.35	0.04749	CTC1, TINF2
GO:0001773	myeloid dendritic cell activation	20	2	0.35	0.04749	RELB, ITGB6
GO:0006925	inflammatory cell apoptotic process	20	2	0.35	0.04749	NOD2, CXCR2
GO:0044794	positive regulation by host of viral process	20	2	0.35	0.04749	STOM, VAPA
GO:0034695	response to prostaglandin E	20	2	0.35	0.04749	P2RY6, AANAT
GO:0099010	modification of postsynaptic structure	20	2	0.35	0.04749	PFN1, CYFIP1
GO:1902533	positive regulation of intracellular signal transduction	857	22	15.06	0.04755	PARP1, DENND2B, P2RY6, WWC1, P2RX5, TMEM106A, SRMS, PML, CUL1, LYN, RASGEF1A, SHC1, NOD2, ADAM8, TRADD, TRAF4, VAPA, CCL4, MINK1, MAP2K3, CANT1, TNIP2
GO:0050671	positive regulation of lymphocyte proliferation	112	5	1.97	0.04756	EBI3, CD274, PNP, CD6, CD276
GO:0051240	positive regulation of multicellular organismal process	1307	47	22.97	0.04761	MAPK11, VSTM5, PARP1, GPR68, FFAR2, EBI3, PDE4B, CYLD, CD274, ANXA3, IL27RA, LCN2, PNP, LRG1, STAT3, PTAFR, IL4R, VDR, TMEM106A, ACTB, LYN, CYBA, SAA1, VKORC1, CYP27B1, CGAS, MAPKAPK2, NOD2, ADAM8, PANX1, CTSC, SHB, CXCR2, TRADD, CYFIP1, NIBAN2, TRIB1, SERPINB3, CD6, TRIM27, HRH1, BCL3, TRAF3, PLAU, CD276, ATP2A2, TNIP2
GO:0044093	positive regulation of molecular function	1019	30	17.91	0.04776	CDH3, PPRC1, CAMK2A, PRELID1, ANXA3, RHOG, BCR, P2RY6, STAT3, PLSCR1, VDR, SELE, GNA15, LYN, PRSS22, RASGEF1A, PFN1, TNFRSF10A, CYP27B1, CCND3, NOD2, TRADD, CAP1, TRAF4, NIBAN2, SERPINB3, TRIM27, RALB, CCL4, MAP2K3
GO:0031349	positive regulation of defense response	388	20	6.82	0.04816	PARP1, FFAR2, SMPDL3B, CYLD, CD274, C2CD4A, ZNFX1, PLSCR1, LYN, CYBA, LDLR, CASP4, CGAS, MAPKAPK2, NOD2, ADAM8, CTSC, TRADD, TRAF3, TNIP2
GO:0010646	regulation of cell communication	2823	72	49.62	0.04898	TRIM40, DOC2B, CDH3, PARP1, GPR68, FFAR2, MDFI, SMPDL3B, MAL, MUC1, TLE3, CAMK2A, TYMP, PDE4B, CYLD, PRELID1, BCR, DENND2B, STMN3, LRG1, DLGAP4, P2RY6, STAT3, TNFAIP1, WWC1, PLSCR1, P2RX5, VDR, SPRED3, TMEM106A, SRMS, PML, CUL1, ZGPAT, ITGB6, LYN, CYBA, RASGEF1A, CASP4, SLC8B1, PFN1, SHC1, CYP27B1, CNOT9, CGAS, MAPKAPK2, NOD2, FCMR, ADAM8, CTSC, TRADD, CYFIP1, TRAF4, NIBAN2, TRIB1, GLIS2, SERPINB…
GO:0007204	positive regulation of cytosolic calcium ion concentration	113	5	1.99	0.04908	C5AR2, P2RX5, PML, SAA1, CXCR2
GO:0014074	response to purine-containing compound	113	5	1.99	0.04908	P2RY6, PTAFR, P2RX5, PANX1, AANAT
GO:0023051	regulation of signaling	2824	72	49.64	0.04984	TRIM40, DOC2B, CDH3, PARP1, GPR68, FFAR2, MDFI, SMPDL3B, MAL, MUC1, TLE3, CAMK2A, PDE4B, CYLD, PRELID1, BCR, DENND2B, STMN3, LRG1, DLGAP4, P2RY6, STAT3, TNFAIP1, WWC1, PLSCR1, P2RX5, VDR, SPRED3, TMEM106A, SRMS, PML, CUL1, ZGPAT, ITGB6, LYN, CYBA, RASGEF1A, LDLR, CASP4, SLC8B1, PFN1, SHC1, CYP27B1, CNOT9, CGAS, MAPKAPK2, NOD2, FCMR, ADAM8, CTSC, TRADD, CYFIP1, TRAF4, NIBAN2, TRIB1, GLIS2, SERPINB…
GO:0000018	regulation of DNA recombination	114	5	2	0.05063	PARP1, IL27RA, ACTB, CGAS, FUS
GO:1903557	positive regulation of tumor necrosis factor superfamily cytokine production	91	7	1.6	0.05083	STAT3, PTAFR, TMEM106A, CYBA, MAPKAPK2, NOD2, ADAM8
GO:0006909	phagocytosis	189	10	3.32	0.05084	ANXA3, RAB31, BCR, P2RY6, PLSCR1, LYN, CYBA, LDLR, NOD2, PLD2
GO:0009891	positive regulation of biosynthetic process	2212	59	38.88	0.05112	CDH3, MAPK11, PARP1, FFAR2, STAT5A, PPRC1, MUC1, EBI3, ACTN1, PDE4B, CD274, IL27RA, RHOG, RELB, PNP, P2RY6, STAT3, PTAFR, RBBP9, CITED4, WWC1, PLSCR1, IL4R, VDR, TMEM106A, ACTB, NOCT, CYBA, SAA1, LDLR, NFKB2, HAS3, SHC1, CNOT9, CGAS, MAPKAPK2, NOD2, ADAM8, PANX1, SLC26A9, MSN, NIBAN2, FUS, BMAL2, GLIS2, MIR9-1HG, CD6, TRIM27, BCL3, TRAF3, FUBP1, SBNO2, ACTG1, SRA1, EIF4A3, CD276, PRDM4, MAP2K3, T…
GO:0023057	negative regulation of signaling	1172	30	20.6	0.05163	TRIM40, CDH3, PARP1, FFAR2, MDFI, SMPDL3B, MUC1, TLE3, PDE4B, CYLD, PRELID1, STMN3, TNFAIP1, WWC1, SPRED3, SRMS, ZGPAT, LYN, LDLR, CNOT9, CGAS, NOD2, NIBAN2, TRIB1, GLIS2, SERPINB3, PTPRE, WDR91, BCL3, MAP2K3
GO:0045980	negative regulation of nucleotide metabolic process	21	2	0.37	0.0519	PARP1, STAT3
GO:0043369	CD4-positive or CD8-positive, alpha-beta T cell lineage commitment	21	2	0.37	0.0519	CYLD, STAT3
GO:0002433	immune response-regulating cell surface receptor signaling pathway involved in phagocytosis	21	2	0.37	0.0519	LYN, PLD2
GO:0043302	positive regulation of leukocyte degranulation	21	2	0.37	0.0519	PTAFR, IL4R
GO:0001780	neutrophil homeostasis	21	2	0.37	0.0519	PDE4B, CXCR2
GO:0001562	response to protozoan	21	2	0.37	0.0519	IL4R, BCL3
GO:1901071	glucosamine-containing compound metabolic process	21	2	0.37	0.0519	CHI3L2, CHST6
GO:0032691	negative regulation of interleukin-1 beta production	21	2	0.37	0.0519	SERPINB1, PML
GO:0038096	Fc-gamma receptor signaling pathway involved in phagocytosis	21	2	0.37	0.0519	LYN, PLD2
GO:0051091	positive regulation of DNA-binding transcription factor activity	191	7	3.36	0.05192	PPRC1, CAMK2A, ANXA3, STAT3, NOD2, TRADD, TRIM27
GO:0048255	mRNA stabilization	48	3	0.84	0.05202	NOCT, MAPKAPK2, FUS
GO:0032757	positive regulation of interleukin-8 production	48	3	0.84	0.05202	FFAR2, STAT3, NOD2
GO:2000107	negative regulation of leukocyte apoptotic process	48	3	0.84	0.05202	NOD2, CXCR2, BCL3
GO:2001238	positive regulation of extrinsic apoptotic signaling pathway	48	3	0.84	0.05202	MAL, CYLD, PML
GO:0071622	regulation of granulocyte chemotaxis	48	3	0.84	0.05202	C5AR2, NOD2, CXCR2
GO:0019933	cAMP-mediated signaling	48	3	0.84	0.05202	PDE4B, CGAS, CAP1
GO:1905517	macrophage migration	48	3	0.84	0.05202	BCR, SAA1, B4GALT1
GO:0032946	positive regulation of mononuclear cell proliferation	115	5	2.02	0.05221	EBI3, CD274, PNP, CD6, CD276
GO:1901222	regulation of non-canonical NF-kappaB signal transduction	80	4	1.41	0.05228	TRIM40, CYLD, NOD2, BCL3
GO:0048872	homeostasis of number of cells	284	11	4.99	0.05397	PDE4B, CYLD, BCR, STAT3, ALAS1, TRIM10, LYN, NOD2, CXCR2, SPRR2A, GLIS2
GO:0060249	anatomical structure homeostasis	211	10	3.71	0.05398	CDH3, SERPINA3, MUC4, ACTB, SNX10, NOD2, ADAM8, LSR, ACTG1, NANOS1
GO:0001894	tissue homeostasis	211	10	3.71	0.05398	CDH3, SERPINA3, MUC4, ACTB, SNX10, NOD2, ADAM8, LSR, ACTG1, NANOS1
GO:0001775	cell activation	891	36	15.66	0.05404	EBI3, CYLD, PRELID1, CD274, ANXA3, IL27RA, BCR, RELB, PNP, STAT3, PTAFR, PLSCR1, IL4R, TMEM106A, ACTB, ITGB6, LYN, SAA1, LDLR, NFKB2, CGAS, CCND3, NOD2, ADAM8, CTSC, SHB, CXCR2, MSN, CD6, RAP2B, BCL3, SBNO2, ACTG1, CD276, FZD8, TNIP2
GO:0048525	negative regulation of viral process	81	4	1.42	0.05427	ZNFX1, PLSCR1, TRIM10, TRIM27
GO:0034109	homotypic cell-cell adhesion	81	4	1.42	0.05427	ACTB, LYN, RAP2B, ACTG1
GO:0033627	cell adhesion mediated by integrin	81	4	1.42	0.05427	MUC1, ITGB6, LYN, PLAU
GO:1901698	response to nitrogen compound	891	25	15.66	0.05445	PARP1, STAT5A, CAMK2A, RAB31, P2RY6, STAT3, PTAFR, BCAR1, P2RX5, ACTB, GNA15, LYN, VKORC1, LDLR, CASP4, SHC1, CGAS, NOD2, PANX1, CYFIP1, PTPRE, HRH1, RALB, EIF2B2, AANAT
GO:0030216	keratinocyte differentiation	154	6	2.71	0.05458	TCHH, CDH3, BCR, VDR, CYP27B1, SFN
GO:0009988	cell-cell recognition	49	3	0.86	0.05472	MSN, CD6, B4GALT1
GO:0002250	adaptive immune response	358	16	6.29	0.05507	RAET1L, EBI3, CD274, IL27RA, RELB, CSF2RB, STAT3, IL4R, LYN, NFKB2, NOD2, FCMR, CTSC, CD6, TRIM27, BCL3
GO:0031644	regulation of nervous system process	82	4	1.44	0.0563	TYMP, DLGAP4, CTSC, EIF4A3
GO:0051707	response to other organism	1138	57	20	0.05631	TRIM40, MAPK11, DEFB4A, PARP1, FFAR2, SMPDL3B, CAMK2A, SERPINB4, ODC1, PDE4B, CYLD, CD274, ANXA3, IL27RA, CXCL16, LCN2, BCR, IFI27, RELB, CSF2RB, LRG1, ZNFX1, PTAFR, RBBP9, PLSCR1, IL4R, SELE, TMEM106A, NOCT, SRMS, TRIM10, PML, ITGB6, LYN, CYBA, CASP4, NFKB2, TRAFD1, SHC1, CYP27B1, CGAS, MAPKAPK2, NOD2, ADAM8, SPRR2A, TRAF4, TRIB1, CD6, TRIM27, BCL3, TRAF3, C15orf48, SBNO2, ACTG1, CCL4, MAP2K3, T…
GO:0032940	secretion by cell	649	19	11.41	0.05635	DOC2B, GPR68, FFAR2, CAMK2A, EXOC3L4, ANXA3, RAB31, TNFAIP2, SLC44A4, BCR, PTAFR, IL4R, LYN, SAA1, SLC8B1, ADAM8, NIBAN2, RALB, ATP2A2
GO:0016540	protein autoprocessing	22	2	0.39	0.05644	PARP1, CASP4
GO:0006817	phosphate ion transport	22	2	0.39	0.05644	VDR, SLC37A1
GO:0002438	acute inflammatory response to antigenic stimulus	22	2	0.39	0.05644	CXCR2, CD6
GO:0033673	negative regulation of kinase activity	156	6	2.74	0.05741	ZGPAT, LYN, SFN, TRIB1, SERPINB3, TRIM27
GO:0072348	sulfur compound transport	50	3	0.88	0.05749	SLC5A6, SLC44A4, SLC26A9
GO:0048646	anatomical structure formation involved in morphogenesis	973	24	17.1	0.05766	ACTN1, TYMP, ANXA3, TNFAIP2, SLC44A4, LRG1, STAT3, FJX1, IL4R, PML, ITGB6, PFN1, NFKB2, SHC1, ADAM8, SHB, CXCR2, NIBAN2, NRP2, BCL3, SBNO2, ACTG1, B4GALT1, FZD8
GO:0043207	response to external biotic stimulus	1139	57	20.02	0.05772	TRIM40, MAPK11, DEFB4A, PARP1, FFAR2, SMPDL3B, CAMK2A, SERPINB4, ODC1, PDE4B, CYLD, CD274, ANXA3, IL27RA, CXCL16, LCN2, BCR, IFI27, RELB, CSF2RB, LRG1, ZNFX1, PTAFR, RBBP9, PLSCR1, IL4R, SELE, TMEM106A, NOCT, SRMS, TRIM10, PML, ITGB6, LYN, CYBA, CASP4, NFKB2, TRAFD1, SHC1, CYP27B1, CGAS, MAPKAPK2, NOD2, ADAM8, SPRR2A, TRAF4, TRIB1, CD6, TRIM27, BCL3, TRAF3, C15orf48, SBNO2, ACTG1, CCL4, MAP2K3, T…
GO:0043588	skin development	279	9	4.9	0.05833	TCHH, CDH3, BCR, VDR, ITGB6, CYP27B1, SFN, TRADD, LSR
GO:0000956	nuclear-transcribed mRNA catabolic process	119	5	2.09	0.0588	NOCT, CNOT9, SMG9, EIF4A3, NANOS1
GO:0001659	temperature homeostasis	157	6	2.76	0.05886	TLE3, LCN2, STAT3, IL4R, DHRS7B, NOD2
GO:0006887	exocytosis	291	11	5.12	0.06017	DOC2B, EXOC3L4, ANXA3, RAB31, TNFAIP2, BCR, PTAFR, IL4R, LYN, RALB, ATP2A2
GO:0009161	ribonucleoside monophosphate metabolic process	51	3	0.9	0.06032	UCK2, PNP, AK2
GO:0050853	B cell receptor signaling pathway	51	3	0.9	0.06032	BCAR1, LYN, FCMR
GO:0010839	negative regulation of keratinocyte proliferation	23	2	0.4	0.06112	VDR, SFN
GO:0050820	positive regulation of coagulation	23	2	0.4	0.06112	VKORC1, PLAU
GO:0032703	negative regulation of interleukin-2 production	23	2	0.4	0.06112	NOD2, TRIM27
GO:0035330	regulation of hippo signaling	23	2	0.4	0.06112	WWC1, MAP2K3
GO:0002507	tolerance induction	23	2	0.4	0.06112	CD274, LYN
GO:1904996	positive regulation of leukocyte adhesion to vascular endothelial cell	23	2	0.4	0.06112	PTAFR, SELE
GO:0034655	nucleobase-containing compound catabolic process	458	13	8.05	0.06116	TYMP, PDE4B, PNP, LDHA, STAT3, NOCT, CNOT9, MAPKAPK2, FUS, MUS81, SMG9, EIF4A3, NANOS1
GO:0048513	animal organ development	2353	53	41.36	0.06129	TCHH, CDH3, MAPK11, PARP1, GPR68, STAT5A, MDFI, TLE3, PITPNM1, ODC1, ANAPC7, ANXA3, SLC44A4, BCR, LRG1, STAT3, RBBP9, FJX1, VDR, SPRED3, GPCPD1, ACTB, PML, CUL1, ITGB6, VKORC1, NFKB2, SHC1, DHRS7B, CYP27B1, SFN, SNX10, MAPKAPK2, ADAM8, CXCR2, TRADD, MSN, CTC1, TRAF4, NIBAN2, NRP2, GLIS2, SERPINB3, LSR, BCL3, EIF2B2, PSAPL1, SMG9, SBNO2, MINK1, EIF4A3, NANOS1, MAP2K3
GO:0007254	JNK cascade	159	6	2.79	0.06182	CYLD, NOD2, TRAF4, TRIB1, SERPINB3, MINK1
GO:0007623	circadian rhythm	159	6	2.79	0.06182	PARP1, RELB, NOCT, PML, BMAL2, AANAT
GO:0048585	negative regulation of response to stimulus	1390	39	24.43	0.06242	TRIM40, CDH3, PARP1, MDFI, SMPDL3B, MUC1, TLE3, SERPINB4, PDE4B, CYLD, PRELID1, IL27RA, BCR, STMN3, STAT3, TNFAIP1, WWC1, IL4R, C5AR2, SPRED3, SRMS, ZGPAT, LYN, SAA1, LDLR, TRAFD1, CNOT9, CGAS, NOD2, NIBAN2, TRIB1, GLIS2, SERPINB3, TRIM27, PTPRE, WDR91, BCL3, PLAU, MAP2K3
GO:0043410	positive regulation of MAPK cascade	370	11	6.5	0.06259	DENND2B, P2RY6, WWC1, TMEM106A, SHC1, NOD2, ADAM8, TRAF4, CCL4, MINK1, MAP2K3
GO:0022406	membrane docking	85	4	1.49	0.06263	MSN, VAPA, RALB, ATP2A2
GO:0045604	regulation of epidermal cell differentiation	52	3	0.91	0.06321	VDR, CYP27B1, SFN
GO:0002704	negative regulation of leukocyte mediated immunity	52	3	0.91	0.06321	SERPINB4, BCR, NOD2
GO:0048010	vascular endothelial growth factor receptor signaling pathway	52	3	0.91	0.06321	BCAR1, MAPKAPK2, NIBAN2
GO:0001936	regulation of endothelial cell proliferation	122	5	2.14	0.06405	STAT5A, LRG1, STAT3, FUT2, NRP2
GO:0009968	negative regulation of signal transduction	1097	28	19.28	0.06405	TRIM40, CDH3, PARP1, MDFI, SMPDL3B, MUC1, TLE3, PDE4B, CYLD, PRELID1, STMN3, TNFAIP1, WWC1, SPRED3, SRMS, ZGPAT, LYN, CNOT9, CGAS, NOD2, NIBAN2, TRIB1, GLIS2, SERPINB3, PTPRE, WDR91, BCL3, MAP2K3
GO:0006955	immune response	1314	62	23.1	0.06436	TRIM40, DEFB4A, PARP1, FFAR2, SMPDL3B, RAET1L, CAMK2A, EBI3, SERPINB4, PDE4B, CYLD, CD274, ANXA3, IL27RA, CXCL16, LCN2, BCR, IFI27, RELB, PNP, CSF2RB, ZNFX1, STAT3, PTAFR, TNFAIP1, BCAR1, PLSCR1, IL4R, C5AR2, TMEM106A, SRMS, TRIM10, PML, ITGB6, LYN, CYBA, CASP4, NFKB2, TRAFD1, CYP27B1, CGAS, MAPKAPK2, NOD2, FCMR, ADAM8, PANX1, CTSC, SHB, CXCR2, SPRR2A, TRAF4, CD6, TRIM27, BCL3, PLD2, EIF2B2, TRAF…
GO:0001938	positive regulation of endothelial cell proliferation	86	4	1.51	0.06483	STAT5A, LRG1, STAT3, NRP2
GO:0140895	cell surface toll-like receptor signaling pathway	58	5	1.02	0.06488	LYN, CYBA, NOD2, TRAF3, TNIP2
GO:0002252	immune effector process	478	22	8.4	0.06504	FFAR2, RAET1L, SERPINB4, ANXA3, IL27RA, BCR, RELB, CSF2RB, STAT3, PTAFR, IL4R, LYN, CGAS, MAPKAPK2, NOD2, FCMR, PANX1, CTSC, SHB, BCL3, PLD2, SBNO2
GO:0043549	regulation of kinase activity	463	13	8.14	0.06544	ACTB, ZGPAT, LYN, TNFRSF10A, SFN, CCND3, TRAF4, TRIB1, SERPINB3, TRIM27, RAP2B, RALB, MAP2K3
GO:0045807	positive regulation of endocytosis	123	5	2.16	0.06586	RAB31, BCR, SELE, CYBA, NOD2
GO:0009264	deoxyribonucleotide catabolic process	24	2	0.42	0.06593	TYMP, PNP
GO:0002862	negative regulation of inflammatory response to antigenic stimulus	24	2	0.42	0.06593	LYN, NOD2
GO:0002825	regulation of T-helper 1 type immune response	24	2	0.42	0.06593	IL27RA, IL4R
GO:0009648	photoperiodism	24	2	0.42	0.06593	PML, AANAT
GO:0032692	negative regulation of interleukin-1 production	24	2	0.42	0.06593	SERPINB1, PML
GO:0046386	deoxyribose phosphate catabolic process	24	2	0.42	0.06593	TYMP, PNP
GO:0048011	neurotrophin TRK receptor signaling pathway	24	2	0.42	0.06593	BCAR1, CYFIP1
GO:0097484	dendrite extension	24	2	0.42	0.06593	SLC23A2, CYFIP1
GO:0010803	regulation of tumor necrosis factor-mediated signaling pathway	53	3	0.93	0.06617	CYLD, CASP4, MAPKAPK2
GO:0050854	regulation of antigen receptor-mediated signaling pathway	53	3	0.93	0.06617	CYLD, LYN, FCMR
GO:0045576	mast cell activation	53	3	0.93	0.06617	PLSCR1, IL4R, LYN
GO:0000209	protein polyubiquitination	244	8	4.29	0.06667	ANAPC7, IFI27, CUL1, NOD2, TRIM27, TRAF3, AREL1, RNF144B
GO:1902106	negative regulation of leukocyte differentiation	87	4	1.53	0.06706	GPR68, IL4R, LYN, TRIB1
GO:0051928	positive regulation of calcium ion transport	87	4	1.53	0.06706	CAMK2A, P2RY6, P2RX5, CCL4
GO:0008544	epidermis development	331	10	5.82	0.06772	TCHH, CDH3, SLC44A4, BCR, VDR, CYP27B1, SFN, TRADD, LSR, ATP2A2
GO:0043312	neutrophil degranulation	12	3	0.21	0.06795	ANXA3, BCR, PTAFR
GO:0050865	regulation of cell activation	503	19	8.84	0.06845	EBI3, CYLD, PRELID1, CD274, IL27RA, PNP, PLSCR1, IL4R, ACTB, LYN, LDLR, CGAS, NOD2, ADAM8, CTSC, SHB, CD6, CD276, TNIP2
GO:0071887	leukocyte apoptotic process	100	7	1.76	0.06916	PRELID1, CD274, LYN, NOD2, ADAM8, CXCR2, BCL3
GO:0010718	positive regulation of epithelial to mesenchymal transition	54	3	0.95	0.06919	LRG1, ADAM8, SERPINB3
GO:0030858	positive regulation of epithelial cell differentiation	54	3	0.95	0.06919	VDR, CYP27B1, SFN
GO:0043627	response to estrogen	54	3	0.95	0.06919	CITED4, CYP27B1, SRA1
GO:0050729	positive regulation of inflammatory response	111	7	1.95	0.06933	FFAR2, C2CD4A, LDLR, CASP4, ADAM8, CTSC, TRADD
GO:0002520	immune system development	164	6	2.88	0.0696	CD274, IL27RA, LYN, NFKB2, CTC1, BCL3
GO:1901653	cellular response to peptide	303	12	5.33	0.06999	PARP1, STAT5A, CAMK2A, RAB31, STAT3, BCAR1, LYN, CASP4, SHC1, NOD2, CYFIP1, PTPRE
GO:0002573	myeloid leukocyte differentiation	201	10	3.53	0.07049	PARP1, GPR68, STAT5A, RELB, ITGB6, LYN, DHRS7B, SNX10, TRIB1, SBNO2
GO:1901223	negative regulation of non-canonical NF-kappaB signal transduction	25	2	0.44	0.07085	TRIM40, CYLD
GO:0150077	regulation of neuroinflammatory response	25	2	0.44	0.07085	LDLR, CTSC
GO:0033032	regulation of myeloid cell apoptotic process	25	2	0.44	0.07085	NOD2, CXCR2
GO:0006656	phosphatidylcholine biosynthetic process	25	2	0.44	0.07085	SLC44A4, DHRS7B
GO:0032469	endoplasmic reticulum calcium ion homeostasis	25	2	0.44	0.07085	PML, ATP2A2
GO:1901659	glycosyl compound biosynthetic process	25	2	0.44	0.07085	PNP, DCTD
GO:0043304	regulation of mast cell degranulation	25	2	0.44	0.07085	IL4R, LYN
GO:0033198	response to ATP	25	2	0.44	0.07085	P2RX5, PANX1
GO:0060603	mammary gland duct morphogenesis	25	2	0.44	0.07085	VDR, PML
GO:0042634	regulation of hair cycle	25	2	0.44	0.07085	CDH3, TRADD
GO:0045742	positive regulation of epidermal growth factor receptor signaling pathway	25	2	0.44	0.07085	CNOT9, RALB
GO:0002262	myeloid cell homeostasis	165	6	2.9	0.07122	PDE4B, STAT3, ALAS1, TRIM10, LYN, CXCR2
GO:0071407	cellular response to organic cyclic compound	434	14	7.63	0.07193	PARP1, P2RY6, PTAFR, VDR, ACTB, GNA15, CYP27B1, CNOT9, CGAS, NOD2, MSN, HRH1, RALB, AANAT
GO:0070848	response to growth factor	611	16	10.74	0.07276	CDH3, PARP1, ANXA3, LRG1, STAT3, BCAR1, SPRED3, PML, ITGB6, SHC1, MAPKAPK2, CYFIP1, NIBAN2, NRP2, EIF4A3, MAP2K3
GO:0009913	epidermal cell differentiation	207	7	3.64	0.07316	TCHH, CDH3, SLC44A4, BCR, VDR, CYP27B1, SFN
GO:1990830	cellular response to leukemia inhibitory factor	90	4	1.58	0.07399	PML, SNX10, NRP2, SBNO2
GO:0042752	regulation of circadian rhythm	90	4	1.58	0.07399	PARP1, NOCT, PML, BMAL2
GO:0002698	negative regulation of immune effector process	90	4	1.58	0.07399	SERPINB4, BCR, IL4R, NOD2
GO:0060326	cell chemotaxis	245	14	4.31	0.07408	DEFB4A, FFAR2, PDE4B, CXCL16, RHOG, BCAR1, C5AR2, LYN, SAA1, SLC8B1, NOD2, ADAM8, CXCR2, CCL4
GO:1901361	organic cyclic compound catabolic process	520	14	9.14	0.07522	TYMP, PDE4B, PNP, LDHA, STAT3, NOCT, CYP27B1, CNOT9, MAPKAPK2, FUS, MUS81, SMG9, EIF4A3, NANOS1
GO:2000779	regulation of double-strand break repair	128	5	2.25	0.07531	PARP1, ACTB, PML, CGAS, FUS
GO:0002931	response to ischemia	56	3	0.98	0.07542	CAMK2A, PANX1, MAP2K3
GO:0071354	cellular response to interleukin-6	26	2	0.46	0.07589	STAT3, SBNO2
GO:0002360	T cell lineage commitment	26	2	0.46	0.07589	CYLD, STAT3
GO:0009649	entrainment of circadian clock	26	2	0.46	0.07589	PML, BMAL2
GO:0038094	Fc-gamma receptor signaling pathway	26	2	0.46	0.07589	LYN, PLD2
GO:0035872	nucleotide-binding domain, leucine rich repeat containing receptor signaling pathway	26	2	0.46	0.07589	CYLD, NOD2
GO:0032502	developmental process	4961	107	87.21	0.07628	TCHH, CDH3, MAPK11, MMP25, VSTM5, PARP1, GPR68, FFAR2, STAT5A, MDFI, EPOP, MAL, TLE3, CAMK2A, ACTN1, TYMP, PITPNM1, ODC1, CYLD, PRELID1, CD274, ANXA7, ANAPC7, ANXA3, IL27RA, TNFAIP2, RHOG, SLC44A4, ARFRP1, STEAP4, BCR, RELB, PNP, STMN3, LRG1, STAT3, RBBP9, RND1, WWC1, FJX1, ALAS1, WBP1L, IL4R, P2RX5, VDR, SPRED3, GPCPD1, ACTB, NOCT, GPRIN1, SRMS, TRIM10, SLC23A2, PML, PITPNA, CUL1, ITGB6, LYN, VK…
GO:0010243	response to organonitrogen compound	828	23	14.55	0.07665	PARP1, STAT5A, CAMK2A, RAB31, P2RY6, STAT3, PTAFR, BCAR1, P2RX5, ACTB, GNA15, LYN, VKORC1, LDLR, CASP4, SHC1, NOD2, PANX1, CYFIP1, PTPRE, HRH1, EIF2B2, AANAT
GO:0046328	regulation of JNK cascade	129	5	2.27	0.07728	CYLD, NOD2, TRAF4, SERPINB3, MINK1
GO:0010648	negative regulation of cell communication	1170	29	20.57	0.07742	TRIM40, CDH3, PARP1, FFAR2, MDFI, SMPDL3B, MUC1, TLE3, PDE4B, CYLD, PRELID1, STMN3, TNFAIP1, WWC1, SPRED3, SRMS, ZGPAT, LYN, CNOT9, CGAS, NOD2, NIBAN2, TRIB1, GLIS2, SERPINB3, PTPRE, WDR91, BCL3, MAP2K3
GO:0051247	positive regulation of protein metabolic process	1056	25	18.56	0.07787	PRELID1, STAT3, PTAFR, WBP1L, PML, LYN, PRSS22, LDLR, TNFRSF10A, CNOT9, CCND3, NOD2, ADAM8, CTSC, MSN, TRAF4, TRIB1, SERPINB3, CD6, RAP2B, BCL3, RALB, EIF4A3, MAP2K3, FZD8
GO:0061013	regulation of mRNA catabolic process	169	6	2.97	0.07792	NOCT, CNOT9, MAPKAPK2, FUS, EIF4A3, NANOS1
GO:0043489	RNA stabilization	57	3	1	0.07862	NOCT, MAPKAPK2, FUS
GO:0001738	morphogenesis of a polarized epithelium	57	3	1	0.07862	ACTB, MSN, ACTG1
GO:0032722	positive regulation of chemokine production	57	3	1	0.07862	FFAR2, IL4R, NOD2
GO:1902373	negative regulation of mRNA catabolic process	57	3	1	0.07862	NOCT, MAPKAPK2, FUS
GO:1990823	response to leukemia inhibitory factor	92	4	1.62	0.0788	PML, SNX10, NRP2, SBNO2
GO:0006766	vitamin metabolic process	92	4	1.62	0.0788	SLC5A6, SLC23A2, VKORC1, CYP27B1
GO:0032651	regulation of interleukin-1 beta production	73	6	1.28	0.07913	SERPINB1, STAT3, TMEM106A, PML, NOD2, PANX1
GO:0032611	interleukin-1 beta production	73	6	1.28	0.07913	SERPINB1, STAT3, TMEM106A, PML, NOD2, PANX1
GO:0007160	cell-matrix adhesion	211	7	3.71	0.07917	ACTN1, BCR, MUC4, ITGB6, PLAU, ACTG1, MINK1
GO:0043299	leukocyte degranulation	66	5	1.16	0.08037	ANXA3, BCR, PTAFR, IL4R, LYN
GO:0002683	negative regulation of immune system process	405	16	7.12	0.08061	PARP1, GPR68, SMPDL3B, SERPINB4, CD274, IL27RA, BCR, IL4R, C5AR2, LYN, LDLR, TRAFD1, CGAS, NOD2, TRIB1, TRIM27
GO:0045055	regulated exocytosis	180	8	3.16	0.08074	DOC2B, ANXA3, RAB31, BCR, PTAFR, IL4R, LYN, ATP2A2
GO:0070741	response to interleukin-6	27	2	0.47	0.08105	STAT3, SBNO2
GO:0050892	intestinal absorption	27	2	0.47	0.08105	VDR, LDLR
GO:0031571	mitotic G1 DNA damage checkpoint signaling	27	2	0.47	0.08105	MUC1, PML
GO:0060544	regulation of necroptotic process	27	2	0.47	0.08105	PARP1, CYLD
GO:0099563	modification of synaptic structure	27	2	0.47	0.08105	PFN1, CYFIP1
GO:0035456	response to interferon-beta	27	2	0.47	0.08105	CAMK2A, PLSCR1
GO:0032660	regulation of interleukin-17 production	27	2	0.47	0.08105	IL27RA, NOD2
GO:0032620	interleukin-17 production	27	2	0.47	0.08105	IL27RA, NOD2
GO:0086004	regulation of cardiac muscle cell contraction	27	2	0.47	0.08105	PDE4B, ATP2A2
GO:0044819	mitotic G1/S transition checkpoint signaling	27	2	0.47	0.08105	MUC1, PML
GO:0034694	response to prostaglandin	27	2	0.47	0.08105	P2RY6, AANAT
GO:1901186	positive regulation of ERBB signaling pathway	27	2	0.47	0.08105	CNOT9, RALB
GO:1903707	negative regulation of hemopoiesis	93	4	1.63	0.08127	GPR68, IL4R, LYN, TRIB1
GO:0030307	positive regulation of cell growth	131	5	2.3	0.08131	CXCL16, SLC44A4, SLC23A2, SFN, CYFIP1
GO:0002697	regulation of immune effector process	291	13	5.12	0.08131	FFAR2, RAET1L, SERPINB4, IL27RA, BCR, PTAFR, IL4R, LYN, CGAS, MAPKAPK2, NOD2, PANX1, SHB
GO:0045682	regulation of epidermis development	58	3	1.02	0.08188	VDR, CYP27B1, SFN
GO:0002637	regulation of immunoglobulin production	58	3	1.02	0.08188	IL27RA, IL4R, CGAS
GO:0042058	regulation of epidermal growth factor receptor signaling pathway	58	3	1.02	0.08188	ZGPAT, CNOT9, RALB
GO:1903305	regulation of regulated secretory pathway	102	6	1.79	0.08189	DOC2B, BCR, PTAFR, IL4R, LYN, ATP2A2
GO:0009605	response to external stimulus	2049	78	36.02	0.08293	TRIM40, MAPK11, DEFB4A, PARP1, FFAR2, SMPDL3B, CAMK2A, TYMP, SERPINB4, PITPNM1, ODC1, PDE4B, CYLD, CD274, ANXA3, IL27RA, CXCL16, LCN2, RHOG, BCR, IFI27, RELB, CSF2RB, C2CD4A, LRG1, ZNFX1, STAT3, PTAFR, RBBP9, BCAR1, PLSCR1, IL4R, C5AR2, VDR, SELE, TMEM106A, NOCT, SRMS, TRIM10, PML, ITGB6, LYN, CYBA, SAA1, VKORC1, LDLR, CASP4, SLC8B1, NFKB2, TRAFD1, SHC1, TNFRSF10A, CYP27B1, CGAS, MAPKAPK2, NOD2, …
GO:0002687	positive regulation of leukocyte migration	132	5	2.32	0.08337	PTAFR, SELE, ADAM8, CXCR2, CCL4
GO:0090398	cellular senescence	94	4	1.65	0.08377	MAPK11, PML, CGAS, MAP2K3
GO:0002696	positive regulation of leukocyte activation	294	14	5.17	0.08394	EBI3, CYLD, CD274, PNP, IL4R, ACTB, LYN, NOD2, ADAM8, CTSC, SHB, CD6, CD276, TNIP2
GO:0009416	response to light stimulus	257	8	4.52	0.08419	MAPK11, PARP1, PITPNM1, SERPINB13, PML, HRH1, BCL3, AANAT
GO:0034135	regulation of toll-like receptor 2 signaling pathway	10	3	0.18	0.08419	LYN, CYBA, NOD2
GO:0010138	pyrimidine ribonucleotide salvage	5	1	0.09	0.08487	UCK2
GO:0045630	positive regulation of T-helper 2 cell differentiation	5	1	0.09	0.08487	IL4R
GO:1903430	negative regulation of cell maturation	5	1	0.09	0.08487	SHB
GO:0070445	regulation of oligodendrocyte progenitor proliferation	5	1	0.09	0.08487	LYN
GO:0051388	positive regulation of neurotrophin TRK receptor signaling pathway	5	1	0.09	0.08487	CYFIP1
GO:0008215	spermine metabolic process	5	1	0.09	0.08487	SMOX
GO:0048742	regulation of skeletal muscle fiber development	5	1	0.09	0.08487	NIBAN2
GO:0061302	smooth muscle cell-matrix adhesion	5	1	0.09	0.08487	PLAU
GO:0032474	otolith morphogenesis	5	1	0.09	0.08487	SLC44A4
GO:0060137	maternal process involved in parturition	5	1	0.09	0.08487	PTAFR
GO:0009180	purine ribonucleoside diphosphate biosynthetic process	5	1	0.09	0.08487	AK2
GO:0009172	purine deoxyribonucleoside monophosphate catabolic process	5	1	0.09	0.08487	PNP
GO:0009178	pyrimidine deoxyribonucleoside monophosphate catabolic process	5	1	0.09	0.08487	TYMP
GO:1902747	negative regulation of lens fiber cell differentiation	5	1	0.09	0.08487	SPRED3
GO:0009131	pyrimidine nucleoside monophosphate catabolic process	5	1	0.09	0.08487	TYMP
GO:0060268	negative regulation of respiratory burst	5	1	0.09	0.08487	BCR
GO:0045900	negative regulation of translational elongation	5	1	0.09	0.08487	EIF4A3
GO:0002461	tolerance induction dependent upon immune response	5	1	0.09	0.08487	CD274
GO:2000371	regulation of DNA topoisomerase (ATP-hydrolyzing) activity	5	1	0.09	0.08487	PLSCR1
GO:2000373	positive regulation of DNA topoisomerase (ATP-hydrolyzing) activity	5	1	0.09	0.08487	PLSCR1
GO:0030578	PML body organization	5	1	0.09	0.08487	PML
GO:1903753	negative regulation of p38MAPK cascade	5	1	0.09	0.08487	CYLD
GO:0032262	pyrimidine nucleotide salvage	5	1	0.09	0.08487	UCK2
GO:0060745	mammary gland branching involved in pregnancy	5	1	0.09	0.08487	VDR
GO:2000416	regulation of eosinophil migration	5	1	0.09	0.08487	ADAM8
GO:1902623	negative regulation of neutrophil migration	5	1	0.09	0.08487	C5AR2
GO:0051725	protein de-ADP-ribosylation	5	1	0.09	0.08487	ADPRH
GO:0098664	G protein-coupled serotonin receptor signaling pathway	5	1	0.09	0.08487	HRH1
GO:0060556	regulation of vitamin D biosynthetic process	5	1	0.09	0.08487	CYP27B1
GO:1904747	positive regulation of apoptotic process involved in development	5	1	0.09	0.08487	VDR
GO:0060545	positive regulation of necroptotic process	5	1	0.09	0.08487	PARP1
GO:1905274	regulation of modification of postsynaptic actin cytoskeleton	5	1	0.09	0.08487	CYFIP1
GO:0060696	regulation of phospholipid catabolic process	5	1	0.09	0.08487	LDLR
GO:0071878	negative regulation of adenylate cyclase-activating adrenergic receptor signaling pathway	5	1	0.09	0.08487	PDE4B
GO:0070640	vitamin D3 metabolic process	5	1	0.09	0.08487	CYP27B1
GO:0009624	response to nematode	5	1	0.09	0.08487	RBBP9
GO:0071593	lymphocyte aggregation	5	1	0.09	0.08487	MSN
GO:0022614	membrane to membrane docking	5	1	0.09	0.08487	MSN
GO:0002513	tolerance induction to self antigen	5	1	0.09	0.08487	LYN
GO:0044206	UMP salvage	5	1	0.09	0.08487	UCK2
GO:0036335	intestinal stem cell homeostasis	5	1	0.09	0.08487	NOD2
GO:0014883	transition between fast and slow fiber	5	1	0.09	0.08487	ATP2A2
GO:0046122	purine deoxyribonucleoside metabolic process	5	1	0.09	0.08487	PNP
GO:2000634	regulation of primary miRNA processing	5	1	0.09	0.08487	STAT3
GO:1900193	regulation of oocyte maturation	5	1	0.09	0.08487	SHB
GO:1901374	acetate ester transport	5	1	0.09	0.08487	SLC44A4
GO:0072675	osteoclast fusion	5	1	0.09	0.08487	SBNO2
GO:0072679	thymocyte migration	5	1	0.09	0.08487	ADAM8
GO:0035747	natural killer cell chemotaxis	5	1	0.09	0.08487	CCL4
GO:0046102	inosine metabolic process	5	1	0.09	0.08487	PNP
GO:0007341	penetration of zona pellucida	5	1	0.09	0.08487	B4GALT1
GO:0006172	ADP biosynthetic process	5	1	0.09	0.08487	AK2
GO:0044691	tooth eruption	5	1	0.09	0.08487	SNX10
GO:0097490	sympathetic neuron projection extension	5	1	0.09	0.08487	NRP2
GO:1902396	protein localization to bicellular tight junction	5	1	0.09	0.08487	ACTG1
GO:0002925	positive regulation of humoral immune response mediated by circulating immunoglobulin	5	1	0.09	0.08487	NOD2
GO:1901166	neural crest cell migration involved in autonomic nervous system development	5	1	0.09	0.08487	NRP2
GO:1902339	positive regulation of apoptotic process involved in morphogenesis	5	1	0.09	0.08487	VDR
GO:1990791	dorsal root ganglion development	5	1	0.09	0.08487	NRP2
GO:0007585	respiratory gaseous exchange by respiratory system	59	3	1.04	0.0852	CSF2RB, TMPRSS11D, TRAF4
GO:0099601	regulation of neurotransmitter receptor activity	28	2	0.49	0.0863	DLGAP4, MINK1
GO:1905820	positive regulation of chromosome separation	28	2	0.49	0.0863	ANAPC7, PLSCR1
GO:2000515	negative regulation of CD4-positive, alpha-beta T cell activation	28	2	0.49	0.0863	CD274, IL4R
GO:0046475	glycerophospholipid catabolic process	28	2	0.49	0.0863	GPCPD1, LDLR
GO:0051100	negative regulation of binding	95	4	1.67	0.08631	MDFI, ACTB, RALB, ATP2A2
GO:0030036	actin cytoskeleton organization	627	16	11.02	0.08669	ACTN1, RHOG, BCR, TNFAIP1, RND1, BCAR1, ACTB, PFN1, SHC1, RTKN, CAP1, CYFIP1, SPECC1, TRIM27, ACTG1, MINK1
GO:0045123	cellular extravasation	67	5	1.18	0.08694	IL27RA, BCR, PTAFR, SELE, ADAM8
GO:0051093	negative regulation of developmental process	725	18	12.74	0.08807	CDH3, MAPK11, PARP1, GPR68, BCR, STAT3, WWC1, IL4R, SPRED3, ACTB, NOCT, PML, LYN, LDLR, SHB, NIBAN2, TRIB1, SRA1
GO:0098660	inorganic ion transmembrane transport	629	16	11.06	0.08854	SLC5A6, KCNS3, PDE4B, P2RY6, TTYH3, P2RX5, VDR, PML, LYN, CYBA, SLC8B1, KCNN3, PANX1, SLC26A9, SLC37A1, ATP2A2
GO:0070534	protein K63-linked ubiquitination	60	3	1.05	0.08857	NOD2, TRIM27, TRAF3
GO:2000514	regulation of CD4-positive, alpha-beta T cell activation	60	3	1.05	0.08857	CD274, IL4R, SHB
GO:0046470	phosphatidylcholine metabolic process	60	3	1.05	0.08857	SLC44A4, LDLR, DHRS7B
GO:0046777	protein autophosphorylation	175	6	3.08	0.08862	CAMK2A, SRMS, LYN, MAPKAPK2, RAP2B, MINK1
GO:0046700	heterocycle catabolic process	487	13	8.56	0.08875	TYMP, PDE4B, PNP, LDHA, STAT3, NOCT, CNOT9, MAPKAPK2, FUS, MUS81, SMG9, EIF4A3, NANOS1
GO:0001558	regulation of cell growth	349	10	6.13	0.08883	TRIM40, CXCL16, SLC44A4, BCAR1, SLC23A2, PML, CYP27B1, SFN, CYFIP1, NANOS1
GO:0010717	regulation of epithelial to mesenchymal transition	96	4	1.69	0.08888	LRG1, SPRED3, ADAM8, SERPINB3
GO:0042552	myelination	135	5	2.37	0.08971	MAL, TYMP, CTSC, CYFIP1, EIF2B2
GO:0044270	cellular nitrogen compound catabolic process	488	13	8.58	0.08982	TYMP, PDE4B, PNP, LDHA, STAT3, NOCT, CNOT9, MAPKAPK2, FUS, MUS81, SMG9, EIF4A3, NANOS1
GO:0042113	B cell activation	218	7	3.83	0.09036	CYLD, IL27RA, LYN, NOD2, SHB, BCL3, TNIP2
GO:0001568	blood vessel development	631	16	11.09	0.09042	TYMP, ANXA3, TNFAIP2, LRG1, STAT3, PML, LDLR, SHC1, ADAM8, SHB, CXCR2, NIBAN2, NRP2, ACTG1, B4GALT1, FZD8
GO:0140352	export from cell	694	19	12.2	0.09158	DOC2B, GPR68, FFAR2, CAMK2A, EXOC3L4, ANXA3, RAB31, TNFAIP2, SLC44A4, BCR, PTAFR, IL4R, LYN, SAA1, SLC8B1, ADAM8, NIBAN2, RALB, ATP2A2
GO:0070269	pyroptosis	29	2	0.51	0.09166	IFI27, CASP4
GO:0043372	positive regulation of CD4-positive, alpha-beta T cell differentiation	29	2	0.51	0.09166	IL4R, SHB
GO:1904994	regulation of leukocyte adhesion to vascular endothelial cell	29	2	0.51	0.09166	PTAFR, SELE
GO:0017158	regulation of calcium ion-dependent exocytosis	29	2	0.51	0.09166	DOC2B, ATP2A2
GO:0016477	cell migration	1266	45	22.25	0.09175	DEFB4A, FFAR2, STAT5A, CAMK2A, PDE4B, CD274, ANXA3, IL27RA, CXCL16, RHOG, BCR, LRG1, P2RY6, STAT3, PTAFR, TNFAIP1, RND1, WWC1, BCAR1, C5AR2, SELE, PML, ITGB6, LYN, SAA1, RASGEF1A, SLC8B1, PFN1, NOD2, ADAM8, CXCR2, TRADD, MSN, CAP1, TRIB1, NRP2, SERPINB3, RAP2B, PLAU, ACTG1, CCL4, MINK1, B4GALT1, NANOS1, MAP2K3
GO:0045935	positive regulation of nucleobase-containing compound metabolic process	1742	38	30.62	0.09177	PARP1, STAT5A, PPRC1, MUC1, ACTN1, CD274, ANXA3, RHOG, RELB, STAT3, CITED4, TNFAIP1, WWC1, PLSCR1, VDR, ACTB, NOCT, PML, NFKB2, HAS3, SHC1, CNOT9, NOD2, CTC1, NIBAN2, FUS, BMAL2, GLIS2, MIR9-1HG, TRIM27, BCL3, TINF2, SBNO2, SRA1, PRDM4, NANOS1, MAP2K3, TNIP2
GO:0014910	regulation of smooth muscle cell migration	61	3	1.07	0.09201	P2RY6, TRIB1, PLAU
GO:0046637	regulation of alpha-beta T cell differentiation	61	3	1.07	0.09201	PNP, IL4R, SHB
GO:0035924	cellular response to vascular endothelial growth factor stimulus	61	3	1.07	0.09201	MAPKAPK2, NRP2, MAP2K3
GO:0045911	positive regulation of DNA recombination	61	3	1.07	0.09201	PARP1, ACTB, FUS
GO:0032024	positive regulation of insulin secretion	61	3	1.07	0.09201	DOC2B, GPR68, FFAR2
GO:0032869	cellular response to insulin stimulus	177	6	3.11	0.09236	PARP1, RAB31, BCAR1, SHC1, CYFIP1, PTPRE
GO:0071363	cellular response to growth factor stimulus	586	15	10.3	0.09327	CDH3, PARP1, LRG1, STAT3, BCAR1, SPRED3, PML, ITGB6, SHC1, MAPKAPK2, CYFIP1, NIBAN2, NRP2, EIF4A3, MAP2K3
GO:0007272	ensheathment of neurons	137	5	2.41	0.09406	MAL, TYMP, CTSC, CYFIP1, EIF2B2
GO:0008366	axon ensheathment	137	5	2.41	0.09406	MAL, TYMP, CTSC, CYFIP1, EIF2B2
GO:0051209	release of sequestered calcium ion into cytosol	98	4	1.72	0.09415	P2RY6, LYN, CYBA, SLC8B1
GO:0005975	carbohydrate metabolic process	456	14	8.02	0.09437	CHI3L2, PARP1, PMM2, LDHA, P2RY6, STAT3, PTAFR, FUT2, SLC23A2, HAS3, CHST6, IDH3A, FUOM, B4GALT1
GO:0097190	apoptotic signaling pathway	540	14	9.49	0.09497	PARP1, MAL, MUC1, CYLD, PRELID1, IFI27, PML, CUL1, CASP4, TNFRSF10A, SFN, CTSC, TRADD, BCL3
GO:0000288	nuclear-transcribed mRNA catabolic process, deadenylation-dependent decay	62	3	1.09	0.09549	NOCT, CNOT9, NANOS1
GO:0045921	positive regulation of exocytosis	62	3	1.09	0.09549	DOC2B, PTAFR, IL4R
GO:0051279	regulation of release of sequestered calcium ion into cytosol	62	3	1.09	0.09549	P2RY6, LYN, CYBA
GO:0008306	associative learning	62	3	1.09	0.09549	SPECC1, HRH1, EIF4A3
GO:0042119	neutrophil activation	38	4	0.67	0.0958	ANXA3, BCR, PTAFR, CXCR2
GO:0060348	bone development	179	6	3.15	0.09618	MAPK11, GPR68, ITGB6, VKORC1, SNX10, CTC1
GO:0044403	biological process involved in symbiotic interaction	256	12	4.5	0.0965	IFI27, STOM, PLSCR1, TRIM10, ITGB6, TMPRSS4, LDLR, NOD2, SPRR2A, SERPINB3, VAPA, CCL4
GO:0051283	negative regulation of sequestering of calcium ion	99	4	1.74	0.09683	P2RY6, LYN, CYBA, SLC8B1
GO:0008630	intrinsic apoptotic signaling pathway in response to DNA damage	99	4	1.74	0.09683	MUC1, PML, SFN, BCL3
GO:0043086	negative regulation of catalytic activity	360	15	6.33	0.09706	SERPINA1, SERPINB1, SERPINA3, CAMK2A, SERPINB4, CSTB, SERPINB13, ZGPAT, LYN, CYP27B1, SFN, TRIB1, SERPINB3, TRIM27, TINF2
GO:0032743	positive regulation of interleukin-2 production	30	2	0.53	0.09711	PDE4B, PNP
GO:0070979	protein K11-linked ubiquitination	30	2	0.53	0.09711	ANAPC7, AREL1
GO:0050901	leukocyte tethering or rolling	30	2	0.53	0.09711	PTAFR, SELE
GO:0000002	mitochondrial genome maintenance	30	2	0.53	0.09711	PARP1, TYMP
GO:0046649	lymphocyte activation	649	22	11.41	0.09792	EBI3, CYLD, PRELID1, CD274, IL27RA, RELB, PNP, STAT3, IL4R, ACTB, LYN, CGAS, CCND3, NOD2, ADAM8, SHB, MSN, CD6, BCL3, CD276, FZD8, TNIP2
GO:0045088	regulation of innate immune response	357	17	6.28	0.09807	PARP1, FFAR2, SMPDL3B, SERPINB4, CYLD, CD274, ZNFX1, PLSCR1, LYN, CYBA, TRAFD1, CGAS, MAPKAPK2, NOD2, ADAM8, TRAF3, TNIP2
GO:0019722	calcium-mediated signaling	180	6	3.16	0.09812	P2RX5, SELE, GNA15, CXCR2, CCL4, ATP2A2
GO:0001935	endothelial cell proliferation	139	5	2.44	0.09853	STAT5A, LRG1, STAT3, FUT2, NRP2
GO:0006952	defense response	1339	67	23.54	0.09861	SERPINA1, TRIM40, DEFB4A, MMP25, PARP1, GPR68, FFAR2, STAT5A, SMPDL3B, SERPINA3, CAMK2A, SAA2, SERPINB4, CYLD, CD274, ANXA3, IL27RA, CXCL16, LCN2, BCR, IFI27, RELB, C2CD4A, ZNFX1, STAT3, PTAFR, PLSCR1, IL4R, C5AR2, SELE, TMEM106A, SRMS, TRIM10, PML, ITGB6, LYN, CYBA, SAA1, LDLR, CASP4, NFKB2, TRAFD1, SHC1, DHRS7B, CYP27B1, CGAS, MAPKAPK2, NOD2, FCMR, ADAM8, CTSC, CXCR2, SPRR2A, TRADD, TRAF4, CD6,…
GO:0010466	negative regulation of peptidase activity	94	8	1.65	0.09867	SERPINA1, SERPINB1, SERPINA3, SERPINB4, CSTB, SERPINB13, SFN, SERPINB3
GO:0006874	intracellular calcium ion homeostasis	223	7	3.92	0.09888	P2RY6, VDR, PML, LYN, CYBA, SLC8B1, ATP2A2
GO:0070372	regulation of ERK1 and ERK2 cascade	223	7	3.92	0.09888	DENND2B, P2RY6, SPRED3, LYN, SHC1, NOD2, CCL4
GO:0032649	regulation of type II interferon production	87	8	1.53	0.09894	EBI3, PDE4B, CD274, IL27RA, NOD2, TRIM27, BCL3, CD276
GO:0032609	type II interferon production	87	8	1.53	0.09894	EBI3, PDE4B, CD274, IL27RA, NOD2, TRIM27, BCL3, CD276
GO:0031214	biomineral tissue development	140	5	2.46	0.1008	VDR, ITGB6, CYP27B1, SNX10, SBNO2
GO:0045656	negative regulation of monocyte differentiation	6	1	0.11	0.10096	GPR68
GO:0038154	interleukin-11-mediated signaling pathway	6	1	0.11	0.10096	STAT3
GO:0031340	positive regulation of vesicle fusion	6	1	0.11	0.10096	DOC2B
GO:0038171	cannabinoid signaling pathway	6	1	0.11	0.10096	CAMK2A
GO:0038146	chemokine (C-X-C motif) ligand 12 signaling pathway	6	1	0.11	0.10096	WBP1L
GO:0033029	regulation of neutrophil apoptotic process	6	1	0.11	0.10096	CXCR2
GO:0007207	phospholipase C-activating G protein-coupled acetylcholine receptor signaling pathway	6	1	0.11	0.10096	GNA15
GO:1905050	positive regulation of metallopeptidase activity	6	1	0.11	0.10096	STAT3
GO:0090402	oncogene-induced cell senescence	6	1	0.11	0.10096	PML
GO:0140367	antibacterial innate immune response	6	1	0.11	0.10096	NOD2
GO:0042354	L-fucose metabolic process	6	1	0.11	0.10096	FUT2
GO:0042355	L-fucose catabolic process	6	1	0.11	0.10096	FUT2
GO:0070444	oligodendrocyte progenitor proliferation	6	1	0.11	0.10096	LYN
GO:0000255	allantoin metabolic process	6	1	0.11	0.10096	PNP
GO:1904352	positive regulation of protein catabolic process in the vacuole	6	1	0.11	0.10096	LDLR
GO:0071362	cellular response to ether	6	1	0.11	0.10096	PTAFR
GO:0060158	phospholipase C-activating dopamine receptor signaling pathway	6	1	0.11	0.10096	GNA15
GO:0006685	sphingomyelin catabolic process	6	1	0.11	0.10096	SMPDL3B
GO:0009136	purine nucleoside diphosphate biosynthetic process	6	1	0.11	0.10096	AK2
GO:0070257	positive regulation of mucus secretion	6	1	0.11	0.10096	CYBA
GO:0005984	disaccharide metabolic process	6	1	0.11	0.10096	B4GALT1
GO:0070212	protein poly-ADP-ribosylation	6	1	0.11	0.10096	PARP1
GO:1901632	regulation of synaptic vesicle membrane organization	6	1	0.11	0.10096	DOC2B
GO:0021855	hypothalamus cell migration	6	1	0.11	0.10096	NRP2
GO:0021856	hypothalamic tangential migration using cell-axon interactions	6	1	0.11	0.10096	NRP2
GO:0021828	gonadotrophin-releasing hormone neuronal migration to the hypothalamus	6	1	0.11	0.10096	NRP2
GO:0042270	protection from natural killer cell mediated cytotoxicity	6	1	0.11	0.10096	SERPINB4
GO:2000405	negative regulation of T cell migration	6	1	0.11	0.10096	IL27RA
GO:2000407	regulation of T cell extravasation	6	1	0.11	0.10096	IL27RA
GO:0034384	high-density lipoprotein particle clearance	6	1	0.11	0.10096	LDLR
GO:0021562	vestibulocochlear nerve development	6	1	0.11	0.10096	NRP2
GO:0019532	oxalate transport	6	1	0.11	0.10096	SLC26A9
GO:0046053	dAMP metabolic process	6	1	0.11	0.10096	PNP
GO:2000110	negative regulation of macrophage apoptotic process	6	1	0.11	0.10096	NOD2
GO:0032730	positive regulation of interleukin-1 alpha production	6	1	0.11	0.10096	PANX1
GO:0046073	dTMP metabolic process	6	1	0.11	0.10096	TYMP
GO:0008655	pyrimidine-containing compound salvage	6	1	0.11	0.10096	UCK2
GO:0046035	CMP metabolic process	6	1	0.11	0.10096	UCK2
GO:0002767	immune response-inhibiting cell surface receptor signaling pathway	6	1	0.11	0.10096	LYN
GO:0002759	regulation of antimicrobial humoral response	6	1	0.11	0.10096	NOD2
GO:0002775	antimicrobial peptide production	6	1	0.11	0.10096	NOD2
GO:0002778	antibacterial peptide production	6	1	0.11	0.10096	NOD2
GO:0021636	trigeminal nerve morphogenesis	6	1	0.11	0.10096	NRP2
GO:0021637	trigeminal nerve structural organization	6	1	0.11	0.10096	NRP2
GO:0071896	protein localization to adherens junction	6	1	0.11	0.10096	ACTB
GO:0070508	cholesterol import	6	1	0.11	0.10096	LDLR
GO:0031630	regulation of synaptic vesicle fusion to presynaptic active zone membrane	6	1	0.11	0.10096	DOC2B
GO:0061817	endoplasmic reticulum-plasma membrane tethering	6	1	0.11	0.10096	VAPA
GO:0070662	mast cell proliferation	6	1	0.11	0.10096	LYN
GO:0070666	regulation of mast cell proliferation	6	1	0.11	0.10096	LYN
GO:0034137	positive regulation of toll-like receptor 2 signaling pathway	6	1	0.11	0.10096	CYBA
GO:0001696	gastric acid secretion	6	1	0.11	0.10096	SNX10
GO:2000758	positive regulation of peptidyl-lysine acetylation	6	1	0.11	0.10096	PML
GO:0002826	negative regulation of T-helper 1 type immune response	6	1	0.11	0.10096	IL4R
GO:0072708	response to sorbitol	6	1	0.11	0.10096	MAP2K3
GO:0002576	platelet degranulation	6	1	0.11	0.10096	LYN
GO:0051620	norepinephrine uptake	6	1	0.11	0.10096	ACTB
GO:1904683	regulation of metalloendopeptidase activity	6	1	0.11	0.10096	STAT3
GO:0098909	regulation of cardiac muscle cell action potential involved in regulation of contraction	6	1	0.11	0.10096	ATP2A2
GO:0106072	negative regulation of adenylate cyclase-activating G protein-coupled receptor signaling pathway	6	1	0.11	0.10096	PDE4B
GO:0046415	urate metabolic process	6	1	0.11	0.10096	PNP
GO:0014831	gastro-intestinal system smooth muscle contraction	6	1	0.11	0.10096	PTAFR
GO:0043504	mitochondrial DNA repair	6	1	0.11	0.10096	PARP1
GO:1903979	negative regulation of microglial cell activation	6	1	0.11	0.10096	LDLR
GO:0015705	iodide transport	6	1	0.11	0.10096	SLC5A6
GO:0046121	deoxyribonucleoside catabolic process	6	1	0.11	0.10096	PNP
GO:0072674	multinuclear osteoclast differentiation	6	1	0.11	0.10096	SBNO2
GO:0046130	purine ribonucleoside catabolic process	6	1	0.11	0.10096	PNP
GO:0046137	negative regulation of vitamin metabolic process	6	1	0.11	0.10096	CYP27B1
GO:0006102	isocitrate metabolic process	6	1	0.11	0.10096	IDH3A
GO:0030321	transepithelial chloride transport	6	1	0.11	0.10096	P2RY6
GO:0071934	thiamine transmembrane transport	6	1	0.11	0.10096	SLC44A4
GO:0019317	fucose catabolic process	6	1	0.11	0.10096	FUT2
GO:0002703	regulation of leukocyte mediated immunity	191	8	3.36	0.10114	RAET1L, SERPINB4, IL27RA, BCR, PTAFR, IL4R, LYN, NOD2
GO:0030162	regulation of proteolysis	503	18	8.84	0.10211	SERPINA1, SERPINB1, SERPINA3, SERPINB4, PRELID1, CSTB, STAT3, SERPINB13, PML, LYN, PRSS22, SFN, ADAM8, CTSC, TRIB1, SERPINB3, TRAF3, PLAU
GO:0019439	aromatic compound catabolic process	499	13	8.77	0.10214	TYMP, PDE4B, PNP, LDHA, STAT3, NOCT, CNOT9, MAPKAPK2, FUS, MUS81, SMG9, EIF4A3, NANOS1
GO:0051282	regulation of sequestering of calcium ion	101	4	1.78	0.10231	P2RY6, LYN, CYBA, SLC8B1
GO:0070555	response to interleukin-1	101	4	1.78	0.10231	MAPK11, SELE, CCL4, TNIP2
GO:0002832	negative regulation of response to biotic stimulus	101	4	1.78	0.10231	PARP1, SERPINB4, TRAFD1, TRIB1
GO:0019935	cyclic-nucleotide-mediated signaling	64	3	1.13	0.10262	PDE4B, CGAS, CAP1
GO:0032091	negative regulation of protein binding	64	3	1.13	0.10262	ACTB, RALB, ATP2A2
GO:1901184	regulation of ERBB signaling pathway	64	3	1.13	0.10262	ZGPAT, CNOT9, RALB
GO:0062098	regulation of programmed necrotic cell death	31	2	0.54	0.10265	PARP1, CYLD
GO:0046621	negative regulation of organ growth	31	2	0.54	0.10265	MAPK11, WWC1
GO:1903115	regulation of actin filament-based movement	31	2	0.54	0.10265	PDE4B, ATP2A2
GO:0033146	regulation of intracellular estrogen receptor signaling pathway	31	2	0.54	0.10265	PARP1, CNOT9
GO:0045730	respiratory burst	31	2	0.54	0.10265	BCR, CYBA
GO:0002753	cytoplasmic pattern recognition receptor signaling pathway	141	5	2.48	0.1031	PARP1, CYLD, CGAS, NOD2, TNIP2
GO:0010952	positive regulation of peptidase activity	141	5	2.48	0.1031	PRELID1, STAT3, LYN, PRSS22, SERPINB3
GO:1901652	response to peptide	421	14	7.4	0.10321	PARP1, STAT5A, CAMK2A, RAB31, STAT3, BCAR1, LYN, CASP4, SHC1, NOD2, CYFIP1, PTPRE, EIF2B2, AANAT
GO:0006402	mRNA catabolic process	226	7	3.97	0.10419	NOCT, CNOT9, MAPKAPK2, FUS, SMG9, EIF4A3, NANOS1
GO:0048870	cell motility	1388	47	24.4	0.10536	DEFB4A, FFAR2, STAT5A, CAMK2A, PDE4B, CD274, ANXA3, IL27RA, CXCL16, RHOG, BCR, LRG1, P2RY6, STAT3, PTAFR, TNFAIP1, RND1, WWC1, BCAR1, C5AR2, SELE, ACTB, PML, ITGB6, LYN, SAA1, RASGEF1A, SLC8B1, PFN1, NOD2, ADAM8, CXCR2, TRADD, MSN, CAP1, TRIB1, NRP2, SERPINB3, RAP2B, PLAU, ACTG1, CCL4, ENKUR, MINK1, B4GALT1, NANOS1, MAP2K3
GO:0050867	positive regulation of cell activation	306	14	5.38	0.10632	EBI3, CYLD, CD274, PNP, IL4R, ACTB, LYN, NOD2, ADAM8, CTSC, SHB, CD6, CD276, TNIP2
GO:0008284	positive regulation of cell population proliferation	751	24	13.2	0.10692	CDH3, STAT5A, EBI3, ODC1, CD274, RHOG, PNP, CSF2RB, LRG1, P2RY6, STAT3, PTAFR, ACTB, PML, LYN, SHC1, NOD2, CXCR2, CTC1, NRP2, SERPINB3, CD6, CD276, B4GALT1
GO:0048856	anatomical structure development	4566	99	80.26	0.10704	TCHH, CDH3, MAPK11, MMP25, VSTM5, PARP1, GPR68, STAT5A, MDFI, EPOP, MAL, TLE3, CAMK2A, ACTN1, TYMP, PITPNM1, ODC1, CYLD, PRELID1, CD274, ANXA7, ANAPC7, ANXA3, IL27RA, TNFAIP2, RHOG, SLC44A4, ARFRP1, BCR, RELB, PNP, STMN3, LRG1, STAT3, RBBP9, RND1, FJX1, ALAS1, WBP1L, IL4R, P2RX5, VDR, SPRED3, GPCPD1, ACTB, NOCT, GPRIN1, TRIM10, SLC23A2, PML, PITPNA, CUL1, ITGB6, LYN, VKORC1, LDLR, PFN1, NFKB2, SH…
GO:0033028	myeloid cell apoptotic process	32	2	0.56	0.10828	NOD2, CXCR2
GO:1902624	positive regulation of neutrophil migration	32	2	0.56	0.10828	ADAM8, CXCR2
GO:0032689	negative regulation of type II interferon production	32	2	0.56	0.10828	CD274, NOD2
GO:0071560	cellular response to transforming growth factor beta stimulus	229	7	4.03	0.10965	CDH3, PARP1, LRG1, STAT3, SPRED3, PML, ITGB6
GO:0016049	cell growth	411	11	7.22	0.10989	TRIM40, CXCL16, SLC44A4, BCAR1, SLC23A2, PML, CYP27B1, SFN, CYFIP1, NRP2, NANOS1
GO:0031424	keratinization	66	3	1.16	0.10996	TCHH, CDH3, SFN
GO:0051101	regulation of DNA binding	66	3	1.16	0.10996	MDFI, NIBAN2, BCL3
GO:0009166	nucleotide catabolic process	144	5	2.53	0.11015	TYMP, PDE4B, PNP, LDHA, STAT3
GO:0051260	protein homooligomerization	144	5	2.53	0.11015	VSTM5, KCNS3, STEAP4, TNFAIP1, FUS
GO:0002824	positive regulation of adaptive immune response based on somatic recombination of immune receptors built from immunoglob...	104	4	1.83	0.11079	RAET1L, CD274, IL27RA, NOD2
GO:0050670	regulation of lymphocyte proliferation	187	6	3.29	0.11229	EBI3, CD274, PNP, LYN, CD6, CD276
GO:0043300	regulation of leukocyte degranulation	41	4	0.72	0.11247	BCR, PTAFR, IL4R, LYN
GO:0042129	regulation of T cell proliferation	145	5	2.55	0.11255	EBI3, CD274, PNP, CD6, CD276
GO:0048583	regulation of response to stimulus	3271	92	57.5	0.11262	TRIM40, CDH3, PARP1, FFAR2, MDFI, SMPDL3B, MAL, RAET1L, MUC1, TLE3, CAMK2A, SERPINB4, PDE4B, CYLD, PRELID1, CD274, IL27RA, BCR, C2CD4A, DENND2B, STMN3, LRG1, ZNFX1, DLGAP4, P2RY6, STAT3, PTAFR, TNFAIP1, WWC1, BCAR1, PLSCR1, IL4R, C5AR2, P2RX5, VDR, SPRED3, SELE, TMEM106A, ACTB, SRMS, PML, CUL1, ZGPAT, LYN, CYBA, SAA1, VKORC1, RASGEF1A, LDLR, CASP4, SLC8B1, TRAFD1, SHC1, CYP27B1, CNOT9, CGAS, MAPK…
GO:0050778	positive regulation of immune response	587	27	10.32	0.11308	PARP1, FFAR2, SMPDL3B, RAET1L, PDE4B, CYLD, CD274, IL27RA, ZNFX1, PTAFR, BCAR1, PLSCR1, IL4R, C5AR2, LYN, CYBA, CGAS, MAPKAPK2, NOD2, FCMR, ADAM8, SHB, PLD2, EIF2B2, TRAF3, CD276, TNIP2
GO:0051208	sequestering of calcium ion	105	4	1.85	0.11369	P2RY6, LYN, CYBA, SLC8B1
GO:0031623	receptor internalization	105	4	1.85	0.11369	RAB31, SELE, CXCR2, RALB
GO:0006487	protein N-linked glycosylation	67	3	1.18	0.1137	MGAT5B, PMM2, B4GALT1
GO:0140029	exocytic process	67	3	1.18	0.1137	DOC2B, LYN, RALB
GO:0044092	negative regulation of molecular function	585	24	10.28	0.1139	SERPINA1, TRIM40, SERPINB1, MDFI, SERPINA3, CAMK2A, SERPINB4, CYLD, CSTB, SERPINB13, ACTB, ZGPAT, LYN, CYP27B1, SFN, TRIB1, GLIS2, SERPINB3, TRIM27, BCL3, RALB, TINF2, TRAF3, ATP2A2
GO:0051385	response to mineralocorticoid	33	2	0.58	0.11398	PARP1, AANAT
GO:0061436	establishment of skin barrier	33	2	0.58	0.11398	SFN, LSR
GO:0071425	hematopoietic stem cell proliferation	33	2	0.58	0.11398	SHB, CTC1
GO:0043368	positive T cell selection	33	2	0.58	0.11398	CYLD, STAT3
GO:0019731	antibacterial humoral response	33	2	0.58	0.11398	NOD2, SPRR2A
GO:1990000	amyloid fibril formation	33	2	0.58	0.11398	LDLR, FUS
GO:0046329	negative regulation of JNK cascade	33	2	0.58	0.11398	CYLD, SERPINB3
GO:2000516	positive regulation of CD4-positive, alpha-beta T cell activation	33	2	0.58	0.11398	IL4R, SHB
GO:0006775	fat-soluble vitamin metabolic process	33	2	0.58	0.11398	VKORC1, CYP27B1
GO:0042116	macrophage activation	84	6	1.48	0.11447	IL4R, TMEM106A, LDLR, CTSC, SBNO2, TNIP2
GO:0051054	positive regulation of DNA metabolic process	277	8	4.87	0.11595	PARP1, ANXA3, TNFAIP1, ACTB, PML, CTC1, FUS, TINF2
GO:0150094	amyloid-beta clearance by cellular catabolic process	7	1	0.12	0.11677	LDLR
GO:0097283	keratinocyte apoptotic process	7	1	0.12	0.11677	SERPINB13
GO:0060312	regulation of blood vessel remodeling	7	1	0.12	0.11677	BCR
GO:1902172	regulation of keratinocyte apoptotic process	7	1	0.12	0.11677	SERPINB13
GO:0006591	ornithine metabolic process	7	1	0.12	0.11677	ODC1
GO:0090118	receptor-mediated endocytosis involved in cholesterol transport	7	1	0.12	0.11677	LDLR
GO:0010757	negative regulation of plasminogen activation	7	1	0.12	0.11677	PLAU
GO:0009445	putrescine metabolic process	7	1	0.12	0.11677	ODC1
GO:0030853	negative regulation of granulocyte differentiation	7	1	0.12	0.11677	TRIB1
GO:0030854	positive regulation of granulocyte differentiation	7	1	0.12	0.11677	TRIB1
GO:0070106	interleukin-27-mediated signaling pathway	7	1	0.12	0.11677	IL27RA
GO:2000391	positive regulation of neutrophil extravasation	7	1	0.12	0.11677	ADAM8
GO:0048840	otolith development	7	1	0.12	0.11677	SLC44A4
GO:0021785	branchiomotor neuron axon guidance	7	1	0.12	0.11677	NRP2
GO:1903799	negative regulation of miRNA processing	7	1	0.12	0.11677	STAT3
GO:0061140	lung secretory cell differentiation	7	1	0.12	0.11677	RBBP9
GO:1902523	positive regulation of protein K63-linked ubiquitination	7	1	0.12	0.11677	NOD2
GO:0001781	neutrophil apoptotic process	7	1	0.12	0.11677	CXCR2
GO:0032769	negative regulation of monooxygenase activity	7	1	0.12	0.11677	CYP27B1
GO:0031580	membrane raft distribution	7	1	0.12	0.11677	MAL
GO:0036015	response to interleukin-3	7	1	0.12	0.11677	CSF2RB
GO:0036016	cellular response to interleukin-3	7	1	0.12	0.11677	CSF2RB
GO:0002232	leukocyte chemotaxis involved in inflammatory response	7	1	0.12	0.11677	FFAR2
GO:1904760	regulation of myofibroblast differentiation	7	1	0.12	0.11677	PARP1
GO:0062100	positive regulation of programmed necrotic cell death	7	1	0.12	0.11677	PARP1
GO:0019673	GDP-mannose metabolic process	7	1	0.12	0.11677	PMM2
GO:0010989	negative regulation of low-density lipoprotein particle clearance	7	1	0.12	0.11677	LDLR
GO:0009629	response to gravity	7	1	0.12	0.11677	PTAFR
GO:0010911	regulation of isomerase activity	7	1	0.12	0.11677	PLSCR1
GO:0010912	positive regulation of isomerase activity	7	1	0.12	0.11677	PLSCR1
GO:0035425	autocrine signaling	7	1	0.12	0.11677	SERPINB3
GO:1901072	glucosamine-containing compound catabolic process	7	1	0.12	0.11677	CHI3L2
GO:1901077	regulation of relaxation of muscle	7	1	0.12	0.11677	PDE4B
GO:0099612	protein localization to axon	7	1	0.12	0.11677	MAL
GO:0061549	sympathetic ganglion development	7	1	0.12	0.11677	NRP2
GO:1902961	positive regulation of aspartic-type endopeptidase activity involved in amyloid precursor protein catabolic process	7	1	0.12	0.11677	LYN
GO:0032661	regulation of interleukin-18 production	7	1	0.12	0.11677	NOD2
GO:0032621	interleukin-18 production	7	1	0.12	0.11677	NOD2
GO:0045187	regulation of circadian sleep/wake cycle, sleep	7	1	0.12	0.11677	PARP1
GO:0034776	response to histamine	7	1	0.12	0.11677	HRH1
GO:0106015	negative regulation of inflammatory response to wounding	7	1	0.12	0.11677	STAT3
GO:0002606	positive regulation of dendritic cell antigen processing and presentation	7	1	0.12	0.11677	NOD2
GO:1990456	mitochondrion-endoplasmic reticulum membrane tethering	7	1	0.12	0.11677	ATP2A2
GO:1990416	cellular response to brain-derived neurotrophic factor stimulus	7	1	0.12	0.11677	EIF4A3
GO:0015888	thiamine transport	7	1	0.12	0.11677	SLC44A4
GO:0016240	autophagosome membrane docking	7	1	0.12	0.11677	ATP2A2
GO:0015871	choline transport	7	1	0.12	0.11677	SLC44A4
GO:0060056	mammary gland involution	7	1	0.12	0.11677	VDR
GO:0006166	purine ribonucleoside salvage	7	1	0.12	0.11677	PNP
GO:0051969	regulation of transmission of nerve impulse	7	1	0.12	0.11677	TYMP
GO:0060046	regulation of acrosome reaction	7	1	0.12	0.11677	B4GALT1
GO:0051918	negative regulation of fibrinolysis	7	1	0.12	0.11677	PLAU
GO:0051901	positive regulation of mitochondrial depolarization	7	1	0.12	0.11677	PARP1
GO:0015677	copper ion import	7	1	0.12	0.11677	STEAP4
GO:0014909	smooth muscle cell migration	68	3	1.2	0.11749	P2RY6, TRIB1, PLAU
GO:0006576	biogenic amine metabolic process	68	3	1.2	0.11749	ODC1, SMOX, AANAT
GO:0032944	regulation of mononuclear cell proliferation	190	6	3.34	0.11866	EBI3, CD274, PNP, LYN, CD6, CD276
GO:0051338	regulation of transferase activity	561	14	9.86	0.11891	ACTB, ZGPAT, LYN, TNFRSF10A, SFN, CCND3, TRAF4, TRIB1, SERPINB3, TRIM27, RAP2B, RALB, TINF2, MAP2K3
GO:0001944	vasculature development	659	16	11.58	0.11943	TYMP, ANXA3, TNFAIP2, LRG1, STAT3, PML, LDLR, SHC1, ADAM8, SHB, CXCR2, NIBAN2, NRP2, ACTG1, B4GALT1, FZD8
GO:0006820	monoatomic anion transport	107	4	1.88	0.11958	SLC5A6, P2RY6, TTYH3, SLC26A9
GO:0040007	growth	758	18	13.32	0.11968	TRIM40, MAPK11, STAT5A, CXCL16, SLC44A4, STAT3, WWC1, BCAR1, SLC23A2, PML, TMPRSS4, CYP27B1, SFN, CYFIP1, CTC1, NRP2, PSAPL1, NANOS1
GO:0035239	tube morphogenesis	758	18	13.32	0.11968	TYMP, ANXA3, TNFAIP2, LRG1, STAT3, VDR, PML, LDLR, PFN1, SHC1, ADAM8, SHB, CXCR2, NIBAN2, NRP2, ACTG1, B4GALT1, FZD8
GO:0045622	regulation of T-helper cell differentiation	34	2	0.6	0.11976	IL4R, SHB
GO:0045616	regulation of keratinocyte differentiation	34	2	0.6	0.11976	VDR, CYP27B1
GO:0046640	regulation of alpha-beta T cell proliferation	34	2	0.6	0.11976	EBI3, CD274
GO:0006968	cellular defense response	34	2	0.6	0.11976	FCMR, CXCR2
GO:0032781	positive regulation of ATP-dependent activity	34	2	0.6	0.11976	PLSCR1, PFN1
GO:0032735	positive regulation of interleukin-12 production	34	2	0.6	0.11976	MAPK11, NOD2
GO:1904646	cellular response to amyloid-beta	34	2	0.6	0.11976	PARP1, CASP4
GO:0009411	response to UV	148	5	2.6	0.11991	MAPK11, PARP1, SERPINB13, PML, BCL3
GO:1902531	regulation of intracellular signal transduction	1525	33	26.81	0.1207	TRIM40, PARP1, MUC1, CYLD, BCR, DENND2B, STMN3, P2RY6, TNFAIP1, WWC1, P2RX5, SPRED3, TMEM106A, SRMS, PML, CUL1, LYN, RASGEF1A, SHC1, NOD2, ADAM8, TRADD, TRAF4, SERPINB3, VAPA, WDR91, BCL3, TRAF3, CCL4, MINK1, MAP2K3, CANT1, TNIP2
GO:0048511	rhythmic process	235	7	4.13	0.12103	PARP1, RELB, NOCT, PML, NFKB2, BMAL2, AANAT
GO:0051047	positive regulation of secretion	235	7	4.13	0.12103	DOC2B, GPR68, FFAR2, PTAFR, IL4R, CYBA, ADAM8
GO:0030330	DNA damage response, signal transduction by p53 class mediator	69	3	1.21	0.12132	MUC1, PML, BCL3
GO:1902369	negative regulation of RNA catabolic process	69	3	1.21	0.12132	NOCT, MAPKAPK2, FUS
GO:0046434	organophosphate catabolic process	195	9	3.43	0.12215	SMPDL3B, TYMP, PDE4B, PNP, LDHA, STAT3, GPCPD1, LDLR, PLD2
GO:0045893	positive regulation of DNA-templated transcription	1423	31	25.01	0.12229	PARP1, STAT5A, PPRC1, MUC1, ACTN1, CD274, RHOG, RELB, STAT3, CITED4, WWC1, PLSCR1, VDR, ACTB, NFKB2, HAS3, SHC1, CNOT9, NOD2, NIBAN2, FUS, BMAL2, GLIS2, MIR9-1HG, TRIM27, BCL3, SBNO2, SRA1, PRDM4, MAP2K3, TNIP2
GO:0071559	response to transforming growth factor beta	236	7	4.15	0.12299	CDH3, PARP1, LRG1, STAT3, SPRED3, PML, ITGB6
GO:0000082	G1/S transition of mitotic cell cycle	192	6	3.38	0.12301	MUC1, CAMK2A, ACTB, PML, CUL1, CCND3
GO:0052547	regulation of peptidase activity	241	12	4.24	0.12337	SERPINA1, SERPINB1, SERPINA3, SERPINB4, PRELID1, CSTB, STAT3, SERPINB13, LYN, PRSS22, SFN, SERPINB3
GO:0036230	granulocyte activation	43	4	0.76	0.12397	ANXA3, BCR, PTAFR, CXCR2
GO:1902680	positive regulation of RNA biosynthetic process	1426	31	25.07	0.12466	PARP1, STAT5A, PPRC1, MUC1, ACTN1, CD274, RHOG, RELB, STAT3, CITED4, WWC1, PLSCR1, VDR, ACTB, NFKB2, HAS3, SHC1, CNOT9, NOD2, NIBAN2, FUS, BMAL2, GLIS2, MIR9-1HG, TRIM27, BCL3, SBNO2, SRA1, PRDM4, MAP2K3, TNIP2
GO:0070374	positive regulation of ERK1 and ERK2 cascade	150	5	2.64	0.12494	DENND2B, P2RY6, SHC1, NOD2, CCL4
GO:1901292	nucleoside phosphate catabolic process	150	5	2.64	0.12494	TYMP, PDE4B, PNP, LDHA, STAT3
GO:0071375	cellular response to peptide hormone stimulus	250	10	4.39	0.1251	PARP1, STAT5A, CAMK2A, RAB31, STAT3, BCAR1, LYN, SHC1, CYFIP1, PTPRE
GO:0030154	cell differentiation	3335	74	58.62	0.1252	TCHH, CDH3, MAPK11, PARP1, GPR68, FFAR2, STAT5A, MDFI, EPOP, MAL, CAMK2A, ACTN1, TYMP, CYLD, PRELID1, ANXA7, TNFAIP2, SLC44A4, STEAP4, BCR, RELB, PNP, STMN3, LRG1, STAT3, RBBP9, RND1, ALAS1, WBP1L, IL4R, VDR, SPRED3, ACTB, NOCT, GPRIN1, SRMS, TRIM10, SLC23A2, PML, PITPNA, ITGB6, LYN, LDLR, NOC3L, NFKB2, DHRS7B, CYP27B1, SFN, SNX10, ADAM8, PANX1, SHB, MSN, CYFIP1, CTC1, NIBAN2, TRIB1, NRP2, GLIS2,…
GO:1901657	glycosyl compound metabolic process	70	3	1.23	0.1252	TYMP, PNP, DCTD
GO:0072527	pyrimidine-containing compound metabolic process	70	3	1.23	0.1252	UCK2, TYMP, DCTD
GO:0071356	cellular response to tumor necrosis factor	193	6	3.39	0.12522	CYLD, CASP4, MAPKAPK2, TRADD, TRAF3, CCL4
GO:0030282	bone mineralization	109	4	1.92	0.1256	VDR, CYP27B1, SNX10, SBNO2
GO:0021782	glial cell development	109	4	1.92	0.1256	MAL, LYN, LDLR, EIF2B2
GO:0046825	regulation of protein export from nucleus	35	2	0.62	0.12561	IFI27, SFN
GO:0070302	regulation of stress-activated protein kinase signaling cascade	35	2	0.62	0.12561	LYN, NOD2
GO:0001774	microglial cell activation	35	2	0.62	0.12561	LDLR, CTSC
GO:0002861	regulation of inflammatory response to antigenic stimulus	35	2	0.62	0.12561	LYN, NOD2
GO:0048869	cellular developmental process	3336	74	58.64	0.12576	TCHH, CDH3, MAPK11, PARP1, GPR68, FFAR2, STAT5A, MDFI, EPOP, MAL, CAMK2A, ACTN1, TYMP, CYLD, PRELID1, ANXA7, TNFAIP2, SLC44A4, STEAP4, BCR, RELB, PNP, STMN3, LRG1, STAT3, RBBP9, RND1, ALAS1, WBP1L, IL4R, VDR, SPRED3, ACTB, NOCT, GPRIN1, SRMS, TRIM10, SLC23A2, PML, PITPNA, ITGB6, LYN, LDLR, NOC3L, NFKB2, DHRS7B, CYP27B1, SFN, SNX10, ADAM8, PANX1, SHB, MSN, CYFIP1, CTC1, NIBAN2, TRIB1, NRP2, GLIS2,…
GO:0002821	positive regulation of adaptive immune response	110	4	1.93	0.12865	RAET1L, CD274, IL27RA, NOD2
GO:0007589	body fluid secretion	71	3	1.25	0.12913	STAT5A, VDR, CYBA
GO:0048477	oogenesis	71	3	1.25	0.12913	PANX1, SHB, NANOS1
GO:1903829	positive regulation of protein localization	425	11	7.47	0.12981	DOC2B, PARP1, GPR68, FFAR2, CYLD, RHOG, STOM, SFN, ADAM8, MSN, GLIS2
GO:0034765	regulation of monoatomic ion transmembrane transport	240	7	4.22	0.13096	PDE4B, P2RY6, STOM, P2RX5, PML, LYN, CYBA
GO:0060443	mammary gland morphogenesis	36	2	0.63	0.13153	VDR, PML
GO:0046636	negative regulation of alpha-beta T cell activation	36	2	0.63	0.13153	CD274, IL4R
GO:0009167	purine ribonucleoside monophosphate metabolic process	36	2	0.63	0.13153	PNP, AK2
GO:0007595	lactation	36	2	0.63	0.13153	STAT5A, VDR
GO:0051125	regulation of actin nucleation	36	2	0.63	0.13153	CYFIP1, TRIM27
GO:0016233	telomere capping	36	2	0.63	0.13153	CTC1, TINF2
GO:1900744	regulation of p38MAPK cascade	36	2	0.63	0.13153	CYLD, MINK1
GO:0050714	positive regulation of protein secretion	111	4	1.95	0.13174	DOC2B, GPR68, FFAR2, ADAM8
GO:0097193	intrinsic apoptotic signaling pathway	286	8	5.03	0.13209	PARP1, MUC1, CYLD, PML, CUL1, CASP4, SFN, BCL3
GO:0045625	regulation of T-helper 1 cell differentiation	8	1	0.14	0.13231	IL4R
GO:0032353	negative regulation of hormone biosynthetic process	8	1	0.14	0.13231	CYP27B1
GO:0042368	vitamin D biosynthetic process	8	1	0.14	0.13231	CYP27B1
GO:0015949	nucleobase-containing small molecule interconversion	8	1	0.14	0.13231	AK2
GO:0022410	circadian sleep/wake cycle process	8	1	0.14	0.13231	PARP1
GO:0009176	pyrimidine deoxyribonucleoside monophosphate metabolic process	8	1	0.14	0.13231	TYMP
GO:0002315	marginal zone B cell differentiation	8	1	0.14	0.13231	BCL3
GO:1902746	regulation of lens fiber cell differentiation	8	1	0.14	0.13231	SPRED3
GO:0002349	histamine production involved in inflammatory response	8	1	0.14	0.13231	LYN
GO:1904415	regulation of xenophagy	8	1	0.14	0.13231	NOD2
GO:1904417	positive regulation of xenophagy	8	1	0.14	0.13231	NOD2
GO:2000389	regulation of neutrophil extravasation	8	1	0.14	0.13231	ADAM8
GO:0010524	positive regulation of calcium ion transport into cytosol	8	1	0.14	0.13231	P2RX5
GO:0002441	histamine secretion involved in inflammatory response	8	1	0.14	0.13231	LYN
GO:0021886	hypothalamus gonadotrophin-releasing hormone neuron differentiation	8	1	0.14	0.13231	NRP2
GO:0021888	hypothalamus gonadotrophin-releasing hormone neuron development	8	1	0.14	0.13231	NRP2
GO:0072423	response to DNA damage checkpoint signaling	8	1	0.14	0.13231	MUS81
GO:0071225	cellular response to muramyl dipeptide	8	1	0.14	0.13231	NOD2
GO:0019530	taurine metabolic process	8	1	0.14	0.13231	STAT5A
GO:0050802	circadian sleep/wake cycle, sleep	8	1	0.14	0.13231	PARP1
GO:0019694	alkanesulfonate metabolic process	8	1	0.14	0.13231	STAT5A
GO:0042749	regulation of circadian sleep/wake cycle	8	1	0.14	0.13231	PARP1
GO:0002765	immune response-inhibiting signal transduction	8	1	0.14	0.13231	LYN
GO:0021612	facial nerve structural organization	8	1	0.14	0.13231	NRP2
GO:0021604	cranial nerve structural organization	8	1	0.14	0.13231	NRP2
GO:1905247	positive regulation of aspartic-type peptidase activity	8	1	0.14	0.13231	LYN
GO:2001186	negative regulation of CD8-positive, alpha-beta T cell activation	8	1	0.14	0.13231	CD274
GO:0071803	positive regulation of podosome assembly	8	1	0.14	0.13231	MSN
GO:0002836	positive regulation of response to tumor cell	8	1	0.14	0.13231	CD274
GO:0002839	positive regulation of immune response to tumor cell	8	1	0.14	0.13231	CD274
GO:0032650	regulation of interleukin-1 alpha production	8	1	0.14	0.13231	PANX1
GO:0002553	histamine secretion by mast cell	8	1	0.14	0.13231	LYN
GO:1902959	regulation of aspartic-type endopeptidase activity involved in amyloid precursor protein catabolic process	8	1	0.14	0.13231	LYN
GO:0140673	transcription elongation-coupled chromatin remodeling	8	1	0.14	0.13231	EPOP
GO:0002579	positive regulation of antigen processing and presentation	8	1	0.14	0.13231	NOD2
GO:0051665	membrane raft localization	8	1	0.14	0.13231	MAL
GO:0032610	interleukin-1 alpha production	8	1	0.14	0.13231	PANX1
GO:0038026	reelin-mediated signaling pathway	8	1	0.14	0.13231	STAT5A
GO:0045136	development of secondary sexual characteristics	8	1	0.14	0.13231	B4GALT1
GO:0043568	positive regulation of insulin-like growth factor receptor signaling pathway	8	1	0.14	0.13231	CDH3
GO:0046492	heme B metabolic process	8	1	0.14	0.13231	ALAS1
GO:2000601	positive regulation of Arp2/3 complex-mediated actin nucleation	8	1	0.14	0.13231	CYFIP1
GO:0006198	cAMP catabolic process	8	1	0.14	0.13231	PDE4B
GO:0042994	cytoplasmic sequestering of transcription factor	8	1	0.14	0.13231	MDFI
GO:0006152	purine nucleoside catabolic process	8	1	0.14	0.13231	PNP
GO:0032914	positive regulation of transforming growth factor beta1 production	8	1	0.14	0.13231	ADAM8
GO:0090394	negative regulation of excitatory postsynaptic potential	8	1	0.14	0.13231	EIF4A3
GO:0006782	protoporphyrinogen IX biosynthetic process	8	1	0.14	0.13231	ALAS1
GO:0006785	heme B biosynthetic process	8	1	0.14	0.13231	ALAS1
GO:0043488	regulation of mRNA stability	153	5	2.69	0.13265	NOCT, CNOT9, MAPKAPK2, FUS, NANOS1
GO:1901564	organonitrogen compound metabolic process	4945	100	86.93	0.13276	SERPINA1, TRIM40, CHI3L2, MMP25, PARP1, SERPINB1, SLC5A6, MGAT5B, STAT5A, SMPDL3B, SERPINA3, ZDHHC14, UCK2, CAMK2A, USP43, TYMP, SERPINB4, ODC1, PDE4B, CYLD, PRELID1, ANAPC7, PMM2, SLC44A4, BCR, CSTB, IFI27, PNP, PRSS53, LDHA, STAT3, PTAFR, TNFAIP1, SERPINB13, PPP4R1, LRRC59, FUT2, DCTD, PLSCR1, ALAS1, WBP1L, TMEM106A, ACTB, NOCT, SRMS, TRIM10, PML, CUL1, ZGPAT, TMPRSS4, LYN, PRSS22, VKORC1, LDLR…
GO:0006821	chloride transport	72	3	1.27	0.1331	P2RY6, TTYH3, SLC26A9
GO:0032102	negative regulation of response to external stimulus	333	14	5.85	0.13419	PARP1, SMPDL3B, SERPINB4, CYLD, BCR, STAT3, C5AR2, LYN, SAA1, LDLR, TRAFD1, NOD2, TRIB1, PLAU
GO:0070228	regulation of lymphocyte apoptotic process	48	5	0.84	0.13484	PRELID1, CD274, LYN, ADAM8, BCL3
GO:0006468	protein phosphorylation	1077	24	18.93	0.13558	CAMK2A, BCR, PPP4R1, ACTB, SRMS, ZGPAT, LYN, TNFRSF10A, SFN, CNOT9, CCND3, MAPKAPK2, NOD2, TRAF4, STYK1, TRIB1, SERPINB3, CD6, TRIM27, RAP2B, RALB, MINK1, MAP2K3, FZD8
GO:0010631	epithelial cell migration	288	8	5.06	0.13583	STAT5A, ANXA3, LRG1, BCAR1, PFN1, NRP2, NANOS1, MAP2K3
GO:0043434	response to peptide hormone	349	12	6.13	0.13666	PARP1, STAT5A, CAMK2A, RAB31, STAT3, BCAR1, LYN, SHC1, CYFIP1, PTPRE, EIF2B2, AANAT
GO:0009394	2'-deoxyribonucleotide metabolic process	37	2	0.65	0.13751	TYMP, PNP
GO:0043001	Golgi to plasma membrane protein transport	37	2	0.65	0.13751	RAB31, ARFRP1
GO:0046633	alpha-beta T cell proliferation	37	2	0.65	0.13751	EBI3, CD274
GO:0031295	T cell costimulation	37	2	0.65	0.13751	CD274, LYN
GO:0006040	amino sugar metabolic process	37	2	0.65	0.13751	CHI3L2, CHST6
GO:2001222	regulation of neuron migration	37	2	0.65	0.13751	CAMK2A, STAT3
GO:0007157	heterophilic cell-cell adhesion via plasma membrane cell adhesion molecules	37	2	0.65	0.13751	SELE, CD6
GO:0034762	regulation of transmembrane transport	336	9	5.91	0.13865	PDE4B, P2RY6, STOM, P2RX5, ACTB, PML, LYN, CYBA, MINK1
GO:0090132	epithelium migration	290	8	5.1	0.13962	STAT5A, ANXA3, LRG1, BCAR1, PFN1, NRP2, NANOS1, MAP2K3
GO:0045321	leukocyte activation	775	32	13.62	0.14052	EBI3, CYLD, PRELID1, CD274, ANXA3, IL27RA, BCR, RELB, PNP, STAT3, PTAFR, PLSCR1, IL4R, TMEM106A, ACTB, ITGB6, LYN, LDLR, CGAS, CCND3, NOD2, ADAM8, CTSC, SHB, CXCR2, MSN, CD6, BCL3, SBNO2, CD276, FZD8, TNIP2
GO:0097191	extrinsic apoptotic signaling pathway	200	6	3.52	0.14118	MAL, CYLD, IFI27, PML, TNFRSF10A, TRADD
GO:0098773	skin epidermis development	114	4	2	0.14118	CDH3, SFN, TRADD, LSR
GO:0070371	ERK1 and ERK2 cascade	245	7	4.31	0.14129	DENND2B, P2RY6, SPRED3, LYN, SHC1, NOD2, CCL4
GO:0002822	regulation of adaptive immune response based on somatic recombination of immune receptors built from immunoglobulin supe...	157	5	2.76	0.14327	RAET1L, CD274, IL27RA, IL4R, NOD2
GO:0090130	tissue migration	292	8	5.13	0.14346	STAT5A, ANXA3, LRG1, BCAR1, PFN1, NRP2, NANOS1, MAP2K3
GO:0038179	neurotrophin signaling pathway	38	2	0.67	0.14355	BCAR1, CYFIP1
GO:0071320	cellular response to cAMP	38	2	0.67	0.14355	PTAFR, AANAT
GO:0031294	lymphocyte costimulation	38	2	0.67	0.14355	CD274, LYN
GO:0009126	purine nucleoside monophosphate metabolic process	38	2	0.67	0.14355	PNP, AK2
GO:0009262	deoxyribonucleotide metabolic process	38	2	0.67	0.14355	TYMP, PNP
GO:0050850	positive regulation of calcium-mediated signaling	38	2	0.67	0.14355	P2RX5, CCL4
GO:2000403	positive regulation of lymphocyte migration	38	2	0.67	0.14355	ADAM8, CCL4
GO:0002269	leukocyte activation involved in inflammatory response	38	2	0.67	0.14355	LDLR, CTSC
GO:0019692	deoxyribose phosphate metabolic process	38	2	0.67	0.14355	TYMP, PNP
GO:0072538	T-helper 17 type immune response	38	2	0.67	0.14355	IL27RA, STAT3
GO:0098657	import into cell	764	21	13.43	0.14418	SLC5A6, ANXA3, RAB31, CXCL16, BCR, P2RY6, PLSCR1, SELE, ACTB, LYN, CYBA, LDLR, SNX10, MAPKAPK2, NOD2, FCMR, CXCR2, CAP1, PLD2, RALB, ACTG1
GO:1901701	cellular response to oxygen-containing compound	943	32	16.58	0.14491	PARP1, GPR68, FFAR2, STAT5A, CAMK2A, PDE4B, CD274, RAB31, BCR, P2RY6, STAT3, PTAFR, BCAR1, VDR, ACTB, GNA15, SLC23A2, LYN, LDLR, CASP4, SHC1, CYP27B1, NOD2, MSN, CYFIP1, TRIB1, CD6, PTPRE, AANAT, SBNO2, MAP2K3, TNIP2
GO:0045638	negative regulation of myeloid cell differentiation	75	3	1.32	0.14526	GPR68, LYN, TRIB1
GO:0008625	extrinsic apoptotic signaling pathway via death domain receptors	75	3	1.32	0.14526	MAL, TNFRSF10A, TRADD
GO:0014896	muscle hypertrophy	75	3	1.32	0.14526	PARP1, CYBA, ATP2A2
GO:0140056	organelle localization by membrane tethering	75	3	1.32	0.14526	VAPA, RALB, ATP2A2
GO:0032732	positive regulation of interleukin-1 production	55	5	0.97	0.14567	STAT3, TMEM106A, SAA1, NOD2, PANX1
GO:0050708	regulation of protein secretion	202	6	3.55	0.1459	DOC2B, GPR68, FFAR2, SAA1, SLC8B1, ADAM8
GO:0010669	epithelial structure maintenance	25	4	0.44	0.14596	SERPINA3, MUC4, NOD2, LSR
GO:0045089	positive regulation of innate immune response	291	15	5.12	0.14602	PARP1, FFAR2, SMPDL3B, CYLD, CD274, ZNFX1, PLSCR1, LYN, CYBA, CGAS, MAPKAPK2, NOD2, ADAM8, TRAF3, TNIP2
GO:0035295	tube development	934	21	16.42	0.14625	TYMP, ANXA3, TNFAIP2, LRG1, STAT3, RBBP9, VDR, PML, ITGB6, LDLR, PFN1, SHC1, ADAM8, SHB, CXCR2, TRAF4, NIBAN2, NRP2, ACTG1, B4GALT1, FZD8
GO:0051254	positive regulation of RNA metabolic process	1558	33	27.39	0.14728	PARP1, STAT5A, PPRC1, MUC1, ACTN1, CD274, RHOG, RELB, STAT3, CITED4, WWC1, PLSCR1, VDR, ACTB, NOCT, NFKB2, HAS3, SHC1, CNOT9, NOD2, NIBAN2, FUS, BMAL2, GLIS2, MIR9-1HG, TRIM27, BCL3, SBNO2, SRA1, PRDM4, NANOS1, MAP2K3, TNIP2
GO:0033089	positive regulation of T cell differentiation in thymus	9	1	0.16	0.14757	ADAM8
GO:0150078	positive regulation of neuroinflammatory response	9	1	0.16	0.14757	CTSC
GO:0030299	intestinal cholesterol absorption	9	1	0.16	0.14757	LDLR
GO:0018242	protein O-linked glycosylation via serine	9	1	0.16	0.14757	MGAT5B
GO:0006586	indolalkylamine metabolic process	9	1	0.16	0.14757	AANAT
GO:0042363	fat-soluble vitamin catabolic process	9	1	0.16	0.14757	CYP27B1
GO:0046645	positive regulation of gamma-delta T cell activation	9	1	0.16	0.14757	NOD2
GO:0032490	detection of molecule of bacterial origin	9	1	0.16	0.14757	NOD2
GO:0009169	purine ribonucleoside monophosphate catabolic process	9	1	0.16	0.14757	PNP
GO:0009155	purine deoxyribonucleotide catabolic process	9	1	0.16	0.14757	PNP
GO:0009188	ribonucleoside diphosphate biosynthetic process	9	1	0.16	0.14757	AK2
GO:0009170	purine deoxyribonucleoside monophosphate metabolic process	9	1	0.16	0.14757	PNP
GO:0045956	positive regulation of calcium ion-dependent exocytosis	9	1	0.16	0.14757	DOC2B
GO:0009128	purine nucleoside monophosphate catabolic process	9	1	0.16	0.14757	PNP
GO:0099159	regulation of modification of postsynaptic structure	9	1	0.16	0.14757	CYFIP1
GO:0010835	regulation of protein ADP-ribosylation	9	1	0.16	0.14757	TINF2
GO:0048819	regulation of hair follicle maturation	9	1	0.16	0.14757	CDH3
GO:0060221	retinal rod cell differentiation	9	1	0.16	0.14757	STAT3
GO:0070255	regulation of mucus secretion	9	1	0.16	0.14757	CYBA
GO:0072396	response to cell cycle checkpoint signaling	9	1	0.16	0.14757	MUS81
GO:2000317	negative regulation of T-helper 17 type immune response	9	1	0.16	0.14757	IL27RA
GO:0002430	complement receptor mediated signaling pathway	9	1	0.16	0.14757	C5AR2
GO:1904181	positive regulation of membrane depolarization	9	1	0.16	0.14757	PARP1
GO:0019852	L-ascorbic acid metabolic process	9	1	0.16	0.14757	SLC23A2
GO:0098814	spontaneous synaptic transmission	9	1	0.16	0.14757	DOC2B
GO:0048539	bone marrow development	9	1	0.16	0.14757	CTC1
GO:0044351	macropinocytosis	9	1	0.16	0.14757	MAPKAPK2
GO:0021561	facial nerve development	9	1	0.16	0.14757	NRP2
GO:0072402	response to DNA integrity checkpoint signaling	9	1	0.16	0.14757	MUS81
GO:0001821	histamine secretion	9	1	0.16	0.14757	LYN
GO:2000109	regulation of macrophage apoptotic process	9	1	0.16	0.14757	NOD2
GO:0033212	iron import into cell	9	1	0.16	0.14757	STEAP4
GO:0031665	negative regulation of lipopolysaccharide-mediated signaling pathway	9	1	0.16	0.14757	TRIB1
GO:0021610	facial nerve morphogenesis	9	1	0.16	0.14757	NRP2
GO:0006012	galactose metabolic process	9	1	0.16	0.14757	B4GALT1
GO:0006013	mannose metabolic process	9	1	0.16	0.14757	PMM2
GO:0002732	positive regulation of dendritic cell cytokine production	9	1	0.16	0.14757	NOD2
GO:0031642	negative regulation of myelination	9	1	0.16	0.14757	CTSC
GO:1905245	regulation of aspartic-type peptidase activity	9	1	0.16	0.14757	LYN
GO:0010985	negative regulation of lipoprotein particle clearance	9	1	0.16	0.14757	LDLR
GO:2001223	negative regulation of neuron migration	9	1	0.16	0.14757	STAT3
GO:1902965	regulation of protein localization to early endosome	9	1	0.16	0.14757	MSN
GO:1902966	positive regulation of protein localization to early endosome	9	1	0.16	0.14757	MSN
GO:2001204	regulation of osteoclast development	9	1	0.16	0.14757	GPR68
GO:0014733	regulation of skeletal muscle adaptation	9	1	0.16	0.14757	ATP2A2
GO:0051639	actin filament network formation	9	1	0.16	0.14757	ACTN1
GO:0000912	assembly of actomyosin apparatus involved in cytokinesis	9	1	0.16	0.14757	RTKN
GO:0000915	actomyosin contractile ring assembly	9	1	0.16	0.14757	RTKN
GO:0036462	TRAIL-activated apoptotic signaling pathway	9	1	0.16	0.14757	TNFRSF10A
GO:0021979	hypothalamus cell differentiation	9	1	0.16	0.14757	NRP2
GO:0048033	heme O metabolic process	9	1	0.16	0.14757	ALAS1
GO:0048034	heme O biosynthetic process	9	1	0.16	0.14757	ALAS1
GO:1905522	negative regulation of macrophage migration	9	1	0.16	0.14757	BCR
GO:0106014	regulation of inflammatory response to wounding	9	1	0.16	0.14757	STAT3
GO:0008063	Toll signaling pathway	9	1	0.16	0.14757	TRAF3
GO:0060965	negative regulation of miRNA-mediated gene silencing	9	1	0.16	0.14757	STAT3
GO:0044851	hair cycle phase	9	1	0.16	0.14757	CDH3
GO:0044828	negative regulation by host of viral genome replication	9	1	0.16	0.14757	VAPA
GO:2000643	positive regulation of early endosome to late endosome transport	9	1	0.16	0.14757	MSN
GO:1901334	lactone metabolic process	9	1	0.16	0.14757	SLC23A2
GO:1900121	negative regulation of receptor binding	9	1	0.16	0.14757	ATP2A2
GO:1902358	sulfate transmembrane transport	9	1	0.16	0.14757	SLC26A9
GO:0086100	endothelin receptor signaling pathway	9	1	0.16	0.14757	BCAR1
GO:0009154	purine ribonucleotide catabolic process	116	4	2.04	0.14762	PDE4B, PNP, LDHA, STAT3
GO:0009725	response to hormone	701	19	12.32	0.14766	PARP1, STAT5A, CAMK2A, ANXA3, RAB31, P2RY6, STAT3, PTAFR, CITED4, BCAR1, LYN, SHC1, CYP27B1, CNOT9, CYFIP1, PTPRE, EIF2B2, AANAT, SRA1
GO:0043085	positive regulation of catalytic activity	742	22	13.04	0.14832	CDH3, PRELID1, RHOG, BCR, P2RY6, STAT3, PLSCR1, VDR, SELE, GNA15, LYN, PRSS22, RASGEF1A, TNFRSF10A, CYP27B1, CCND3, CAP1, TRAF4, SERPINB3, RALB, CCL4, MAP2K3
GO:0010594	regulation of endothelial cell migration	159	5	2.79	0.14871	STAT5A, ANXA3, BCAR1, NRP2, MAP2K3
GO:0045862	positive regulation of proteolysis	295	8	5.19	0.14933	PRELID1, STAT3, LYN, PRSS22, ADAM8, CTSC, TRIB1, SERPINB3
GO:0090277	positive regulation of peptide hormone secretion	76	3	1.34	0.14939	DOC2B, GPR68, FFAR2
GO:0032642	regulation of chemokine production	76	3	1.34	0.14939	FFAR2, IL4R, NOD2
GO:0045824	negative regulation of innate immune response	76	3	1.34	0.14939	PARP1, SERPINB4, TRAFD1
GO:0046596	regulation of viral entry into host cell	39	2	0.69	0.14965	TRIM10, TMPRSS4
[truncated: 7,445 more rows]

## Sheet: Sheet2
GO.ID	Term	Annotated	Significant	Expected	raw.p.value	sig_genes
[truncated: 8,489 more rows]
