# Supplementary material for: Distinct Roles of IL‐4, IL‐13, and IL‐22 in Human Skin Barrier Dysfunction and Atopic Dermatitis
Source: Allergy. 2025 Sep 23;81(2):480–97. doi: 10.1111/all.70060 (PMC12862561; doi:10.1111/all.70060)
Supplement: Supplementary file 1 — Data S1: all70060‐sup‐0001‐DataS1.zip. [file ALL-81-480-s001.zip › old/Supplementary_Table4.xlsx]

## Sheet: The gene list from Fig 4B
VENN DIAGRAM OF IL4 + IL13 vs CTRL X IL22 vs CTRL
Upregulated
	Genes
IL4_IL13_vs_Control alone	CAPN14, LURAP1L, DUOXA2, NTRK1, HSD3B1, LDLRAD3, CISH, DSG1-AS1, TREML2, SLC5A5, SLC9B2, BATF3, COL6A6, NABP1, CCL26, ANO1, DUOX2, LOC107986954, GCNT3, PPP1R3C, PADI3, ABHD4, MMP28, FAM83F, LIFR, CFAP300, LURAP1, MAP3K14, PLA2G3, CA2, MAOB, POSTN, IL10RA, LBH, SLC16A14, ST6GAL1, UAP1, CYB5R3, TSPAN15, NCKAP5L, MATK, VCAM1, TXN, GPR153, SFRP1, PMP22, GADD45G, SMOC2, INAFM2, TNC, PITRM1, CYP4F35P, …
	Genes
IL22_vs_Control alone	SERPINA1, TCHH, MAPK11, DEFB4A, VSTM5, PARP1, SERPINB1, SLC5A6, MGAT5B, GPR68, FFAR2, MDFI, SMPDL3B, SERPINA3, FBXO46, MAL, EVA1C, ZDHHC14, KCNS3, UCK2, TLE3, CAMK2A, EBI3, USP43, TYMP, SAA2, SCAMP3, ODC1, CYLD, PRELID1, CD274, ANAPC7, IL27RA, RAB31, FAM83A, CXCL16, LCN2, TNFAIP2, RHOG, SLC44A4, STEAP4, CNKSR1, TUBB6, IFI27, RELB, C2CD4A, DENND2B, LDHA, LRG1, LOC100418723, DLGAP4, SAMD10, STAT3, …
	Genes
IL4_IL13_vs_Control_X_IL22_vs_Control shared	CTSC, SERPINB13, LINC01215, HMGXB3, CANT1, WBP1L, BCR, PRSS53, PLSCR1, FJX1, NANOS1, FUOM, PDZK1IP1, LRRC59, HRH1, TRIB1, TNFRSF10A, RTKN, ACTN1, ADAM8, SRA1, MAPKAPK2, PTPRE, VKORC1, TRIM10, ZNFX1, HAS3, ANXA7, MUC1, MMP25, CDH3, DENND2D, MUC4, PITPNM1, SERPINB4, FCMR, DOC2B, AK2, CCND3, CSTB, GLIS2, RASGEF1A, PNP, BCAR1, VDR, CYP27B1, PSME2P2, ITGB6, RAET1L, UTP4, ACTB, SMOX, B4GALT1, RALB, TMC…
Downregulated
	Genes
IL4_IL13_vs_Control only	MIR205HG, NEO1, KLHDC8B, GM2A, SRGAP3, RBP1, COL4A6, FHDC1, COL4A5, MYB, ADGRF4, OLFM2, RAB27B, PPP1R14C, DEFB1, IL34, ABCB11, DACT2, DEGS1, GRAMD1C, PRIMA1, E2F8, TSPAN10, ALDH3B2, KRT80, KRT31, TP53I11, ALDH2, RAB30, GABRE, EPN3, RNF149, IL22RA1, DMKN, FERMT1, PLS3, EML6, TENM4, IMPA2, TTC39C, FCGR3B, IL2RB, F2RL1, TMEM254, MT1X, KRT5, SRCIN1, SLC38A2, KRTDAP, HAMP, H2AJ, FAM167A, EPHX2, HLF, P…
	Genes
IL22_vs_Control only	KRT2, CACNA1H, ASGR2, AGFG2, SNTB1, SCEL, LY6G6C, LINC02593, SASH1, MIGA2, CRNN, HPGD, CHAD, C1orf210, KLF4, MPIG6B, STUM, SNX21, PLAC1, SP6, PALMD, SNX18, UBR3, PPT2, EPHB6, ACBD5, PTPN21, CYP2W1, LINC02247, SLC25A42, SPINK5, EGF, AADAC, VSIG10, MUC15, KRT73, ABO, IL36B, KLHL17, ANO1, RPL31P10, CYP3A4, PHGDH, STOX2, SH3BGRL2, ANKRD2, TOGARAM2, TMEM50B, SEMA3E, FOXM1, MARCHF3, RMI2, OTOF, LOC1019…
	Genes
IL4_IL13_vs_Control_X_IL22_vs_Control shared	CEBPA, CYP39A1, ALDH5A1, HOPX, LINC02747, SLITRK6, LGALSL, BTBD16, LOC101927164, EXPH5, FAM234B, DGAT2, WNT2B, GLCCI1, XG, CTNNBIP1, SLC44A1, PSCA, TUFT1, SPTSSB, TINCR, CLDN8, IL18, AADACL2, CALML5, ACER1, CHP2, ALOX12, ANO8, MFAP3L, KRT10, MEGF9, LIPM, DBP, ZNF273, FMO5, DSC1, LIPN, ZNF577, GPLD1, HES1, RNF128, PDLIM2, XKRX, CDS1, BPTF, THEM5, ANK3, KRT78, RAB26, SRGAP2C, IGFL3, POF1B, LCE1D, C…
