# Supplementary material for: Distinct Roles of IL‐4, IL‐13, and IL‐22 in Human Skin Barrier Dysfunction and Atopic Dermatitis
Source: Allergy. 2025 Sep 23;81(2):480–97. doi: 10.1111/all.70060 (PMC12862561; doi:10.1111/all.70060)
Supplement: Supplementary file 1 — Data S1: all70060‐sup‐0001‐DataS1.zip. [file ALL-81-480-s001.zip › old/Supplementary_Table5.xlsx]

## Sheet: limma_IL-4_vs_Control
Protein.Group	Genename	P.Value	adj.P.Val	log2FC
P26006	ITGA3	0.000295192	0.629314	-0.862671
A6NMZ7	COL6A6	0.000644284	0.629314	-1.2796
Q9UNL2	SSR3	0.000676899	0.629314	-1.21557
P17661	DES	0.0010795	0.629314	-1.93906
O43760	SYNGR2	0.00161788	0.629314	-1.7297
P08621	SNRNP70	0.00178391	0.629314	-0.833901
O15061	SYNM	0.00227642	0.629314	-1.53108
P08648	ITGA5	0.00272846	0.629314	-0.773325
P24844	MYL9	0.00291049	0.629314	-1.38227
P13639	EEF2	0.00381652	0.629314	-0.913281
Q86V81	ALYREF	0.00416394	0.629314	-0.803636
Q15811	ITSN1	0.0046975	0.629314	-1.05483
P46109	CRKL	0.00531626	0.629314	-0.823799
O43759	SYNGR1	0.00552774	0.629314	-1.1431
P08575	PTPRC	0.00567444	0.629314	-1.02047
Q9GZS3	SKIC8	0.00568798	0.629314	0.837018
Q969L2	MAL2	0.00571035	0.629314	-2.16963
Q16563	SYPL1	0.00583664	0.629314	-1.46242
P51648	ALDH3A2	0.00619068	0.629314	-1.39929
O75489	NDUFS3	0.00619526	0.629314	-0.978171
Q9UN37	VPS4A	0.00646521	0.629314	-0.924613
P01920	HLA-DQB1	0.00646678	0.629314	-1.48223
Q9H6T3	RPAP3	0.00752237	0.629314	-0.917866
P23219	PTGS1	0.00754499	0.629314	-1.10053
P01889	HLA-B	0.00757778	0.629314	-1.38856
P12268	IMPDH2	0.00794976	0.629314	-0.878345
P52895	AKR1C2	0.008059	0.629314	0.769669
Q15274	QPRT	0.00851227	0.629314	-1.13923
P02458	COL2A1	0.00900615	0.629314	0.991564
O14548	COX7A2L	0.00914426	0.629314	-0.672013
Q9BRK5	SDF4	0.00921339	0.629314	0.642317
A8TX70	COL6A5	0.00939643	0.629314	-1.18471
Q92599	SEPTIN8	0.00946257	0.629314	-0.602725
Q92544	TM9SF4	0.00962872	0.629314	-1.36813
P13073	COX4I1	0.00963154	0.629314	-0.660357
P17301	ITGA2	0.00975995	0.629314	-1.15501
Q9P0J0	NDUFA13	0.00997408	0.629314	-1.22568
Q6UXB8	PI16	0.0103905	0.629314	-1.23402
Q9ULZ3	PYCARD	0.010505	0.629314	-1.69413
O15173	PGRMC2	0.0107052	0.629314	-0.751493
P42226	STAT6	0.0110016	0.629314	-0.77331
Q8IXJ6	SIRT2	0.0110019	0.629314	-0.694662
Q9NZ08	ERAP1	0.0110105	0.629314	-0.708405
P54709	ATP1B3	0.0112848	0.629314	-1.50824
Q96AQ6	PBXIP1	0.011398	0.629314	-0.735417
Q9NVH1	DNAJC11	0.0114701	0.629314	-1.33752
Q96DC8	ECHDC3	0.0115139	0.629314	-0.778327
Q01130	SRSF2	0.0116691	0.629314	-1.10078
P00403	MT-CO2	0.0117399	0.629314	-1.56771
Q53RD9	FBLN7	0.0118686	0.629314	-0.750948
Q9Y2A7	NCKAP1	0.0119944	0.629314	-0.575044
Q27J81	INF2	0.0120088	0.629314	-0.8341
O00748	CES2	0.0122459	0.629314	-1.04815
Q9NXG2	THUMPD1	0.0125791	0.629314	-1.02251
P98082	DAB2	0.01267	0.629314	1.0788
Q9BVC6	TMEM109	0.0127462	0.629314	-0.746757
P63208	SKP1	0.0129362	0.629314	0.802376
Q9NQX4	MYO5C	0.0129863	0.629314	-0.852192
Q9H3Z4	DNAJC5	0.0132836	0.629314	-1.03162
O43747	AP1G1	0.0136711	0.629314	-0.770104
P60900	PSMA6	0.0145369	0.629314	-0.851679
P00450	CP	0.0148375	0.629314	-0.763762
O14949	UQCRQ	0.0154234	0.629314	-1.282
Q9UIQ6	LNPEP	0.0154499	0.629314	-0.810998
Q9Y315	DERA	0.0155307	0.629314	-0.679503
Q9GZT9	EGLN1	0.015533	0.629314	-0.849122
Q9NPH5	NOX4	0.0157044	0.629314	0.796647
Q8N2F6	ARMC10	0.0161251	0.629314	-1.54026
Q6ZMI0	PPP1R21	0.0161901	0.629314	1.39425
O75608	LYPLA1	0.0161988	0.629314	-0.77652
O95298	NDUFC2	0.0162019	0.629314	-0.688131
Q6IQ22	RAB12	0.0162576	0.629314	1.19511
P14868	DARS1	0.0163384	0.629314	-0.770575
Q99735	MGST2	0.016553	0.629314	-0.965841
O00560	SDCBP	0.0166006	0.629314	0.75378
Q8WU90	ZC3H15	0.0166566	0.629314	-0.890122
P14317	HCLS1	0.0171323	0.629314	-1.55006
Q09666	AHNAK	0.0172195	0.629314	0.692601
Q9BRG1	VPS25	0.017314	0.629314	-1.0995
P09758	TACSTD2	0.0173851	0.629314	-1.35134
Q86X76	NIT1	0.0174634	0.629314	-0.875423
P04439	HLA-A	0.0179066	0.629314	-1.02823
P16152	CBR1	0.0179362	0.629314	-0.826944
Q9HA64	FN3KRP	0.0181055	0.629314	-0.721791
Q92905	COPS5	0.0189144	0.629314	-0.881663
O00534	VWA5A	0.0189474	0.629314	-0.991988
O43402	EMC8	0.01898	0.629314	-0.663734
P07195	LDHB	0.0190604	0.629314	-0.932582
P23528	CFL1	0.019068	0.629314	-0.542084
P00505	GOT2	0.019204	0.629314	-0.919618
P30838	ALDH3A1	0.0195881	0.629314	-1.54781
P51884	LUM	0.0196462	0.629314	0.620261
P04114	APOB	0.0197022	0.629314	-0.816039
Q9H3G5	CPVL	0.0198329	0.629314	-0.832709
Q93050	ATP6V0A1	0.0199614	0.629314	-0.769441
P63096	GNAI1	0.0199832	0.629314	-1.54578
P35658	NUP214	0.020039	0.629314	-0.979357
E9PAV3	NACA	0.0200665	0.629314	-0.74854
P62701	RPS4X	0.0201819	0.629314	-1.00406
Q13501	SQSTM1	0.0204401	0.629314	1.14937
Q8N183	NDUFAF2	0.0204982	0.629314	0.947506
P27482	CALML3	0.0207477	0.629314	-0.686653
P05023	ATP1A1	0.0207594	0.629314	-0.824074
Q14802	FXYD3	0.0209935	0.629314	-0.819193
O75746	SLC25A12	0.0215556	0.629314	-0.805008
P20292	ALOX5AP	0.0215977	0.629314	-0.973356
Q13576	IQGAP2	0.0216899	0.629314	-1.10049
O15127	SCAMP2	0.0217939	0.629314	-0.797181
Q9NRN7	AASDHPPT	0.0219084	0.629314	-1.26671
Q7Z5L7	PODN	0.0224226	0.634497	0.65322
O60437	PPL	0.0224942	0.634497	-0.479718
P28065	PSMB9	0.0234042	0.654273	-1.12411
Q92506	HSD17B8	0.0236656	0.655725	-0.628652
Q9NQ48	LZTFL1	0.0240015	0.6592	1.89221
P15309	ACP3	0.0245027	0.661228	-1.3388
P06132	UROD	0.0250022	0.661228	-0.813221
P60660	MYL6	0.0253405	0.661228	-0.618311
O75923	DYSF	0.025668	0.661228	-1.28192
P62424	RPL7A	0.0261596	0.661228	-0.99537
Q96IX5	ATP5MK	0.0263255	0.661228	-0.739393
P07741	APRT	0.0263487	0.661228	-1.0361
P00533	EGFR	0.0265685	0.661228	-0.49207
Q92466	DDB2	0.0270356	0.661228	-0.645433
O60831	PRAF2	0.0274641	0.661228	-0.830258
Q15631	TSN	0.0274752	0.661228	-1.12235
P28331	NDUFS1	0.0278449	0.661228	-0.47439
Q9Y6W5	WASF2	0.0278853	0.661228	-0.697079
P62851	RPS25	0.0280228	0.661228	-0.778234
P49961	ENTPD1	0.0282342	0.661228	-0.951087
O43920	NDUFS5	0.0285408	0.661228	-1.13049
P04066	FUCA1	0.0288311	0.661228	-1.28304
Q14185	DOCK1	0.0291112	0.661228	-0.877604
Q9NXR7	BABAM2	0.0306259	0.661228	-0.889822
Q9BUR5	APOO	0.0308954	0.661228	-0.727222
P01871	IGHM	0.031079	0.661228	-0.76183
P11233	RALA	0.0313829	0.661228	0.479758
Q16775	HAGH	0.0313868	0.661228	-0.603251
Q5TCQ9	MAGI3	0.0314569	0.661228	1.11625
P52306	RAP1GDS1	0.0319071	0.661228	-0.838648
Q15102	PAFAH1B3	0.0319773	0.661228	-1.06337
P11215	ITGAM	0.0321283	0.661228	-0.773894
O95832	CLDN1	0.0322502	0.661228	-1.12206
O95630	STAMBP	0.0326689	0.661228	-0.654937
Q9NP61	ARFGAP3	0.0329942	0.661228	1.07402
Q9Y276	BCS1L	0.0333647	0.661228	-0.634724
O95980	RECK	0.0333891	0.661228	-1.23675
Q8WUN7	UBTD2	0.0338249	0.661228	-0.598988
Q96S86	HAPLN3	0.0338457	0.661228	1.49042
P38117	ETFB	0.0342066	0.661228	-0.531472
P46940	IQGAP1	0.0344465	0.661228	-0.68672
P13796	LCP1	0.0345269	0.661228	-0.577631
Q9P2B4	CTTNBP2NL	0.0345394	0.661228	1.33853
P62328	TMSB4X	0.0345708	0.661228	-0.949562
Q9NR99	MXRA5	0.0345972	0.661228	0.847285
P22792	CPN2	0.0348713	0.661228	-1.2786
P15374	UCHL3	0.0350888	0.661228	-1.0079
Q9H0U3	MAGT1	0.035477	0.661228	-0.772444
P14618	PKM	0.0358228	0.661228	-0.764452
P53999	SUB1	0.0364185	0.661228	-0.814214
P18433	PTPRA	0.0364638	0.661228	-0.595047
O43278	SPINT1	0.0366149	0.661228	-0.651566
Q9Y608	LRRFIP2	0.0367065	0.661228	-1.00024
Q13838	DDX39B	0.0370997	0.661228	-0.442169
Q15181	PPA1	0.037114	0.661228	-0.80874
P23368	ME2	0.037362	0.661228	-0.818853
Q15746	MYLK	0.0377563	0.661228	-0.793046
P07902	GALT	0.0377914	0.661228	-0.938778
P62314	SNRPD1	0.0378536	0.661228	-1.11077
Q9BXP5	SRRT	0.038	0.661228	-0.497345
Q8IV08	PLD3	0.0380023	0.661228	-0.752126
Q70IA6	MOB2	0.0383301	0.661228	-0.902575
O75153	CLUH	0.0388746	0.661228	-1.06793
L0R6Q1	SLC35A4	0.0389757	0.661228	-0.382386
Q9NVJ2	ARL8B	0.0389773	0.661228	-1.53992
Q06033	ITIH3	0.0392374	0.661228	0.712509
Q9NRX3	NDUFA4L2	0.0392783	0.661228	-1.19949
P17152	TMEM11	0.0393225	0.661228	-1.39668
P46783	RPS10	0.0395988	0.661228	0.666104
Q9Y6E2	BZW2	0.0396307	0.661228	-1.03038
P27144	AK4	0.039783	0.661228	-0.748586
O15118	NPC1	0.0401235	0.661228	-0.630338
Q9BXJ5	C1QTNF2	0.0402438	0.661228	-0.767082
P63241	EIF5A	0.0403738	0.661228	-0.613786
O00468	AGRN	0.0403919	0.661228	-0.515531
P62899	RPL31	0.0406074	0.661228	-1.24831
A6ND36	FAM83G	0.0407329	0.661228	1.37368
Q9HB21	PLEKHA1	0.0408435	0.661228	-0.835889
P47755	CAPZA2	0.0408644	0.661228	-0.48869
P49721	PSMB2	0.0409622	0.661228	-0.884228
Q9UEE5	STK17A	0.0410823	0.661228	0.855536
P31146	CORO1A	0.0413443	0.661228	-0.509202
Q5W0Z9	ZDHHC20	0.0414902	0.661228	-0.664699
Q9Y520	PRRC2C	0.0415251	0.661228	2.36615
O75915	ARL6IP5	0.0418711	0.661228	-0.828931
O00154	ACOT7	0.0418725	0.661228	-0.729724
Q8TBC4	UBA3	0.0418964	0.661228	-0.863115
P20340	RAB6A	0.0423947	0.661228	-1.06758
Q9Y6C9	MTCH2	0.0426762	0.661228	-0.967993
Q9UHG3	PCYOX1	0.0435032	0.661228	-0.917101
Q9UJS0	SLC25A13	0.0435778	0.661228	-0.580749
Q15005	SPCS2	0.0436313	0.661228	-0.820196
Q92542	NCSTN	0.0436405	0.661228	-1.42209
Q8NCW5	NAXE	0.0437114	0.661228	-0.51734
Q9Y3D9	MRPS23	0.0439803	0.661228	-0.459909
O95825	CRYZL1	0.0440983	0.661228	-0.554874
Q9H6K4	OPA3	0.0444302	0.661228	-0.757429
Q6ZNA5	FRRS1	0.0444524	0.661228	-0.674066
P50579	METAP2	0.0444671	0.661228	-1.01842
Q04837	SSBP1	0.0445979	0.661228	-0.635839
P52907	CAPZA1	0.0447354	0.661228	-1.03103
P41091	EIF2S3	0.0451716	0.661228	-0.504237
O00592	PODXL	0.0453914	0.661228	-0.617109
Q9NP81	SARS2	0.0454027	0.661228	-0.723977
O43639	NCK2	0.0454097	0.661228	-0.966887
P19404	NDUFV2	0.0455008	0.661228	-0.91932
P21926	CD9	0.0457265	0.661228	-0.626686
Q12905	ILF2	0.0460442	0.661228	-0.632279
Q15477	SKIC2	0.0462018	0.661228	-0.710092
P11166	SLC2A1	0.0476185	0.661228	-1.2711
P57789	KCNK10	0.047655	0.661228	-0.930639
O95777	LSM8	0.0479766	0.661228	-1.09251
Q92820	GGH	0.0483593	0.661228	-0.546631
Q99497	PARK7	0.048387	0.661228	-0.647008
Q9NRN5	OLFML3	0.0488438	0.661228	0.531905
Q07020	RPL18	0.0494696	0.661228	-0.69747
Q16658	FSCN1	0.0495312	0.661228	-0.389944
Q9BZL4	PPP1R12C	0.0496373	0.661228	-0.451826
P47224	RABIF	0.0497232	0.661228	-0.485538
Q9NSD9	FARSB	0.0500937	0.661228	-0.531431
P48637	GSS	0.0501653	0.661228	-0.927224
Q04941	PLP2	0.0503174	0.661228	-1.61803
P50440	GATM	0.0507321	0.661228	-0.975994
P25788	PSMA3	0.0507677	0.661228	-0.399535
Q6NUJ1	PSAPL1	0.0509577	0.661228	-1.26816
P31947	SFN	0.0512234	0.661228	-0.728031
P13489	RNH1	0.0513285	0.661228	-0.956089
Q9NZC3	GDE1	0.0513713	0.661228	-0.859087
P53814	SMTN	0.0513817	0.661228	-1.01306
P48147	PREP	0.0514701	0.661228	-0.939176
Q14956	GPNMB	0.0515376	0.661228	-0.650604
Q9BV38	WDR18	0.0516114	0.661228	-0.655939
Q8N131	TMEM123	0.0519629	0.661228	-0.725121
P61009	SPCS3	0.0520831	0.661228	-1.15221
O75936	BBOX1	0.0523859	0.661228	-0.871116
O95197	RTN3	0.0525505	0.661228	-1.11266
P50148	GNAQ	0.052933	0.661228	-0.554818
Q96QR8	PURB	0.0533559	0.661228	-0.509202
O43240	KLK10	0.0536865	0.661228	-0.918783
P28906	CD34	0.0538407	0.661228	0.618045
O60784	TOM1	0.0540762	0.661228	0.524595
Q9H2W6	MRPL46	0.0543899	0.661228	-1.07229
P84085	ARF5	0.0545622	0.661228	-0.98183
Q07666	KHDRBS1	0.0547141	0.661228	0.524466
Q9NQR4	NIT2	0.0551324	0.661228	-0.711843
P21912	SDHB	0.0552729	0.661228	-0.825597
Q9GZT3	SLIRP	0.0553753	0.661228	-0.534861
Q13217	DNAJC3	0.055443	0.661228	0.707378
O95274	LYPD3	0.0557684	0.661228	-1.13151
P28072	PSMB6	0.0559254	0.661228	-0.859428
P10636	MAPT	0.0560893	0.661228	0.802364
P01700	IGLV1-47	0.0561173	0.661228	-2.05248
Q99873	PRMT1	0.0562839	0.661228	-0.674151
Q9UM00	TMCO1	0.056363	0.661228	-0.493464
Q14116	IL18	0.0563802	0.661228	-1.04495
A8MXV4	NUDT19	0.0565804	0.661228	-0.830283
Q9H299	SH3BGRL3	0.0567931	0.661228	-0.393555
Q96L46	CAPNS2	0.0572755	0.661228	-1.48371
Q9ULA0	DNPEP	0.0575732	0.661228	-0.988879
P29466	CASP1	0.0576036	0.661228	-0.694299
Q05086	UBE3A	0.0578715	0.661228	-0.552914
Q96FQ6	S100A16	0.0579236	0.661228	-0.839235
P31948	STIP1	0.05854	0.661228	-0.530037
P12955	PEPD	0.0585852	0.661228	-0.661357
Q9NR31	SAR1A	0.0586742	0.661228	-0.605712
O76031	CLPX	0.0591584	0.661228	1.02027
P05109	S100A8	0.0592479	0.661228	-1.50228
P05388	RPLP0	0.0596461	0.661228	-0.649404
O14933	UBE2L6	0.0597808	0.661228	-0.657376
Q16401	PSMD5	0.0603642	0.661228	-0.919378
Q9NYF8	BCLAF1	0.0605022	0.661228	1.17589
Q9HA65	TBC1D17	0.0608129	0.661228	-0.507148
P52565	ARHGDIA	0.0608565	0.661228	-0.712638
O75175	CNOT3	0.0608867	0.661228	0.605115
P62330	ARF6	0.0610618	0.661228	-1.56209
P36639	NUDT1	0.0616806	0.661228	-0.755172
Q9BWD1	ACAT2	0.0620971	0.661228	-0.496743
Q8WUF8	FAM172A	0.0621487	0.661228	-0.659325
Q92522	H1-10	0.0621697	0.661228	-0.6258
Q08170	SRSF4	0.0622081	0.661228	0.585618
P51571	SSR4	0.0623878	0.661228	-0.722371
Q9HCU0	CD248	0.0626634	0.661228	-1.14153
Q7Z2W9	MRPL21	0.062787	0.661228	-0.464292
P11279	LAMP1	0.0629223	0.661228	-0.559289
P00746	CFD	0.0631443	0.661228	-0.942386
P35613	BSG	0.0638269	0.661228	-0.840126
Q5BJD5	TMEM41B	0.0644215	0.661228	-0.717428
Q9BS40	LXN	0.0646025	0.661228	0.807089
P61077	UBE2D3	0.0649903	0.661228	-1.08983
O75391	SPAG7	0.0652369	0.661228	0.688701
Q9Y303	AMDHD2	0.0653963	0.661228	-0.755953
Q9NV96	TMEM30A	0.0654856	0.661228	-0.855557
Q7Z4H8	POGLUT3	0.0655176	0.661228	-0.862686
O15382	BCAT2	0.0657069	0.661228	-0.625782
P09211	GSTP1	0.0658993	0.661228	-0.538748
Q7Z3D6	DGLUCY	0.0660008	0.661228	-0.373965
P56537	EIF6	0.0662943	0.661228	-0.644278
O75400	PRPF40A	0.066514	0.661228	-2.16577
P55957	BID	0.066543	0.661228	-0.861187
P36957	DLST	0.0665947	0.661228	-0.5883
Q5ZPR3	CD276	0.0667326	0.661228	0.570296
P45880	VDAC2	0.0668711	0.661228	-0.539179
O00231	PSMD11	0.0670647	0.661228	0.41054
Q08257	CRYZ	0.067431	0.661228	-0.490782
P78539	SRPX	0.0674724	0.661228	-0.668937
P01602	IGKV1-5	0.0674972	0.661228	-1.02424
O95782	AP2A1	0.0676828	0.661228	-0.806388
Q5T447	HECTD3	0.067923	0.661228	-0.800497
P04792	HSPB1	0.0679434	0.661228	-0.658972
P42766	RPL35	0.0680867	0.661228	-0.899492
O15247	CLIC2	0.068184	0.661228	0.493072
O75367	MACROH2A1	0.068535	0.661228	-0.549709
Q9NZD2	GLTP	0.0688901	0.661228	-0.542684
P20827	EFNA1	0.0690256	0.661228	-0.47496
O95139	NDUFB6	0.0690371	0.661228	0.659905
Q9HBH5	RDH14	0.069632	0.661228	-0.390134
Q92597	NDRG1	0.0696958	0.661228	-0.755377
P35659	DEK	0.0697786	0.661228	-0.560335
Q8IYT4	KATNAL2	0.0698532	0.661228	-1.42134
Q9UMX0	UBQLN1	0.0699038	0.661228	-0.591718
O95372	LYPLA2	0.0703333	0.661228	-0.70108
P05091	ALDH2	0.0703919	0.661228	-0.561155
O00469	PLOD2	0.0704349	0.661228	0.78641
P28340	POLD1	0.0705006	0.661228	-1.46872
P36871	PGM1	0.0705367	0.661228	-0.430872
P35749	MYH11	0.0709536	0.663151	-0.769417
Q15843	NEDD8	0.0714971	0.665911	-0.543959
Q00325	SLC25A3	0.0716742	0.665911	-0.332193
Q96J01	THOC3	0.0719803	0.666776	-0.494225
Q9NV70	EXOC1	0.0724314	0.668202	-0.503144
Q9Y5R8	TRAPPC1	0.0731317	0.668202	-0.616434
Q9UFN0	NIPSNAP3A	0.0736145	0.668202	-0.622485
Q99729	HNRNPAB	0.0740577	0.668202	-0.426169
P09543	CNP	0.0741008	0.668202	-0.426944
P46781	RPS9	0.0744292	0.668202	-0.733153
P43246	MSH2	0.0745789	0.668202	-1.36874
O14684	PTGES	0.0748018	0.668202	-0.431891
P35573	AGL	0.0750158	0.668202	-0.547818
Q9UBI6	GNG12	0.0752437	0.668202	-0.709296
P23634	ATP2B4	0.0753323	0.668202	-0.433315
Q53RT3	ASPRV1	0.0755821	0.668202	-1.4759
P36915	GNL1	0.0757145	0.668202	-2.05664
P53007	SLC25A1	0.0760736	0.668202	-0.797886
Q969T9	WBP2	0.076402	0.668202	-0.483189
P35268	RPL22	0.0764471	0.668202	-0.524875
Q5T440	IBA57	0.0766931	0.668202	-0.74248
Q12802	AKAP13	0.077126	0.668202	-0.669913
Q15417	CNN3	0.0771973	0.668202	0.765554
P15531	NME1	0.0772792	0.668202	-0.698012
O95336	PGLS	0.0776761	0.668202	-0.404927
O95571	ETHE1	0.0777478	0.668202	-1.00977
Q92882	OSTF1	0.0777556	0.668202	-0.743753
P49368	CCT3	0.078144	0.668202	-0.496314
Q13283	G3BP1	0.0783373	0.668202	-0.608208
Q9NZT1	CALML5	0.0785138	0.668202	-0.753581
O00303	EIF3F	0.0786029	0.668202	-0.447609
P13716	ALAD	0.0789014	0.668202	-0.480637
P16401	H1-5	0.0789719	0.668202	-0.904579
O60911	CTSV	0.079056	0.668202	-1.20508
P78417	GSTO1	0.079361	0.668202	-0.489144
P48681	NES	0.0794179	0.668202	0.937794
P08697	SERPINF2	0.079708	0.668202	-0.697949
Q5VWZ2	LYPLAL1	0.0799376	0.668202	-1.299
P14324	FDPS	0.0801128	0.668202	-0.424466
P06702	S100A9	0.0802268	0.668202	-1.3595
O00244	ATOX1	0.0806361	0.668202	0.499447
Q96P70	IPO9	0.0811094	0.668202	-0.906855
Q9Y6R7	FCGBP	0.0812282	0.668202	-1.46815
P17066	HSPA6	0.0813232	0.668202	-1.21547
Q16629	SRSF7	0.0814327	0.668202	-0.622927
P62753	RPS6	0.0814415	0.668202	-0.405881
P02545	LMNA	0.0815012	0.668202	0.695814
P84098	RPL19	0.0815245	0.668202	-0.622571
Q9BV57	ADI1	0.0820826	0.670202	0.383368
Q5JTB6	PLAC9	0.0821966	0.670202	0.810613
Q9BS26	ERP44	0.0829896	0.670514	0.426709
P30049	ATP5F1D	0.0830233	0.670514	-0.56493
Q6YHK3	CD109	0.0837055	0.670514	-0.589088
Q5VW32	BROX	0.0837721	0.670514	-2.16034
P61960	UFM1	0.0839714	0.670514	0.440679
Q8TE68	EPS8L1	0.0840415	0.670514	-0.703234
P61086	UBE2K	0.084407	0.670514	-1.11233
P53680	AP2S1	0.0846728	0.670514	-0.983504
Q8WVY7	UBLCP1	0.0850418	0.670514	-0.539398
P17050	NAGA	0.0851301	0.670514	-0.426002
P00338	LDHA	0.0851599	0.670514	-0.909128
P08123	COL1A2	0.0853759	0.670514	0.568691
Q15642	TRIP10	0.0855757	0.670514	0.756194
P61421	ATP6V0D1	0.0859302	0.670514	-0.455618
Q53T59	HS1BP3	0.086645	0.670514	-0.396048
Q14240	EIF4A2	0.0866497	0.670514	-0.41744
Q9Y3Z3	SAMHD1	0.0868465	0.670514	0.431434
Q9Y3B3	TMED7	0.0868704	0.670514	-0.474472
Q15293	RCN1	0.0870553	0.670514	0.494217
Q96I15	SCLY	0.0873642	0.670514	-0.939832
Q9BTV4	TMEM43	0.0874157	0.670514	-0.526245
O14744	PRMT5	0.0875761	0.670514	-0.578066
Q96BM9	ARL8A	0.0876754	0.670514	-0.395494
P18669	PGAM1	0.0877594	0.670514	-0.399173
Q9BSH5	HDHD3	0.0880951	0.670514	-0.463272
O43819	SCO2	0.0882482	0.670514	-0.990413
P40222	TXLNA	0.0883459	0.670514	0.873896
P46977	STT3A	0.0883585	0.670514	-0.652714
P61353	RPL27	0.0884453	0.670514	-0.629522
Q9Y2J2	EPB41L3	0.0890331	0.671656	0.507664
Q8IY67	RAVER1	0.089873	0.671656	-0.452276
Q9HCN8	SDF2L1	0.0901654	0.671656	0.511456
Q14BN4	SLMAP	0.0903513	0.671656	-0.817112
P36952	SERPINB5	0.0904435	0.671656	-0.786115
O43617	TRAPPC3	0.0905416	0.671656	-0.398069
Q96LJ7	DHRS1	0.0907006	0.671656	-0.533722
Q12959	DLG1	0.0907134	0.671656	-0.561095
Q16790	CA9	0.0911122	0.671656	-0.818446
P63000	RAC1	0.091383	0.671656	-1.08996
Q7Z2W4	ZC3HAV1	0.0913857	0.671656	0.805182
Q9UKD2	MRTO4	0.0916921	0.671656	-0.550106
O00423	EML1	0.0917091	0.671656	0.785629
P08754	GNAI3	0.0920744	0.671656	-1.14911
O00168	FXYD1	0.0922278	0.671656	-0.74679
Q15067	ACOX1	0.0924172	0.671656	-0.679656
Q9NUI1	DECR2	0.092479	0.671656	-0.596594
P23396	RPS3	0.092612	0.671656	-0.955879
Q9P2E9	RRBP1	0.0934407	0.671656	0.415617
P31040	SDHA	0.0936582	0.671656	-0.518954
Q7L1Q6	BZW1	0.0936756	0.671656	-0.484458
O75306	NDUFS2	0.0937771	0.671656	-0.529103
Q92504	SLC39A7	0.0939213	0.671656	0.470411
P53041	PPP5C	0.0939516	0.671656	-0.580261
P24298	GPT	0.0939961	0.671656	-0.686363
Q9HCN4	GPN1	0.0941909	0.671656	0.857606
Q9UBS4	DNAJB11	0.0943879	0.671656	0.459223
Q9Y6N7	ROBO1	0.0946249	0.671815	0.908057
P28161	GSTM2	0.0951254	0.672545	-0.636502
P09104	ENO2	0.0951573	0.672545	-0.72573
P59998	ARPC4	0.095391	0.672678	-0.35735
Q8N271	PROM2	0.096044	0.675314	-1.36329
O60645	EXOC3	0.0962392	0.675314	0.461679
O95967	EFEMP2	0.0964117	0.675314	0.945599
Q96GD0	PDXP	0.0967194	0.675315	-0.834424
Q15233	NONO	0.0968433	0.675315	0.676201
P25098	GRK2	0.0970653	0.675359	-0.464423
Q99436	PSMB7	0.0975634	0.677319	-0.406176
Q969X5	ERGIC1	0.097993	0.678133	-0.41943
Q6YHU6	THADA	0.0981137	0.678133	-1.03976
Q13613	MTMR1	0.0990206	0.680672	-0.45964
P06310	IGKV2-30	0.0990877	0.680672	-0.847337
O43776	NARS1	0.0991333	0.680672	-0.523511
Q9P258	RCC2	0.0995068	0.681741	-0.509724
P53602	MVD	0.1001	0.684309	-1.00807
Q15819	UBE2V2	0.100419	0.684992	-0.39359
Q92541	RTF1	0.101192	0.687505	0.72713
Q14344	GNA13	0.101226	0.687505	-0.454942
Q96HY6	DDRGK1	0.101816	0.690014	-0.378849
P18754	RCC1	0.102259	0.691517	-0.560378
P25325	MPST	0.102766	0.693446	-0.421169
Q9UGV2	NDRG3	0.103135	0.694439	-0.627798
P30043	BLVRB	0.103823	0.696411	-1.05612
P51553	IDH3G	0.103872	0.696411	-0.690699
O15031	PLXNB2	0.10435	0.696784	-0.543534
Q9H0X4	FAM234A	0.104373	0.696784	-0.734595
P11021	HSPA5	0.105042	0.69921	-0.363475
Q96RF0	SNX18	0.105183	0.69921	-0.685217
Q12796	PNRC1	0.105464	0.69923	-0.502382
Q9Y584	TIMM22	0.106068	0.69923	-0.61932
P08865	RPSA	0.106128	0.69923	-0.570451
P25705	ATP5F1A	0.106327	0.69923	-0.31906
P49792	RANBP2	0.106472	0.69923	0.512658
O75781	PALM	0.106526	0.69923	0.599023
P52272	HNRNPM	0.107044	0.701159	0.490263
P15880	RPS2	0.107366	0.701442	-0.568887
Q9Y237	PIN4	0.107732	0.701442	-0.440413
P00568	AK1	0.107778	0.701442	-0.352044
Q9BXM0	PRX	0.108174	0.701442	0.70583
Q96JD6	AKR1E2	0.108207	0.701442	-1.11843
P51687	SUOX	0.108699	0.701896	-0.53199
O15533	TAPBP	0.108726	0.701896	-0.593953
P04181	OAT	0.109521	0.705574	-0.547525
Q06828	FMOD	0.11024	0.708679	0.403057
P17302	GJA1	0.110564	0.708679	-0.769911
Q6PJT7	ZC3H14	0.110985	0.708679	0.555778
O60832	DKC1	0.111035	0.708679	-0.705912
O75083	WDR1	0.111319	0.708679	-0.327041
Q9UPT5	EXOC7	0.111605	0.708679	-0.346086
P17948	FLT1	0.111688	0.708679	0.443608
P02452	COL1A1	0.111845	0.708679	0.494771
Q92526	CCT6B	0.112226	0.708679	-0.319287
Q9NNX6	CD209	0.112266	0.708679	0.4502
Q16531	DDB1	0.112699	0.709912	-0.891596
Q5VYK3	ECPAS	0.113601	0.709912	-0.736828
P62318	SNRPD3	0.113878	0.709912	-0.720366
P52209	PGD	0.113966	0.709912	-0.459241
O95340	PAPSS2	0.114243	0.709912	0.675041
O15400	STX7	0.115002	0.709912	-0.485586
P42566	EPS15	0.115201	0.709912	0.540955
P30566	ADSL	0.115486	0.709912	-0.502488
P31930	UQCRC1	0.11585	0.709912	-0.340431
Q8TBP5	FAM174A	0.116203	0.709912	-0.819478
Q01081	U2AF1	0.116269	0.709912	-0.641974
Q16666	IFI16	0.116344	0.709912	0.415173
O94776	MTA2	0.11644	0.709912	-0.482684
P05997	COL5A2	0.116567	0.709912	0.668493
O43813	LANCL1	0.116817	0.709912	-0.435898
Q9HCY8	S100A14	0.116964	0.709912	-1.16253
P62316	SNRPD2	0.117015	0.709912	-1.31789
P00390	GSR	0.117039	0.709912	-0.479246
Q9NYK5	MRPL39	0.11741	0.709912	0.513155
Q9P0K7	RAI14	0.117734	0.709912	0.452764
P00367	GLUD1	0.118393	0.709912	-0.293414
Q13247	SRSF6	0.118477	0.709912	-0.479651
P30047	GCHFR	0.118492	0.709912	-0.741795
A4D1P6	WDR91	0.118591	0.709912	-0.482926
Q14108	SCARB2	0.118652	0.709912	-0.623927
O75643	SNRNP200	0.119023	0.709912	-0.381043
Q14512	FGFBP1	0.119211	0.709912	-0.912129
Q9BY43	CHMP4A	0.119311	0.709912	-0.701103
Q10567	AP1B1	0.119544	0.709912	-0.413138
P49189	ALDH9A1	0.120176	0.709912	-0.333776
P49755	TMED10	0.120238	0.709912	-0.415565
P31150	GDI1	0.120298	0.709912	-0.421008
P08758	ANXA5	0.120562	0.709912	-0.420784
Q8IZ07	ANKRD13A	0.12076	0.709912	-0.380456
Q96AY3	FKBP10	0.12096	0.709912	0.564009
Q02318	CYP27A1	0.121524	0.709912	0.548512
Q9BV79	MECR	0.121616	0.709912	-0.48271
P62942	FKBP1A	0.121726	0.709912	-0.449612
P30153	PPP2R1A	0.122095	0.709912	-0.321975
Q96RQ3	MCCC1	0.122213	0.709912	0.638877
Q9Y696	CLIC4	0.122226	0.709912	-0.586975
Q03431	PTH1R	0.122329	0.709912	0.735738
P53985	SLC16A1	0.122499	0.709912	-0.707231
Q16643	DBN1	0.123026	0.709912	0.594622
P62136	PPP1CA	0.123349	0.709912	-0.520313
Q16585	SGCB	0.12338	0.709912	-0.400607
O43175	PHGDH	0.123467	0.709912	-0.448725
P07858	CTSB	0.123489	0.709912	-0.485561
P49593	PPM1F	0.123571	0.709912	-0.675596
P21283	ATP6V1C1	0.124186	0.711131	-1.06237
Q9UJ70	NAGK	0.12426	0.711131	-0.653018
P02538	KRT6A	0.124642	0.711131	-1.43269
Q8IZQ5	SELENOH	0.124693	0.711131	-0.726956
Q06830	PRDX1	0.124919	0.711131	-0.408537
Q9H9G7	AGO3	0.125325	0.711894	0.337248
P29992	GNA11	0.125508	0.711894	-0.629891
Q15029	EFTUD2	0.126026	0.712975	0.345707
Q12907	LMAN2	0.126154	0.712975	-0.503931
P00387	CYB5R3	0.126813	0.714846	-0.854535
Q96EP5	DAZAP1	0.126979	0.714846	0.634214
Q9H3P7	ACBD3	0.12717	0.714846	0.460032
P05452	CLEC3B	0.128506	0.717965	0.566725
P02760	AMBP	0.128775	0.717965	-1.09068
P29536	LMOD1	0.128825	0.717965	-0.73945
Q99614	TTC1	0.12914	0.717965	-0.477938
Q9NQ38	SPINK5	0.129175	0.717965	-0.557262
Q9H479	FN3K	0.129741	0.717965	0.583779
Q9ULC3	RAB23	0.129748	0.717965	-0.401384
Q06203	PPAT	0.129774	0.717965	-0.390687
P60842	EIF4A1	0.129922	0.717965	-0.502332
Q13296	SCGB2A2	0.130681	0.717965	0.902218
P19075	TSPAN8	0.130873	0.717965	0.449512
Q01995	TAGLN	0.130901	0.717965	-0.95926
P48735	IDH2	0.131276	0.717965	-0.496569
P98172	EFNB1	0.131471	0.717965	-0.507596
O43181	NDUFS4	0.131528	0.717965	-0.399897
Q6PGP7	SKIC3	0.131533	0.717965	-0.740905
O94888	UBXN7	0.131623	0.717965	1.86522
P12814	ACTN1	0.132365	0.720756	-0.395116
P55210	CASP7	0.133038	0.721983	-0.711354
P09486	SPARC	0.133236	0.721983	-0.522539
Q9H3K2	GHITM	0.133435	0.721983	-0.505526
P10253	GAA	0.133723	0.721983	-0.381981
Q9H9A6	LRRC40	0.133743	0.721983	-0.531045
Q9BUT1	BDH2	0.134104	0.722685	0.341045
Q9BW83	IFT27	0.134465	0.723387	-0.601276
P51531	SMARCA2	0.134893	0.72444	0.479769
P37198	NUP62	0.135144	0.724548	0.70901
Q6P1M3	LLGL2	0.135916	0.727441	-0.470334
O00339	MATN2	0.136487	0.728106	-0.635404
P07225	PROS1	0.136815	0.728106	-0.771755
Q9H845	ACAD9	0.136889	0.728106	-0.566708
P10155	RO60	0.137161	0.728106	-0.438671
P37837	TALDO1	0.137303	0.728106	-0.25084
P49748	ACADVL	0.137507	0.728106	-0.378199
P49585	PCYT1A	0.138406	0.728106	-0.514866
P63165	SUMO1	0.138487	0.728106	-0.53282
P67812	SEC11A	0.138491	0.728106	-0.713925
O95394	PGM3	0.138854	0.728106	-0.481858
P26583	HMGB2	0.138903	0.728106	-0.548994
P62070	RRAS2	0.140543	0.728106	-0.710991
Q9BXJ4	C1QTNF3	0.140655	0.728106	-1.10191
Q8N357	SLC35F6	0.140824	0.728106	-0.905065
P53990	IST1	0.140947	0.728106	-0.28533
Q16762	TST	0.141662	0.728106	-0.51378
P43243	MATR3	0.14188	0.728106	0.477244
O43895	XPNPEP2	0.142138	0.728106	-0.547085
Q9Y3A6	TMED5	0.142367	0.728106	-0.314026
A6NNA5	DRGX	0.142452	0.728106	0.939754
P23919	DTYMK	0.142524	0.728106	-0.5076
O75884	RBBP9	0.142807	0.728106	-0.799956
P39059	COL15A1	0.143173	0.728106	-0.540945
Q96G03	PGM2	0.143957	0.728106	-0.364846
Q9Y295	DRG1	0.144737	0.728106	-0.347908
Q6UW68	TMEM205	0.144819	0.728106	-0.643809
P17676	CEBPB	0.1452	0.728106	-0.619934
P45381	ASPA	0.145244	0.728106	-0.484836
Q08426	EHHADH	0.145722	0.728106	-0.596859
Q9Y3F4	STRAP	0.146125	0.728106	0.263756
Q9BZE4	GTPBP4	0.146279	0.728106	0.440012
O00139	KIF2A	0.146403	0.728106	-1.25015
Q7L5N7	LPCAT2	0.146425	0.728106	-0.7648
P56556	NDUFA6	0.14681	0.728106	-0.515816
Q08174	PCDH1	0.147068	0.728106	0.586863
Q9BTU6	PI4K2A	0.147389	0.728106	-0.631245
Q16527	CSRP2	0.147568	0.728106	0.566959
P41252	IARS1	0.147785	0.728106	-0.614188
P17844	DDX5	0.147856	0.728106	0.464116
Q86U42	PABPN1	0.147925	0.728106	-0.32272
Q9UH99	SUN2	0.148045	0.728106	0.659786
O75340	PDCD6	0.14819	0.728106	-0.817527
P62906	RPL10A	0.14824	0.728106	-0.393635
P16284	PECAM1	0.148802	0.728106	-0.40969
Q14232	EIF2B1	0.148933	0.728106	-0.37877
P09936	UCHL1	0.149074	0.728106	0.42436
Q6UXN9	WDR82	0.149792	0.728106	-0.616327
P46926	GNPDA1	0.149901	0.728106	-0.511001
Q9P000	COMMD9	0.149991	0.728106	0.316748
P49591	SARS1	0.150014	0.728106	-0.364428
Q96GG9	DCUN1D1	0.150853	0.728106	-0.870488
Q9NUJ1	ABHD10	0.151004	0.728106	-0.503752
Q92890	UFD1	0.151084	0.728106	-0.544694
O43491	EPB41L2	0.151329	0.728106	0.383131
O94905	ERLIN2	0.15139	0.728106	0.317423
Q6NUK1	SLC25A24	0.151763	0.728106	-0.523212
P68402	PAFAH1B2	0.151789	0.728106	-1.49748
Q9Y530	OARD1	0.152187	0.728106	-0.432981
Q3KQU3	MAP7D1	0.152365	0.728106	0.413097
Q6YN16	HSDL2	0.153076	0.728106	-0.384262
Q15124	PGM5	0.153821	0.728106	-0.760788
Q12931	TRAP1	0.154701	0.728106	-1.15391
Q8NBJ5	COLGALT1	0.154812	0.728106	-0.36417
P30876	POLR2B	0.154933	0.728106	0.355313
Q16774	GUK1	0.155049	0.728106	0.330761
O95833	CLIC3	0.155714	0.728106	-0.725887
Q9Y3Q3	TMED3	0.155831	0.728106	-0.73438
Q14160	SCRIB	0.155987	0.728106	-0.620351
Q9Y3E5	PTRH2	0.15671	0.728106	0.50544
Q9GZM7	TINAGL1	0.157312	0.728106	2.06644
Q709C8	VPS13C	0.157332	0.728106	0.385079
Q9Y4B6	DCAF1	0.1574	0.728106	-0.512775
Q9C0B1	FTO	0.157851	0.728106	-0.466822
O43676	NDUFB3	0.158398	0.728106	-0.588726
Q9BPW8	NIPSNAP1	0.158639	0.728106	-0.734254
Q96M27	PRRC1	0.158701	0.728106	0.26688
Q8WUW1	BRK1	0.158837	0.728106	-0.475212
O43765	SGTA	0.159112	0.728106	-0.396119
P31151	S100A7	0.159339	0.728106	-0.805014
Q96EE3	SEH1L	0.159534	0.728106	-0.396563
Q7L5N1	COPS6	0.159747	0.728106	-0.77788
O60869	EDF1	0.159973	0.728106	-0.886732
P29762	CRABP1	0.1601	0.728106	0.708456
P08236	GUSB	0.160308	0.728106	-0.373671
Q5VT25	CDC42BPA	0.160751	0.728106	0.552268
Q9BV81	EMC6	0.160884	0.728106	-0.721535
Q05707	COL14A1	0.160921	0.728106	-0.578017
P27361	MAPK3	0.161045	0.728106	0.288969
Q9NRY5	FAM114A2	0.16119	0.728106	0.427492
P25685	DNAJB1	0.16126	0.728106	-0.481406
P30085	CMPK1	0.161536	0.728106	-0.431603
P05386	RPLP1	0.161675	0.728106	0.554337
P55083	MFAP4	0.161699	0.728106	0.500618
Q03167	TGFBR3	0.161829	0.728106	0.797769
Q15833	STXBP2	0.162	0.728106	-0.505495
O43681	GET3	0.162515	0.728106	-0.571512
P53396	ACLY	0.162957	0.728106	-0.485564
Q9HCU5	PREB	0.163121	0.728106	-0.849913
Q9NY12	GAR1	0.163254	0.728106	-0.357364
P21810	BGN	0.163435	0.728106	-0.38904
Q8N6T3	ARFGAP1	0.16346	0.728106	0.516817
Q9Y2C4	EXOG	0.163492	0.728106	0.698372
P49915	GMPS	0.164237	0.728106	0.660695
Q12981	BNIP1	0.164282	0.728106	0.444076
Q4G0F5	VPS26B	0.164403	0.728106	-1.5051
O15511	ARPC5	0.164529	0.728106	-0.320672
Q96HN2	AHCYL2	0.164544	0.728106	-0.457778
Q14683	SMC1A	0.1646	0.728106	0.6091
O75208	COQ9	0.16467	0.728106	-0.785799
P48449	LSS	0.164803	0.728106	-0.487236
Q9BTT0	ANP32E	0.164974	0.728106	0.364822
Q13618	CUL3	0.165024	0.728106	-0.449684
P17858	PFKL	0.165677	0.728106	-0.757954
O00194	RAB27B	0.165702	0.728106	-0.576451
O43598	DNPH1	0.165913	0.728106	-0.361272
P16615	ATP2A2	0.166016	0.728106	-0.349879
O43633	CHMP2A	0.166279	0.728106	-0.620467
Q9H0D6	XRN2	0.166281	0.728106	0.376301
Q99798	ACO2	0.166747	0.728106	-0.295723
Q9H4A4	RNPEP	0.166752	0.728106	-0.515219
Q9HCB6	SPON1	0.167076	0.728106	-0.639156
P60981	DSTN	0.167211	0.728106	-0.429989
P15428	HPGD	0.167257	0.728106	0.860813
P14384	CPM	0.167517	0.728106	-0.659334
P42285	MTREX	0.167733	0.728106	-0.333275
Q969H8	MYDGF	0.167733	0.728106	0.420235
P62277	RPS13	0.167804	0.728106	-0.458642
P48740	MASP1	0.168153	0.728106	-0.402892
Q5RKV6	EXOSC6	0.168209	0.728106	0.490157
Q99584	S100A13	0.168747	0.728106	0.426691
P07360	C8G	0.169293	0.728106	-0.595618
Q99715	COL12A1	0.169318	0.728106	0.439158
Q8WZA0	LZIC	0.169334	0.728106	-0.849908
Q7Z7H5	TMED4	0.169357	0.728106	-0.525229
Q8NFV4	ABHD11	0.169557	0.728106	-0.335078
Q15459	SF3A1	0.16961	0.728106	0.444565
P53004	BLVRA	0.169666	0.728106	-0.3779
Q15904	ATP6AP1	0.170062	0.728106	-0.359342
P11908	PRPS2	0.170108	0.728106	-0.50813
P00558	PGK1	0.170258	0.728106	-0.374075
Q7L576	CYFIP1	0.170607	0.728106	-0.452049
Q9H008	LHPP	0.17096	0.728106	-0.560486
P19623	SRM	0.171199	0.728106	-0.316031
P55899	FCGRT	0.171375	0.728106	0.512273
P01040	CSTA	0.171375	0.728106	0.429931
Q92804	TAF15	0.171715	0.728106	-0.512709
O60264	SMARCA5	0.172063	0.728106	0.515608
P62495	ETF1	0.17215	0.728106	-0.301002
Q03169	TNFAIP2	0.172221	0.728106	-0.940985
Q9Y296	TRAPPC4	0.172222	0.728106	-0.517624
P36955	SERPINF1	0.172257	0.728106	0.645052
Q6FI81	CIAPIN1	0.172366	0.728106	0.494867
P15311	EZR	0.172378	0.728106	-0.550566
Q9H078	CLPB	0.172802	0.728106	-0.327615
P19474	TRIM21	0.173052	0.728106	-0.435288
Q9UJY1	HSPB8	0.173249	0.728106	0.402914
Q53H47	SETMAR	0.173383	0.728106	-0.56797
Q9UBQ5	EIF3K	0.17359	0.728106	-0.36439
Q8NFQ8	TOR1AIP2	0.173805	0.728106	-0.580496
P25789	PSMA4	0.17423	0.728106	-0.603769
Q13867	BLMH	0.174322	0.728106	-0.854407
A0A0C4DH25	IGKV3D-20	0.174393	0.728106	-0.611792
Q6QNY0	BLOC1S3	0.174397	0.728106	-0.550459
P29692	EEF1D	0.17465	0.728106	-0.313198
Q8WVM8	SCFD1	0.174752	0.728106	0.293042
Q9UNK0	STX8	0.175194	0.728106	-0.431418
Q9UNS2	COPS3	0.175748	0.728106	-0.335208
Q6P1N9	TATDN1	0.175926	0.728106	-0.462686
P79483	HLA-DRB3	0.17599	0.728106	-0.394819
Q96D15	RCN3	0.17602	0.728106	0.416804
P62917	RPL8	0.176233	0.728106	-0.668435
P61158	ACTR3	0.176357	0.728106	-0.387756
P05556	ITGB1	0.176642	0.728106	-0.425441
P12111	COL6A3	0.177014	0.728106	0.286161
P62888	RPL30	0.177016	0.728106	-0.598391
O95816	BAG2	0.177108	0.728106	0.48425
Q9UI12	ATP6V1H	0.177395	0.728106	-0.303872
P12270	TPR	0.177728	0.728106	0.479052
P08729	KRT7	0.178135	0.728106	1.42865
Q15126	PMVK	0.178228	0.728106	-0.437999
Q13438	OS9	0.178512	0.728106	0.45099
Q9H0B8	CRISPLD2	0.178534	0.728106	0.386893
P39019	RPS19	0.178596	0.728106	-0.361365
P26641	EEF1G	0.179425	0.730534	-0.26767
P81605	DCD	0.179897	0.731503	1.19899
P14621	ACYP2	0.180136	0.731525	-0.591404
P01619	IGKV3-20	0.181161	0.732555	-0.509504
P61019	RAB2A	0.181363	0.732555	0.292655
Q13232	NME3	0.181575	0.732555	-0.411673
Q9BSW7	SYT17	0.181635	0.732555	-1.08762
P47897	QARS1	0.181742	0.732555	-0.36042
P36551	CPOX	0.18184	0.732555	-0.305086
P55072	VCP	0.182307	0.732555	-0.252152
P09493	TPM1	0.182491	0.732555	-0.478219
P26196	DDX6	0.182495	0.732555	-0.596079
P25787	PSMA2	0.183368	0.734429	-0.205941
Q9NZH8	IL36G	0.184233	0.734429	0.509452
Q32P28	P3H1	0.184281	0.734429	0.486785
Q9NW82	WDR70	0.184485	0.734429	-0.825422
Q10471	GALNT2	0.184494	0.734429	0.356581
P15104	GLUL	0.185013	0.734429	0.276658
Q9UQ80	PA2G4	0.185034	0.734429	-0.383669
P02655	APOC2	0.185128	0.734429	0.84534
Q9UBU9	NXF1	0.18542	0.734429	-0.620204
P55060	CSE1L	0.185555	0.734429	-0.533225
Q9UKK9	NUDT5	0.185657	0.734429	-0.274206
Q9UKV8	AGO2	0.185777	0.734429	-0.857203
Q9UDT6	CLIP2	0.186552	0.736562	0.448134
Q9NX63	CHCHD3	0.187026	0.737019	-0.392395
O15217	GSTA4	0.1872	0.737019	-0.531077
P51911	CNN1	0.187374	0.737019	-1.09152
Q12792	TWF1	0.18809	0.738328	-0.364538
P62312	LSM6	0.188178	0.738328	0.333988
Q9BXW7	HDHD5	0.189051	0.738395	-0.635142
P80108	GPLD1	0.189105	0.738395	-0.672902
Q9BXX0	EMILIN2	0.189235	0.738395	0.659319
Q9UGP8	SEC63	0.189319	0.738395	0.526846
P53701	HCCS	0.189374	0.738395	0.368389
Q8N573	OXR1	0.189683	0.738679	-0.585117
Q13428	TCOF1	0.190432	0.740447	0.833059
P51610	HCFC1	0.190677	0.740447	0.401608
Q92900	UPF1	0.190969	0.740447	-0.508723
Q13131	PRKAA1	0.191083	0.740447	0.356351
P11216	PYGB	0.191951	0.740714	-0.441484
P13807	GYS1	0.192145	0.740714	0.348019
O15145	ARPC3	0.192146	0.740714	-0.455136
Q9NP80	PNPLA8	0.192666	0.740714	-0.72648
Q9BQ67	GRWD1	0.192685	0.740714	0.285882
P14314	PRKCSH	0.1932	0.740714	0.327138
Q9UHQ9	CYB5R1	0.193287	0.740714	-0.683394
Q9Y5M8	SRPRB	0.193659	0.740714	0.387461
P06213	INSR	0.193885	0.740714	0.436562
Q96GX1	TCTN2	0.194203	0.740714	0.694696
Q99653	CHP1	0.194706	0.740714	-0.412739
O43405	COCH	0.194784	0.740714	-1.16058
Q01970	PLCB3	0.194795	0.740714	-0.323924
P05121	SERPINE1	0.194796	0.740714	-0.903985
Q9BVK6	TMED9	0.1948	0.740714	-0.591101
P26885	FKBP2	0.195169	0.740714	-0.399946
Q9Y6G9	DYNC1LI1	0.195174	0.740714	-0.367415
P19387	POLR2C	0.195775	0.741903	0.362501
Q8TD19	NEK9	0.196416	0.741903	-0.26814
O00487	PSMD14	0.196617	0.741903	-0.439414
Q9NXA8	SIRT5	0.197102	0.741903	0.517553
P27635	RPL10	0.197168	0.741903	-0.302722
Q9UJZ1	STOML2	0.197202	0.741903	-0.456501
Q9Y6M9	NDUFB9	0.197322	0.741903	-0.346111
P19367	HK1	0.197383	0.741903	-0.385509
Q96RS6	NUDCD1	0.198018	0.742634	-0.368211
Q9UHL4	DPP7	0.198568	0.742634	-0.334202
P62805	H4C1; H4C2; H4C3; H4C4; H4C5; H4C6; H4C8; H4C9; H4C11; H4C12; H4C13; H4C14; H4C15; H4C16	0.198611	0.742634	-0.569763
Q96NT0	CCDC115	0.198749	0.742634	0.786137
P61626	LYZ	0.198837	0.742634	-1.12976
P17612	PRKACA	0.199016	0.742634	-0.28772
P46063	RECQL	0.199237	0.742634	-0.49343
P47985	UQCRFS1	0.199868	0.744097	-0.552709
O14964	HGS	0.200353	0.74485	0.356874
Q16875	PFKFB3	0.200546	0.74485	-0.450839
P50453	SERPINB9	0.20091	0.745318	-0.435156
Q08554	DSC1	0.201924	0.748194	-0.542615
P21399	ACO1	0.202738	0.750324	-0.477922
Q13011	ECH1	0.20323	0.751254	-0.378338
P21266	GSTM3	0.204047	0.753387	-0.624385
Q9BWM7	SFXN3	0.204858	0.754042	-0.526615
P11171	EPB41	0.205025	0.754042	0.535714
Q15366	PCBP2	0.205096	0.754042	-0.60626
Q96AY4	TTC28	0.205285	0.754042	0.645629
Q16543	CDC37	0.205429	0.754042	0.33855
Q8NBJ7	SUMF2	0.205809	0.754554	0.288638
O14732	IMPA2	0.206159	0.754951	-0.682779
Q86VN1	VPS36	0.206965	0.755595	-0.252571
Q13045	FLII	0.207289	0.755595	-0.330147
Q08AH1	ACSM1	0.207388	0.755595	-0.524802
O75094	SLIT3	0.207786	0.755595	0.803156
P20908	COL5A1	0.20832	0.755595	0.418446
Q14194	CRMP1	0.208655	0.755595	-0.738423
Q13263	TRIM28	0.208656	0.755595	0.338786
P84103	SRSF3	0.209016	0.755595	-0.548463
O00625	PIR	0.209051	0.755595	-0.463617
Q6P1M0	SLC27A4	0.209113	0.755595	-0.415273
Q96A26	FAM162A	0.209438	0.755595	-0.613276
P48426	PIP4K2A	0.209452	0.755595	0.304724
Q8NFH3	NUP43	0.209472	0.755595	0.381503
Q96FZ7	CHMP6	0.210272	0.757536	0.459497
P28074	PSMB5	0.211115	0.757536	-0.490723
Q96P63	SERPINB12	0.211259	0.757536	-0.641383
Q8TBX8	PIP4K2C	0.211432	0.757536	0.826165
O43684	BUB3	0.21159	0.757536	-0.360211
Q5JSH3	WDR44	0.211621	0.757536	0.524564
Q9NZN4	EHD2	0.211943	0.757536	-0.475521
P78559	MAP1A	0.212314	0.757536	0.336989
P20020	ATP2B1	0.2124	0.757536	0.309526
P28289	TMOD1	0.212611	0.757536	-0.468275
Q14151	SAFB2	0.212671	0.757536	0.721123
P49756	RBM25	0.213308	0.75775	-0.389895
Q16222	UAP1	0.213422	0.75775	0.459695
Q6UX71	PLXDC2	0.213457	0.75775	-0.517904
P16870	CPE	0.21445	0.759297	-0.663686
Q9BQE5	APOL2	0.214467	0.759297	0.424917
Q9H814	PHAX	0.214754	0.759297	-0.547855
P51659	HSD17B4	0.214863	0.759297	-0.485005
Q9NY15	STAB1	0.215555	0.760883	-0.360572
P04440	HLA-DPB1	0.216047	0.761759	-0.498501
O60234	GMFG	0.216616	0.761971	0.82238
Q00577	PURA	0.216868	0.761971	-0.284127
P25786	PSMA1	0.217186	0.761971	-0.25515
P52594	AGFG1	0.217333	0.761971	0.399718
P51608	MECP2	0.217484	0.761971	0.492026
Q8TCD5	NT5C	0.217567	0.761971	-0.494223
Q92643	PIGK	0.218479	0.76431	-0.340451
O43493	TGOLN2	0.218845	0.764738	0.361172
Q6NY19	KANK3	0.219273	0.765155	0.495199
Q92925	SMARCD2	0.219549	0.765155	-0.440417
P43487	RANBP1	0.21994	0.765155	-0.231028
Q14315	FLNC	0.219968	0.765155	-0.498732
Q15223	NECTIN1	0.220333	0.765155	-1.06152
P28062	PSMB8	0.220431	0.765155	-0.333557
P11172	UMPS	0.221507	0.768037	-0.637247
P12694	BCKDHA	0.221849	0.768374	-0.643548
Q13825	AUH	0.22221	0.768442	-1.01716
Q9P016	THYN1	0.222376	0.768442	-0.311308
O14979	HNRNPDL	0.222796	0.768442	-0.334125
P08294	SOD3	0.223058	0.768442	0.408494
Q9NR30	DDX21	0.223823	0.768442	0.28328
O75251	NDUFS7	0.224066	0.768442	-0.478786
P02511	CRYAB	0.224198	0.768442	0.430003
Q9Y3C4	TPRKB	0.224362	0.768442	-0.468692
Q9UQ13	SHOC2	0.224409	0.768442	-0.617674
Q9P265	DIP2B	0.224608	0.768442	-0.519252
P12532	CKMT1A; CKMT1B	0.224985	0.768442	-0.459119
P49821	NDUFV1	0.225002	0.768442	-0.532374
P35237	SERPINB6	0.225215	0.768442	-0.7801
O75844	ZMPSTE24	0.225305	0.768442	-0.934948
O43837	IDH3B	0.226375	0.770963	-0.618426
Q6IAN0	DHRS7B	0.227005	0.770963	-0.498519
Q9P2R7	SUCLA2	0.227035	0.770963	0.243346
Q15370	ELOB	0.22723	0.770963	0.329185
P49746	THBS3	0.22777	0.770963	0.414712
P49916	LIG3	0.227855	0.770963	-0.556278
Q8NBF2	NHLRC2	0.227886	0.770963	-0.294482
Q9P209	CEP72	0.228295	0.770963	0.52495
Q8WXF1	PSPC1	0.228315	0.770963	-0.383199
A1L4H1	SSC5D	0.228658	0.770963	0.338841
Q9HBL0	TNS1	0.228817	0.770963	-0.306586
O94874	UFL1	0.228999	0.770963	-0.282725
P62310	LSM3	0.230001	0.771145	-0.436949
O00203	AP3B1	0.230014	0.771145	-0.430578
Q14764	MVP	0.230019	0.771145	0.2415
Q96TA1	NIBAN2	0.230373	0.771145	-0.392621
Q9UKK3	PARP4	0.230582	0.771145	0.295129
Q52LJ0	FAM98B	0.230619	0.771145	0.383282
P12429	ANXA3	0.230927	0.771145	0.495046
Q6E0U4	DMKN	0.231317	0.771145	-0.676026
P02533	KRT14	0.231579	0.771145	-0.528756
Q9UKU9	ANGPTL2	0.231766	0.771145	0.753942
Q9H0R4	HDHD2	0.231941	0.771145	-0.44658
Q9H3Q1	CDC42EP4	0.232234	0.771145	0.590846
Q9BQG0	MYBBP1A	0.23228	0.771145	0.507552
Q9BUH6	PAXX	0.232501	0.771145	-0.862674
P31939	ATIC	0.233033	0.771329	0.304351
O60256	PRPSAP2	0.233049	0.771329	-0.268201
P08174	CD55	0.233512	0.771352	0.414048
Q96EY8	MMAB	0.233593	0.771352	-0.621751
Q9BYT8	NLN	0.233795	0.771352	-0.406967
Q96JQ0	DCHS1	0.23466	0.773347	0.447479
P78344	EIF4G2	0.23494	0.773347	0.337827
Q9NX40	OCIAD1	0.23555	0.773347	-0.439641
Q9H6X2	ANTXR1	0.235558	0.773347	0.932494
Q13185	CBX3	0.236975	0.773347	0.27724
P62820	RAB1A	0.237105	0.773347	0.444805
Q9UBC2	EPS15L1	0.237191	0.773347	-0.379032
Q8WWM7	ATXN2L	0.237207	0.773347	0.476291
P54136	RARS1	0.237293	0.773347	0.242766
Q9NP79	VTA1	0.237553	0.773347	-0.427305
O43615	TIMM44	0.237797	0.773347	0.37242
P15289	ARSA	0.238242	0.773347	-0.454388
P32926	DSG3	0.238458	0.773347	-0.515918
Q68DD2	PLA2G4F	0.238505	0.773347	-0.630944
P12110	COL6A2	0.239073	0.773347	0.367502
O00204	SULT2B1	0.239107	0.773347	-0.658077
Q9Y3D6	FIS1	0.239771	0.773347	-0.503915
A1L0T0	ILVBL	0.239971	0.773347	0.382381
P01591	JCHAIN	0.240004	0.773347	-0.4331
Q9Y281	CFL2	0.240047	0.773347	-0.473479
Q86VR2	RETREG3	0.240114	0.773347	-0.335311
P23229	ITGA6	0.240378	0.773347	-0.312115
O00273	DFFA	0.240447	0.773347	-0.458271
P42330	AKR1C3	0.24081	0.773347	0.318862
P55145	MANF	0.240965	0.773347	-0.468517
O43396	TXNL1	0.241188	0.773347	-0.380689
O00116	AGPS	0.24135	0.773347	0.673869
Q16853	AOC3	0.241585	0.773347	-0.64478
P60033	CD81	0.242221	0.773347	-0.506552
P50479	PDLIM4	0.242507	0.773347	0.518059
Q96F85	CNRIP1	0.243028	0.773347	-0.303044
Q9UMS0	NFU1	0.243127	0.773347	0.491977
Q9Y3A5	SBDS	0.243331	0.773347	-0.283205
P05106	ITGB3	0.243345	0.773347	0.607863
Q8IUE6	H2AC21	0.24343	0.773347	-0.503541
Q9BSJ8	ESYT1	0.243555	0.773347	-0.227013
P31944	CASP14	0.243873	0.773347	-0.63772
O15258	RER1	0.244176	0.773347	-0.449374
Q92572	AP3S1	0.244289	0.773347	0.313541
P60520	GABARAPL2	0.244371	0.773347	-0.454834
Q9UQ35	SRRM2	0.244528	0.773347	-0.438941
Q8NB37	GATD1	0.244875	0.773347	-0.370757
Q07507	DPT	0.245163	0.773347	-0.613113
Q96CG8	CTHRC1	0.245729	0.773347	0.397529
P05787	KRT8	0.245889	0.773347	0.778903
Q96GK7	FAHD2A	0.246073	0.773347	-0.285878
P02743	APCS	0.246298	0.773347	-0.300167
P78536	ADAM17	0.246386	0.773347	-0.345021
P22087	FBL	0.246503	0.773347	0.347062
P53634	CTSC	0.246817	0.773557	-0.844984
Q9NZR1	TMOD2	0.247243	0.774118	-0.328369
Q6ZMZ3	SYNE3	0.247809	0.775115	0.349133
Q9Y5X3	SNX5	0.249667	0.779113	-0.261448
Q6EMK4	VASN	0.250079	0.779113	-0.496795
O14791	APOL1	0.250303	0.779113	-0.490282
Q99816	TSG101	0.250344	0.779113	-0.546276
O94901	SUN1	0.250542	0.779113	0.689081
Q96JJ7	TMX3	0.251112	0.779113	-0.514871
O75351	VPS4B	0.251508	0.779113	-0.329271
Q15717	ELAVL1	0.25172	0.779113	-0.301899
Q9P0J1	PDP1	0.251726	0.779113	0.225473
P19021	PAM	0.251844	0.779113	0.669965
P54289	CACNA2D1	0.252467	0.779113	-0.345382
Q13308	PTK7	0.252502	0.779113	-0.366826
P26639	TARS1	0.252618	0.779113	-0.262392
P02689	PMP2	0.252691	0.779113	1.1239
Q9BTZ2	DHRS4	0.25282	0.779113	-0.332636
Q8WWI5	SLC44A1	0.253611	0.780251	-0.890734
Q9HD34	LYRM4	0.253688	0.780251	-0.652838
Q53EL6	PDCD4	0.2541	0.780739	-0.445393
Q9HB71	CACYBP	0.254345	0.780739	-0.43371
P48729	CSNK1A1	0.254966	0.78188	-0.511615
Q15714	TSC22D1	0.255306	0.782155	0.522568
Q9BUP3	HTATIP2	0.256571	0.782974	-0.346863
Q8IX12	CCAR1	0.256929	0.782974	0.443091
P04233	CD74	0.257034	0.782974	-0.521358
Q14155	ARHGEF7	0.257385	0.782974	1.11361
P49419	ALDH7A1	0.257519	0.782974	-0.377195
P22061	PCMT1	0.257521	0.782974	-0.273548
P49441	INPP1	0.257786	0.782974	-0.788026
P51888	PRELP	0.257963	0.782974	0.322355
P40306	PSMB10	0.257966	0.782974	-0.399701
P61803	DAD1	0.258074	0.782974	-0.536058
P54920	NAPA	0.258711	0.783644	-0.376334
Q9NPJ3	ACOT13	0.258795	0.783644	-0.231719
Q9UNN8	PROCR	0.259815	0.784838	-0.756828
P02647	APOA1	0.260226	0.784838	0.721737
Q9BX68	HINT2	0.260393	0.784838	0.314618
P48047	ATP5PO	0.260633	0.784838	-0.253704
Q14011	CIRBP	0.260633	0.784838	0.31711
P56199	ITGA1	0.2608	0.784838	-0.483068
Q9NZU5	LMCD1	0.261014	0.784838	0.399254
Q02790	FKBP4	0.261571	0.784838	-0.487091
Q01581	HMGCS1	0.261789	0.784838	-0.681088
A8K2U0	A2ML1	0.261847	0.784838	-0.492348
Q96FN9	DTD2	0.261947	0.784838	-0.506894
Q9NRV9	HEBP1	0.262484	0.785696	-0.266229
P15153	RAC2	0.262924	0.786048	-0.431889
P00813	ADA	0.263104	0.786048	0.465634
P06865	HEXA	0.263404	0.786196	-0.548151
P55084	HADHB	0.263914	0.786966	-0.299394
Q96NY7	CLIC6	0.264946	0.789174	0.346823
P06748	NPM1	0.265379	0.789174	0.293369
P16219	ACADS	0.26541	0.789174	0.397662
P56134	ATP5MF	0.266309	0.790594	-0.903753
O75663	TIPRL	0.266393	0.790594	0.282279
P47929	LGALS7; LGALS7B	0.266848	0.791195	-0.748255
P02730	SLC4A1	0.267757	0.793138	-0.611173
Q8N5N7	MRPL50	0.268018	0.793162	-0.445765
Q6BCY4	CYB5R2	0.26873	0.793782	-0.379947
Q00796	SORD	0.268838	0.793782	-0.261125
P34949	MPI	0.268988	0.793782	-0.217198
P09497	CLTB	0.269956	0.795337	0.286284
Q9H1B7	IRF2BPL	0.270784	0.795337	-0.383214
Q9H9B4	SFXN1	0.271069	0.795337	-0.413702
Q6DKJ4	NXN	0.271243	0.795337	0.335571
Q9HD40	SEPSECS	0.271329	0.795337	-0.312734
P50851	LRBA	0.271365	0.795337	-0.726572
P07204	THBD	0.271733	0.795337	-0.675279
P04179	SOD2	0.272197	0.795337	0.308633
P08574	CYC1	0.272306	0.795337	-0.533813
Q9Y2D0	CA5B	0.272382	0.795337	-0.327291
P34913	EPHX2	0.273994	0.795337	-0.437532
P51688	SGSH	0.274165	0.795337	-0.258699
O75558	STX11	0.274377	0.795337	-0.486875
Q9UNM6	PSMD13	0.274532	0.795337	-0.212655
P00352	ALDH1A1	0.274557	0.795337	-0.374323
Q08722	CD47	0.274691	0.795337	-0.321813
Q15257	PTPA	0.274911	0.795337	-0.26884
Q6P9B6	MEAK7	0.275191	0.795337	0.277841
Q96AE4	FUBP1	0.275202	0.795337	-0.298373
Q7L014	DDX46	0.275219	0.795337	0.333155
Q96BJ3	AIDA	0.275545	0.795337	0.266244
Q86YS7	C2CD5	0.275716	0.795337	0.32403
O43818	RRP9	0.275906	0.795337	0.384927
P16333	NCK1	0.276489	0.795337	-0.23671
Q96N66	MBOAT7	0.27665	0.795337	-0.227269
Q03252	LMNB2	0.276768	0.795337	0.284277
O14841	OPLAH	0.276815	0.795337	-0.298971
A0FGR8	ESYT2	0.277054	0.795337	0.260146
P02751	FN1	0.277248	0.795337	-0.39835
O75964	ATP5MG	0.277648	0.795337	-0.419703
P24821	TNC	0.278318	0.795337	0.295915
Q8NBX0	SCCPDH	0.278729	0.795337	0.377203
Q9Y679	AUP1	0.278732	0.795337	-0.360591
Q9Y285	FARSA	0.278762	0.795337	0.44029
Q7Z304	MAMDC2	0.278873	0.795337	-0.726007
Q71UM5	RPS27L	0.278879	0.795337	-0.471476
Q96CN7	ISOC1	0.278914	0.795337	-0.270668
O14530	TXNDC9	0.279401	0.796	-0.309143
O14498	ISLR	0.28006	0.796577	0.333161
Q92556	ELMO1	0.280338	0.796577	0.291034
P58335	ANTXR2	0.280367	0.796577	0.573473
P09669	COX6C	0.280952	0.797071	-0.257901
Q13492	PICALM	0.281501	0.797071	0.402424
P46782	RPS5	0.281536	0.797071	-0.351742
P49662	CASP4	0.281559	0.797071	-0.391338
Q99439	CNN2	0.282022	0.79729	0.275765
P00918	CA2	0.282218	0.79729	0.289648
P02790	HPX	0.282542	0.79729	-0.67297
Q6IBS0	TWF2	0.282655	0.79729	-0.384519
O00214	LGALS8	0.284074	0.798453	-0.455691
P10909	CLU	0.2845	0.798453	0.440745
P14625	HSP90B1	0.284549	0.798453	-0.218875
P17931	LGALS3	0.284705	0.798453	-0.476362
O95999	BCL10	0.28474	0.798453	-0.343492
Q9Y5K5	UCHL5	0.284815	0.798453	-0.469586
Q9Y277	VDAC3	0.285293	0.798453	-0.490166
O00232	PSMD12	0.285471	0.798453	-0.593407
P35858	IGFALS	0.285882	0.798453	-0.593001
P01780	IGHV3-7	0.285904	0.798453	-0.443594
P02686	MBP	0.286064	0.798453	0.674864
Q16850	CYP51A1	0.286308	0.798453	-0.411834
Q9BW91	NUDT9	0.286838	0.798453	0.334552
O95178	NDUFB2	0.286905	0.798453	-0.325107
Q9UGI8	TES	0.287089	0.798453	-0.302523
Q9NPR2	SEMA4B	0.287481	0.798453	-0.46263
Q14980	NUMA1	0.287483	0.798453	0.280217
P46379	BAG6	0.287657	0.798453	0.640444
Q8N1Q1	CA13	0.288366	0.799711	-0.660996
Q8N2K0	ABHD12	0.288775	0.800137	-0.357567
Q92598	HSPH1	0.289727	0.802063	-0.250531
O00233	PSMD9	0.290248	0.802697	0.274578
Q8N766	EMC1	0.290865	0.802697	-0.418081
Q9NZ01	TECR	0.291077	0.802697	-0.256879
Q96SU4	OSBPL9	0.291289	0.802697	0.379447
P50281	MMP14	0.291489	0.802697	-0.360866
P48594	SERPINB4	0.291494	0.802697	0.769776
Q96NY8	NECTIN4	0.2919	0.80311	-0.736655
P50552	VASP	0.292327	0.803578	0.35502
O00401	WASL	0.292889	0.804417	0.313894
Q8N3D4	EHBP1L1	0.293729	0.806018	0.319704
Q13243	SRSF5	0.295043	0.808286	0.406363
Q9NYQ7	CELSR3	0.295125	0.808286	-0.389861
P07203	GPX1	0.295621	0.808286	-0.219308
Q9NPA0	EMC7	0.295692	0.808286	0.428471
Q99627	COPS8	0.296026	0.808286	-0.312355
P43155	CRAT	0.296265	0.808286	-0.603842
Q3LXA3	TKFC	0.296767	0.808286	-0.305642
Q9Y6M1	IGF2BP2	0.29678	0.808286	0.3704
P04217	A1BG	0.29701	0.808286	-0.463904
P10746	UROS	0.297137	0.808286	-0.395125
P35606	COPB2	0.297928	0.809732	-0.354719
Q00610	CLTC	0.2986	0.810033	-0.386181
O60762	DPM1	0.298805	0.810033	-0.306419
Q96I25	RBM17	0.298981	0.810033	-0.466504
Q9NQW7	XPNPEP1	0.299845	0.810033	-0.337603
O75477	ERLIN1	0.300462	0.810033	0.249012
P35241	RDX	0.300825	0.810033	0.283288
P38159	RBMX	0.301246	0.810033	0.345619
Q63ZY3	KANK2	0.302058	0.810033	0.410188
Q03518	TAP1	0.302355	0.810033	-0.332945
O14737	PDCD5	0.302614	0.810033	-0.418009
Q7Z2Z2	EFL1	0.302842	0.810033	-0.524806
Q00688	FKBP3	0.303169	0.810033	0.40514
Q4VC31	MIX23	0.303701	0.810033	-0.321287
P22105	TNXB	0.303736	0.810033	0.34937
Q00534	CDK6	0.303815	0.810033	-0.478798
P17900	GM2A	0.304067	0.810033	0.343065
Q6UWP7	LCLAT1	0.304187	0.810033	-0.499434
P10768	ESD	0.30475	0.810033	-0.332883
O43464	HTRA2	0.305344	0.810033	0.320421
O43795	MYO1B	0.305469	0.810033	0.349171
O60925	PFDN1	0.305514	0.810033	0.344152
Q13423	NNT	0.306036	0.810033	-0.212973
Q8NFU3	TSTD1	0.306054	0.810033	-0.407347
P55010	EIF5	0.30653	0.810033	-0.221238
O60547	GMDS	0.306652	0.810033	-0.395683
P20674	COX5A	0.306672	0.810033	-0.267005
Q12904	AIMP1	0.306739	0.810033	0.258205
P61160	ACTR2	0.306851	0.810033	-0.314512
P07951	TPM2	0.307114	0.810033	-0.701664
P09417	QDPR	0.30756	0.810033	-0.267542
P42224	STAT1	0.307576	0.810033	-0.325057
P46060	RANGAP1	0.307768	0.810033	-0.474088
P55039	DRG2	0.307938	0.810033	-0.442134
O76024	WFS1	0.307959	0.810033	-0.442904
P11766	ADH5	0.308222	0.810033	-0.244598
P35609	ACTN2	0.30846	0.810033	-0.318581
Q9BUQ8	DDX23	0.309001	0.810033	-0.300216
O43660	PLRG1	0.30918	0.810033	-0.573829
O60888	CUTA	0.309323	0.810033	0.601768
P54819	AK2	0.309614	0.810033	-0.21029
Q9BX67	JAM3	0.309653	0.810033	-0.434941
Q969Z3	MTARC2	0.309925	0.810033	-0.418345
P15144	ANPEP	0.309947	0.810033	-0.4259
P38919	EIF4A3	0.310292	0.810033	-0.74459
Q13510	ASAH1	0.310414	0.810033	-0.22879
Q9H2D6	TRIOBP	0.310459	0.810033	-0.276323
P63279	UBE2I	0.310866	0.810033	-0.277618
P16278	GLB1	0.31105	0.810033	-0.40888
P04062	GBA1	0.311249	0.810033	-0.331111
P60903	S100A10	0.311606	0.810033	0.280357
Q08945	SSRP1	0.311667	0.810033	-0.379514
Q01518	CAP1	0.311994	0.810033	-0.258521
Q9UMY4	SNX12	0.312034	0.810033	-0.193974
P27695	APEX1	0.312288	0.810033	-0.304133
P22307	SCP2	0.312464	0.810033	-0.264228
Q9NQP4	PFDN4	0.312766	0.810033	-0.396338
P34897	SHMT2	0.3128	0.810033	-0.277132
Q9NR50	EIF2B3	0.313044	0.810033	-0.259238
Q02413	DSG1	0.313535	0.810634	-0.534571
Q9UI09	NDUFA12	0.315519	0.813227	-0.251702
Q14126	DSG2	0.31567	0.813227	0.517292
Q99805	TM9SF2	0.315729	0.813227	-0.289194
Q16186	ADRM1	0.316491	0.813227	0.273586
P14866	HNRNPL	0.316701	0.813227	-0.252184
Q9UBQ7	GRHPR	0.316904	0.813227	-0.340746
O75695	RP2	0.316933	0.813227	-0.24306
P50213	IDH3A	0.317088	0.813227	-0.533091
Q9UBV8	PEF1	0.317768	0.813227	-0.263595
P62993	GRB2	0.317844	0.813227	-0.267308
O00151	PDLIM1	0.317943	0.813227	0.267819
P51570	GALK1	0.31804	0.813227	0.318516
P23141	CES1	0.318271	0.813227	0.275308
Q5KU26	COLEC12	0.318408	0.813227	0.37049
Q14195	DPYSL3	0.318917	0.813227	-0.206495
O00533	CHL1	0.319498	0.813227	-0.404757
Q8NC51	SERBP1	0.319822	0.813227	-0.487771
P83731	RPL24	0.320453	0.813227	-0.259316
Q16698	DECR1	0.320673	0.813227	-0.233872
A1X283	SH3PXD2B	0.320997	0.813227	-0.261483
O94979	SEC31A	0.321287	0.813227	0.183487
Q9UKX5	ITGA11	0.321417	0.813227	-0.574182
P04040	CAT	0.321673	0.813227	0.33207
P48643	CCT5	0.321752	0.813227	-0.202039
P41222	PTGDS	0.321758	0.813227	0.3246
Q14314	FGL2	0.321811	0.813227	0.380987
P19174	PLCG1	0.322148	0.813227	-0.384984
O75380	NDUFS6	0.322338	0.813227	0.792626
Q9NTJ5	SACM1L	0.322354	0.813227	-0.381137
Q6IAA8	LAMTOR1	0.322676	0.813227	-0.290918
Q96ME7	ZNF512	0.323038	0.813227	-0.287767
P24539	ATP5PB	0.323418	0.813227	-0.240996
Q12816	TRO	0.324069	0.813227	0.352595
Q5TEC6	H3-7	0.324291	0.813227	-0.387531
P04216	THY1	0.324303	0.813227	-0.388073
P60866	RPS20	0.324571	0.813227	-0.264109
Q9UQB8	BAIAP2	0.324896	0.813227	0.564433
P55786	NPEPPS	0.324939	0.813227	-0.34976
Q9Y394	DHRS7	0.32597	0.813227	-0.21698
P35579	MYH9	0.326901	0.813227	0.306625
Q13630	GFUS	0.326944	0.813227	-0.341317
P27824	CANX	0.327018	0.813227	0.207642
P55209	NAP1L1	0.32718	0.813227	0.344753
P67870	CSNK2B	0.327767	0.813227	-0.26892
P18583	SON	0.328133	0.813227	0.358356
Q9BW30	TPPP3	0.328442	0.813227	-0.401935
Q13822	ENPP2	0.328991	0.813227	-0.443417
Q15075	EEA1	0.329009	0.813227	0.307069
P20930	FLG	0.329046	0.813227	-0.71762
Q9NWV4	CZIB	0.329529	0.813227	-0.244925
Q15526	SURF1	0.329618	0.813227	-0.292269
Q9UNH7	SNX6	0.330242	0.813227	0.216401
P18510	IL1RN	0.33036	0.813227	0.756818
Q8NEU8	APPL2	0.330389	0.813227	0.228906
O00461	GOLIM4	0.330427	0.813227	0.399256
Q8N446	ZNF843	0.330598	0.813227	0.186376
P51178	PLCD1	0.330912	0.813227	-0.225793
P16949	STMN1	0.331247	0.813227	0.399476
P50570	DNM2	0.331262	0.813227	0.177374
P49407	ARRB1	0.331498	0.813227	-0.377645
Q9BVG9	PTDSS2	0.331622	0.813227	0.297111
O75822	EIF3J	0.331672	0.813227	0.345035
P30626	SRI	0.332169	0.813227	-0.58961
P32119	PRDX2	0.332275	0.813227	-0.330892
Q02952	AKAP12	0.332277	0.813227	0.38984
P50990	CCT8	0.332507	0.813227	-0.16588
O95302	FKBP9	0.332634	0.813227	0.221668
P62333	PSMC6	0.332843	0.813227	-0.257291
O60568	PLOD3	0.332846	0.813227	-0.278177
Q96SM3	CPXM1	0.332942	0.813227	0.400242
Q9Y3I0	RTCB	0.334151	0.813227	0.193856
P60953	CDC42	0.334793	0.813227	0.232989
P04350	TUBB4A	0.335277	0.813227	0.436771
P53367	ARFIP1	0.335761	0.813227	-0.458535
Q96PE7	MCEE	0.335953	0.813227	0.326966
O75874	IDH1	0.335955	0.813227	-0.334493
O00217	NDUFS8	0.335972	0.813227	-0.438141
Q99747	NAPG	0.336065	0.813227	0.248187
Q10570	CPSF1	0.33607	0.813227	-0.327015
Q8NCN5	PDPR	0.336314	0.813227	0.327025
P62081	RPS7	0.336807	0.813227	-0.314884
Q92747	ARPC1A	0.336978	0.813227	-0.29318
Q9Y2V2	CARHSP1	0.337089	0.813227	-0.29336
P36405	ARL3	0.337448	0.813227	-0.640794
Q13573	SNW1	0.337829	0.813227	0.403959
O14617	AP3D1	0.33796	0.813227	-0.316776
Q8IY95	TMEM192	0.338023	0.813227	-0.251123
P55064	AQP5	0.33821	0.813227	0.679142
P62195	PSMC5	0.338334	0.813227	-0.191271
Q9GZP4	PITHD1	0.338768	0.813227	-0.262311
Q96C01	FAM136A	0.339033	0.813227	0.266968
O43570	CA12	0.339232	0.813227	-0.323393
Q9Y4E8	USP15	0.339404	0.813227	-0.220626
O75438	NDUFB1	0.339524	0.813227	0.345963
Q9BT78	COPS4	0.33974	0.813227	-0.666558
Q96QA5	GSDMA	0.339752	0.813227	-0.42125
O00499	BIN1	0.339793	0.813227	-0.301288
Q8IUD2	ERC1	0.34022	0.813227	0.354406
P08670	VIM	0.340252	0.813227	0.198855
P19012	KRT15	0.341121	0.813965	0.566473
Q6UVK1	CSPG4	0.341213	0.813965	-0.290768
P58107	EPPK1	0.341383	0.813965	0.503066
Q9BZZ2	SIGLEC1	0.3416	0.813965	-0.550338
Q15555	MAPRE2	0.342301	0.814964	0.284034
P19256	CD58	0.34254	0.814964	-0.290561
P50914	RPL14	0.343042	0.815348	-0.363804
P32456	GBP2	0.343222	0.815348	-0.352707
O94985	CLSTN1	0.343758	0.815441	-0.230256
Q9NPQ8	RIC8A	0.343782	0.815441	-0.493418
Q16134	ETFDH	0.344155	0.815707	-0.23864
Q9NP97	DYNLRB1	0.344495	0.815895	0.268867
P01877	IGHA2	0.345095	0.816027	-0.615992
P56192	MARS1	0.345362	0.816027	-0.325436
Q96P16	RPRD1A	0.345456	0.816027	0.311532
Q9UQN3	CHMP2B	0.345593	0.816027	-0.296663
Q0ZGT2	NEXN	0.346573	0.817724	0.347051
P40763	STAT3	0.347612	0.81896	-0.497082
Q1KMD3	HNRNPUL2	0.347677	0.81896	-0.197203
Q8TEW0	PARD3	0.347881	0.81896	0.266885
Q96AG4	LRRC59	0.348607	0.820053	0.340337
P83111	LACTB	0.349113	0.820626	0.18585
Q9H2M9	RAB3GAP2	0.349665	0.820712	0.28979
P02763	ORM1	0.349674	0.820712	0.431178
Q9P270	SLAIN2	0.350017	0.820807	-0.380493
Q9H223	EHD4	0.350536	0.820807	0.268362
P00492	HPRT1	0.350907	0.820807	-0.206905
Q96P47	AGAP3	0.351021	0.820807	-0.370308
Q9NZM1	MYOF	0.351051	0.820807	-0.694483
P78406	RAE1	0.351287	0.820807	-0.367048
Q08379	GOLGA2	0.351576	0.820867	0.420378
P62140	PPP1CB	0.352145	0.821248	-0.197795
Q06124	PTPN11	0.352734	0.821248	-0.207097
P00747	PLG	0.352897	0.821248	-0.39566
Q15057	ACAP2	0.353086	0.821248	0.222976
P40925	MDH1	0.353282	0.821248	-0.200821
P31483	TIA1	0.353715	0.821248	-0.190219
O94851	MICAL2	0.354872	0.821248	-0.306813
Q99983	OMD	0.354891	0.821248	-0.381189
Q92530	PSMF1	0.354999	0.821248	0.394439
P21796	VDAC1	0.355129	0.821248	-0.215573
P49736	MCM2	0.355175	0.821248	-0.255924
P03950	ANG	0.355185	0.821248	0.227902
Q96IJ6	GMPPA	0.355578	0.821248	0.26847
O00264	PGRMC1	0.355629	0.821248	-0.28898
O43143	DHX15	0.355794	0.821248	0.23801
Q96K17	BTF3L4	0.355935	0.821248	-0.238528
Q0D2J5	ZNF763	0.356218	0.821295	0.406322
P11234	RALB	0.356814	0.821297	0.303848
P37108	SRP14	0.35739	0.821297	-0.280518
P78371	CCT2	0.357439	0.821297	0.268752
Q9H773	DCTPP1	0.357629	0.821297	-0.595757
O15484	CAPN5	0.357769	0.821297	0.369591
P55809	OXCT1	0.357793	0.821297	-0.422114
Q8TDN6	BRIX1	0.359108	0.82271	-0.334846
Q53TN4	CYBRD1	0.359358	0.82271	0.202546
Q9Y5L4	TIMM13	0.359437	0.82271	-0.25378
Q3SY69	ALDH1L2	0.359472	0.82271	-0.321726
Q9UBX5	FBLN5	0.360077	0.82271	0.673209
P01024	C3	0.360262	0.82271	-0.393382
Q9H8H3	METTL7A	0.360498	0.82271	0.417178
Q6YP21	KYAT3	0.36051	0.82271	-0.393207
P48739	PITPNB	0.361666	0.823594	-0.211571
Q01813	PFKP	0.361668	0.823594	-0.218244
Q8IUX7	AEBP1	0.361687	0.823594	-0.407228
O00764	PDXK	0.362259	0.824297	0.225081
Q6UXV4	APOOL	0.362711	0.824727	0.367971
P06454	PTMA	0.363027	0.824846	-0.347309
Q9H2U2	PPA2	0.363662	0.82569	-0.53646
P27694	RPA1	0.364035	0.825938	-0.327979
Q96KP4	CNDP2	0.364652	0.826737	0.291898
P61769	B2M	0.365086	0.827124	-0.192744
P18124	RPL7	0.365696	0.827801	-0.289798
Q8IVM0	CCDC50	0.366459	0.827801	0.392394
P08195	SLC3A2	0.366845	0.827801	0.355008
P06746	POLB	0.366896	0.827801	-0.245175
P28300	LOX	0.36697	0.827801	0.314452
Q9Y4D1	DAAM1	0.366972	0.827801	0.384717
Q9NQC3	RTN4	0.36805	0.82847	-0.962556
Q9UPN3	MACF1	0.368476	0.82847	-0.293532
P05362	ICAM1	0.368486	0.82847	0.313169
P49720	PSMB3	0.369667	0.82847	-0.39639
Q9P2J5	LARS1	0.369671	0.82847	-0.323328
P14174	MIF	0.369752	0.82847	-0.356487
P19652	ORM2	0.36981	0.82847	0.598974
P08397	HMBS	0.369994	0.82847	-0.274099
P51812	RPS6KA3	0.370044	0.82847	-0.327555
Q02880	TOP2B	0.370121	0.82847	-0.31462
Q9UL46	PSME2	0.370179	0.82847	-0.318408
Q6GMV3	PTRHD1	0.370912	0.828977	0.299616
P50583	NUDT2	0.371561	0.828977	-0.213106
Q92616	GCN1	0.371681	0.828977	0.19959
Q01085	TIAL1	0.372131	0.828977	-0.255975
P84095	RHOG	0.372349	0.828977	-0.165679
O43583	DENR	0.372992	0.828977	0.255606
O95834	EML2	0.373016	0.828977	-0.213864
Q99570	PIK3R4	0.373469	0.828977	0.296872
Q9BU89	DOHH	0.373666	0.828977	-0.228341
P18206	VCL	0.374068	0.828977	-0.336909
P07358	C8B	0.374144	0.828977	-0.426379
P31689	DNAJA1	0.374675	0.828977	0.283635
P29590	PML	0.374799	0.828977	-0.308212
P30519	HMOX2	0.375018	0.828977	0.269719
Q96GX9	APIP	0.37513	0.828977	0.316411
Q96CD0	FBXL8	0.375296	0.828977	-0.207867
O15075	DCLK1	0.375313	0.828977	0.370754
Q96PE1	ADGRA2	0.375393	0.828977	-0.437596
Q9BRP4	PAAF1	0.375436	0.828977	-0.277677
Q99447	PCYT2	0.375828	0.829259	-0.309262
P27816	MAP4	0.376185	0.829461	0.331104
P60174	TPI1	0.377276	0.830816	-0.180131
Q9Y6C2	EMILIN1	0.377436	0.830816	0.221321
Q9NSC5	HOMER3	0.377595	0.830816	-0.315559
Q9BQ69	MACROD1	0.37818	0.831517	-0.294933
P33316	DUT	0.379072	0.832421	0.315267
Q99848	EBNA1BP2	0.379123	0.832421	-0.301085
A0A0B4J1U7	IGHV6-1	0.379503	0.832672	-0.570725
O00186	STXBP3	0.381161	0.83511	-0.253219
P10515	DLAT	0.381215	0.83511	0.256932
O15305	PMM2	0.381878	0.83511	-0.188242
Q9UMS4	PRPF19	0.382014	0.83511	0.238197
Q9Y263	PLAA	0.382183	0.83511	0.379413
Q9Y2S7	POLDIP2	0.382229	0.83511	-0.223489
Q9UNN5	FAF1	0.382481	0.83511	-0.230934
Q9Y450	HBS1L	0.382922	0.835248	0.372998
P18428	LBP	0.383077	0.835248	-0.568771
Q9UN36	NDRG2	0.384437	0.837214	-0.236849
Q9Y3D7	PAM16	0.384627	0.837214	0.171127
Q93009	USP7	0.385424	0.837214	-0.404857
Q9BTY7	HGH1	0.385676	0.837214	-0.274623
Q13326	SGCG	0.385768	0.837214	-0.242018
Q86V88	MDP1	0.385848	0.837214	-0.320264
P58546	MTPN	0.385851	0.837214	-0.210978
P21589	NT5E	0.386267	0.837536	-0.226072
Q13505	MTX1	0.387846	0.840204	-0.317181
P05166	PCCB	0.388034	0.840204	-0.261049
P46937	YAP1	0.388571	0.840542	0.353937
P43034	PAFAH1B1	0.388727	0.840542	-0.187492
O00505	KPNA3	0.389351	0.840822	-0.378084
Q13219	PAPPA	0.389394	0.840822	0.440878
Q14789	GOLGB1	0.389662	0.840822	0.373663
Q9NUQ9	CYRIB	0.390421	0.841307	-0.265174
P34896	SHMT1	0.390642	0.841307	-0.345131
Q9BV40	VAMP8	0.391213	0.841307	-0.272683
P63220	RPS21	0.3913	0.841307	-0.207296
Q9H2G2	SLK	0.391444	0.841307	0.269816
P07900	HSP90AA1	0.391499	0.841307	0.17817
P0DP57	SLURP2	0.391848	0.841479	0.256323
Q9HAB8	PPCS	0.392301	0.841873	0.195912
Q9BVM4	GGACT	0.393232	0.843295	-0.341851
Q13439	GOLGA4	0.393557	0.843413	0.329416
P15090	FABP4	0.394208	0.843937	0.455422
O14978	ZNF263	0.39434	0.843937	-0.591454
P30038	ALDH4A1	0.395765	0.845672	-0.282525
P30520	ADSS2	0.395839	0.845672	-0.190453
P07814	EPRS1	0.395977	0.845672	-0.190492
P09960	LTA4H	0.396863	0.845672	-0.139849
Q6NZY4	ZCCHC8	0.397039	0.845672	0.317586
Q9UK45	LSM7	0.397965	0.845672	0.402079
P62745	RHOB	0.398108	0.845672	0.217855
P61586	RHOA	0.398121	0.845672	-0.323985
Q9Y678	COPG1	0.398158	0.845672	0.182116
P39687	ANP32A	0.398264	0.845672	-0.468838
P62995	TRA2B	0.398331	0.845672	-0.354751
P62072	TIMM10	0.398392	0.845672	-0.221656
Q92688	ANP32B	0.399312	0.847051	0.743321
Q8TDQ7	GNPDA2	0.399747	0.847386	-0.307505
Q92499	DDX1	0.400153	0.847386	0.193281
O43815	STRN	0.400297	0.847386	0.325788
Q15056	EIF4H	0.400799	0.847386	-0.190941
Q9Y2Z0	SUGT1	0.401046	0.847386	0.278218
P50238	CRIP1	0.401094	0.847386	-0.351118
Q92783	STAM	0.40272	0.850248	0.293829
O43752	STX6	0.403232	0.85054	-0.27334
Q9UHX1	PUF60	0.403547	0.85054	0.1859
Q9Y3U8	RPL36	0.403694	0.85054	-0.709609
P55058	PLTP	0.404024	0.85054	-0.386974
Q9HAT2	SIAE	0.404366	0.85054	-0.352621
P50416	CPT1A	0.404489	0.85054	-0.434248
Q9Y265	RUVBL1	0.404777	0.850574	0.182737
Q05682	CALD1	0.405363	0.850977	0.412502
P21333	FLNA	0.406347	0.850977	-0.30724
P67936	TPM4	0.406406	0.850977	0.251874
O14828	SCAMP3	0.407157	0.850977	0.34123
P30419	NMT1	0.407165	0.850977	-0.357373
P36542	ATP5F1C	0.407358	0.850977	-0.234817
P08571	CD14	0.407387	0.850977	0.449631
Q9Y2Q3	GSTK1	0.40744	0.850977	-0.234936
P80723	BASP1	0.407585	0.850977	0.253411
Q13144	EIF2B5	0.407686	0.850977	0.310157
O60502	OGA	0.408235	0.851278	-0.21791
P07711	CTSL	0.408542	0.851278	0.221506
P07910	HNRNPC	0.408798	0.851278	-0.272875
P07686	HEXB	0.409006	0.851278	0.33998
Q92888	ARHGEF1	0.40919	0.851278	0.249294
P49327	FASN	0.409719	0.851318	-0.423278
Q07960	ARHGAP1	0.409775	0.851318	0.202513
P05120	SERPINB2	0.410025	0.851318	-0.388054
P08913	ADRA2A	0.410739	0.852236	-0.287885
Q5K4L6	SLC27A3	0.411847	0.853969	-0.412402
Q9NQT8	KIF13B	0.412796	0.854569	-0.288626
O43504	LAMTOR5	0.412936	0.854569	-0.284708
Q93008	USP9X	0.412955	0.854569	-0.369906
P61313	RPL15	0.413251	0.854615	-0.253405
P12081	HARS1	0.413824	0.854786	0.272076
Q13884	SNTB1	0.413879	0.854786	0.35775
Q9UBW8	COPS7A	0.414175	0.854833	-0.465052
O94973	AP2A2	0.415767	0.854935	-0.223381
P23246	SFPQ	0.416055	0.854935	-0.239047
P07585	DCN	0.416206	0.854935	0.736204
Q9Y371	SH3GLB1	0.41621	0.854935	-0.220234
O15371	EIF3D	0.416678	0.854935	-0.384994
P14854	COX6B1	0.418307	0.854935	-0.231855
P46976	GYG1	0.418403	0.854935	-0.245449
Q99541	PLIN2	0.418591	0.854935	0.320312
Q13586	STIM1	0.419169	0.854935	0.314124
P51665	PSMD7	0.419332	0.854935	-0.181517
Q9BX97	PLVAP	0.419688	0.854935	-0.246248
P49354	FNTA	0.419759	0.854935	-0.251226
P11117	ACP2	0.419885	0.854935	-0.231628
Q16795	NDUFA9	0.41996	0.854935	-0.314517
Q04446	GBE1	0.420209	0.854935	0.257466
P49840	GSK3A	0.420229	0.854935	-0.370727
P02652	APOA2	0.420247	0.854935	0.40445
P17980	PSMC3	0.420343	0.854935	0.264015
Q8IXL7	MSRB3	0.420582	0.854935	0.507748
Q9UK76	JPT1	0.420606	0.854935	0.436826
P29034	S100A2	0.420761	0.854935	-0.447715
P35813	PPM1A	0.420814	0.854935	-0.165063
P55327	TPD52	0.420999	0.854935	0.323243
P04083	ANXA1	0.42151	0.854935	-0.221849
Q15120	PDK3	0.421562	0.854935	-0.422687
P49589	CARS1	0.42189	0.854935	0.209607
Q14624	ITIH4	0.421902	0.854935	-0.399976
Q66K14	TBC1D9B	0.422979	0.854935	0.177765
P07093	SERPINE2	0.423157	0.854935	0.222082
P48556	PSMD8	0.423224	0.854935	-0.169749
Q9UEY8	ADD3	0.423526	0.854935	-0.266186
P84157	MXRA7	0.423576	0.854935	0.53119
Q9NPF4	OSGEP	0.423888	0.854935	0.29115
Q12841	FSTL1	0.424431	0.854935	0.356541
Q96S19	METTL26	0.4249	0.854935	-0.201815
Q9NZ32	ACTR10	0.425092	0.854935	0.204556
Q14574	DSC3	0.425284	0.854935	-0.229885
Q969J3	BORCS5	0.42549	0.854935	-0.295552
Q13813	SPTAN1	0.4255	0.854935	0.182238
P49959	MRE11	0.425515	0.854935	0.1453
P02749	APOH	0.425838	0.854935	-0.326902
P60983	GMFB	0.42631	0.854935	0.379807
P05198	EIF2S1	0.426854	0.854935	-0.189934
Q9Y6K0	CEPT1	0.427135	0.854935	-0.191087
Q86VS8	HOOK3	0.42716	0.854935	0.282393
Q99417	MYCBP	0.428096	0.854935	0.306023
Q53GQ0	HSD17B12	0.4281	0.854935	-0.153862
Q14141	SEPTIN6	0.42813	0.854935	0.350897
O14896	IRF6	0.428268	0.854935	0.397304
Q8WTS6	SETD7	0.428482	0.854935	0.288511
P26599	PTBP1	0.428561	0.854935	-0.144901
P11940	PABPC1	0.428595	0.854935	-0.188798
A5YKK6	CNOT1	0.428696	0.854935	0.212344
Q14008	CKAP5	0.429242	0.855427	-0.235912
P06727	APOA4	0.429653	0.855427	0.319418
Q14204	DYNC1H1	0.430028	0.855427	-0.142615
Q04637	EIF4G1	0.430708	0.855427	0.301659
Q9UDY2	TJP2	0.430732	0.855427	0.412662
Q9Y5S9	RBM8A	0.430771	0.855427	-0.326566
Q9UEU0	VTI1B	0.431536	0.855427	-0.341424
P22059	OSBP	0.432291	0.855427	-0.226112
O43169	CYB5B	0.432336	0.855427	0.541334
O95295	SNAPIN	0.432651	0.855427	-0.240025
P35611	ADD1	0.432708	0.855427	0.192725
P02750	LRG1	0.432829	0.855427	-0.346741
P48165	GJA8	0.432942	0.855427	0.25509
Q9NUG6	PDRG1	0.433593	0.855427	-0.238358
Q14914	PTGR1	0.433611	0.855427	-0.182433
Q5D862	FLG2	0.433614	0.855427	-0.411779
Q66K74	MAP1S	0.43364	0.855427	-0.285205
P31949	S100A11	0.433861	0.855427	-0.177665
Q9UJ71	CD207	0.434676	0.856496	-0.446563
O75312	ZPR1	0.435351	0.856728	-0.334814
Q9BY32	ITPA	0.43537	0.856728	-0.2417
Q99459	CDC5L	0.435655	0.856728	0.15186
Q8IUZ5	PHYKPL	0.435889	0.856728	-0.191234
Q16204	CCDC6	0.436361	0.857119	-0.262074
P46776	RPL27A	0.436912	0.857328	-0.265765
Q9H0C8	ILKAP	0.4381	0.857328	-0.273372
P40261	NNMT	0.438457	0.857328	0.23067
P27338	MAOB	0.438719	0.857328	-0.275373
P55011	SLC12A2	0.438859	0.857328	0.565196
Q8WYA6	CTNNBL1	0.438871	0.857328	-0.220875
P61011	SRP54	0.438925	0.857328	0.259032
Q9BZF9	UACA	0.439397	0.857328	0.3519
P07738	BPGM	0.439436	0.857328	-0.249686
O75832	PSMD10	0.439496	0.857328	-0.215018
Q5JTV8	TOR1AIP1	0.439798	0.857328	0.160095
Q9BY44	EIF2A	0.440137	0.857328	-0.199469
Q14258	TRIM25	0.440154	0.857328	0.246872
P20290	BTF3	0.440302	0.857328	-0.215584
Q96AB6	NTAN1	0.441592	0.857848	-0.348132
P02679	FGG	0.442111	0.857848	0.481701
Q86TI2	DPP9	0.442114	0.857848	0.195614
O94826	TOMM70	0.44219	0.857848	-0.180813
Q06323	PSME1	0.442337	0.857848	-0.369881
Q9NR28	DIABLO	0.442411	0.857848	0.202353
P24928	POLR2A	0.443054	0.857848	-0.289109
P36507	MAP2K2	0.443219	0.857848	-0.216178
Q9Y673	ALG5	0.443234	0.857848	0.294966
P18859	ATP5PF	0.443467	0.857848	0.246431
Q92520	FAM3C	0.443582	0.857848	0.207127
Q09028	RBBP4	0.444439	0.858975	-0.190557
Q8IZ83	ALDH16A1	0.44521	0.859407	-0.319958
Q04323	UBXN1	0.445268	0.859407	0.211888
Q9BRF8	CPPED1	0.445486	0.859407	-0.150432
Q9UL33	TRAPPC2L	0.446308	0.859639	-0.307193
Q13683	ITGA7	0.446368	0.859639	-0.360958
O43809	NUDT21	0.446707	0.859639	0.228749
Q06278	AOX1	0.446839	0.859639	-0.462891
P62263	RPS14	0.447703	0.859639	-0.205853
Q969G3	SMARCE1	0.447781	0.859639	-0.190057
P63173	RPL38	0.44786	0.859639	-0.264788
P13671	C6	0.447888	0.859639	-0.564862
P24752	ACAT1	0.448078	0.859639	0.20228
P12931	SRC	0.448614	0.860142	-0.246281
Q8IY81	FTSJ3	0.449187	0.860499	0.261262
P53618	COPB1	0.44935	0.860499	-0.290666
P04406	GAPDH	0.449891	0.861008	0.34507
Q92839	HAS1	0.450662	0.861389	0.432345
Q8IXI2	RHOT1	0.450903	0.861389	-0.191543
O95460	MATN4	0.450915	0.861389	-0.335212
Q92930	RAB8B	0.452222	0.863358	0.172954
P41240	CSK	0.452578	0.863511	0.207624
Q99567	NUP88	0.452975	0.863684	0.217871
P06737	PYGL	0.45322	0.863684	-0.262064
Q86UE4	MTDH	0.453646	0.863931	0.322435
Q96E39	RBMXL1	0.453902	0.863931	0.240315
Q9NYB0	TERF2IP	0.454313	0.864189	0.21483
P42773	CDKN2C	0.454877	0.86453	0.212957
P13693	TPT1	0.455388	0.86453	0.197194
P30533	LRPAP1	0.455483	0.86453	-0.321819
Q9Y697	NFS1	0.455597	0.86453	0.469575
P12956	XRCC6	0.456433	0.865381	-0.154049
O96019	ACTL6A	0.457021	0.865381	-0.165744
O15355	PPM1G	0.457131	0.865381	-0.221587
Q13952	NFYC	0.457415	0.865381	0.317136
Q06787	FMR1	0.458033	0.865381	0.318861
O43301	HSPA12A	0.458062	0.865381	0.290555
Q16555	DPYSL2	0.458221	0.865381	0.162482
O75934	BCAS2	0.458388	0.865381	-0.195011
P0C0L5	C4B; C4B_2	0.458545	0.865381	-0.21947
P43121	MCAM	0.458948	0.865381	-0.341261
Q08211	DHX9	0.459086	0.865381	-0.196486
Q96E11	MRRF	0.459571	0.865774	0.232802
P49773	HINT1	0.46054	0.866454	0.16872
P62241	RPS8	0.460573	0.866454	0.234
Q14699	RFTN1	0.460762	0.866454	0.227421
P63244	RACK1	0.461256	0.866543	-0.171055
P46777	RPL5	0.461812	0.866543	0.230013
Q08380	LGALS3BP	0.46221	0.866543	0.286227
P62826	RAN	0.462411	0.866543	-0.149792
Q9UPQ0	LIMCH1	0.462488	0.866543	0.598174
P61956	SUMO2	0.462612	0.866543	-0.207258
Q15084	PDIA6	0.462747	0.866543	-0.483755
P16930	FAH	0.463494	0.86697	-0.208984
P09382	LGALS1	0.46435	0.86697	0.209882
O95865	DDAH2	0.464678	0.86697	0.185485
Q9P0V9	SEPTIN10	0.464837	0.86697	-0.222669
O75348	ATP6V1G1	0.465077	0.86697	0.209028
Q9UHQ4	BCAP29	0.465456	0.86697	-0.271172
O95169	NDUFB8	0.466047	0.86697	-0.192261
Q99829	CPNE1	0.466313	0.86697	-0.306538
P08237	PFKM	0.46657	0.86697	0.23369
Q9NPD3	EXOSC4	0.466626	0.86697	-0.180404
O15144	ARPC2	0.466657	0.86697	-0.380488
Q9C0E8	LNPK	0.466776	0.86697	0.176452
O14907	TAX1BP3	0.467322	0.86697	-0.189251
Q13595	TRA2A	0.467465	0.86697	-0.345302
P16070	CD44	0.467755	0.86697	-0.124907
P61289	PSME3	0.46781	0.86697	-0.182582
Q8TCT9	HM13	0.467989	0.86697	-0.423512
P07942	LAMB1	0.468008	0.86697	0.351325
Q9GZT8	NIF3L1	0.468236	0.86697	-0.280628
P52566	ARHGDIB	0.469152	0.867836	0.226573
Q6NYC8	PPP1R18	0.469258	0.867836	0.436343
Q9BZQ8	NIBAN1	0.469661	0.868069	0.225329
P14927	UQCRB	0.470351	0.868396	-0.229371
P35442	THBS2	0.470393	0.868396	-0.176127
Q969V3	NCLN	0.470829	0.86841	-0.303118
Q14203	DCTN1	0.470955	0.86841	0.13625
P54886	ALDH18A1	0.47158	0.86905	0.264706
P11274	BCR	0.473228	0.870127	-0.207889
O75531	BANF1	0.473625	0.870127	-0.545214
O00299	CLIC1	0.473639	0.870127	-0.125247
O75569	PRKRA	0.473729	0.870127	-0.295652
P07196	NEFL	0.47421	0.870127	0.556844
Q96RW7	HMCN1	0.474391	0.870127	0.285942
Q14112	NID2	0.474652	0.870127	0.410758
P01042	KNG1	0.474841	0.870127	-0.324079
P35232	PHB1	0.475029	0.870127	0.205358
P04196	HRG	0.475056	0.870127	0.329995
Q15121	PEA15	0.475221	0.870127	0.266264
P38646	HSPA9	0.47567	0.87044	0.146596
P61020	RAB5B	0.477966	0.871269	0.176169
P20618	PSMB1	0.478056	0.871269	-0.272452
P08779	KRT16	0.478528	0.871269	-0.693302
Q15046	KARS1	0.478575	0.871269	-0.173364
P38606	ATP6V1A	0.478823	0.871269	-0.167627
Q7Z406	MYH14	0.479286	0.871269	-0.278381
Q9NP72	RAB18	0.479894	0.871269	0.131752
P46459	NSF	0.48008	0.871269	0.140278
Q10713	PMPCA	0.480559	0.871269	-0.144253
O76071	CIAO1	0.480872	0.871269	0.203664
O43866	CD5L	0.48132	0.871269	-0.299014
Q8IU81	IRF2BP1	0.481396	0.871269	-0.642459
Q9UKV3	ACIN1	0.481888	0.871269	0.215759
P43307	SSR1	0.481894	0.871269	-0.243005
Q16864	ATP6V1F	0.481897	0.871269	0.172185
Q15019	SEPTIN2	0.48255	0.871269	0.164405
P62269	RPS18	0.482881	0.871269	-0.399732
Q13148	TARDBP	0.483197	0.871269	-0.208912
P35475	IDUA	0.483588	0.871269	-0.257869
Q15365	PCBP1	0.483876	0.871269	-0.143323
Q9H8Y8	GORASP2	0.483995	0.871269	0.300524
Q6P6C2	ALKBH5	0.484057	0.871269	-0.314439
O95249	GOSR1	0.484078	0.871269	-0.233701
O75935	DCTN3	0.484124	0.871269	0.166797
Q8IWE2	FAM114A1	0.484182	0.871269	-0.183642
Q9NX62	BPNT2	0.484317	0.871269	0.19898
Q9H8L6	MMRN2	0.484319	0.871269	0.37201
Q7L2H7	EIF3M	0.484406	0.871269	-0.220763
Q96RP9	GFM1	0.484452	0.871269	-0.198497
P55265	ADAR	0.484471	0.871269	0.246566
P15170	GSPT1	0.484918	0.871573	-0.159081
O75533	SF3B1	0.485213	0.871603	-0.214994
Q96T51	RUFY1	0.485677	0.871936	-0.188843
P28838	LAP3	0.486431	0.872225	-0.16196
O43708	GSTZ1	0.486995	0.872225	0.198467
Q9UJ68	MSRA	0.487224	0.872225	0.172676
Q8N9N7	LRRC57	0.487265	0.872225	-0.239952
P02649	APOE	0.48741	0.872225	-0.222503
Q9BZF1	OSBPL8	0.487653	0.872225	-0.236582
Q9H3K6	BOLA2; BOLA2B	0.487945	0.872225	0.220102
P05160	F13B	0.488067	0.872225	0.262035
Q93084	ATP2A3	0.488408	0.872336	0.499432
Q14318	FKBP8	0.488862	0.872649	0.161394
Q15637	SF1	0.48921	0.872774	0.205369
P0C0L4	C4A	0.492177	0.876233	0.223909
O75475	PSIP1	0.492199	0.876233	0.217619
Q9BXN1	ASPN	0.493043	0.876233	-0.271415
P20774	OGN	0.493074	0.876233	0.225636
O00391	QSOX1	0.493126	0.876233	0.420256
Q01433	AMPD2	0.493394	0.876233	0.232718
P62760	VSNL1	0.493569	0.876233	-0.35677
O75506	HSBP1	0.494185	0.876233	0.204128
P06681	C2	0.494429	0.876233	-0.346631
Q9UKU7	ACAD8	0.494523	0.876233	-0.166561
P80303	NUCB2	0.494931	0.876233	0.157261
P30086	PEBP1	0.49499	0.876233	0.162088
P10412	H1-4	0.495099	0.876233	0.403663
Q13526	PIN1	0.495355	0.876233	-0.446062
Q9Y3E1	HDGFL3	0.495622	0.876233	0.269966
P68133	ACTA1	0.495808	0.876233	0.287
Q9Y6U3	SCIN	0.495907	0.876233	-0.478153
Q99536	VAT1	0.496765	0.876819	0.323146
P07384	CAPN1	0.496799	0.876819	-0.135408
Q12860	CNTN1	0.497237	0.877098	-0.175473
O75368	SH3BGRL	0.497534	0.877128	-0.232787
Q9HA77	CARS2	0.49868	0.877808	-0.223015
P31751	AKT2	0.499064	0.877808	0.696339
Q4KMQ2	ANO6	0.499149	0.877808	0.26153
Q8N8N7	PTGR2	0.499294	0.877808	-0.235709
P51809	VAMP7	0.499321	0.877808	-0.292318
Q9Y3B8	REXO2	0.499784	0.87789	-0.121593
Q96C86	DCPS	0.500204	0.87789	0.141429
Q9P2X3	IMPACT	0.500643	0.87789	0.211849
Q6UW02	CYP20A1	0.501509	0.87789	-0.17066
P11142	HSPA8	0.501637	0.87789	-0.154416
P22413	ENPP1	0.502124	0.87789	-0.224211
Q96B26	EXOSC8	0.502602	0.87789	0.180163
Q9HB07	MYG1	0.502673	0.87789	0.177644
Q9H7C9	AAMDC	0.502891	0.87789	-0.138232
O43707	ACTN4	0.503166	0.87789	-0.12633
O15455	TLR3	0.503347	0.87789	-0.615966
Q9NRF9	POLE3	0.503395	0.87789	-0.298121
P49903	SEPHS1	0.503594	0.87789	-0.407841
P35998	PSMC2	0.504105	0.87789	0.216657
P26440	IVD	0.504564	0.87789	-0.177999
P11717	IGF2R	0.504656	0.87789	-0.196525
Q9UM54	MYO6	0.5053	0.87789	0.234413
P07355	ANXA2	0.505492	0.87789	0.150868
P07602	PSAP	0.505695	0.87789	0.231636
P02671	FGA	0.505737	0.87789	0.282474
P14209	CD99	0.506127	0.87789	0.211723
Q9NR12	PDLIM7	0.50621	0.87789	-0.48659
P00915	CA1	0.50692	0.87789	-0.313605
P35580	MYH10	0.50709	0.87789	-0.188393
Q7LBR1	CHMP1B	0.50736	0.87789	-0.24135
Q15165	PON2	0.507611	0.87789	-0.173069
Q13409	DYNC1I2	0.507709	0.87789	0.172916
O95861	BPNT1	0.507855	0.87789	-0.267531
P19338	NCL	0.507932	0.87789	-0.147526
Q9H444	CHMP4B	0.508042	0.87789	-0.127476
Q9Y383	LUC7L2	0.508158	0.87789	-0.203408
Q76M96	CCDC80	0.50858	0.87789	0.262801
O95747	OXSR1	0.508621	0.87789	-0.237203
P42785	PRCP	0.509834	0.878322	0.190888
Q9Y3P9	RABGAP1	0.510025	0.878322	-0.198488
Q96T37	RBM15	0.51114	0.878322	-0.246612
Q00839	HNRNPU	0.511215	0.878322	0.159161
P30740	SERPINB1	0.511593	0.878322	-0.174176
P02747	C1QC	0.511644	0.878322	-0.223847
Q16270	IGFBP7	0.512005	0.878322	0.214965
Q9UIJ7	AK3	0.512982	0.878322	-0.245138
P02745	C1QA	0.5131	0.878322	-0.303396
O14561	NDUFAB1	0.5131	0.878322	0.175666
Q96GQ7	DDX27	0.513512	0.878322	0.209904
P12821	ACE	0.513757	0.878322	0.17115
Q53SF7	COBLL1	0.514115	0.878322	-0.22626
Q05519	SRSF11	0.514128	0.878322	-0.162206
O76003	GLRX3	0.514467	0.878322	-0.178862
O43670	ZNF207	0.514524	0.878322	0.207813
Q9UNZ2	NSFL1C	0.515519	0.878322	-0.190206
P22234	PAICS	0.515587	0.878322	-0.20786
Q6VY07	PACS1	0.515661	0.878322	-0.146317
O60763	USO1	0.515989	0.878322	0.218518
Q9BX66	SORBS1	0.515993	0.878322	-0.278976
Q9UQE7	SMC3	0.516066	0.878322	0.213578
Q9H7Z7	PTGES2	0.516515	0.878322	0.192509
P50991	CCT4	0.517063	0.878322	0.185812
P30405	PPIF	0.517232	0.878322	0.284613
P51858	HDGF	0.517612	0.878322	0.206417
P37840	SNCA	0.517729	0.878322	0.260069
Q53H82	LACTB2	0.517952	0.878322	-0.354482
Q99832	CCT7	0.518174	0.878322	-0.133753
A0MZ66	SHTN1	0.518688	0.878322	-0.267084
P31431	SDC4	0.519173	0.878322	-0.211193
Q13418	ILK	0.520016	0.878322	0.262196
Q14847	LASP1	0.520095	0.878322	0.152383
Q96CV9	OPTN	0.520168	0.878322	-0.193417
P31946	YWHAB	0.520493	0.878322	-0.206312
Q9Y2J8	PADI2	0.520696	0.878322	0.340538
Q15738	NSDHL	0.520704	0.878322	-0.239791
Q86VP6	CAND1	0.521195	0.878322	-0.115793
P23193	TCEA1	0.521443	0.878322	0.183104
P16435	POR	0.522756	0.878322	0.21822
Q9H4G4	GLIPR2	0.52276	0.878322	0.175283
Q08378	GOLGA3	0.523608	0.878322	-0.250898
P04275	VWF	0.523778	0.878322	-0.279466
O00571	DDX3X	0.524033	0.878322	-0.190552
O95168	NDUFB4	0.524052	0.878322	-0.2615
P68871	HBB	0.524239	0.878322	0.284921
P35270	SPR	0.524594	0.878322	0.126234
O75116	ROCK2	0.524654	0.878322	-0.225096
Q96DA6	DNAJC19	0.52521	0.878322	-0.521968
O00115	DNASE2	0.525328	0.878322	-0.292277
Q9Y646	CPQ	0.526182	0.878322	-0.236341
Q5SWX8	ODR4	0.526415	0.878322	-0.221467
O15540	FABP7	0.526423	0.878322	-0.356409
Q92843	BCL2L2	0.526459	0.878322	-0.157058
Q96QK1	VPS35	0.526804	0.878322	-0.136074
P49321	NASP	0.526862	0.878322	-0.126455
P10321	HLA-C	0.527188	0.878322	-0.236254
P54652	HSPA2	0.527345	0.878322	0.175291
Q9UMX5	NENF	0.527699	0.878322	0.167742
Q15599	SLC9A3R2	0.527826	0.878322	0.22372
P78330	PSPH	0.528177	0.878322	-0.193304
P07437	TUBB	0.528183	0.878322	0.245055
Q969G5	CAVIN3	0.528327	0.878322	-0.142709
Q96HS1	PGAM5	0.528331	0.878322	-0.188485
P61088	UBE2N	0.528332	0.878322	-0.101022
P61978	HNRNPK	0.528818	0.878322	0.145893
Q16881	TXNRD1	0.529165	0.878322	-0.250756
P01031	C5	0.529382	0.878322	-0.267016
Q8N6Y2	LRRC17	0.529567	0.878322	0.29365
P52597	HNRNPF	0.529578	0.878322	-0.267704
Q14210	LY6D	0.529809	0.878322	-0.41163
P0DPB6	POLR1D	0.529824	0.878322	-0.268977
P05231	IL6	0.529939	0.878322	-0.320517
P20936	RASA1	0.530287	0.878322	-0.266844
Q9Y2I1	NISCH	0.53033	0.878322	-0.321169
P40121	CAPG	0.530395	0.878322	-0.177426
Q9NQY0	BIN3	0.530472	0.878322	0.133548
P33121	ACSL1	0.530983	0.878506	-0.186611
P23526	AHCY	0.531144	0.878506	0.243144
P84090	ERH	0.531755	0.879052	-0.3649
Q8IZP0	ABI1	0.532083	0.879131	-0.171938
P11413	G6PD	0.533164	0.879421	-0.2733
P61106	RAB14	0.533706	0.879421	-0.135183
P50897	PPT1	0.534018	0.879421	-0.141706
Q15006	EMC2	0.534185	0.879421	-0.108777
P22314	UBA1	0.534208	0.879421	0.131654
Q8NE28	STKLD1	0.534869	0.879421	-0.209732
Q07866	KLC1	0.534971	0.879421	0.124472
P16298	PPP3CB	0.535427	0.879421	-0.153571
O15143	ARPC1B	0.535513	0.879421	0.17595
Q5T5C0	STXBP5	0.536146	0.879421	0.204832
Q7Z7G0	ABI3BP	0.536369	0.879421	-0.274399
P22102	GART	0.536394	0.879421	-0.16441
P42357	HAL	0.536861	0.879421	0.379512
P09467	FBP1	0.536937	0.879421	-0.269033
Q63HR2	TNS2	0.537109	0.879421	0.329311
P43897	TSFM	0.537289	0.879421	0.312065
Q86XP3	DDX42	0.537498	0.879421	-0.173247
P78347	GTF2I	0.537516	0.879421	-0.165072
Q9BWH2	FUNDC2	0.538058	0.879421	-0.146072
P13667	PDIA4	0.53808	0.879421	0.146349
Q13332	PTPRS	0.538157	0.879421	0.209794
P05141	SLC25A5	0.539334	0.880885	-0.180225
P01023	A2M	0.539737	0.880947	-0.238179
P49411	TUFM	0.539935	0.880947	0.156325
P19525	EIF2AK2	0.540228	0.880965	0.171853
Q9H0U4	RAB1B	0.541535	0.882637	0.20471
Q99961	SH3GL1	0.542778	0.883327	0.151716
P13798	APEH	0.542807	0.883327	-0.142718
P36873	PPP1CC	0.543099	0.883327	0.238065
Q9UKY3	CES1P1	0.543183	0.883327	-0.333292
P06396	GSN	0.543776	0.883327	-0.152649
Q15149	PLEC	0.543831	0.883327	-0.138502
P49588	AARS1	0.543933	0.883327	0.355667
O14745	SLC9A3R1	0.544493	0.883777	0.156051
O75439	PMPCB	0.544822	0.883778	-0.140065
Q8N4T8	CBR4	0.545475	0.883778	-0.265694
P01903	HLA-DRA	0.545627	0.883778	-0.143461
P30048	PRDX3	0.545808	0.883778	-0.232027
Q92575	UBXN4	0.545904	0.883778	-0.12883
Q13287	NMI	0.54637	0.884075	-0.156628
Q9UNF0	PACSIN2	0.54719	0.884944	0.122108
Q9UKZ9	PCOLCE2	0.548204	0.885915	0.408234
Q9Y3B4	SF3B6	0.548356	0.885915	0.136459
P28070	PSMB4	0.549011	0.886182	-0.156572
Q9Y6Y8	SEC23IP	0.549248	0.886182	0.178765
P07954	FH	0.549565	0.886182	0.16592
P07476	IVL	0.549892	0.886182	-0.442737
O95400	CD2BP2	0.550141	0.886182	-0.220011
Q8WWX9	SELENOM	0.55052	0.886182	-0.230346
P49006	MARCKSL1	0.550559	0.886182	0.2219
Q7Z6K5	ARPIN	0.550786	0.886182	-0.329888
Q9Y3C8	UFC1	0.551446	0.886789	-0.143729
P04004	VTN	0.552087	0.886908	0.202842
Q2TAY7	SMU1	0.552388	0.886908	-0.211579
Q9BT09	CNPY3	0.553157	0.886908	0.137791
Q13425	SNTB2	0.553215	0.886908	0.129613
P19827	ITIH1	0.55328	0.886908	0.146153
Q01469	FABP5	0.553433	0.886908	-0.159984
P27487	DPP4	0.553503	0.886908	0.164409
P83916	CBX1	0.554818	0.888073	-0.192959
P30837	ALDH1B1	0.555007	0.888073	-0.284589
Q9H0W9	C11orf54	0.555326	0.888073	-0.296729
P36269	GGT5	0.555518	0.888073	0.226333
Q9Y3B7	MRPL11	0.555649	0.888073	-0.226035
Q8TED1	GPX8	0.556375	0.888253	-0.221557
P16035	TIMP2	0.556506	0.888253	0.409352
Q96Q06	PLIN4	0.55672	0.888253	0.593279
Q9UPZ6	THSD7A	0.557068	0.888253	0.283361
Q9NZ43	USE1	0.557745	0.888253	0.203326
P01112	HRAS	0.558375	0.888253	0.145515
Q9P2B2	PTGFRN	0.558395	0.888253	-0.181425
P62244	RPS15A	0.558538	0.888253	-0.28758
O76094	SRP72	0.558633	0.888253	-0.157457
Q02978	SLC25A11	0.558825	0.888253	-0.319416
Q9Y6A4	CFAP20	0.558881	0.888253	-0.50282
Q13451	FKBP5	0.559375	0.888585	0.196345
Q9NSE4	IARS2	0.560136	0.889109	0.166533
O95831	AIFM1	0.560474	0.889109	0.170033
P10586	PTPRF	0.560599	0.889109	-0.150189
Q5TDH0	DDI2	0.56084	0.889109	-0.111353
Q15369	ELOC	0.561182	0.889201	0.12807
P52732	KIF11	0.561774	0.889689	-0.332756
Q9NYL4	FKBP11	0.562314	0.889762	0.236829
P06312	IGKV4-1	0.562388	0.889762	-0.296114
Q00059	TFAM	0.563178	0.890556	-0.201996
Q9Y4F1	FARP1	0.563459	0.890556	0.169505
P02794	FTH1	0.564013	0.890734	0.154007
Q5T6V5	C9orf64	0.564159	0.890734	0.220123
O43237	DYNC1LI2	0.565074	0.890734	0.241728
P20073	ANXA7	0.565853	0.890734	-0.192937
P60468	SEC61B	0.565971	0.890734	-0.204095
Q13363	CTBP1	0.566061	0.890734	-0.143509
P78362	SRPK2	0.566886	0.890734	0.235465
P51148	RAB5C	0.567265	0.890734	0.232177
Q8WZA9	IRGQ	0.56735	0.890734	-0.139911
Q92896	GLG1	0.567531	0.890734	0.170446
Q4G0N4	NADK2	0.567575	0.890734	-0.58921
Q9UL18	AGO1	0.567613	0.890734	-0.141807
P49908	SELENOP	0.567667	0.890734	-0.224831
P52789	HK2	0.567766	0.890734	-0.13823
Q96A33	CCDC47	0.56784	0.890734	0.160724
Q6P597	KLC3	0.568326	0.89105	-0.304451
Q13445	TMED1	0.569136	0.891544	-0.292554
P08240	SRPRA	0.569224	0.891544	0.129865
[truncated: 1,132 more rows]

## Sheet: limma_CTRL_vs_IL13
Protein.Group	Genename	P.Value	adj.P.Val	log2FC
P17661	DES	0.00260262	0.996683	-1.73976
P26006	ITGA3	0.00457957	0.996683	-0.622082
Q8WUF8	FAM172A	0.0059373	0.996683	-1.04113
O43240	KLK10	0.0075332	0.996683	-1.22553
P08621	SNRNP70	0.00775994	0.996683	-0.680844
Q6NUJ1	PSAPL1	0.00833174	0.996683	-1.81325
O60437	PPL	0.00958807	0.996683	-0.557552
P00450	CP	0.0101935	0.996683	-0.813891
P14621	ACYP2	0.0104027	0.996683	-1.23734
P46109	CRKL	0.0149725	0.996683	-0.698388
Q9Y5K5	UCHL5	0.0153521	0.996683	-1.14437
P78330	PSPH	0.0155693	0.996683	-0.810077
Q27J81	INF2	0.0159108	0.996683	-0.79436
Q8IXJ6	SIRT2	0.0170387	0.996683	-0.642852
Q8N271	PROM2	0.0174439	0.996683	-1.86012
Q8N183	NDUFAF2	0.0177433	0.996683	0.97335
Q96S86	HAPLN3	0.0178656	0.996683	1.69247
P27482	CALML3	0.0180246	0.996683	-0.704965
P47224	RABIF	0.0187667	0.996683	-0.597795
Q01469	FABP5	0.0198148	0.996683	-0.679612
P08648	ITGA5	0.0199779	0.996683	-0.567381
Q9P0J0	NDUFA13	0.0206087	0.996683	-1.07786
P63241	EIF5A	0.0217208	0.996683	-0.699464
A6ND36	FAM83G	0.0221534	0.996683	1.56673
Q86V81	ALYREF	0.0222704	0.996683	-0.611494
P18669	PGAM1	0.0230492	0.996683	-0.551345
Q9HA64	FN3KRP	0.0235779	0.996683	-0.686447
P42226	STAT6	0.0250634	0.996683	-0.731146
Q9GZS3	SKIC8	0.0254594	0.996683	0.646831
Q9NPH5	NOX4	0.0255538	0.996683	0.726022
Q96P63	SERPINB12	0.0264824	0.996683	-1.09679
O15061	SYNM	0.0267885	0.996683	-1.03612
P01920	HLA-DQB1	0.027098	0.996683	-1.14549
P19623	SRM	0.0272932	0.996683	-0.53377
Q92542	NCSTN	0.0275047	0.996683	-1.57281
P24298	GPT	0.0278377	0.996683	-0.849368
Q13492	PICALM	0.0278653	0.996683	0.869221
Q92599	SEPTIN8	0.0280653	0.996683	-0.495126
P31146	CORO1A	0.0301227	0.996683	-0.5458
O00560	SDCBP	0.0308215	0.996683	0.668203
Q86X76	NIT1	0.031051	0.996683	-0.781179
O75489	NDUFS3	0.0314585	0.996683	-0.732716
Q16563	SYPL1	0.031509	0.996683	-1.08533
P14868	DARS1	0.0321657	0.996683	-0.674998
P18433	PTPRA	0.0328745	0.996683	-0.608631
P49736	MCM2	0.0336289	0.996683	-0.623984
Q9UEU0	VTI1B	0.0337739	0.996683	-0.981291
Q86UE4	MTDH	0.0343685	0.996683	0.966192
Q9H3G5	CPVL	0.0344165	0.996683	-0.744244
Q13838	DDX39B	0.0356805	0.996683	-0.446026
Q15811	ITSN1	0.0362744	0.996683	-0.73815
Q9Y376	CAB39	0.0369149	0.996683	-0.776867
Q00325	SLC25A3	0.0373253	0.996683	-0.39052
Q53RT3	ASPRV1	0.0374954	0.996683	-1.60234
Q14802	FXYD3	0.0382857	0.996683	-0.723592
A8TX70	COL6A5	0.038691	0.996683	-0.895778
Q9UBW8	COPS7A	0.0406749	0.996683	-1.22979
P36915	GNL1	0.041595	0.996683	-2.39579
Q13595	TRA2A	0.0416765	0.996683	-1.03035
Q9NV96	TMEM30A	0.0420781	0.996683	-0.955699
P98082	DAB2	0.0425675	0.996683	0.849302
Q9UKK9	NUDT5	0.0428631	0.996683	-0.434854
P06702	S100A9	0.0439135	0.996683	-1.59008
Q9BZL4	PPP1R12C	0.0445391	0.996683	-0.463693
O95139	NDUFB6	0.0448284	0.996683	0.815229
O14548	COX7A2L	0.0448365	0.996683	-0.495323
Q13308	PTK7	0.0450511	0.996683	-0.669512
P24844	MYL9	0.0456533	0.996683	-0.859422
P14317	HCLS1	0.0456941	0.996683	-1.26095
Q14232	EIF2B1	0.0457536	0.996683	-0.540774
Q6UX71	PLXDC2	0.0460782	0.996683	-0.861684
Q96T37	RBM15	0.0468228	0.996683	-0.789703
Q9UIQ6	LNPEP	0.0477533	0.996683	-0.64191
Q9Y570	PPME1	0.0477827	0.996683	-0.512282
Q9Y3C4	TPRKB	0.0489085	0.996683	-0.789864
P15374	UCHL3	0.0493058	0.996683	-0.93195
P36871	PGM1	0.0495323	0.996683	-0.472163
O95832	CLDN1	0.0495328	0.996683	-0.918146
Q6L8Q7	PDE12	0.051017	0.996683	-1.26404
P38117	ETFB	0.0514608	0.996683	-0.483617
P28065	PSMB9	0.0514624	0.996683	-0.944635
Q9UKD2	MRTO4	0.0515384	0.996683	-0.644932
Q9Y450	HBS1L	0.0520183	0.996683	0.872026
P00533	EGFR	0.052085	0.996683	-0.423405
O43278	SPINT1	0.0521348	0.996683	-0.599513
Q01130	SRSF2	0.0526352	0.996683	-0.810054
Q9Y4B6	DCAF1	0.0531068	0.996683	-0.721556
P00403	MT-CO2	0.0537256	0.996683	-1.14892
P57789	KCNK10	0.0538402	0.996683	-0.903025
Q9UJ71	CD207	0.0540919	0.996683	-1.05056
O14949	UQCRQ	0.0541931	0.996683	-0.98317
Q96FN9	DTD2	0.0542365	0.996683	-0.907403
Q96L46	CAPNS2	0.0553669	0.996683	-1.35394
Q8N131	TMEM123	0.0554441	0.996683	-0.648979
Q9H299	SH3BGRL3	0.0563406	0.996683	-0.394358
O14744	PRMT5	0.0564195	0.996683	-0.653197
Q16658	FSCN1	0.0573696	0.996683	-0.375913
Q86YZ3	HRNR	0.0578219	0.996683	-1.80128
P13716	ALAD	0.0579449	0.996683	-0.522715
P13073	COX4I1	0.0579532	0.996683	-0.4608
P29992	GNA11	0.0579868	0.996683	-0.795401
O60547	GMDS	0.0584284	0.996683	-0.763136
O95782	AP2A1	0.0586525	0.996683	-0.837527
Q09666	AHNAK	0.0592281	0.996683	0.530835
P23219	PTGS1	0.0604408	0.996683	-0.725158
P02458	COL2A1	0.0606923	0.996683	0.674085
Q15477	SKIC2	0.0610636	0.996683	-0.66174
O43617	TRAPPC3	0.0612453	0.996683	-0.44453
P20827	EFNA1	0.0615203	0.996683	-0.489926
O95298	NDUFC2	0.0615335	0.996683	-0.51647
Q9HD34	LYRM4	0.061887	0.996683	-1.21972
O15400	STX7	0.0619243	0.996683	-0.584017
Q9BT78	COPS4	0.0620015	0.996683	-1.35824
P25789	PSMA4	0.0620022	0.996683	-0.850225
P30047	GCHFR	0.0622763	0.996683	-0.900943
O43776	NARS1	0.062379	0.996683	-0.598466
Q7Z2W9	MRPL21	0.0628622	0.996683	-0.464143
P46940	IQGAP1	0.0635132	0.996683	-0.593065
Q12905	ILF2	0.0640926	0.996683	-0.581858
O00154	ACOT7	0.064643	0.996683	-0.654797
Q9NUJ1	ABHD10	0.0649532	0.996683	-0.661705
P02538	KRT6A	0.065601	0.996683	-1.74681
Q9UBC2	EPS15L1	0.0656519	0.996683	-0.608389
P07195	LDHB	0.0659242	0.996683	-0.707978
P17301	ITGA2	0.0659632	0.996683	-0.778038
Q969T9	WBP2	0.0660221	0.996683	-0.503234
Q9H2W6	MRPL46	0.0662685	0.996683	-1.01826
Q13618	CUL3	0.0673476	0.996683	-0.60726
Q9BSH5	HDHD3	0.0674134	0.996683	-0.500325
P35658	NUP214	0.0678201	0.996683	-0.816958
Q9NYK5	MRPL39	0.0687994	0.996683	0.605375
P00918	CA2	0.0690086	0.996683	0.50601
Q15746	MYLK	0.0691644	0.996683	-0.683007
P46379	BAG6	0.0696511	0.996683	1.12912
O95630	STAMBP	0.0699374	0.996683	-0.544117
P47897	QARS1	0.0700865	0.996683	-0.500134
O43765	SGTA	0.0702809	0.996683	-0.519344
P14324	FDPS	0.070478	0.996683	-0.440133
Q15124	PGM5	0.0705259	0.996683	-0.98309
P06310	IGKV2-30	0.0711014	0.996683	-0.935381
P28331	NDUFS1	0.0723165	0.996683	-0.378118
O60832	DKC1	0.0723575	0.996683	-0.804386
P05109	S100A8	0.0730693	0.996683	-1.41991
O00204	SULT2B1	0.0730805	0.996683	-0.937496
Q10570	CPSF1	0.0737978	0.996683	-0.630429
Q15417	CNN3	0.0744285	0.996683	0.773531
P17152	TMEM11	0.0761973	0.996683	-1.18025
Q14315	FLNC	0.0766413	0.996683	-0.737908
Q6UWP7	LCLAT1	0.0767035	0.996683	-0.808764
Q9BPU6	DPYSL5	0.0772011	0.996683	0.75571
O75915	ARL6IP5	0.0777652	0.996683	-0.70726
Q5BJD5	TMEM41B	0.0781277	0.996683	-0.679929
P51809	VAMP7	0.078233	0.996683	-0.795086
O43639	NCK2	0.0782917	0.996683	-0.837495
P28838	LAP3	0.078587	0.996683	-0.425758
P25786	PSMA1	0.0788097	0.996683	-0.372146
P08174	CD55	0.078952	0.996683	0.626194
Q9UHG3	PCYOX1	0.0790158	0.996683	-0.785845
P17050	NAGA	0.0790455	0.996683	-0.435411
P12268	IMPDH2	0.080137	0.996683	-0.544277
P09104	ENO2	0.0814382	0.996683	-0.760648
O43747	AP1G1	0.0814508	0.996683	-0.515644
P29466	CASP1	0.0815418	0.996683	-0.631021
Q99497	PARK7	0.0815827	0.996683	-0.563331
Q9Y303	AMDHD2	0.081894	0.996683	-0.709532
O43920	NDUFS5	0.0832705	0.996683	-0.868214
O43681	GET3	0.0832993	0.996683	-0.720798
O75208	COQ9	0.0833828	0.996683	-0.906229
Q9NP61	ARFGAP3	0.0835416	0.996683	0.851141
P02545	LMNA	0.0838348	0.996683	0.690066
Q15843	NEDD8	0.0839765	0.996683	-0.519466
Q5T1M5	FKBP15	0.0840837	0.996683	-0.620503
Q9Y6U3	SCIN	0.084621	0.996683	-1.26072
P07360	C8G	0.0848815	0.996683	-0.759814
O75746	SLC25A12	0.0850332	0.996683	-0.582097
Q8NCW5	NAXE	0.0853704	0.996683	-0.433843
A8K2U0	A2ML1	0.0855568	0.996683	-0.704177
O00423	EML1	0.0861623	0.996683	0.800621
P49593	PPM1F	0.0866107	0.996683	-0.758247
P08779	KRT16	0.0868356	0.996683	-1.74184
Q9NZM1	MYOF	0.0870645	0.996683	-1.31453
Q9NQW7	XPNPEP1	0.087361	0.996683	-0.573469
Q9BXP5	SRRT	0.0880715	0.996683	-0.400177
P09758	TACSTD2	0.0883915	0.996683	-0.927775
P55083	MFAP4	0.0884416	0.996683	0.618282
P43307	SSR1	0.0887558	0.996683	-0.609812
Q9UN37	VPS4A	0.0894715	0.996683	-0.537284
P11166	SLC2A1	0.0894792	0.996683	-1.0714
Q15223	NECTIN1	0.0895793	0.996683	-1.50569
P48735	IDH2	0.0897516	0.996683	-0.563437
Q99735	MGST2	0.090063	0.996683	-0.651603
Q15102	PAFAH1B3	0.0901102	0.996683	-0.818287
P36405	ARL3	0.0909339	0.996683	-1.16287
P48637	GSS	0.0909358	0.996683	-0.788408
Q14194	CRMP1	0.0912481	0.996683	-1.01246
P63165	SUMO1	0.0917605	0.996683	-0.612465
O95571	ETHE1	0.0917817	0.996683	-0.961266
Q02809	PLOD1	0.0918334	0.996683	-0.571178
P17302	GJA1	0.0930749	0.996683	-0.813923
P52306	RAP1GDS1	0.0934596	0.996683	-0.636721
O15173	PGRMC2	0.0935497	0.996683	-0.466236
P23919	DTYMK	0.0937325	0.996683	-0.586356
Q6YHU6	THADA	0.093738	0.996683	-1.05472
Q9NRN7	AASDHPPT	0.0937981	0.996683	-0.889653
O43708	GSTZ1	0.0943193	0.996683	-0.495776
P20292	ALOX5AP	0.0946657	0.996683	-0.679768
P04114	APOB	0.0951463	0.996683	-0.560566
P51648	ALDH3A2	0.0954612	0.996683	-0.791892
Q96HS1	PGAM5	0.0964036	0.996683	-0.515007
O60234	GMFG	0.0967699	0.996683	1.12616
Q9BWD1	ACAT2	0.0972495	0.996683	-0.436653
Q16531	DDB1	0.0976509	0.996683	-0.934269
P55899	FCGRT	0.0981622	0.996683	0.628104
Q99729	HNRNPAB	0.098391	0.996683	-0.391551
O14841	OPLAH	0.0987985	0.996683	-0.464512
P42357	HAL	0.09884	0.996683	-1.0558
Q12802	AKAP13	0.0989006	0.996683	-0.621353
O75410	TACC1	0.0989029	0.996683	0.796399
P00746	CFD	0.0989171	0.996683	-0.827589
O15455	TLR3	0.0989642	0.996683	-1.57152
Q9UPN3	MACF1	0.0990312	0.996683	-0.554168
P40306	PSMB10	0.0991589	0.996683	-0.595462
P62314	SNRPD1	0.0993901	0.996683	-0.85878
Q9Y6E2	BZW2	0.0994112	0.996683	-0.80491
O75923	DYSF	0.0996835	0.996683	-0.911394
Q9UM00	TMCO1	0.099806	0.996683	-0.419183
Q9NQR4	NIT2	0.100026	0.996683	-0.601455
P09211	GSTP1	0.100411	0.996683	-0.476263
P51571	SSR4	0.100681	0.996683	-0.628321
O75312	ZPR1	0.100895	0.996683	-0.726597
P49189	ALDH9A1	0.101159	0.996683	-0.35354
Q9H845	ACAD9	0.101498	0.996683	-0.628379
Q8WVY7	UBLCP1	0.10197	0.996683	-0.509949
Q9NQX4	MYO5C	0.102316	0.996683	-0.529002
Q7L1Q6	BZW1	0.102669	0.996683	-0.470613
P46977	STT3A	0.103298	0.996683	-0.62144
Q9NRX3	NDUFA4L2	0.103306	0.996683	-0.923587
Q9GZP4	PITHD1	0.104301	0.996683	-0.457918
P53814	SMTN	0.104832	0.996683	-0.759407
P61758	VBP1	0.105129	0.996683	-0.629596
P62310	LSM3	0.105239	0.996683	-0.601043
P23528	CFL1	0.105578	0.996683	-0.358006
P28072	PSMB6	0.105678	0.996683	-0.715953
Q9P2B4	CTTNBP2NL	0.105696	0.996683	0.995825
Q14210	LY6D	0.106108	0.996683	-0.994641
P01619	IGKV3-20	0.106219	0.996683	-0.62323
Q9NP81	SARS2	0.106756	0.996683	-0.570409
Q92905	COPS5	0.106991	0.996683	-0.578867
P05023	ATP1A1	0.107158	0.996683	-0.550332
P53999	SUB1	0.107457	0.996683	-0.609514
Q8N4T8	CBR4	0.107761	0.996683	-0.730878
Q13813	SPTAN1	0.108077	0.996683	0.378407
P08397	HMBS	0.108275	0.996683	-0.505228
P31947	SFN	0.108378	0.996683	-0.588428
Q9BZZ2	SIGLEC1	0.108791	0.996683	-1.0478
P25325	MPST	0.108955	0.996683	-0.413181
Q14764	MVP	0.10993	0.996683	0.327085
Q16629	SRSF7	0.109971	0.996683	-0.56696
O75936	BBOX1	0.110618	0.996683	-0.702336
Q15631	TSN	0.110655	0.996683	-0.783696
P54709	ATP1B3	0.111191	0.996683	-0.892845
P01602	IGKV1-5	0.111339	0.996683	-0.881026
Q9GZT9	EGLN1	0.111721	0.996683	-0.528418
Q14151	SAFB2	0.112058	0.996683	0.933078
Q6UW68	TMEM205	0.1124	0.996683	-0.705158
P01700	IGLV1-47	0.112463	0.996683	-1.73991
Q14185	DOCK1	0.112523	0.996683	-0.61528
P53004	BLVRA	0.112782	0.996683	-0.440565
Q9Y6M9	NDUFB9	0.112891	0.996683	-0.431128
Q9Y2Q3	GSTK1	0.113034	0.996683	-0.461953
Q5ZPR3	CD276	0.113446	0.996683	0.485963
Q9HCB6	SPON1	0.113509	0.996683	-0.738761
P07858	CTSB	0.113531	0.996683	-0.499875
Q9NV70	EXOC1	0.11388	0.996683	-0.43761
P17612	PRKACA	0.113898	0.996683	-0.359036
P62318	SNRPD3	0.115398	0.996683	-0.71711
A0A0C4DH25	IGKV3D-20	0.115473	0.996683	-0.660004
P04439	HLA-A	0.115524	0.996683	-0.651332
Q96NY8	NECTIN4	0.116359	0.996683	-1.01609
P09651	HNRNPA1	0.11654	0.996683	-0.354131
P00367	GLUD1	0.116948	0.996683	-0.294658
Q96HY6	DDRGK1	0.11696	0.996683	-0.361791
O43491	EPB41L2	0.117762	0.996683	0.420143
P35609	ACTN2	0.117763	0.996683	-0.499823
Q9NRN5	OLFML3	0.118173	0.996683	0.4127
Q9UFN0	NIPSNAP3A	0.118693	0.996683	-0.536192
P12111	COL6A3	0.119048	0.996683	0.333468
Q9H078	CLPB	0.11918	0.996683	-0.378164
P35573	AGL	0.119455	0.996683	-0.473696
Q13613	MTMR1	0.120006	0.996683	-0.43093
P49756	RBM25	0.120166	0.996683	-0.493297
Q9UNN5	FAF1	0.120644	0.996683	-0.42139
Q15257	PTPA	0.121868	0.996683	-0.387884
P11215	ITGAM	0.121912	0.996683	-0.538919
P56537	EIF6	0.122265	0.996683	-0.534073
O95336	PGLS	0.122799	0.996683	-0.350234
P80108	GPLD1	0.123296	0.996683	-0.798545
P53041	PPP5C	0.12333	0.996683	-0.530361
P23368	ME2	0.1238	0.996683	-0.587402
P13796	LCP1	0.124021	0.996683	-0.406969
Q9Y3Q3	TMED3	0.12416	0.996683	-0.800103
Q96K76	USP47	0.124308	0.996683	-0.571783
A8MXV4	NUDT19	0.124397	0.996683	-0.654506
P62136	PPP1CA	0.125533	0.996683	-0.51709
Q9NXG2	THUMPD1	0.126109	0.996683	-0.590207
Q86V88	MDP1	0.126586	0.996683	-0.577817
Q13576	IQGAP2	0.127462	0.996683	-0.698238
P15531	NME1	0.128272	0.996683	-0.59357
Q9BTV4	TMEM43	0.128448	0.996683	-0.463746
O14979	HNRNPDL	0.128815	0.996683	-0.421448
Q14BN4	SLMAP	0.129307	0.996683	-0.725565
P49961	ENTPD1	0.129395	0.996683	-0.632498
A6NNA5	DRGX	0.129889	0.996683	0.972491
Q13232	NME3	0.130188	0.996683	-0.469934
Q99715	COL12A1	0.130895	0.996683	0.485552
P28906	CD34	0.130997	0.996683	0.473571
Q9BVC6	TMEM109	0.131196	0.996683	-0.425901
Q9NYQ7	CELSR3	0.132217	0.996683	-0.571949
P07358	C8B	0.133046	0.996683	-0.740381
O94776	MTA2	0.133367	0.996683	-0.459913
Q15459	SF3A1	0.133858	0.996683	0.487877
Q9BXX0	EMILIN2	0.133973	0.996683	0.758583
Q6PIU2	NCEH1	0.135213	0.996683	0.39224
P52209	PGD	0.135281	0.996683	-0.432199
Q9NZP8	C1RL	0.135773	0.996683	-0.663441
P49585	PCYT1A	0.136277	0.996683	-0.517849
P11171	EPB41	0.136825	0.996683	0.634655
Q6P1M0	SLC27A4	0.137296	0.996683	-0.496301
O75844	ZMPSTE24	0.137445	0.996683	-1.15812
P12110	COL6A2	0.137657	0.996683	0.469174
Q16775	HAGH	0.13793	0.996683	-0.40063
Q9BXS5	AP1M1	0.138021	0.996683	-0.336389
O60911	CTSV	0.138042	0.996683	-1.00223
Q9Y3B2	EXOSC1	0.138268	0.996683	1.93933
Q8N3D4	EHBP1L1	0.138374	0.996683	0.458714
Q6P1N9	TATDN1	0.139376	0.996683	-0.508202
P48147	PREP	0.139447	0.996683	-0.694273
Q7Z3D6	DGLUCY	0.139746	0.996683	-0.294954
Q16527	CSRP2	0.140313	0.996683	0.577992
O95319	CELF2	0.140904	0.996683	-0.450058
P84103	SRSF3	0.141711	0.996683	-0.647186
Q96RS6	NUDCD1	0.141858	0.996683	-0.423582
O15127	SCAMP2	0.142414	0.996683	-0.485956
P52565	ARHGDIA	0.142631	0.996683	-0.545874
O43447	PPIH	0.142793	0.996683	-0.523021
P00505	GOT2	0.142798	0.996683	-0.546746
P51178	PLCD1	0.142832	0.996683	-0.34651
P51553	IDH3G	0.142892	0.996683	-0.617522
P04062	GBA1	0.143058	0.996683	-0.487548
Q9Y6C9	MTCH2	0.143848	0.996683	-0.677306
Q9UKK3	PARP4	0.144042	0.996683	0.363686
P50583	NUDT2	0.144547	0.996683	-0.35547
P16333	NCK1	0.144978	0.996683	-0.321556
Q6ZNA5	FRRS1	0.146372	0.996683	-0.471052
Q8N2F6	ARMC10	0.147572	0.996683	-0.868836
Q6IBS0	TWF2	0.147621	0.996683	-0.525649
Q16762	TST	0.14778	0.996683	-0.505517
P83111	LACTB	0.147903	0.996683	0.292524
Q63ZY3	KANK2	0.147921	0.996683	0.584069
Q9BSJ8	ESYT1	0.148078	0.996683	-0.284688
P19075	TSPAN8	0.148301	0.996683	0.428805
Q13217	DNAJC3	0.14833	0.996683	0.521118
Q16790	CA9	0.148344	0.996683	-0.689503
O76024	WFS1	0.14878	0.996683	-0.577616
P00558	PGK1	0.149341	0.996683	-0.394483
P02751	FN1	0.149689	0.996683	-0.535349
P61221	ABCE1	0.149887	0.996683	-0.445647
Q9NR50	EIF2B3	0.149978	0.996683	-0.376232
P53985	SLC16A1	0.150209	0.996683	-0.655542
L0R6Q1	SLC35A4	0.150365	0.996683	-0.257609
Q9NZD2	GLTP	0.15045	0.996683	-0.420932
P05386	RPLP1	0.150748	0.996683	0.570139
P08236	GUSB	0.150906	0.996683	-0.382798
Q9UBS4	DNAJB11	0.152164	0.996683	0.388686
Q12792	TWF1	0.152384	0.996683	-0.398258
O75695	RP2	0.152627	0.996683	-0.352887
Q9UJ70	NAGK	0.152818	0.996683	-0.604426
P78417	GSTO1	0.152882	0.996683	-0.392314
P45880	VDAC2	0.153197	0.996683	-0.411899
P60900	PSMA6	0.153423	0.996683	-0.46825
P84098	RPL19	0.153617	0.996683	-0.502292
Q9NX40	OCIAD1	0.153761	0.996683	-0.5353
Q9H6X2	ANTXR1	0.153907	0.996683	-1.23272
P46063	RECQL	0.154317	0.996683	-0.55068
Q9NZ08	ERAP1	0.154662	0.996683	-0.370296
Q53RD9	FBLN7	0.154923	0.996683	-0.39548
Q6YN16	HSDL2	0.155269	0.996683	-0.382096
Q9Y3D6	FIS1	0.155559	0.996683	-0.556683
Q15363	TMED2	0.156238	0.996683	-0.482343
Q8IYJ3	SYTL1	0.156254	0.996683	-0.714097
P49792	RANBP2	0.156577	0.996683	0.445842
Q96IX5	ATP5MK	0.156821	0.996683	-0.450558
O43402	EMC8	0.157261	0.996683	-0.377841
P52272	HNRNPM	0.158217	0.996683	0.425331
Q13247	SRSF6	0.1586	0.996683	-0.430192
Q9NPD3	EXOSC4	0.158631	0.996683	-0.357573
O75884	RBBP9	0.158792	0.996683	-0.767235
P08575	PTPRC	0.158903	0.996683	-0.519685
Q96EV8	DTNBP1	0.160135	0.996683	-0.409854
Q9H4A4	RNPEP	0.160323	0.996683	-0.523614
Q969Z3	MTARC2	0.160748	0.996683	-0.586599
P41091	EIF2S3	0.160821	0.996683	-0.34146
P16870	CPE	0.160939	0.996683	-0.754615
O15031	PLXNB2	0.161409	0.996683	-0.463552
Q9H2U2	PPA2	0.161679	0.996683	-0.840651
P50135	HNMT	0.161833	0.996683	-0.486868
Q08257	CRYZ	0.161906	0.996683	-0.36751
P14174	MIF	0.162156	0.996683	-0.565266
Q9BV81	EMC6	0.162207	0.996683	-0.650449
P31151	S100A7	0.162448	0.996683	-0.798706
Q9Y296	TRAPPC4	0.162553	0.996683	-0.530284
P07996	THBS1	0.162581	0.996683	-0.330718
P23396	RPS3	0.162717	0.996683	-0.782919
Q06033	ITIH3	0.162842	0.996683	0.465621
Q92900	UPF1	0.163502	0.996683	-0.543949
Q9NZ01	TECR	0.163739	0.996683	-0.343072
P62701	RPS4X	0.164252	0.996683	-0.570057
P62070	RRAS2	0.165251	0.996683	-0.666779
Q6BCY4	CYB5R2	0.165741	0.996683	-0.481504
Q10588	BST1	0.165997	0.996683	0.393489
O75351	VPS4B	0.166118	0.996683	-0.401267
Q9BXW7	HDHD5	0.166607	0.996683	-0.670923
Q9UQ13	SHOC2	0.166664	0.996683	-0.708435
O75822	EIF3J	0.166739	0.996683	0.498698
P61086	UBE2K	0.166817	0.996683	-0.874848
O60884	DNAJA2	0.167151	0.996683	0.472575
Q9BTY7	HGH1	0.167485	0.996683	-0.445108
Q13938	CAPS	0.167912	0.996683	0.59725
P47755	CAPZA2	0.167935	0.996683	-0.31752
P00338	LDHA	0.168343	0.996683	-0.715801
Q96RP9	GFM1	0.168386	0.996683	-0.399952
Q86VR2	RETREG3	0.168633	0.996683	-0.396984
P07902	GALT	0.16919	0.996683	-0.595683
P31948	STIP1	0.169258	0.996683	-0.37538
Q8N1Q1	CA13	0.169315	0.996683	-0.784143
O00534	VWA5A	0.170358	0.996683	-0.548175
P08697	SERPINF2	0.170819	0.996683	-0.534324
P02788	LTF	0.17098	0.996683	0.721241
Q7L5N1	COPS6	0.171172	0.996683	-0.75588
P28340	POLD1	0.171274	0.996683	-1.08607
P49908	SELENOP	0.171295	0.996683	-0.45846
P62942	FKBP1A	0.171412	0.996683	-0.394206
O94851	MICAL2	0.17172	0.996683	-0.460629
Q5W0Z9	ZDHHC20	0.172769	0.996683	-0.425851
Q9UMS0	NFU1	0.172794	0.996683	0.578936
Q8WUD1	RAB2B	0.173414	0.996683	-0.291531
P30043	BLVRB	0.173686	0.996683	-0.872061
Q53T59	HS1BP3	0.173792	0.996683	-0.308925
Q5TCQ9	MAGI3	0.17455	0.996683	0.671122
Q9H0X4	FAM234A	0.174715	0.996683	-0.606079
Q8WWI1	LMO7	0.174769	0.996683	-0.359112
Q8TBC4	UBA3	0.175204	0.996683	-0.555254
P08865	RPSA	0.175415	0.996683	-0.472779
P28074	PSMB5	0.177196	0.996683	-0.531738
Q92541	RTF1	0.177583	0.996683	0.588545
O15382	BCAT2	0.178027	0.996683	-0.446437
Q6PGP7	SKIC3	0.178608	0.996683	-0.655878
Q9ULC3	RAB23	0.179025	0.996683	-0.353195
Q13449	LSAMP	0.179163	0.996683	1.19522
Q9Y3A6	TMED5	0.179487	0.996683	-0.285816
P51665	PSMD7	0.179639	0.996683	-0.307191
P49746	THBS3	0.179667	0.996683	0.463766
Q9UHL4	DPP7	0.180006	0.996683	-0.349285
Q99805	TM9SF2	0.181076	0.996683	-0.390377
Q03169	TNFAIP2	0.181296	0.996683	-0.920326
Q99471	PFDN5	0.181334	0.996683	0.556574
P54725	RAD23A	0.181959	0.996683	-0.574401
P14618	PKM	0.181963	0.996683	-0.467012
Q9Y3F4	STRAP	0.182232	0.996683	0.240865
Q8TCD5	NT5C	0.182253	0.996683	-0.53686
Q86XP3	DDX42	0.1829	0.996683	-0.382123
P36639	NUDT1	0.183213	0.996683	-0.577191
P35613	BSG	0.183674	0.996683	-0.587568
Q9Y696	CLIC4	0.183825	0.996683	-0.500045
P31930	UQCRC1	0.183897	0.996683	-0.284633
P20908	COL5A1	0.18395	0.996683	0.443107
P09486	SPARC	0.184185	0.996683	-0.458743
Q15067	ACOX1	0.184916	0.996683	-0.525626
Q8WZA0	LZIC	0.185001	0.996683	-0.738999
P47712	PLA2G4A	0.185096	0.996683	-0.49222
Q9NRW7	VPS45	0.185237	0.996683	-0.352804
Q9BV79	MECR	0.185588	0.996683	-0.449003
Q8IWE2	FAM114A1	0.185856	0.996683	-0.3539
Q9ULZ3	PYCARD	0.186091	0.996683	-0.812933
Q8IZQ5	SELENOH	0.186107	0.996683	-0.620273
Q14498	RBM39	0.18635	0.996683	-0.375356
O60831	PRAF2	0.186593	0.996683	-0.472676
Q9UMX0	UBQLN1	0.186673	0.996683	-0.416823
Q14240	EIF4A2	0.187431	0.996683	-0.315385
Q9Y2D5	AKAP2	0.187605	0.996683	0.808481
P02533	KRT14	0.188052	0.996683	-0.584474
P23634	ATP2B4	0.188387	0.996683	-0.313588
Q8NBJ7	SUMF2	0.188554	0.996683	0.300557
P42766	RPL35	0.188721	0.996683	-0.631441
O75934	BCAS2	0.188943	0.996683	-0.352044
P36957	DLST	0.18904	0.996683	-0.410846
P35749	MYH11	0.190157	0.996683	-0.545273
P35858	IGFALS	0.190811	0.996683	-0.675902
P47985	UQCRFS1	0.191104	0.996683	-0.564251
Q96BM9	ARL8A	0.191204	0.996683	-0.297186
Q9HB21	PLEKHA1	0.19169	0.996683	-0.512563
O75400	PRPF40A	0.191844	0.996683	-1.50197
P01871	IGHM	0.192113	0.996683	-0.440568
Q16853	AOC3	0.192571	0.996683	-0.720983
P42285	MTREX	0.192637	0.996683	-0.313704
P60660	MYL6	0.19282	0.996683	-0.342309
Q9BUQ8	DDX23	0.193114	0.996683	-0.387879
P22105	TNXB	0.193334	0.996683	0.446114
P10412	H1-4	0.193597	0.996683	0.783461
Q01995	TAGLN	0.194244	0.996683	-0.81695
Q9UDT6	CLIP2	0.194271	0.996683	0.440001
P49591	SARS1	0.194601	0.996683	-0.32645
P61457	PCBD1	0.194997	0.996683	-0.400448
Q9UNM6	PSMD13	0.195149	0.996683	-0.253969
Q9UI42	CPA4	0.195323	0.996683	-0.538072
P23743	DGKA	0.195632	0.996683	-0.497904
Q6PJT7	ZC3H14	0.195715	0.996683	0.44531
Q6QNY0	BLOC1S3	0.195884	0.996683	-0.522821
Q96QR8	PURB	0.196011	0.996683	-0.330252
Q3KQU3	MAP7D1	0.197072	0.996683	0.369865
Q9Y276	BCS1L	0.197089	0.996683	-0.402663
P09493	TPM1	0.197159	0.996683	-0.461843
Q9Y2V2	CARHSP1	0.197307	0.996683	-0.398698
O94874	UFL1	0.197347	0.996683	-0.303968
Q5VYK3	ECPAS	0.198143	0.996683	-0.591156
O43670	ZNF207	0.198593	0.996683	0.417486
Q6YHK3	CD109	0.198611	0.996683	-0.429038
Q13867	BLMH	0.199178	0.996683	-0.804967
Q9H6T3	RPAP3	0.199593	0.996683	-0.438724
Q9UGI8	TES	0.199928	0.996683	-0.367058
Q9UKZ9	PCOLCE2	0.199959	0.996683	-0.889367
P45381	ASPA	0.200011	0.996683	-0.42308
Q9BR76	CORO1B	0.20003	0.996683	-0.262027
P05121	SERPINE1	0.200325	0.996683	-0.89235
P13639	EEF2	0.200688	0.996683	-0.363791
P52943	CRIP2	0.200704	0.996683	0.389887
P51911	CNN1	0.201897	0.996683	-1.05482
Q14141	SEPTIN6	0.202266	0.996683	-0.573181
P29034	S100A2	0.202445	0.996683	-0.719274
O14732	IMPA2	0.203852	0.996683	-0.624107
P35813	PPM1A	0.203911	0.996683	-0.26431
P55196	AFDN	0.204007	0.996683	0.434163
Q96CN7	ISOC1	0.204142	0.996683	-0.319541
Q15642	TRIP10	0.204198	0.996683	0.547202
Q9Y2C4	EXOG	0.204472	0.996683	0.652509
P43155	CRAT	0.205117	0.996683	-0.738605
O75083	WDR1	0.205366	0.996683	-0.256466
P22792	CPN2	0.205418	0.996683	-0.716519
P39687	ANP32A	0.205445	0.996683	-0.712205
Q92504	SLC39A7	0.205463	0.996683	0.349149
P28161	GSTM2	0.205875	0.996683	-0.4733
Q01970	PLCB3	0.206211	0.996683	-0.315416
P34897	SHMT2	0.206263	0.996683	-0.350051
Q13151	HNRNPA0	0.208363	0.996683	0.496659
Q9Y333	LSM2	0.208541	0.996683	-0.363227
Q9UPZ6	THSD7A	0.208623	0.996683	0.57202
P52594	AGFG1	0.208664	0.996683	0.407724
Q5JTB6	PLAC9	0.208865	0.996683	0.573421
Q9BZF1	OSBPL8	0.209434	0.996683	-0.435364
Q76M96	CCDC80	0.210017	0.996683	-0.506881
P04181	OAT	0.210026	0.996683	-0.422476
Q10471	GALNT2	0.210719	0.996683	0.335258
P61289	PSME3	0.210765	0.996683	-0.319969
P16152	CBR1	0.21146	0.996683	-0.410298
P52907	CAPZA1	0.211631	0.996683	-0.617947
P42566	EPS15	0.211749	0.996683	0.4229
Q9Y315	DERA	0.211781	0.996683	-0.328238
Q8N766	EMC1	0.211806	0.996683	-0.497538
P60842	EIF4A1	0.211912	0.996683	-0.409496
P59998	ARPC4	0.212406	0.996683	-0.262293
Q7Z304	MAMDC2	0.212513	0.996683	-0.840967
Q14108	SCARB2	0.212672	0.996683	-0.491272
P13489	RNH1	0.213294	0.996683	-0.590059
Q13825	AUH	0.213766	0.996683	-1.03692
O76041	NEBL	0.214446	0.996683	0.481814
Q9BRK5	SDF4	0.215598	0.996683	0.281679
P29692	EEF1D	0.215655	0.996683	-0.284353
P00390	GSR	0.215957	0.996683	-0.373089
Q9BSW7	SYT17	0.216005	0.996683	-1.00356
Q9NW82	WDR70	0.216186	0.996683	-0.766551
Q9BY43	CHMP4A	0.216274	0.996683	0.549041
P19367	HK1	0.216279	0.996683	-0.369051
Q9H3P7	ACBD3	0.216318	0.996683	0.368406
P40763	STAT3	0.217368	0.996683	-0.659151
P15170	GSPT1	0.21763	0.996683	-0.285191
Q9NP80	PNPLA8	0.217991	0.996683	-0.685116
P34913	EPHX2	0.21816	0.996683	-0.494912
Q969L2	MAL2	0.218381	0.996683	-0.842264
P10253	GAA	0.218471	0.996683	-0.310007
Q32P28	P3H1	0.219303	0.996683	0.448655
P60983	GMFB	0.219403	0.996683	0.594089
O95757	HSPA4L	0.219801	0.996683	-0.357767
P49821	NDUFV1	0.219905	0.996683	-0.53854
P11216	PYGB	0.220473	0.996683	-0.41331
Q68DD2	PLA2G4F	0.220636	0.996683	-0.594242
P61019	RAB2A	0.221029	0.996683	0.266798
Q9BY44	EIF2A	0.221357	0.996683	-0.320286
P61626	LYZ	0.221507	0.996683	-0.969536
Q5T5C0	STXBP5	0.221627	0.996683	0.455912
P37802	TAGLN2	0.221799	0.996683	-0.293602
Q99459	CDC5L	0.221849	0.996683	0.241156
O75643	SNRNP200	0.222264	0.996683	-0.294125
Q3SY69	ALDH1L2	0.222433	0.996683	-0.432817
O43684	BUB3	0.222434	0.996683	-0.351432
Q14116	IL18	0.222666	0.996683	-0.646316
Q92466	DDB2	0.223028	0.996683	-0.336518
P31483	TIA1	0.223069	0.996683	-0.252581
O43148	RNMT	0.223153	0.996683	-0.520178
P01024	C3	0.223221	0.996683	-0.528837
P62906	RPL10A	0.223602	0.996683	-0.328316
P51688	SGSH	0.223659	0.996683	-0.289114
Q14165	MLEC	0.223706	0.996683	-0.28048
P35542	SAA4	0.223768	0.996683	-0.78759
P07384	CAPN1	0.224049	0.996683	-0.24599
Q9Y2A7	NCKAP1	0.224412	0.996683	-0.256864
Q9UJZ1	STOML2	0.224547	0.996683	-0.428722
Q96IJ6	GMPPA	0.224752	0.996683	0.356305
Q8IU81	IRF2BP1	0.224755	0.996683	1.12517
Q6YP21	KYAT3	0.224861	0.996683	-0.526929
P78559	MAP1A	0.225454	0.996683	0.327087
P37837	TALDO1	0.225586	0.996683	-0.202296
Q9NUI1	DECR2	0.226628	0.996683	-0.378767
O43143	DHX15	0.226634	0.996683	0.314503
Q9NNX6	CD209	0.226883	0.996683	0.337113
P48449	LSS	0.227268	0.996683	-0.420319
P49407	ARRB1	0.227372	0.996683	-0.473081
Q15819	UBE2V2	0.227406	0.996683	-0.283805
P30085	CMPK1	0.227626	0.996683	-0.369151
P62995	TRA2B	0.22789	0.996683	-0.512121
P18754	RCC1	0.228455	0.996683	-0.404447
P61158	ACTR3	0.229094	0.996683	-0.342943
P27694	RPA1	0.229102	0.996683	-0.438638
P15309	ACP3	0.229287	0.996683	-0.6651
P78411	IRX5	0.229419	0.996683	-0.285723
Q9NZJ4	SACS	0.229567	0.996683	-0.516648
O95274	LYPD3	0.23035	0.996683	-0.682768
Q9BXM0	PRX	0.230623	0.996683	0.517088
Q8IX12	CCAR1	0.231032	0.996683	0.469166
Q93050	ATP6V0A1	0.231268	0.996683	-0.370894
Q02790	FKBP4	0.23128	0.996683	-0.520712
Q8N357	SLC35F6	0.231493	0.996683	-0.726661
P02760	AMBP	0.232072	0.996683	-0.846772
Q96GK7	FAHD2A	0.232964	0.996683	-0.294329
Q15005	SPCS2	0.233675	0.996683	-0.464965
Q9NPR2	SEMA4B	0.233964	0.996683	-0.480893
O14617	AP3D1	0.23415	0.996683	-0.396455
Q00688	FKBP3	0.234491	0.996683	0.470272
Q9UBQ5	EIF3K	0.235851	0.996683	-0.315308
P01591	JCHAIN	0.236324	0.996683	-0.436652
Q15172	PPP2R5A	0.236491	0.996683	-0.319087
O95400	CD2BP2	0.23835	0.996683	-0.440906
Q9Y266	NUDC	0.238571	0.996683	-0.201803
Q9BX67	JAM3	0.238963	0.996683	-0.507
P33240	CSTF2	0.239128	0.996683	-0.835412
Q9Y520	PRRC2C	0.239389	0.996683	1.30933
P14384	CPM	0.239415	0.996683	-0.557312
P27695	APEX1	0.239438	0.996683	-0.35602
P49755	TMED10	0.239454	0.996683	-0.30976
O00232	PSMD12	0.239502	0.996683	-0.656016
P26196	DDX6	0.239733	0.996683	-0.522556
O15144	ARPC2	0.240101	0.996683	-0.621902
Q96JJ7	TMX3	0.240131	0.996683	-0.527516
P51884	LUM	0.240283	0.996683	0.293336
P27635	RPL10	0.240585	0.996683	-0.274278
Q15046	KARS1	0.241095	0.996683	-0.290572
P31150	GDI1	0.241201	0.996683	-0.31266
Q15181	PPA1	0.241341	0.996683	-0.434422
P22061	PCMT1	0.24144	0.996683	-0.283384
Q9ULA0	DNPEP	0.241487	0.996683	-0.588294
O00748	CES2	0.242113	0.996683	-0.451609
Q96E11	MRRF	0.242638	0.996683	0.372338
P84085	ARF5	0.24298	0.996683	-0.57424
P57735	RAB25	0.243322	0.996683	-0.617445
Q9H9A6	LRRC40	0.243454	0.996683	-0.407574
P35268	RPL22	0.243622	0.996683	-0.336235
Q9NRV9	HEBP1	0.243913	0.996683	-0.27728
P18859	ATP5PF	0.244241	0.996683	0.378781
O00505	KPNA3	0.244566	0.996683	-0.515826
Q04837	SSBP1	0.244909	0.996683	-0.353397
Q9UQ80	PA2G4	0.245104	0.996683	-0.334409
P51606	RENBP	0.245552	0.996683	-0.624071
O95178	NDUFB2	0.245733	0.996683	-0.355502
P43490	NAMPT	0.246065	0.996683	-0.263696
Q96NT0	CCDC115	0.246415	0.996683	0.798488
O95825	CRYZL1	0.246625	0.996683	-0.305604
Q13438	OS9	0.247312	0.996683	0.385074
Q9H3Q1	CDC42EP4	0.247465	0.996683	0.571235
Q9H2C0	GAN	0.248414	0.996683	-0.542897
Q9BTZ2	DHRS4	0.248589	0.996683	-0.335746
Q13131	PRKAA1	0.248684	0.996683	0.312634
O15118	NPC1	0.24883	0.996683	-0.337974
O00422	SAP18	0.249076	0.996683	-0.504785
Q8IZ07	ANKRD13A	0.250597	0.996683	-0.276832
P12694	BCKDHA	0.250685	0.996683	-0.603452
Q15293	RCN1	0.25071	0.996683	0.323765
Q96G03	PGM2	0.251157	0.996683	-0.283011
P41252	IARS1	0.251424	0.996683	-0.48062
O75608	LYPLA1	0.251759	0.996683	-0.345605
Q99436	PSMB7	0.252186	0.996683	-0.274697
Q8IV08	PLD3	0.252262	0.996683	-0.395328
Q8IUX7	AEBP1	0.253016	0.996683	-0.513956
P45973	CBX5	0.253511	0.996683	-0.53851
Q9BV40	VAMP8	0.253668	0.996683	-0.366127
Q14699	RFTN1	0.253823	0.996683	0.355855
Q13243	SRSF5	0.253977	0.996683	0.444058
Q7Z406	MYH14	0.254421	0.996683	-0.453853
Q9HBL0	TNS1	0.255645	0.996683	-0.288923
Q5TDH0	DDI2	0.255912	0.996683	-0.220842
A0A0B4J1U7	IGHV6-1	0.255986	0.996683	-0.743822
Q96JD6	AKR1E2	0.256184	0.996683	-0.774336
P02743	APCS	0.256296	0.996683	-0.293657
Q9UKU9	ANGPTL2	0.256309	0.996683	0.714174
Q9BW83	IFT27	0.256492	0.996683	-0.448457
P32119	PRDX2	0.256546	0.996683	-0.389244
P02686	MBP	0.256753	0.996683	0.719038
Q12849	GRSF1	0.256855	0.996683	-0.326838
Q13200	PSMD2	0.256874	0.996683	-0.237126
Q14155	ARHGEF7	0.257425	0.996683	1.11351
P31040	SDHA	0.257593	0.996683	-0.342441
P09543	CNP	0.257805	0.996683	-0.26279
Q9NYB0	TERF2IP	0.258202	0.996683	0.328136
Q9Y584	TIMM22	0.258242	0.996683	-0.396477
P78362	SRPK2	0.258566	0.996683	0.472102
Q14624	ITIH4	0.258685	0.996683	-0.567861
P53992	SEC24C	0.259365	0.996683	-0.313222
Q8NFV4	ABHD11	0.259931	0.996683	-0.2721
P16144	ITGB4	0.259956	0.996683	0.289713
P27708	CAD	0.259984	0.996683	-0.362663
P46108	CRK	0.260117	0.996683	-0.763991
Q12874	SF3A3	0.260123	0.996683	-0.766662
P05388	RPLP0	0.260209	0.996683	-0.374167
Q9UI10	EIF2B4	0.260307	0.996683	0.776298
P62899	RPL31	0.260316	0.996683	-0.656364
Q96EE3	SEH1L	0.260389	0.996683	-0.313166
Q8N139	ABCA6	0.260661	0.996683	-0.285114
Q13011	ECH1	0.26106	0.996683	-0.332394
O14964	HGS	0.261145	0.996683	0.311387
P50213	IDH3A	0.26115	0.996683	-0.601103
Q9NWZ3	IRAK4	0.26116	0.996683	-0.361243
O75531	BANF1	0.261348	0.996683	-0.864209
Q6UXB8	PI16	0.262134	0.996683	-0.494946
Q14008	CKAP5	0.262269	0.996683	-0.337742
Q6PML9	SLC30A9	0.262324	0.996683	-0.403578
Q9NX62	BPNT2	0.262433	0.996683	0.322518
P50148	GNAQ	0.26253	0.996683	-0.308493
Q12981	BNIP1	0.262591	0.996683	0.353824
P53007	SLC25A1	0.262944	0.996683	-0.488363
Q15738	NSDHL	0.263334	0.996683	-0.423225
Q15365	PCBP1	0.263807	0.996683	-0.231378
O95980	RECK	0.263884	0.996683	-0.61584
P35998	PSMC2	0.264052	0.996683	0.366584
Q9UI12	ATP6V1H	0.264473	0.996683	-0.249229
P52789	HK2	0.264639	0.996683	-0.27385
P11766	ADH5	0.264996	0.996683	-0.268391
P02790	HPX	0.266469	0.996683	-0.69673
Q86VN1	VPS36	0.266589	0.996683	-0.221154
Q14956	GPNMB	0.266872	0.996683	-0.356868
Q8NEU8	APPL2	0.266889	0.996683	0.262227
Q9P258	RCC2	0.266959	0.996683	-0.335898
Q6EMK4	VASN	0.267814	0.996683	-0.477908
P36222	CHI3L1	0.268392	0.996683	-0.416145
Q16585	SGCB	0.268658	0.996683	-0.282659
Q8IYT4	KATNAL2	0.268876	0.996683	-0.840157
Q03167	TGFBR3	0.269184	0.996683	0.623159
Q06830	PRDX1	0.269361	0.996683	-0.289081
Q99798	ACO2	0.269758	0.996683	-0.233575
O00468	AGRN	0.269912	0.996683	-0.265156
O00267	SUPT5H	0.271015	0.996683	-0.857988
P36873	PPP1CC	0.271851	0.996683	0.395068
P01031	C5	0.27239	0.996683	-0.471641
Q96PZ0	PUS7	0.272594	0.996683	-0.588669
P25774	CTSS	0.272807	0.996683	0.370667
P49721	PSMB2	0.272819	0.996683	-0.452064
O43242	PSMD3	0.272861	0.996683	-0.256781
P08758	ANXA5	0.273299	0.996683	-0.291559
P16615	ATP2A2	0.273417	0.996683	-0.273672
P53990	IST1	0.273716	0.996683	-0.209046
P30838	ALDH3A1	0.273768	0.996683	-0.679985
P46783	RPS10	0.274054	0.996683	0.337009
P21399	ACO1	0.274064	0.996683	-0.407749
Q9NZT1	CALML5	0.274089	0.996683	-0.455168
Q9NZU5	LMCD1	0.274146	0.996683	0.388051
P53602	MVD	0.274298	0.996683	-0.653021
A0A075B6I0	IGLV8-61	0.274539	0.996683	-0.454768
P53618	COPB1	0.274749	0.996683	-0.423564
Q96FZ7	CHMP6	0.274812	0.996683	0.439959
P46781	RPS9	0.275533	0.996683	-0.434787
O95833	CLIC3	0.275752	0.996683	-0.500297
P61160	ACTR2	0.27682	0.996683	-0.335411
P22234	PAICS	0.277471	0.996683	-0.351158
Q14694	USP10	0.277562	0.996683	0.448031
O75436	VPS26A	0.277962	0.996683	-0.291917
O43237	DYNC1LI2	0.278191	0.996683	0.461411
Q07666	KHDRBS1	0.278228	0.996683	0.284917
Q96QA5	GSDMA	0.278297	0.996683	-0.480289
P25788	PSMA3	0.278792	0.996683	-0.212791
Q13683	ITGA7	0.278883	0.996683	-0.517857
P26599	PTBP1	0.279743	0.996683	-0.199454
Q99627	COPS8	0.280285	0.996683	-0.32308
Q53GQ0	HSD17B12	0.280891	0.996683	-0.21105
O00487	PSMD14	0.281052	0.996683	-0.364053
P31943	HNRNPH1	0.281926	0.996683	-0.292564
Q06787	FMR1	0.282208	0.996683	0.466273
P05091	ALDH2	0.282518	0.996683	-0.322762
P35442	THBS2	0.282551	0.996683	-0.2647
Q8IXM2	BAP18	0.28278	0.996683	0.292159
P48681	NES	0.283227	0.996683	0.557233
P30520	ADSS2	0.283306	0.996683	-0.242219
Q15276	RABEP1	0.283687	0.996683	0.270326
Q9BXJ4	C1QTNF3	0.283803	0.996683	-0.869688
P27144	AK4	0.283862	0.996683	-0.37233
Q9Y3P9	RABGAP1	0.284338	0.996683	-0.32624
Q9BVG9	PTDSS2	0.284794	0.996683	0.328325
O75175	CNOT3	0.284991	0.996683	0.330334
P49841	GSK3B	0.285048	0.996683	-0.249306
P62495	ETF1	0.285492	0.996683	-0.232916
Q9GZL7	WDR12	0.285524	0.996683	-0.36809
Q70IA6	MOB2	0.285653	0.996683	-0.443458
Q8TD19	NEK9	0.285723	0.996683	-0.219831
P52895	AKR1C2	0.286014	0.996683	0.28136
P05106	ITGB3	0.286594	0.996683	0.55334
Q8NBJ5	COLGALT1	0.28695	0.996683	-0.268928
O43570	CA12	0.287003	0.996683	-0.361643
Q9NY15	STAB1	0.28747	0.996683	-0.307708
O00168	FXYD1	0.287814	0.996683	-0.456815
Q53FA7	TP53I3	0.287864	0.996683	0.924073
Q92520	FAM3C	0.28802	0.996683	0.289574
P53396	ACLY	0.288033	0.996683	-0.365232
Q92526	CCT6B	0.288429	0.996683	-0.208673
P12956	XRCC6	0.288732	0.996683	-0.221332
P11279	LAMP1	0.289229	0.996683	-0.307629
P78318	IGBP1	0.289889	0.996683	0.498769
Q8IXB1	DNAJC10	0.290096	0.996683	0.341958
O15075	DCLK1	0.290185	0.996683	0.444538
Q15057	ACAP2	0.290684	0.996683	0.254679
P62424	RPL7A	0.290977	0.996683	-0.445786
P67870	CSNK2B	0.291247	0.996683	-0.290739
P53680	AP2S1	0.291296	0.996683	-0.584188
Q16222	UAP1	0.291427	0.996683	0.387246
Q9H7Z7	PTGES2	0.291506	0.996683	0.31648
Q9BQA1	WDR77	0.291674	0.996683	0.562275
Q8N9N7	LRRC57	0.291904	0.996683	-0.367495
Q9UNL2	SSR3	0.292394	0.996683	-0.340019
P35241	RDX	0.293401	0.996683	0.287819
P17540	CKMT2	0.294472	0.996683	-0.493039
Q9H9B4	SFXN1	0.294653	0.996683	-0.39325
P19404	NDUFV2	0.294845	0.996683	-0.460727
Q15233	NONO	0.295528	0.996683	0.415452
Q06124	PTPN11	0.296151	0.996683	-0.233616
Q8TCT9	HM13	0.296342	0.996683	-0.566773
P49720	PSMB3	0.296461	0.996683	-0.463567
Q53H82	LACTB2	0.296467	0.996683	-0.578601
Q96P47	AGAP3	0.296745	0.996683	-0.415676
Q16881	TXNRD1	0.29695	0.996683	0.419933
P12814	ACTN1	0.297005	0.996683	-0.269004
P01876	IGHA1	0.297106	0.996683	-0.478048
Q8N2S1	LTBP4	0.297642	0.996683	0.233696
Q16740	CLPP	0.297767	0.996683	0.259615
Q9Y5X3	SNX5	0.298103	0.996683	-0.235459
Q9HBH5	RDH14	0.298145	0.996683	-0.215892
P08574	CYC1	0.298186	0.996683	-0.504953
P30049	ATP5F1D	0.298292	0.996683	-0.329255
P51659	HSD17B4	0.298437	0.996683	-0.403813
P10586	PTPRF	0.298712	0.996683	-0.271372
Q14847	LASP1	0.298877	0.996683	0.248578
Q92947	GCDH	0.299247	0.996683	-0.381877
P15880	RPS2	0.299265	0.996683	-0.358446
Q99653	CHP1	0.29948	0.996683	-0.327239
Q99541	PLIN2	0.300276	0.996683	0.412772
Q9UJS0	SLC25A13	0.301131	0.996683	-0.284265
P60866	RPS20	0.302083	0.996683	-0.277066
Q9Y281	CFL2	0.303818	0.996683	-0.37945
Q8TEW0	PARD3	0.304566	0.996683	-0.29276
P63244	RACK1	0.304748	0.996683	-0.240098
P01042	KNG1	0.304878	0.996683	-0.469085
Q02318	CYP27A1	0.305047	0.996683	0.356033
P63098	PPP3R1	0.305093	0.996683	0.275289
Q9NSD9	FARSB	0.305291	0.996683	-0.266547
Q9UDY2	TJP2	0.30531	0.996683	0.540341
Q9UK76	JPT1	0.30635	0.996683	0.559547
Q13428	TCOF1	0.306415	0.996683	0.644246
Q13427	PPIG	0.307917	0.996683	-0.292831
O95340	PAPSS2	0.308016	0.996683	0.426224
Q99614	TTC1	0.308019	0.996683	-0.314996
Q9NY12	GAR1	0.308529	0.996683	-0.25725
P38606	ATP6V1A	0.309058	0.996683	-0.242694
P56192	MARS1	0.310011	0.996683	-0.350904
Q969H8	MYDGF	0.310555	0.996683	0.304608
O43396	TXNL1	0.310715	0.996683	-0.327565
O94919	ENDOD1	0.310808	0.996683	0.233314
Q9NZN4	EHD2	0.311455	0.996683	-0.382512
P07741	APRT	0.311633	0.996683	-0.444649
P27338	MAOB	0.311694	0.996683	-0.362201
Q15274	QPRT	0.311822	0.996683	-0.391745
P08294	SOD3	0.311882	0.996683	0.336698
Q13363	CTBP1	0.311915	0.996683	-0.255512
Q13907	IDI1	0.312135	0.996683	-0.261901
Q16850	CYP51A1	0.312201	0.996683	-0.389624
P39656	DDOST	0.312531	0.996683	-0.221058
P10636	MAPT	0.312736	0.996683	0.407408
Q9P0J1	PDP1	0.312857	0.996683	0.19766
Q9Y5R8	TRAPPC1	0.313041	0.996683	-0.334983
O75688	PPM1B	0.313298	0.996683	-0.340452
P15153	RAC2	0.31348	0.996683	-0.387381
Q05519	SRSF11	0.313853	0.996683	-0.252616
Q9BVK6	TMED9	0.313924	0.996683	-0.454539
P09525	ANXA4	0.314441	0.996683	-0.261434
Q92783	STAM	0.315094	0.996683	0.354393
P63000	RAC1	0.315124	0.996683	-0.630778
Q15121	PEA15	0.315537	0.996683	0.377076
O15020	SPTBN2	0.315767	0.996683	-0.549626
A1L4H1	SSC5D	0.31586	0.996683	0.280443
O15511	ARPC5	0.315899	0.996683	-0.22817
P0C0L5	C4B; C4B_2	0.316103	0.996683	-0.298852
P02452	COL1A1	0.316497	0.996683	0.304617
A6NMZ7	COL6A6	0.316863	0.996683	-0.317445
Q16647	PTGIS	0.316908	0.996683	-0.410035
O43660	PLRG1	0.317142	0.996683	-0.564182
O00217	NDUFS8	0.317399	0.996683	-0.455828
Q15366	PCBP2	0.317543	0.996683	-0.473593
Q96JQ0	DCHS1	0.31755	0.996683	0.373864
Q9H0R4	HDHD2	0.317562	0.996683	-0.37084
O15217	GSTA4	0.317877	0.996683	-0.397731
Q13573	SNW1	0.317917	0.996683	0.421435
Q9NUL5	SHFL	0.318097	0.996683	0.419062
O15145	ARPC3	0.318311	0.996683	-0.344569
Q96RQ3	MCCC1	0.318532	0.996683	0.4032
P01834	IGKC	0.31859	0.996683	-0.355025
P27797	CALR	0.318605	0.996683	0.322204
P12270	TPR	0.318809	0.996683	0.34998
P37198	NUP62	0.319252	0.996683	0.463879
O75828	CBR3	0.319418	0.996683	-0.542049
Q96ME7	ZNF512	0.31951	0.996683	-0.289939
Q9UHJ6	SHPK	0.320222	0.996683	-0.501319
Q9BS26	ERP44	0.320249	0.996683	0.237297
Q99747	NAPG	0.320574	0.996683	0.2565
Q9NP79	VTA1	0.320632	0.996683	-0.357106
P62312	LSM6	0.321292	0.996683	0.273402
Q9C0E8	LNPK	0.321301	0.996683	0.242114
Q9BRF8	CPPED1	0.321511	0.996683	-0.196639
P17931	LGALS3	0.32155	0.996683	-0.440323
P06213	INSR	0.321968	0.996683	0.328817
O95394	PGM3	0.322053	0.996683	-0.316564
Q16864	ATP6V1F	0.322425	0.996683	-0.244026
Q8N6T3	ARFGAP1	0.322503	0.996683	0.361631
Q9NXR7	BABAM2	0.32317	0.996683	-0.419595
P48740	MASP1	0.323931	0.996683	-0.283835
P17858	PFKL	0.32404	0.996683	-0.531577
Q9NQ79	CRTAC1	0.324531	0.996683	0.45243
P49441	INPP1	0.324936	0.996683	-0.682069
P14866	HNRNPL	0.325092	0.996683	-0.247722
Q9BX97	PLVAP	0.325214	0.996683	-0.301636
Q03518	TAP1	0.325256	0.996683	-0.317066
P06681	C2	0.325447	0.996683	-0.503407
Q12816	TRO	0.325725	0.996683	-0.351355
P05387	RPLP2	0.325963	0.996683	0.306659
Q9UIW2	PLXNA1	0.326325	0.996683	0.265748
P51608	MECP2	0.326331	0.996683	0.388335
O75663	TIPRL	0.326415	0.996683	0.248234
Q96EY8	MMAB	0.326553	0.996683	-0.508379
O95208	EPN2	0.327201	0.996683	0.348583
P55060	CSE1L	0.327305	0.996683	-0.389874
Q15020	SART3	0.327466	0.996683	-0.345007
P29536	LMOD1	0.327716	0.996683	-0.46693
O75955	FLOT1	0.327878	0.996683	0.325423
P09669	COX6C	0.328146	0.996683	-0.233181
Q08752	PPID	0.328186	0.996683	-0.275006
Q00169	PITPNA	0.328631	0.996683	-0.230024
Q96SB3	PPP1R9B	0.330341	0.996683	0.71449
P07225	PROS1	0.330545	0.996683	-0.495198
Q9BPW8	NIPSNAP1	0.330928	0.996683	-0.498036
Q9H6K4	OPA3	0.331113	0.996683	-0.34417
Q6ZVX7	NCCRP1	0.331198	0.996683	-0.269137
O75251	NDUFS7	0.331252	0.996683	-0.379371
P05155	SERPING1	0.331377	0.996683	-0.577512
O43633	CHMP2A	0.33199	0.996683	-0.428099
Q01081	U2AF1	0.332101	0.996683	-0.386836
Q9H3Z4	DNAJC5	0.332274	0.996683	-0.368886
P21333	FLNA	0.332506	0.996683	-0.359917
Q9Y295	DRG1	0.332666	0.996683	-0.227007
P62993	GRB2	0.332802	0.996683	-0.258937
P62333	PSMC6	0.334092	0.996683	-0.256608
Q9UFW8	CGGBP1	0.334392	0.996683	0.239338
Q9NYF8	BCLAF1	0.334671	0.996683	0.581055
O00231	PSMD11	0.33532	0.996683	0.208203
Q15084	PDIA6	0.335357	0.996683	-0.638345
P49354	FNTA	0.335381	0.996683	-0.301198
O75306	NDUFS2	0.335561	0.996683	-0.294982
P63220	RPS21	0.337346	0.996683	-0.232644
Q99442	SEC62	0.337461	0.996683	-0.266705
P07197	NEFM	0.338323	0.996683	-0.624304
Q5RKV6	EXOSC6	0.338361	0.996683	0.334885
Q9UPQ0	LIMCH1	0.338533	0.996683	-0.783553
Q9NQP4	PFDN4	0.339173	0.996683	-0.374686
Q15155	NOMO1	0.339476	0.996683	0.24437
Q04637	EIF4G1	0.33948	0.996683	0.367268
O94819	KBTBD11	0.339696	0.996683	-0.385833
P49589	CARS1	0.339718	0.996683	0.25016
O43895	XPNPEP2	0.339911	0.996683	-0.348668
O00203	AP3B1	0.340338	0.996683	-0.339146
P26885	FKBP2	0.340732	0.996683	-0.290751
Q5VW32	BROX	0.340816	0.996683	-1.04692
Q13443	ADAM9	0.341767	0.996683	0.320818
Q13404	UBE2V1	0.341896	0.996683	-0.342313
O15258	RER1	0.341995	0.996683	-0.364167
O43169	CYB5B	0.342194	0.996683	0.727471
P31751	AKT2	0.342491	0.996683	-0.984377
Q92643	PIGK	0.342834	0.996683	-0.259869
P12955	PEPD	0.342886	0.996683	-0.318474
P53611	RABGGTB	0.343133	0.996683	-0.46999
Q96Q06	PLIN4	0.343165	0.996683	0.96483
P49662	CASP4	0.343699	0.996683	-0.311461
O15355	PPM1G	0.343754	0.996683	-0.283591
Q9HD40	SEPSECS	0.344498	0.996683	-0.267402
Q9Y617	PSAT1	0.344546	0.996683	-0.676696
Q9UG63	ABCF2	0.344801	0.996683	0.269861
Q07157	TJP1	0.345089	0.996683	0.25298
A1L0T0	ILVBL	0.345548	0.996683	0.304697
P41250	GARS1	0.345598	0.996683	-0.239063
P12277	CKB	0.345955	0.996683	-0.313632
Q00796	SORD	0.346226	0.996683	-0.221325
P50990	CCT8	0.346233	0.996683	-0.161107
Q9P2E9	RRBP1	0.346538	0.996683	0.226525
P52597	HNRNPF	0.347251	0.996683	-0.40319
Q8NFH3	NUP43	0.348273	0.996683	0.281968
P51531	SMARCA2	0.348476	0.996683	0.294773
P60981	DSTN	0.348699	0.996683	-0.287251
Q7Z7H5	TMED4	0.349358	0.996683	-0.352257
P18583	SON	0.349442	0.996683	0.342473
Q05193	DNM1	0.350659	0.996683	0.372065
Q9GZT3	SLIRP	0.3508	0.996683	-0.249642
P22102	GART	0.350839	0.996683	-0.249905
P30876	POLR2B	0.350948	0.996683	0.229005
P62195	PSMC5	0.351363	0.996683	-0.18604
P25685	DNAJB1	0.352625	0.996683	-0.314194
Q9NR12	PDLIM7	0.353695	0.996683	-0.683134
O00115	DNASE2	0.354184	0.996683	-0.388631
O14978	ZNF263	0.35506	0.996683	-0.502113
Q9P287	BCCIP	0.356453	0.996683	-0.275351
Q08426	EHHADH	0.356988	0.996683	-0.370306
Q8WUY1	THEM6	0.357033	0.996683	-0.779584
O00186	STXBP3	0.357091	0.996683	-0.266601
Q52LJ0	FAM98B	0.357143	0.996683	0.291824
P40925	MDH1	0.357304	0.996683	-0.199106
Q9HA65	TBC1D17	0.357344	0.996683	-0.237785
O75439	PMPCB	0.357674	0.996683	-0.214382
Q99933	BAG1	0.357808	0.996683	0.249881
P35555	FBN1	0.357865	0.996683	0.252112
Q96HN2	AHCYL2	0.358066	0.996683	-0.29778
Q15904	ATP6AP1	0.358624	0.996683	-0.236465
P49903	SEPHS1	0.359322	0.996683	-0.562239
P27169	PON1	0.359974	0.996683	-0.361101
Q86XS5	ANGPTL5	0.360257	0.996683	-0.535845
P26440	IVD	0.361078	0.996683	-0.245121
Q96BN8	OTULIN	0.362078	0.996683	0.380007
Q92506	HSD17B8	0.362127	0.996683	-0.237167
Q96BW5	PTER	0.362277	0.996683	-0.270105
Q14683	SMC1A	0.363175	0.996683	0.391972
P01780	IGHV3-7	0.363371	0.996683	-0.376072
Q8NFR7	CCDC148	0.363468	0.996683	0.365982
P20618	PSMB1	0.363944	0.996683	-0.350338
A0FGR8	ESYT2	0.364436	0.996683	0.215898
P61106	RAB14	0.364488	0.996683	-0.19826
Q562R1	ACTBL2	0.364792	0.996683	1.07239
Q96CD0	FBXL8	0.364825	0.996683	-0.212577
Q5JRA6	MIA3	0.365043	0.996683	-0.704981
P10619	CTSA	0.365562	0.996683	-0.403344
P04217	A1BG	0.365794	0.996683	-0.400678
Q9GZM7	TINAGL1	0.3658	0.996683	1.29821
Q07065	CKAP4	0.365954	0.996683	0.203302
Q08AH1	ACSM1	0.366553	0.996683	-0.37151
P68402	PAFAH1B2	0.367365	0.996683	-0.923285
Q13442	PDAP1	0.367554	0.996683	0.440305
P11387	TOP1	0.368079	0.996683	-0.353935
O15264	MAPK13	0.368194	0.996683	-0.380564
P07951	TPM2	0.368224	0.996683	-0.616038
P43243	MATR3	0.369335	0.996683	0.285808
P30044	PRDX5	0.369399	0.996683	-0.219999
O15484	CAPN5	0.369626	0.996683	-0.398347
Q99829	CPNE1	0.369683	0.996683	-0.37902
O76031	CLPX	0.37019	0.996683	0.46343
O75506	HSBP1	0.370228	0.996683	0.268969
Q86UX7	FERMT3	0.370451	0.996683	-0.226814
P20339	RAB5A	0.370494	0.996683	-0.398106
Q9P000	COMMD9	0.370717	0.996683	0.193225
P40222	TXLNA	0.370837	0.996683	0.444549
Q9P2R7	SUCLA2	0.371092	0.996683	0.178401
Q04941	PLP2	0.371306	0.996683	-0.705853
Q8N2G8	GHDC	0.371954	0.996683	-0.25172
Q9NRY5	FAM114A2	0.373418	0.996683	0.266841
Q02818	NUCB1	0.374205	0.996683	-0.198716
E9PAV3	NACA	0.374591	0.996683	-0.26637
Q9UGP8	SEC63	0.374626	0.996683	0.35139
P67809	YBX1	0.375425	0.996683	-0.261576
O15533	TAPBP	0.37548	0.996683	-0.319458
O94811	TPPP	0.37615	0.996683	0.418278
P21283	ATP6V1C1	0.376555	0.996683	-0.595727
P04066	FUCA1	0.377146	0.996683	-0.531965
O60568	PLOD3	0.37717	0.996683	-0.253045
Q92572	AP3S1	0.377251	0.996683	0.235729
Q7Z6K5	ARPIN	0.377259	0.996683	-0.447159
O43837	IDH3B	0.377424	0.996683	-0.446312
Q66K14	TBC1D9B	0.377456	0.996683	-0.196209
P25705	ATP5F1A	0.378585	0.996683	-0.169218
P50991	CCT4	0.378836	0.996683	0.253737
P62241	RPS8	0.378872	0.996683	0.280013
P13797	PLS3	0.378999	0.996683	-0.191667
O00401	WASL	0.379179	0.996683	0.26114
O75367	MACROH2A1	0.379228	0.996683	-0.255347
P25098	GRK2	0.379317	0.996683	-0.238371
P08559	PDHA1	0.379328	0.996683	-0.26916
P07910	HNRNPC	0.379424	0.996683	-0.290758
Q15526	SURF1	0.380477	0.996683	-0.262171
O94905	ERLIN2	0.380869	0.996683	0.190159
P61026	RAB10	0.381191	0.996683	-0.523293
P30566	ADSL	0.382031	0.996683	-0.271503
Q08554	DSC1	0.382061	0.996683	-0.366893
P01889	HLA-B	0.382848	0.996683	-0.444813
Q96AQ6	PBXIP1	0.383239	0.996683	-0.23109
P09936	UCHL1	0.383375	0.996683	0.251335
Q12841	FSTL1	0.383513	0.996683	0.389692
P53634	CTSC	0.383736	0.996683	-0.568765
Q9Y265	RUVBL1	0.383931	0.996683	0.191157
Q6UWE0	LRSAM1	0.38426	0.996683	-1.17895
P08123	COL1A2	0.38492	0.996683	0.277817
Q8WXX5	DNAJC9	0.385057	0.996683	-0.314086
Q9HAT2	SIAE	0.385323	0.996683	-0.318365
Q01581	HMGCS1	0.386019	0.996683	-0.5216
Q08J23	NSUN2	0.386181	0.996683	-0.226482
Q6NZI2	CAVIN1	0.386285	0.996683	0.228807
Q86U42	PABPN1	0.386577	0.996683	-0.189254
P50914	RPL14	0.386944	0.996683	-0.331211
P23381	WARS1	0.386963	0.996683	-0.307053
P39023	RPL3	0.387118	0.996683	-0.30233
Q96CS3	FAF2	0.387893	0.996683	0.284114
P26572	MGAT1	0.387995	0.996683	-0.226615
O75438	NDUFB1	0.388316	0.996683	0.344477
P48594	SERPINB4	0.388715	0.996683	0.56886
P21589	NT5E	0.388978	0.996683	-0.224756
Q9BQ69	MACROD1	0.3893	0.996683	-0.321899
P09871	C1S	0.389619	0.996683	-0.276585
Q8NBK3	SUMF1	0.389697	0.996683	0.2545
Q14247	CTTN	0.389901	0.996683	0.398595
Q53TN4	CYBRD1	0.391581	0.996683	0.189024
Q15836	VAMP3	0.391597	0.996683	-0.233352
P07203	GPX1	0.392144	0.996683	-0.17847
Q13557	CAMK2D	0.392306	0.996683	0.194483
Q8WXF1	PSPC1	0.393006	0.996683	-0.26859
Q9BUF5	TUBB6	0.393097	0.996683	-0.339609
O95445	APOM	0.393161	0.996683	-0.377614
Q04695	KRT17	0.393711	0.996683	-0.357284
P39059	COL15A1	0.393769	0.996683	-0.308448
A5YKK6	CNOT1	0.394312	0.996683	-0.228888
P62140	PPP1CB	0.394996	0.996683	-0.180413
Q92747	ARPC1A	0.395153	0.996683	-0.258868
P11021	HSPA5	0.395207	0.996683	-0.185258
Q5T4S7	UBR4	0.395657	0.996683	-0.205429
Q99584	S100A13	0.395784	0.996683	0.258678
P54578	USP14	0.396408	0.996683	-0.19664
Q5KU26	COLEC12	0.396936	0.996683	0.313252
P08603	CFH	0.396982	0.996683	-0.324638
Q8WVM8	SCFD1	0.397143	0.996683	0.179775
P60903	S100A10	0.397494	0.996683	0.233353
Q02127	DHODH	0.397568	0.996683	-0.243766
P01859	IGHG2	0.397843	0.996683	-0.346922
P09960	LTA4H	0.398004	0.996683	-0.139504
P49368	CCT3	0.398235	0.996683	-0.229571
O75558	STX11	0.398291	0.996683	-0.373373
P10768	ESD	0.39864	0.996683	-0.272377
Q02252	ALDH6A1	0.399096	0.996683	0.273368
Q13526	PIN1	0.399271	0.996683	0.553616
P61421	ATP6V0D1	0.39946	0.996683	-0.216117
Q15717	ELAVL1	0.40014	0.996683	-0.21961
O43405	COCH	0.400589	0.996683	-0.739115
Q7LBR1	CHMP1B	0.400918	0.996683	0.307015
P78539	SRPX	0.401768	0.996683	-0.293971
Q9HC38	GLOD4	0.402388	0.996683	-0.189137
O95372	LYPLA2	0.403268	0.996683	-0.311402
A0AVT1	UBA6	0.403499	0.996683	-0.338223
P98172	EFNB1	0.403725	0.996683	-0.274402
O00299	CLIC1	0.404808	0.996683	-0.146002
Q9UL46	PSME2	0.406683	0.996683	-0.294313
O43813	LANCL1	0.4075	0.996683	-0.224155
Q9UJV9	DDX41	0.407876	0.996683	-0.276797
Q99848	EBNA1BP2	0.408304	0.996683	-0.282664
Q9UBQ7	GRHPR	0.409289	0.996683	-0.279584
P51970	NDUFA8	0.409434	0.996683	-0.322363
Q9NUQ9	CYRIB	0.409548	0.996683	-0.254393
Q96LJ7	DHRS1	0.409685	0.996683	-0.251678
Q15185	PTGES3	0.409733	0.996683	0.217826
P19256	CD58	0.409932	0.996683	-0.221426
O60256	PRPSAP2	0.409991	0.996683	-0.183243
O43866	CD5L	0.410264	0.996683	-0.350601
P26641	EEF1G	0.410578	0.996683	-0.161314
Q03252	LMNB2	0.410799	0.996683	0.213356
P01860	IGHG3	0.410932	0.996683	-0.315203
Q02750	MAP2K1	0.41158	0.996683	-0.189661
Q9BS40	LXN	0.411954	0.996683	0.343759
P30740	SERPINB1	0.412461	0.996683	-0.218321
P11413	G6PD	0.412984	0.996683	-0.360536
Q00013	MPP1	0.413612	0.996683	-0.237241
O43615	TIMM44	0.413653	0.996683	0.254929
Q9C0B1	FTO	0.413655	0.996683	-0.264149
P05543	SERPINA7	0.41423	0.996683	-0.525462
Q32MZ4	LRRFIP1	0.414416	0.996683	0.220077
Q9H2M9	RAB3GAP2	0.414695	0.996683	0.251898
Q9NWH9	SLTM	0.41475	0.996683	0.333196
Q13685	AAMP	0.415142	0.996683	-0.395419
Q99816	TSG101	0.415527	0.996683	-0.383131
P07948	LYN	0.415653	0.996683	-0.492188
A1X283	SH3PXD2B	0.416133	0.996683	-0.213215
Q9P299	COPZ2	0.416453	0.996683	-0.177699
P12931	SRC	0.416746	0.996683	-0.264329
B9A064	IGLL5	0.416873	0.996683	-0.318955
P06865	HEXA	0.416875	0.996683	-0.39418
Q9UNS2	COPS3	0.416924	0.996683	-0.19746
O75874	IDH1	0.417345	0.996683	-0.280819
Q6P597	KLC3	0.417635	0.996683	-0.39344
Q9NUG6	PDRG1	0.417741	0.996683	-0.246824
Q969V3	NCLN	0.417895	0.996683	-0.341198
Q8N2K0	ABHD12	0.418454	0.996683	-0.270689
Q86UU1	PHLDB1	0.418675	0.996683	-0.735683
P10599	TXN	0.419237	0.996683	0.260433
P50579	METAP2	0.419289	0.996683	-0.42678
O00291	HIP1	0.419425	0.996683	0.274175
P49321	NASP	0.419477	0.996683	-0.161937
Q96GD0	PDXP	0.419973	0.996683	-0.431996
P15311	EZR	0.420933	0.996683	-0.318839
P51570	GALK1	0.421001	0.996683	0.255354
Q9UJ41	RABGEF1	0.421308	0.996683	-0.99256
Q9H2H8	PPIL3	0.421515	0.996683	-0.30934
O75369	FLNB	0.4217	0.996683	-0.228299
Q16875	PFKFB3	0.421737	0.996683	-0.278791
Q96I15	SCLY	0.422092	0.996683	-0.425502
Q9UM54	MYO6	0.422127	0.996683	-0.283366
O43852	CALU	0.422388	0.996683	0.274542
P17066	HSPA6	0.42253	0.996683	-0.539408
Q5SSJ5	HP1BP3	0.423004	0.996683	-0.197794
Q16186	ADRM1	0.423163	0.996683	0.217576
Q14126	DSG2	0.423418	0.996683	0.41044
Q96K17	BTF3L4	0.423539	0.996683	-0.206134
Q9BTU6	PI4K2A	0.423548	0.996683	0.340637
Q8WWM7	ATXN2L	0.423658	0.996683	0.318763
Q9UGV2	NDRG3	0.423696	0.996683	-0.298934
Q7L576	CYFIP1	0.423747	0.996683	-0.259039
P60507	ERVFC1	0.424002	0.996683	-0.480498
Q9H1Z4	WDR13	0.424209	0.996683	-0.26847
P18428	LBP	0.424414	0.996683	-0.519859
P25189	MPZ	0.425045	0.996683	0.54361
Q9Y624	F11R	0.425064	0.996683	-0.223731
P35659	DEK	0.425262	0.996683	-0.236691
Q96A26	FAM162A	0.425764	0.996683	-0.383369
Q9NQC3	RTN4	0.425886	0.996683	-0.84828
P26639	TARS1	0.426047	0.996683	-0.180728
Q96D15	RCN3	0.42621	0.996683	0.240731
P21266	GSTM3	0.426755	0.996683	-0.384631
Q16270	IGFBP7	0.426825	0.996683	-0.261341
Q8WUN7	UBTD2	0.426964	0.996683	-0.230662
P47756	CAPZB	0.427214	0.996683	-0.174274
Q9BUR5	APOO	0.427371	0.996683	-0.27428
Q6NYC8	PPP1R18	0.427816	0.996683	0.478845
Q14344	GNA13	0.428557	0.996683	-0.21261
Q9Y3A5	SBDS	0.428875	0.996683	-0.189799
Q92522	H1-10	0.428922	0.996683	-0.254204
Q07020	RPL18	0.428962	0.996683	-0.267383
P22087	FBL	0.429111	0.996683	0.234269
Q13045	FLII	0.429203	0.996683	-0.203994
Q16643	DBN1	0.429324	0.996683	0.296792
Q9Y285	FARSA	0.429547	0.996683	0.318333
P62805	H4C1; H4C2; H4C3; H4C4; H4C5; H4C6; H4C8; H4C9; H4C11; H4C12; H4C13; H4C14; H4C15; H4C16	0.430132	0.996683	-0.344319
P34896	SHMT1	0.43049	0.996683	-0.316402
Q5T013	HYI	0.430786	0.996683	-0.254777
P53367	ARFIP1	0.430789	0.996683	-0.373587
Q10567	AP1B1	0.431588	0.996683	-0.203131
P84095	RHOG	0.431833	0.996683	-0.1456
Q9H0D6	XRN2	0.432045	0.996683	0.20946
Q9UH65	SWAP70	0.433371	0.996683	-0.258653
O14530	TXNDC9	0.433653	0.996683	-0.221913
O43181	NDUFS4	0.434143	0.996683	-0.201944
Q8TCJ2	STT3B	0.434347	0.996683	-0.186905
P48163	ME1	0.43456	0.996683	-0.204423
Q99570	PIK3R4	0.434575	0.996683	0.259938
P16278	GLB1	0.43561	0.996683	-0.312589
Q9NTZ6	RBM12	0.435668	0.996683	0.185217
P61009	SPCS3	0.435716	0.996683	-0.439332
Q9NVH1	DNAJC11	0.436382	0.996683	-0.374637
Q99983	OMD	0.436473	0.996683	-0.319355
Q9BZF9	UACA	0.436856	0.996683	0.353893
Q9Y3D9	MRPS23	0.436867	0.996683	-0.16789
P19827	ITIH1	0.436952	0.996683	0.19236
O60925	PFDN1	0.437582	0.996683	0.258986
Q9NXU5	ARL15	0.437632	0.996683	-0.16801
P61077	UBE2D3	0.438044	0.996683	-0.368058
Q9NPJ3	ACOT13	0.438633	0.996683	-0.157328
P24539	ATP5PB	0.438648	0.996683	-0.18796
Q9Y3B3	TMED7	0.438687	0.996683	-0.206717
Q96P16	RPRD1A	0.438868	0.996683	0.231467
O60861	GAS7	0.439155	0.996683	0.150304
Q9NZC3	GDE1	0.439615	0.996683	-0.356515
P07737	PFN1	0.439897	0.996683	-0.165072
Q5JSH3	WDR44	0.440272	0.996683	0.319432
P41227	NAA10	0.440843	0.996683	-0.218382
Q13409	DYNC1I2	0.441171	0.996683	0.201522
P08670	VIM	0.441905	0.996683	0.159584
Q9NTK5	OLA1	0.441985	0.996683	-0.169155
P27816	MAP4	0.442041	0.996683	0.286805
P22033	MMUT	0.44232	0.996683	-0.202245
Q9NVZ3	NECAP2	0.442398	0.996683	-0.395945
Q15833	STXBP2	0.442511	0.996683	-0.27197
Q9P016	THYN1	0.442715	0.996683	-0.193212
Q15828	CST6	0.442814	0.996683	0.241515
P31689	DNAJA1	0.442818	0.996683	0.244423
O95816	BAG2	0.443458	0.996683	0.269908
Q96C23	GALM	0.443496	0.996683	0.240546
P01023	A2M	0.443536	0.996683	-0.298554
Q99832	CCT7	0.444265	0.996683	-0.158751
P08842	STS	0.444445	0.996683	0.486243
P61586	RHOA	0.444538	0.996683	-0.292544
P01903	HLA-DRA	0.444577	0.996683	-0.182076
O43583	DENR	0.444839	0.996683	0.218528
Q6ZMI0	PPP1R21	0.445519	0.996683	0.408526
P31946	YWHAB	0.445695	0.996683	-0.245465
Q5T447	HECTD3	0.445749	0.996683	-0.319886
O15460	P4HA2	0.445908	0.996683	0.194659
P11172	UMPS	0.446301	0.996683	-0.391578
P05120	SERPINB2	0.44655	0.996683	-0.358003
P20340	RAB6A	0.446622	0.996683	-0.414434
P67936	TPM4	0.446624	0.996683	0.230507
Q9UBV8	PEF1	0.446823	0.996683	0.199458
Q13884	SNTB1	0.446831	0.996683	0.332624
Q9HA77	CARS2	0.446944	0.996683	0.277754
P52732	KIF11	0.447368	0.996683	-0.437538
P26447	S100A4	0.447537	0.996683	0.161008
Q86Y82	STX12	0.449115	0.996683	0.324083
Q10713	PMPCA	0.449458	0.996683	-0.154848
P05997	COL5A2	0.449564	0.996683	0.312479
Q93009	USP7	0.450431	0.996683	-0.351067
P61956	SUMO2	0.450586	0.996683	-0.212962
Q9HCY8	S100A14	0.45059	0.996683	-0.542795
Q9BVJ7	DUSP23	0.450787	0.996683	-0.177362
P01009	SERPINA1	0.451325	0.996683	-0.32611
Q16576	RBBP7	0.451353	0.996683	0.165525
Q8N6Y2	LRRC17	0.451956	0.996683	0.352227
Q13505	MTX1	0.452	0.996683	-0.275505
Q12882	DPYD	0.452225	0.996683	-0.213283
Q99567	NUP88	0.45242	0.996683	-0.218144
O60762	DPM1	0.452613	0.996683	-0.219694
P50453	SERPINB9	0.452797	0.996683	-0.25048
P02750	LRG1	0.452857	0.996683	-0.331587
P50416	CPT1A	0.452891	0.996683	-0.39023
Q9Y277	VDAC3	0.453597	0.996683	-0.340824
O00391	QSOX1	0.454567	0.996683	0.45918
Q9Y3B7	MRPL11	0.454791	0.996683	-0.287593
Q9NTJ5	SACM1L	0.4548	0.996683	-0.28594
P08571	CD14	0.454831	0.996683	0.404836
P55809	OXCT1	0.454911	0.996683	-0.341542
Q92688	ANP32B	0.455449	0.996683	0.656722
Q9Y3Z3	SAMHD1	0.456121	0.996683	0.181162
O43678	NDUFA2	0.456362	0.996683	-0.22812
P00736	C1R	0.457137	0.996683	-0.349296
P35606	COPB2	0.457378	0.996683	-0.251257
Q13242	SRSF9	0.457401	0.996683	-0.186782
O43759	SYNGR1	0.457577	0.996683	-0.295549
Q71UM5	RPS27L	0.45768	0.996683	0.320374
Q06828	FMOD	0.457695	0.996683	0.181859
Q5T5P2	KIAA1217	0.458081	0.996683	0.276041
P13798	APEH	0.458248	0.996683	-0.174413
P53701	HCCS	0.45831	0.996683	0.204311
Q12904	AIMP1	0.458378	0.996683	0.185945
O43175	PHGDH	0.458466	0.996683	-0.210123
Q8WW59	SPRYD4	0.458498	0.996683	0.309913
O95479	H6PD	0.45865	0.996683	-0.207255
P02689	PMP2	0.458955	0.996683	0.719426
Q14203	DCTN1	0.459354	0.996683	0.139895
Q92839	HAS1	0.459857	0.996683	-0.383027
Q13326	SGCG	0.460477	0.996683	-0.205272
P12235	SLC25A4	0.460615	0.996683	-0.187328
O15160	POLR1C	0.460866	0.996683	-0.16327
P78344	EIF4G2	0.460868	0.996683	0.207038
Q92597	NDRG1	0.461233	0.996683	-0.29436
P29350	PTPN6	0.46157	0.996683	-0.211493
O94979	SEC31A	0.461673	0.996683	0.135282
P62328	TMSB4X	0.46228	0.996683	-0.311158
P55327	TPD52	0.462733	0.996683	0.294513
O14933	UBE2L6	0.462771	0.996683	-0.269204
P03956	MMP1	0.463073	0.996683	0.257709
Q2TAA2	IAH1	0.463568	0.996683	-0.451933
Q9NZT2	OGFR	0.463658	0.996683	-0.171726
P51858	HDGF	0.463751	0.996683	0.234155
P15088	CPA3	0.463752	0.996683	-0.305628
P62269	RPS18	0.463898	0.996683	-0.417552
P17900	GM2A	0.464055	0.996683	0.241919
Q9BWH2	FUNDC2	0.464204	0.996683	-0.174041
O75368	SH3BGRL	0.464356	0.996683	-0.251365
Q9UJY1	HSPB8	0.464711	0.996683	0.212062
Q7Z5L7	PODN	0.46489	0.996683	0.19469
P56385	ATP5ME	0.465058	0.996683	0.207851
P49207	RPL34	0.465074	0.996683	0.304825
P49748	ACADVL	0.465575	0.996683	-0.181204
Q6NUK1	SLC25A24	0.465694	0.996683	-0.26027
P13671	C6	0.465746	0.996683	-0.542509
Q99623	PHB2	0.466354	0.996683	0.153652
P58546	MTPN	0.466749	0.996683	-0.176479
Q15714	TSC22D1	0.467516	0.996683	0.362423
Q13501	SQSTM1	0.467693	0.996683	0.334399
P05556	ITGB1	0.467885	0.996683	-0.224159
Q6P587	FAHD1	0.467941	0.996683	0.218638
P06746	POLB	0.468152	0.996683	-0.196285
P02749	APOH	0.468266	0.996683	-0.297264
Q53H47	SETMAR	0.468603	0.996683	-0.296016
P35270	SPR	0.468685	0.996683	0.144018
Q8TF05	PPP4R1	0.468958	0.996683	0.270878
P02765	AHSG	0.469743	0.996683	-0.341991
P29966	MARCKS	0.470102	0.996683	0.248248
P12273	PIP	0.47116	0.996683	-0.67701
O43760	SYNGR2	0.471535	0.996683	-0.369291
Q14019	COTL1	0.472444	0.996683	-0.165003
Q8N8S7	ENAH	0.47283	0.996683	0.181969
P16298	PPP3CB	0.473266	0.996683	-0.178081
P62820	RAB1A	0.474826	0.996683	0.265328
Q96GG9	DCUN1D1	0.475119	0.996683	-0.465916
Q15056	EIF4H	0.475291	0.996683	-0.161764
P09972	ALDOC	0.475494	0.996683	-0.152076
P29762	CRABP1	0.475615	0.996683	0.351458
Q709C8	VPS13C	0.475711	0.996683	0.189917
Q06203	PPAT	0.475879	0.996683	-0.196702
P10909	CLU	0.476106	0.996683	0.290661
P43121	MCAM	0.476218	0.996683	-0.328075
Q9Y2J2	EPB41L3	0.476277	0.996683	0.205134
Q92890	UFD1	0.477764	0.996683	-0.263101
Q8NFF5	FLAD1	0.479295	0.996683	-0.305101
Q9P265	DIP2B	0.47944	0.996683	-0.298011
Q8IUD2	ERC1	0.479509	0.996683	0.261152
O95169	NDUFB8	0.479662	0.996683	-0.186349
P35237	SERPINB6	0.48144	0.996683	-0.444835
Q14314	FGL2	0.481478	0.996683	0.268733
Q12931	TRAP1	0.481963	0.996683	-0.556355
Q96PE7	MCEE	0.482668	0.996683	0.237017
O15371	EIF3D	0.48268	0.996683	-0.33193
Q9P270	SLAIN2	0.482913	0.996683	-0.284037
P61970	NUTF2	0.483167	0.996683	-0.126331
Q8TDN6	BRIX1	0.483184	0.996683	-0.254275
Q96KP4	CNDP2	0.48335	0.996683	0.224581
A6NNA2	SRRM3	0.483472	0.996683	-0.548791
O95249	GOSR1	0.483858	0.996683	-0.300348
Q9NVS9	PNPO	0.483891	0.996683	-0.17497
Q5JTH9	RRP12	0.484335	0.996683	-0.263711
Q0D2J5	ZNF763	0.48438	0.996683	0.305946
O75340	PDCD6	0.484827	0.996683	-0.384966
Q9UBQ0	VPS29	0.485405	0.996683	-0.269823
P24666	ACP1	0.485967	0.996683	-0.167796
O75937	DNAJC8	0.486115	0.996683	-0.154795
Q9BZE4	GTPBP4	0.486123	0.996683	0.205535
P49862	KLK7	0.486199	0.996683	-0.40026
Q15018	ABRAXAS2	0.487278	0.996683	-0.121493
P05231	IL6	0.487474	0.996683	-0.322774
P05198	EIF2S1	0.487782	0.996683	-0.165481
Q9UGT4	SUSD2	0.487849	0.996683	0.229527
Q16401	PSMD5	0.487985	0.996683	-0.323239
Q9NQT8	KIF13B	0.488324	0.996683	-0.243526
Q96IZ0	PAWR	0.488436	0.996683	0.262195
P49588	AARS1	0.488628	0.996683	0.406517
Q9Y5B9	SUPT16H	0.488675	0.996683	-0.162996
P63279	UBE2I	0.488798	0.996683	0.188084
Q9UHD9	UBQLN2	0.489596	0.996683	0.203817
P16401	H1-5	0.489717	0.996683	-0.34196
P24821	TNC	0.490527	0.996683	0.186236
Q9H7B2	RPF2	0.490792	0.996683	-0.162737
P18206	VCL	0.490891	0.996683	-0.259881
P21912	SDHB	0.491103	0.996683	-0.28256
P15169	CPN1	0.492059	0.996683	-0.332637
P06576	ATP5F1B	0.492063	0.996683	0.179713
Q92879	CELF1	0.492773	0.996683	-0.208915
Q12907	LMAN2	0.492784	0.996683	-0.219331
P61923	COPZ1	0.493026	0.996683	-0.185009
Q14554	PDIA5	0.493504	0.996683	-0.272761
P43686	PSMC4	0.494017	0.996683	-0.136589
P55957	BID	0.494694	0.996683	-0.390552
Q6UXV4	APOOL	0.494731	0.996683	0.274547
O14737	PDCD5	0.495454	0.996683	-0.273954
Q9Y383	LUC7L2	0.495581	0.996683	-0.209562
P27348	YWHAQ	0.495707	0.996683	-0.257942
P49406	MRPL19	0.495821	0.996683	-0.250693
P43034	PAFAH1B1	0.496001	0.996683	-0.147475
O94901	SUN1	0.496741	0.996683	0.402371
Q01813	PFKP	0.496868	0.996683	-0.161657
Q02880	TOP2B	0.497293	0.996683	-0.23698
P04179	SOD2	0.497426	0.996683	0.188613
P33316	DUT	0.497707	0.996683	0.241908
O95359	TACC2	0.497848	0.996683	0.3033
P27361	MAPK3	0.497881	0.996683	0.136629
Q9UHQ4	BCAP29	0.498124	0.996683	-0.25141
P09497	CLTB	0.498421	0.996683	0.1737
Q9NRF9	POLE3	0.498582	0.996683	-0.274316
Q86YS7	C2CD5	0.498715	0.996683	-0.198631
Q8N6S5	ARL6IP6	0.498721	0.996683	0.288774
O95218	ZRANB2	0.499151	0.996683	0.231318
Q13444	ADAM15	0.499496	0.996683	-0.223437
O43493	TGOLN2	0.500183	0.996683	0.194921
P48739	PITPNB	0.50058	0.996683	-0.155346
P30626	SRI	0.500924	0.996683	-0.406236
Q9UHQ9	CYB5R1	0.50106	0.996683	-0.346525
Q9NWB6	ARGLU1	0.50148	0.996683	-0.361092
Q9NPF4	OSGEP	0.501627	0.996683	-0.24395
P20645	M6PR	0.5017	0.996683	-0.267426
Q8NBX0	SCCPDH	0.501816	0.996683	0.231375
P01112	HRAS	0.502291	0.996683	0.167074
Q07960	ARHGAP1	0.502304	0.996683	0.164257
O14684	PTGES	0.50241	0.996683	-0.155618
Q9Y2D0	CA5B	0.503123	0.996683	-0.197275
Q15691	MAPRE1	0.503188	0.996683	0.172212
Q99714	HSD17B10	0.504745	0.996683	-0.191653
P15313	ATP6V1B1	0.505209	0.996683	-0.224921
Q9UBR2	CTSZ	0.505321	0.996683	-0.309709
Q9NVD7	PARVA	0.505372	0.996683	-0.200132
Q6UW02	CYP20A1	0.505497	0.996683	-0.16905
Q14696	MESD	0.506032	0.996683	0.204385
O43752	STX6	0.506059	0.996683	-0.251809
P48444	ARCN1	0.506096	0.996683	-0.176312
P25686	DNAJB2	0.506345	0.996683	-0.318754
Q8N573	OXR1	0.506848	0.996683	-0.290498
P15924	DSP	0.507751	0.996683	0.455234
Q9H5X1	CIAO2A	0.508146	0.996683	-0.235787
O14639	ABLIM1	0.508268	0.996683	0.211835
P51148	RAB5C	0.508454	0.996683	0.268803
Q96S19	METTL26	0.508735	0.996683	-0.166632
P56199	ITGA1	0.508925	0.996683	-0.280251
P00747	PLG	0.509288	0.996683	-0.279287
Q8NE28	STKLD1	0.509546	0.996683	-0.223073
Q9H008	LHPP	0.509771	0.996683	-0.264089
P05166	PCCB	0.510222	0.996683	-0.19822
Q96FQ6	S100A16	0.510302	0.996683	-0.27776
Q9Y4D1	DAAM1	0.510841	0.996683	-0.278804
P20042	EIF2S2	0.510887	0.996683	0.214268
Q16204	CCDC6	0.510992	0.996683	-0.220741
P33527	ABCC1	0.511232	0.996683	-0.217021
P68371	TUBB4B	0.51126	0.996683	-0.410137
Q8TED1	GPX8	0.511485	0.996683	0.247613
Q15063	POSTN	0.511511	0.996683	0.189159
Q96GX1	TCTN2	0.512012	0.996683	0.344329
P34949	MPI	0.512374	0.996683	-0.127211
Q15370	ELOB	0.512761	0.996683	0.175706
P55287	CDH11	0.512923	0.996683	-0.323003
Q13263	TRIM28	0.513933	0.996683	0.172868
O60645	EXOC3	0.514892	0.996683	0.174486
P11233	RALA	0.514916	0.996683	0.135606
P09038	FGF2	0.515158	0.996683	-0.24256
P08913	ADRA2A	0.515503	0.996683	-0.226455
Q96G21	IMP4	0.515769	0.996683	0.1479
P51687	SUOX	0.515853	0.996683	-0.208624
O00161	SNAP23	0.516058	0.996683	-0.129826
P63208	SKP1	0.516168	0.996683	0.190811
P02786	TFRC	0.516176	0.996683	-0.202846
P00568	AK1	0.516201	0.996683	-0.137553
Q96BJ3	AIDA	0.516833	0.996683	0.156474
P68871	HBB	0.517435	0.996683	0.289668
Q9NTX5	ECHDC1	0.517469	0.996683	-0.335558
O95433	AHSA1	0.517714	0.996683	-0.163781
Q6UXI7	VIT	0.517871	0.996683	0.389824
P46776	RPL27A	0.518478	0.996683	-0.220117
Q969X5	ERGIC1	0.518561	0.996683	-0.157662
Q9UHV9	PFDN2	0.518631	0.996683	0.178815
O00194	RAB27B	0.51927	0.996683	-0.262023
P80303	NUCB2	0.519639	0.996683	0.148257
O75094	SLIT3	0.520038	0.996683	-0.390751
P78371	CCT2	0.520778	0.996683	0.18632
O75116	ROCK2	0.52084	0.996683	-0.227195
Q9Y5M8	SRPRB	0.520846	0.996683	0.187753
P83916	CBX1	0.521147	0.996683	-0.209826
Q96PE1	ADGRA2	0.521402	0.996683	-0.314769
Q9UMY4	SNX12	0.521935	0.996683	-0.121749
P51610	HCFC1	0.521971	0.996683	0.192714
P60520	GABARAPL2	0.522467	0.996683	-0.246361
P23142	FBLN1	0.522903	0.996683	0.164691
P35914	HMGCL	0.523272	0.996683	0.179454
P48729	CSNK1A1	0.52374	0.996683	-0.282763
P61981	YWHAG	0.523925	0.996683	-0.212607
Q9Y4E8	USP15	0.524114	0.996683	-0.146002
Q8NHH9	ATL2	0.524375	0.996683	-0.403663
P55072	VCP	0.524704	0.996683	-0.117813
P48506	GCLC	0.525056	0.996683	-0.151511
Q15582	TGFBI	0.525529	0.996683	0.258254
O75390	CS	0.525608	0.996683	-0.219928
P49773	HINT1	0.525709	0.996683	-0.144775
Q14118	DAG1	0.525826	0.996683	0.203078
P04083	ANXA1	0.52722	0.996683	-0.173862
Q14789	GOLGB1	0.52755	0.996683	0.273025
Q6FI81	CIAPIN1	0.527594	0.996683	0.223427
Q13822	ENPP2	0.528358	0.996683	0.355444
P36551	CPOX	0.528565	0.996683	-0.141045
Q9BUH6	PAXX	0.529445	0.996683	-0.447421
P15121	AKR1B1	0.52947	0.996683	-0.188024
Q9P0K7	RAI14	0.52974	0.996683	0.176346
Q92598	HSPH1	0.529826	0.996683	-0.147066
P14550	AKR1A1	0.529865	0.996683	-0.195071
Q03431	PTH1R	0.529888	0.996683	0.290296
P14625	HSP90B1	0.530234	0.996683	-0.126936
P33121	ACSL1	0.530703	0.996683	-0.186739
P05026	ATP1B1	0.530928	0.996683	-0.383016
Q9H3K2	GHITM	0.531206	0.996683	0.225617
P78310	CXADR	0.531477	0.996683	0.239207
P55769	SNU13	0.531477	0.996683	0.172521
Q9Y678	COPG1	0.531616	0.996683	0.134184
Q9Y3I0	RTCB	0.531834	0.996683	-0.124482
P02042	HBD	0.532376	0.996683	0.322757
P06748	NPM1	0.532535	0.996683	0.162321
P06312	IGKV4-1	0.532672	0.996683	-0.319185
P51151	RAB9A	0.53288	0.996683	-0.179336
P11310	ACADM	0.533008	0.996683	-0.164133
P00441	SOD1	0.533022	0.996683	0.2151
Q15165	PON2	0.533395	0.996683	-0.162559
P02652	APOA2	0.533817	0.996683	-0.310997
Q9P2J5	LARS1	0.534162	0.996683	-0.222665
P01008	SERPINC1	0.534247	0.996683	-0.275148
Q8TB37	NUBPL	0.534621	0.996683	-0.160448
Q96AE4	FUBP1	0.53509	0.996683	-0.167575
P31944	CASP14	0.535474	0.996683	-0.334196
P36776	LONP1	0.535815	0.996683	0.110299
Q6PKG0	LARP1	0.536117	0.996683	0.289973
Q8NC51	SERBP1	0.536178	0.996683	-0.300569
P16219	ACADS	0.53658	0.996683	0.217849
P63096	GNAI1	0.537377	0.996683	-0.415096
Q08722	CD47	0.537599	0.996683	-0.179419
Q02413	DSG1	0.537933	0.996683	-0.323615
Q96FH0	BORCS8	0.537959	0.996683	-0.15071
P04216	THY1	0.53812	0.996683	-0.240262
Q8N1F7	NUP93	0.539074	0.996683	0.277782
Q6VY07	PACS1	0.539452	0.996683	-0.138028
P05413	FABP3	0.539908	0.996683	-0.219939
Q14677	CLINT1	0.540062	0.996683	-0.202725
Q9NX14	NDUFB11	0.540062	0.996683	0.150822
Q13162	PRDX4	0.540468	0.996683	0.186877
Q9H0C8	ILKAP	0.541048	0.996683	-0.214761
Q96RF0	SNX18	0.541082	0.996683	-0.224961
O95573	ACSL3	0.541194	0.996683	-0.270804
O43819	SCO2	0.541976	0.996683	-0.340186
P35080	PFN2	0.542619	0.996683	-0.149365
Q86UP2	KTN1	0.542823	0.996683	-0.183542
Q9Y239	NOD1	0.543772	0.996683	0.351921
P25398	RPS12	0.54402	0.996683	0.177962
P05455	SSB	0.545282	0.996683	-0.149853
P22352	GPX3	0.545451	0.996683	0.326005
O95425	SVIL	0.545527	0.996683	-0.174778
O94985	CLSTN1	0.545873	0.996683	-0.145722
P11137	MAP2	0.546935	0.996683	0.339724
Q05086	UBE3A	0.547373	0.996683	0.166505
P26038	MSN	0.54829	0.996683	0.225723
P14543	NID1	0.548471	0.996683	0.284423
P46926	GNPDA1	0.548537	0.996683	-0.207511
Q9BWM7	SFXN3	0.548793	0.996683	-0.244428
Q96I25	RBM17	0.548956	0.996683	0.266313
Q15029	EFTUD2	0.549513	0.996683	0.131262
Q7Z2W4	ZC3HAV1	0.550209	0.996683	0.274454
Q92796	DLG3	0.55034	0.996683	-0.2623
Q7L014	DDX46	0.550953	0.996683	0.17982
P31153	MAT2A	0.551151	0.996683	-0.258428
P09012	SNRPA	0.551617	0.996683	0.193619
O75787	ATP6AP2	0.551853	0.996683	-0.159559
P62826	RAN	0.551854	0.996683	-0.120941
Q9NWV4	CZIB	0.551892	0.996683	-0.148029
Q16774	GUK1	0.551944	0.996683	0.134949
O75153	CLUH	0.552448	0.996683	-0.315814
Q9H4G0	EPB41L1	0.552741	0.996683	0.460159
Q9Y6G9	DYNC1LI1	0.553404	0.996683	-0.164786
Q9UPY8	MAPRE3	0.553465	0.996683	-0.254541
P28062	PSMB8	0.553795	0.996683	-0.158241
P15144	ANPEP	0.553796	0.996683	-0.245848
P62277	RPS13	0.553921	0.996683	-0.192286
P46778	RPL21	0.554912	0.996683	0.348404
P16930	FAH	0.555223	0.996683	-0.167672
P02649	APOE	0.555759	0.996683	-0.18839
P24928	POLR2A	0.55634	0.996683	-0.220933
Q96FW1	OTUB1	0.556622	0.996683	-0.235397
Q00839	HNRNPU	0.557536	0.996683	0.141909
P49257	LMAN1	0.557615	0.996683	0.193716
P22413	ENPP1	0.558376	0.996683	-0.195202
Q8TDP1	RNASEH2C	0.558603	0.996683	0.233529
P51452	DUSP3	0.558616	0.996683	-0.131102
Q9Y646	CPQ	0.558717	0.996683	-0.21784
P20774	OGN	0.559014	0.996683	0.19198
O94760	DDAH1	0.559054	0.996683	-0.172135
P30519	HMOX2	0.559139	0.996683	-0.17642
Q9Y2R0	COA3	0.559675	0.996683	-0.325604
P46459	NSF	0.559846	0.996683	0.115551
P36507	MAP2K2	0.55996	0.996683	0.163733
O43504	LAMTOR5	0.560009	0.996683	-0.201675
Q9Y3B4	SF3B6	0.560039	0.996683	0.132453
P38919	EIF4A3	0.560317	0.996683	-0.422721
P62316	SNRPD2	0.560359	0.996683	0.520645
P56134	ATP5MF	0.560664	0.996683	-0.369474
P62851	RPS25	0.561368	0.996683	-0.19216
O00429	DNM1L	0.561428	0.996683	-0.153128
O95834	EML2	0.561675	0.996683	-0.13838
P60953	CDC42	0.56208	0.996683	0.13881
P36952	SERPINB5	0.562859	0.996683	-0.258595
P69905	HBA1; HBA2	0.562909	0.996683	0.244857
Q14112	NID2	0.563101	0.996683	0.331351
Q9UL33	TRAPPC2L	0.56338	0.996683	-0.232166
Q9UHX1	PUF60	0.563668	0.996683	-0.127806
O75477	ERLIN1	0.564222	0.996683	0.137137
Q9Y5K6	CD2AP	0.56449	0.996683	-0.188318
P07900	HSP90AA1	0.564934	0.996683	0.118948
P30533	LRPAP1	0.565057	0.996683	-0.247265
Q9UNK0	STX8	0.565644	0.996683	-0.178468
P19388	POLR2E	0.565687	0.996683	-0.142378
P82970	HMGN5	0.565722	0.996683	0.269215
Q15436	SEC23A	0.565736	0.996683	-0.158897
Q5T8P6	RBM26	0.56599	0.996683	-0.15214
Q9UKV8	AGO2	0.566006	0.996683	-0.328282
P62244	RPS15A	0.566264	0.996683	-0.281896
Q9Y2I1	NISCH	0.566327	0.996683	-0.29323
O14618	CCS	0.566342	0.996683	-0.141549
Q01433	AMPD2	0.566882	0.996683	0.194162
P15954	COX7C	0.567052	0.996683	-0.174528
Q9H4A3	WNK1	0.567123	0.996683	0.207269
Q9BUL8	PDCD10	0.567291	0.996683	-0.36553
Q9NT62	ATG3	0.567314	0.996683	0.214074
Q13098	GPS1	0.567643	0.996683	-0.121623
P28482	MAPK1	0.567743	0.996683	-0.158692
P04424	ASL	0.568193	0.996683	0.143362
O00567	NOP56	0.568328	0.996683	-0.147476
O95219	SNX4	0.568608	0.996683	0.144502
P01861	IGHG4	0.568665	0.996683	-0.22874
P50570	DNM2	0.568696	0.996683	0.103099
Q96AY4	TTC28	0.57005	0.996683	0.284003
Q96TC7	RMDN3	0.570153	0.996683	-0.131356
P13804	ETFA	0.570394	0.996683	-0.125529
Q14152	EIF3A	0.570954	0.996683	0.169392
P11908	PRPS2	0.570954	0.996683	-0.204721
Q4G0N4	NADK2	0.570959	0.996683	-0.64565
Q9NNW7	TXNRD2	0.571026	0.996683	-0.470631
O75569	PRKRA	0.5713	0.996683	-0.232962
Q9BUT1	BDH2	0.571749	0.996683	0.125061
Q6UVK1	CSPG4	0.571869	0.996683	-0.171196
Q9BXK5	BCL2L13	0.572184	0.996683	0.176839
Q14914	PTGR1	0.572483	0.996683	-0.13092
Q86VP6	CAND1	0.573003	0.996683	-0.101595
Q9Y3U8	RPL36	0.573176	0.996683	-0.475878
P04792	HSPB1	0.573258	0.996683	-0.194289
P00352	ALDH1A1	0.573407	0.996683	-0.190221
P62280	RPS11	0.573894	0.996683	0.165402
P46777	RPL5	0.574457	0.996683	0.17492
P15104	GLUL	0.574661	0.996683	-0.114631
Q8WVJ2	NUDCD2	0.574995	0.996683	0.228452
P16284	PECAM1	0.575105	0.996683	-0.154891
Q6P1N0	CC2D1A	0.575339	0.996683	0.230035
P55884	EIF3B	0.575626	0.996683	0.164244
P62753	RPS6	0.576221	0.996683	-0.124957
P35580	MYH10	0.576295	0.996683	-0.158394
P28289	TMOD1	0.577016	0.996683	-0.205682
Q07507	DPT	0.578089	0.996683	-0.288879
P07355	ANXA2	0.578265	0.996683	0.125704
Q9Y2Z0	SUGT1	0.578534	0.996683	0.182966
P30038	ALDH4A1	0.578734	0.996683	-0.183588
O94855	SEC24D	0.5789	0.996683	0.303472
P46779	RPL28	0.579158	0.996683	0.235713
O75832	PSMD10	0.579226	0.996683	-0.15357
Q9NRD9	DUOX1	0.579232	0.996683	0.170791
Q8TDH9	BLOC1S5	0.579404	0.996683	0.177161
Q6DD88	ATL3	0.579438	0.996683	-0.25505
P05546	SERPIND1	0.579919	0.996683	-0.161933
O15540	FABP7	0.580472	0.996683	-0.310517
O43676	NDUFB3	0.580496	0.996683	-0.224921
Q9Y608	LRRFIP2	0.580676	0.996683	-0.248692
Q8IZP0	ABI1	0.580745	0.996683	-0.151786
Q6GMV3	PTRHD1	0.581032	0.996683	0.183436
P11274	BCR	0.581033	0.996683	-0.15946
P13807	GYS1	0.5813	0.996683	-0.144106
P48047	ATP5PO	0.581559	0.996683	-0.12252
O75391	SPAG7	0.581635	0.996683	0.215272
O95721	SNAP29	0.582155	0.996683	0.10195
P12821	ACE	0.583038	0.996683	0.143595
Q9H3K6	BOLA2; BOLA2B	0.58309	0.996683	0.173716
Q7Z4H3	HDDC2	0.584427	0.996683	-0.149054
Q15006	EMC2	0.584582	0.996683	-0.095533
Q96N66	MBOAT7	0.585119	0.996683	-0.11255
Q9NPH2	ISYNA1	0.585362	0.996683	-0.193012
Q7Z2Z2	EFL1	0.585552	0.996683	-0.247756
Q92530	PSMF1	0.585714	0.996683	0.230389
Q13464	ROCK1	0.585917	0.996683	0.18393
P04233	CD74	0.586376	0.996683	-0.246602
Q96A33	CCDC47	0.587677	0.996683	0.152483
P02792	FTL	0.587744	0.996683	-0.217635
Q969G3	SMARCE1	0.587921	0.996683	-0.135054
Q96DA6	DNAJC19	0.588087	0.996683	0.446377
P40429	RPL13A	0.588633	0.996683	0.147108
P55058	PLTP	0.58889	0.996683	-0.249122
Q16851	UGP2	0.589123	0.996683	0.146363
O94832	MYO1D	0.589333	0.996683	-0.119651
Q9Y673	ALG5	0.589369	0.996683	0.206727
Q9NVJ2	ARL8B	0.589405	0.996683	-0.379048
P13645	KRT10	0.590098	0.996683	-0.184966
O94888	UBXN7	0.590132	0.996683	0.645566
O14562	UBFD1	0.590135	0.996683	-0.500596
Q08945	SSRP1	0.590315	0.996683	-0.199613
P02671	FGA	0.590384	0.996683	-0.227958
Q9BY32	ITPA	0.590695	0.996683	-0.16586
O96019	ACTL6A	0.590703	0.996683	-0.119316
P06733	ENO1	0.591838	0.996683	-0.14852
Q9NQG6	MIEF1	0.591996	0.996683	0.150864
Q8IY67	RAVER1	0.592658	0.996683	-0.136468
P09661	SNRPA1	0.592843	0.996683	0.170441
Q9UPT5	EXOC7	0.593506	0.996683	-0.112248
Q12955	ANK3	0.594436	0.996683	-0.212762
Q9Y262	EIF3L	0.595126	0.996683	-0.210864
Q9UN86	G3BP2	0.595155	0.996683	-0.15249
Q6E0U4	DMKN	0.595564	0.996683	-0.29466
Q9H814	PHAX	0.595763	0.996683	-0.229316
Q93008	USP9X	0.596413	0.996683	-0.237794
Q8N9C0	IGSF22	0.596513	0.996683	0.48235
P25787	PSMA2	0.596689	0.996683	-0.0801008
Q9UKX7	NUP50	0.596717	0.996683	0.247283
P21964	COMT	0.597049	0.996683	-0.179541
Q8N446	ZNF843	0.597199	0.996683	-0.100226
Q9BPX5	ARPC5L	0.597571	0.996683	0.232664
O43809	NUDT21	0.597648	0.996683	-0.157956
P06737	PYGL	0.597869	0.996683	-0.183514
Q8NFW8	CMAS	0.598024	0.996683	-0.128839
P18621	RPL17	0.598082	0.996683	0.197695
Q7Z6Z7	HUWE1	0.59835	0.996683	0.14089
Q9UBG0	MRC2	0.598608	0.996683	-0.320729
P48165	GJA8	0.598937	0.996683	0.170225
Q9UL25	RAB21	0.598969	0.996683	-0.107453
Q9NRX4	PHPT1	0.598988	0.996683	-0.324856
Q14134	TRIM29	0.600236	0.996683	-0.330078
P22059	OSBP	0.600299	0.996683	-0.150104
P02787	TF	0.600445	0.996683	-0.23889
Q9UPN7	PPP6R1	0.600543	0.996683	0.208026
Q6IAA8	LAMTOR1	0.600997	0.996683	-0.152227
P01857	IGHG1	0.60104	0.996683	-0.190009
Q13361	MFAP5	0.601369	0.996683	0.218449
P10643	C7	0.601447	0.996683	-0.225052
P35611	ADD1	0.601521	0.996683	0.127626
P21796	VDAC1	0.601528	0.996683	-0.120689
Q7L5N7	LPCAT2	0.602089	0.996683	-0.264795
P36269	GGT5	0.602177	0.996683	0.199908
P82909	MRPS36	0.602289	0.996683	0.126526
Q9Y6R7	FCGBP	0.602344	0.996683	-0.418381
Q9NR28	DIABLO	0.60238	0.996683	0.136595
O00264	PGRMC1	0.603022	0.996683	-0.161288
P04843	RPN1	0.603184	0.996683	0.129939
Q9UNN8	PROCR	0.603399	0.996683	-0.343429
Q8TD55	PLEKHO2	0.603401	0.996683	0.1646
Q9H6S3	EPS8L2	0.603459	0.996683	-0.180051
Q9BX68	HINT2	0.60353	0.996683	0.143029
Q9UNF0	PACSIN2	0.603591	0.996683	0.10518
P49916	LIG3	0.604437	0.996683	-0.234762
P54105	CLNS1A	0.604774	0.996683	-0.154689
Q3LXA3	TKFC	0.604859	0.996683	-0.149723
P78406	RAE1	0.605022	0.996683	-0.20173
Q8WWX9	SELENOM	0.605241	0.996683	-0.199157
Q6NZY4	ZCCHC8	0.605703	0.996683	0.192279
O14896	IRF6	0.605739	0.996683	-0.232636
Q9H8Y8	GORASP2	0.606056	0.996683	0.220703
Q96IU4	ABHD14B	0.606149	0.996683	-0.115669
Q9NXA8	SIRT5	0.606892	0.996683	-0.202168
O95197	RTN3	0.606994	0.996683	-0.276765
Q9NP72	RAB18	0.60719	0.996683	0.095539
Q9NSE4	IARS2	0.607303	0.996683	-0.146729
P16234	PDGFRA	0.607618	0.996683	0.240508
P50552	VASP	0.607974	0.996683	-0.170771
Q9ULX9	MAFF	0.608049	0.996683	0.445619
Q92609	TBC1D5	0.608709	0.996683	0.212933
Q01518	CAP1	0.60924	0.996683	-0.129224
O76021	RSL1D1	0.609327	0.996683	-0.15268
Q96DB5	RMDN1	0.609717	0.996683	0.222429
Q53GS9	USP39	0.609758	0.996683	0.185327
P04003	C4BPA	0.610089	0.996683	-0.253531
P35052	GPC1	0.610497	0.996683	-0.115509
O43556	SGCE	0.610773	0.996683	0.198674
P98095	FBLN2	0.610972	0.996683	0.253533
P46976	GYG1	0.611062	0.996683	-0.15335
Q99460	PSMD1	0.611164	0.996683	0.130625
P04080	CSTB	0.612211	0.996683	-0.128247
O15067	PFAS	0.612315	0.996683	-0.118748
Q9BW04	SARG	0.613271	0.996683	-0.222156
Q15118	PDK1	0.613295	0.996683	-0.132091
Q14980	NUMA1	0.613547	0.996683	0.131314
P62829	RPL23	0.61405	0.996683	0.162658
P02794	FTH1	0.614093	0.996683	-0.134455
O43488	AKR7A2	0.614187	0.996683	-0.153638
Q93052	LPP	0.615068	0.996683	0.178396
Q9Y2J8	PADI2	0.615091	0.996683	0.265829
P19021	PAM	0.615204	0.996683	0.288266
P11498	PC	0.615322	0.996683	0.181177
Q00059	TFAM	0.615563	0.996683	0.175235
P56556	NDUFA6	0.615769	0.996683	-0.173524
Q96HE7	ERO1A	0.616059	0.996683	-0.149011
P05141	SLC25A5	0.617012	0.996683	-0.146556
P46937	YAP1	0.617587	0.996683	0.203446
P50452	SERPINB8	0.61762	0.996683	-0.188142
Q96C01	FAM136A	0.617639	0.996683	0.138016
Q14839	CHD4	0.617679	0.996683	-0.136317
P81605	DCD	0.617904	0.996683	0.435735
Q32P44	EML3	0.619146	0.996683	0.196843
P29590	PML	0.619632	0.996683	-0.17099
O43399	TPD52L2	0.619637	0.996683	-0.0891799
Q15149	PLEC	0.620025	0.996683	0.112921
Q8TE77	SSH3	0.620043	0.996683	-0.185507
Q13724	MOGS	0.620503	0.996683	-0.120643
Q7KZF4	SND1	0.620801	0.996683	-0.092379
Q96I99	SUCLG2	0.621959	0.996683	-0.117303
Q12796	PNRC1	0.622043	0.996683	-0.135241
P55290	CDH13	0.622132	0.996683	0.114189
Q8WW12	PCNP	0.622637	0.996683	0.21067
Q14195	DPYSL3	0.622876	0.996683	-0.100751
Q14974	KPNB1	0.623161	0.996683	-0.097197
O15247	CLIC2	0.623532	0.996683	0.126665
Q16822	PCK2	0.623629	0.996683	-0.149454
P19784	CSNK2A2	0.623649	0.996683	-0.104497
Q9NZB2	FAM120A	0.623758	0.996683	-0.155252
Q9UQ35	SRRM2	0.624461	0.996683	-0.181592
P31942	HNRNPH3	0.624612	0.996683	-0.0974934
P23588	EIF4B	0.624719	0.996683	-0.115975
P14927	UQCRB	0.624726	0.996683	-0.154771
P20936	RASA1	0.625183	0.996683	0.20721
P08133	ANXA6	0.625294	0.996683	-0.176749
Q9Y2X7	GIT1	0.625965	0.996683	-0.197881
P54920	NAPA	0.625972	0.996683	0.159904
P04075	ALDOA	0.626288	0.996683	-0.0998683
P68036	UBE2L3	0.626762	0.996683	0.122857
P23229	ITGA6	0.626991	0.996683	0.127004
Q9C0C2	TNKS1BP1	0.627665	0.996683	0.171038
P35232	PHB1	0.628156	0.996683	0.138666
P82979	SARNP	0.628405	0.996683	0.170619
Q9BVP2	GNL3	0.628663	0.996683	0.156281
O95292	VAPB	0.628839	0.996683	-0.104314
O14936	CASK	0.629062	0.996683	-0.14906
Q13425	SNTB2	0.629297	0.996683	0.105331
Q9Y6N7	ROBO1	0.62981	0.996683	-0.25132
P07204	THBD	0.62988	0.996683	-0.291522
Q96M27	PRRC1	0.629911	0.996683	0.0888687
Q8N126	CADM3	0.630029	0.996683	-0.20503
P21291	CSRP1	0.630423	0.996683	-0.268478
Q4V9L6	TMEM119	0.630491	0.996683	-0.198957
O00764	PDXK	0.630787	0.996683	-0.117681
O14558	HSPB6	0.6308	0.996683	-0.278844
P19012	KRT15	0.631386	0.996683	0.282633
Q7L2E3	DHX30	0.632009	0.996683	-0.1422
P12532	CKMT1A; CKMT1B	0.632022	0.996683	-0.177861
P84090	ERH	0.632294	0.996683	-0.278548
P17948	FLT1	0.632746	0.996683	-0.12845
O95831	AIFM1	0.632769	0.996683	0.139338
O75964	ATP5MG	0.632886	0.996683	-0.182064
P55786	NPEPPS	0.633114	0.996683	-0.167745
Q9P0V9	SEPTIN10	0.633387	0.996683	-0.144645
P07311	ACYP1	0.634021	0.996683	0.254665
P60033	CD81	0.634617	0.996683	-0.156981
Q96GX9	APIP	0.634747	0.996683	0.168068
P00387	CYB5R3	0.63534	0.996683	-0.257153
Q9Y4W6	AFG3L2	0.635519	0.996683	0.0954787
P05160	F13B	0.635941	0.996683	0.178168
Q9H2G2	SLK	0.636801	0.996683	0.14753
Q15008	PSMD6	0.637198	0.996683	-0.182686
Q8IYI6	EXOC8	0.637382	0.996683	-0.17131
P26022	PTX3	0.637909	0.996683	-0.223588
P60174	TPI1	0.638169	0.996683	-0.095145
P50851	LRBA	0.638705	0.996683	0.305303
O14907	TAX1BP3	0.639346	0.996683	-0.121455
Q9H3N1	TMX1	0.641262	0.996683	-0.106504
Q66K74	MAP1S	0.641459	0.996683	-0.168558
Q96AY3	FKBP10	0.641695	0.996683	0.163765
P09382	LGALS1	0.641975	0.996683	0.132731
P61201	COPS2	0.64217	0.996683	-0.122615
Q12805	EFEMP1	0.642867	0.996683	-0.10976
P30837	ALDH1B1	0.643184	0.996683	-0.222903
Q15126	PMVK	0.64345	0.996683	-0.147035
P61088	UBE2N	0.643602	0.996683	-0.0739094
Q96AG4	LRRC59	0.644065	0.996683	0.166107
Q12797	ASPH	0.644072	0.996683	0.162331
Q8NDH3	NPEPL1	0.644096	0.996683	-0.155249
Q9Y2W2	WBP11	0.644301	0.996683	-0.230538
Q96E39	RBMXL1	0.644352	0.996683	0.14736
Q8WU90	ZC3H15	0.644525	0.996683	-0.156811
O60841	EIF5B	0.644999	0.996683	-0.125402
Q9UI30	TRMT112	0.64549	0.996683	-0.121594
P61020	RAB5B	0.645679	0.996683	0.113654
P39019	RPS19	0.646707	0.996683	-0.12022
P00813	ADA	0.647122	0.996683	0.187523
Q6P6C2	ALKBH5	0.647303	0.996683	0.204664
Q8N1G4	LRRC47	0.647389	0.996683	-0.170611
Q13228	SELENBP1	0.648144	0.996683	-0.143457
P15090	FABP4	0.648208	0.996683	-0.242004
P04040	CAT	0.648294	0.996683	0.151084
Q06278	AOX1	0.648614	0.996683	0.275666
Q9BXF6	RAB11FIP5	0.648689	0.996683	0.164564
P45954	ACADSB	0.648934	0.996683	-0.126213
O75947	ATP5PD	0.648952	0.996683	-0.154729
P43304	GPD2	0.650056	0.996683	-0.123325
Q5K4L6	SLC27A3	0.650056	0.996683	0.226194
Q9NZ43	USE1	0.650799	0.996683	-0.156662
Q92843	BCL2L2	0.65135	0.996683	-0.111697
Q9NX63	CHCHD3	0.651885	0.996683	-0.131115
P54819	AK2	0.652221	0.996683	-0.0921299
Q5VT25	CDC42BPA	0.65232	0.996683	0.185023
Q15286	RAB35	0.652365	0.996683	-0.0979043
P58107	EPPK1	0.652701	0.996683	0.23546
Q9BQG0	MYBBP1A	0.652984	0.996683	0.187578
Q9UNH7	SNX6	0.653088	0.996683	0.0987961
[truncated: 1,132 more rows]

## Sheet: limma_IL-4+IL-13_vs_Control
Protein.Group	Genename	P.Value	adj.P.Val	log2FC
Q15435	PPP1R7	0.000898461	0.999782	2.02557
P02458	COL2A1	0.0011948	0.999782	1.31026
P00918	CA2	0.00244902	0.999782	0.924664
Q92522	H1-10	0.00302423	0.999782	-1.08163
P16035	TIMP2	0.00502774	0.999782	2.1932
Q13219	PAPPA	0.00542341	0.999782	1.59811
Q14155	ARHGEF7	0.00716716	0.999782	2.8984
Q15149	PLEC	0.00808285	0.999782	0.669313
Q96S86	HAPLN3	0.00837002	0.999782	1.92451
P41218	MNDA	0.00920757	0.999782	-1.428
P10636	MAPT	0.00920817	0.999782	1.14854
P17661	DES	0.00995936	0.999782	-1.43252
Q14019	COTL1	0.0109488	0.999782	-0.640217
Q9Y450	HBS1L	0.0110785	0.999782	1.1919
P23381	WARS1	0.0114398	0.999782	-0.978873
Q27J81	INF2	0.0120003	0.999782	-0.8342
Q8WUF8	FAM172A	0.0135773	0.999782	-0.911047
P01903	HLA-DRA	0.0146883	0.999782	-0.630909
P53701	HCCS	0.0161895	0.999782	0.721378
Q6PJT7	ZC3H14	0.0167913	0.999782	0.875784
P98179	RBM3	0.0167998	0.999782	0.673326
P12110	COL6A2	0.017429	0.999782	0.792377
P08174	CD55	0.0184956	0.999782	0.872188
P31146	CORO1A	0.0209047	0.999782	-0.587096
Q9HA77	CARS2	0.0210439	0.999782	0.832813
O14828	SCAMP3	0.0234853	0.999782	0.99805
A6ND36	FAM83G	0.0246378	0.999782	1.37154
P19075	TSPAN8	0.0249136	0.999782	0.767325
P46783	RPS10	0.0250139	0.999782	0.734936
Q16222	UAP1	0.0272934	0.999782	0.858078
O15061	SYNM	0.027751	0.999782	-1.02869
O94985	CLSTN1	0.0286309	0.999782	-0.564813
P05089	ARG1	0.0299186	0.999782	1.05369
Q9BVG9	PTDSS2	0.0300208	0.999782	0.70327
Q92616	GCN1	0.0342505	0.999782	0.500291
Q96CV9	OPTN	0.0355775	0.999782	0.671753
Q9NYK5	MRPL39	0.0355828	0.999782	0.712863
Q10471	GALNT2	0.0364816	0.999782	0.586417
P35749	MYH11	0.0367216	0.999782	-0.905258
P49792	RANBP2	0.0373185	0.999782	0.679072
P53611	RABGGTB	0.0373799	0.999782	-1.09525
P12268	IMPDH2	0.0392921	0.999782	-0.65287
O94979	SEC31A	0.0406518	0.999782	0.397641
P32926	DSG3	0.0410852	0.999782	0.932694
P52272	HNRNPM	0.0415295	0.999782	0.635003
P43243	MATR3	0.0420977	0.999782	0.680645
Q16875	PFKFB3	0.0425308	0.999782	0.741894
P50402	EMD	0.0427474	0.999782	0.647781
O00391	QSOX1	0.0433054	0.999782	1.30895
Q01518	CAP1	0.0447656	0.999782	-0.537134
Q9UDT6	CLIP2	0.0449259	0.999782	0.704414
Q9UH99	SUN2	0.0467819	0.999782	0.934792
Q9UG63	ABCF2	0.0470458	0.999782	0.59596
Q9NXV6	CDKN2AIP	0.0472877	0.999782	1.84772
Q9P2B4	CTTNBP2NL	0.047406	0.999782	1.24517
P15289	ARSA	0.0476582	0.999782	-0.797207
Q9UBX5	FBLN5	0.0482545	0.999782	1.52658
P08648	ITGA5	0.0489955	0.999782	-0.468734
P60953	CDC42	0.0496979	0.999782	0.495584
Q9UI10	EIF2B4	0.0510332	0.999782	1.3986
Q7Z6K5	ARPIN	0.0523892	0.999782	-1.03093
P02656	APOC3	0.0526149	0.999782	-1.03257
P60660	MYL6	0.0528941	0.999782	-0.524976
P08842	STS	0.0548027	0.999782	1.04502
Q9NRD9	DUOX1	0.0549485	0.999782	0.6072
O15118	NPC1	0.0550285	0.999782	-0.58412
P78362	SRPK2	0.0554963	0.999782	0.754369
P17844	DDX5	0.0569094	0.999782	0.625061
P18077	RPL35A	0.0573804	0.999782	1.08239
Q9UMD9	COL17A1	0.0577682	0.999782	0.931721
Q92530	PSMF1	0.0579003	0.999782	0.845318
P46940	IQGAP1	0.0580364	0.999782	-0.607189
P36543	ATP6V1E1	0.0581472	0.999782	0.782069
P58107	EPPK1	0.0591534	0.999782	1.03876
Q9HCN8	SDF2L1	0.0592283	0.999782	0.575813
P53814	SMTN	0.0614335	0.999782	-0.967114
Q99567	NUP88	0.0615301	0.999782	0.569044
Q01469	FABP5	0.0623774	0.999782	-0.527406
O95967	EFEMP2	0.0627505	0.999782	1.07144
Q14318	FKBP8	0.062782	0.999782	0.453927
Q96CS3	FAF2	0.0633759	0.999782	0.638073
Q3KQU3	MAP7D1	0.0638351	0.999782	0.547948
P61956	SUMO2	0.0639066	0.999782	-0.546173
P13796	LCP1	0.0655144	0.999782	-0.494992
Q9H2M9	RAB3GAP2	0.0663025	0.999782	0.592391
Q96TC7	RMDN3	0.0663998	0.999782	0.444663
Q6ZMZ3	SYNE3	0.0666633	0.999782	0.572485
Q9GZM7	TINAGL1	0.067232	0.999782	2.72976
Q8WX92	NELFB	0.0675292	0.999782	0.472523
P05109	S100A8	0.067651	0.999782	-1.45039
Q9BZL4	PPP1R12C	0.068063	0.999782	-0.416582
O00469	PLOD2	0.0681866	0.999782	0.793475
O60437	PPL	0.068702	0.999782	-0.371655
Q15843	NEDD8	0.06876	0.999782	-0.549836
Q9H3P7	ACBD3	0.0702093	0.999782	0.554022
Q3ZCQ8	TIMM50	0.0702518	0.999782	0.462508
P11172	UMPS	0.0707553	0.999782	-0.967594
P48729	CSNK1A1	0.0707642	0.999782	0.836736
P12814	ACTN1	0.0708873	0.999782	-0.481507
Q92575	UBXN4	0.0709074	0.999782	0.402515
P51570	GALK1	0.0710354	0.999782	0.595941
P68036	UBE2L3	0.072205	0.999782	-0.431189
P16989	YBX3	0.0726052	0.999782	0.505738
Q8TEW0	PARD3	0.0736258	0.999782	0.529331
Q9Y6C2	EMILIN1	0.0744602	0.999782	0.46384
Q9GZS3	SKIC8	0.0754788	0.999782	0.499316
P42226	STAT6	0.0775744	0.999782	-0.507826
P15848	ARSB	0.0776293	0.999782	-0.620975
P42566	EPS15	0.0778142	0.999782	0.611439
P83916	CBX1	0.0782566	0.999782	-0.59975
P08123	COL1A2	0.0783483	0.999782	0.583168
Q9BQ67	GRWD1	0.0789398	0.999782	0.394318
P02538	KRT6A	0.0790807	0.999782	-1.65778
Q9BRK5	SDF4	0.0799394	0.999782	0.407677
Q86YZ3	HRNR	0.0800703	0.999782	-1.48445
O60645	EXOC3	0.0812925	0.999782	0.48586
Q9UL25	RAB21	0.0814168	0.999782	0.372169
O76031	CLPX	0.0819238	0.999782	0.932416
O43291	SPINT2	0.0820969	0.999782	0.427074
Q8WUF5	PPP1R13L	0.0827103	0.999782	0.868886
P39023	RPL3	0.0841431	0.999782	0.624497
Q53SF7	COBLL1	0.0846328	0.999782	0.622973
P58335	ANTXR2	0.0857294	0.999782	0.937906
Q14258	TRIM25	0.0858638	0.999782	0.569191
O00423	EML1	0.0858936	0.999782	0.801369
Q9NYQ7	CELSR3	0.0859945	0.999782	-0.660049
O14639	ABLIM1	0.0864564	0.999782	0.570088
P52594	AGFG1	0.0869664	0.999782	0.56655
Q8N684	CPSF7	0.0877519	0.999782	0.465202
Q9NYF8	BCLAF1	0.0877979	0.999782	1.05948
Q5JRA6	MIA3	0.0889372	0.999782	-1.36603
Q8NC56	LEMD2	0.0897094	0.999782	0.647431
Q9NVE7	PANK4	0.0904811	0.999782	0.457475
Q6P4E1	GOLM2	0.0907047	0.999782	0.491204
Q969G3	SMARCE1	0.0912404	0.999782	0.438577
Q9NYB0	TERF2IP	0.0921143	0.999782	0.500499
Q9H3Q1	CDC42EP4	0.0924907	0.999782	0.849974
P36915	GNL1	0.0933929	0.999782	-1.93271
O95208	EPN2	0.0946326	0.999782	0.557175
Q99653	CHP1	0.0946944	0.999782	-0.540925
P11940	PABPC1	0.0947058	0.999782	0.411794
Q13557	CAMK2D	0.0948012	0.999782	0.391797
P17152	TMEM11	0.0954609	0.999782	-1.1032
P04350	TUBB4A	0.0960783	0.999782	0.775641
Q9BQE5	APOL2	0.0962417	0.999782	0.580029
Q8N183	NDUFAF2	0.0969438	0.999782	0.651926
O00116	AGPS	0.0998166	0.999782	0.965897
P09493	TPM1	0.100693	0.999782	-0.597089
Q15029	EFTUD2	0.100695	0.999782	0.372909
O75368	SH3BGRL	0.100802	0.999782	-0.582375
Q5JTV8	TOR1AIP1	0.10086	0.999782	0.350919
P21333	FLNA	0.100869	0.999782	-0.625687
Q86UX7	FERMT3	0.101325	0.999782	-0.426889
P62241	RPS8	0.102062	0.999782	0.535366
Q96T51	RUFY1	0.10283	0.999782	0.457527
Q9NSE4	IARS2	0.10291	0.999782	0.482729
P49961	ENTPD1	0.103131	0.999782	-0.683478
P46379	BAG6	0.103205	0.999782	1.00438
Q9UBC2	EPS15L1	0.1034	0.999782	-0.532236
P35555	FBN1	0.103618	0.999782	0.458594
Q16853	AOC3	0.104294	0.999782	-0.91171
Q14315	FLNC	0.104546	0.999782	-0.671371
P29762	CRABP1	0.10465	0.999782	0.827162
Q13438	OS9	0.105578	0.999782	0.549217
P50453	SERPINB9	0.106081	0.999782	-0.500763
Q6P1N0	CC2D1A	0.10727	0.999782	0.684438
P04406	GAPDH	0.10778	0.999782	0.757113
Q9UIV8	SERPINB13	0.108617	0.999782	0.838747
P05787	KRT8	0.108746	0.999782	1.09803
P68133	ACTA1	0.110745	0.999782	0.694803
Q9NP61	ARFGAP3	0.110834	0.999782	0.778843
Q9NSD9	FARSB	0.111381	0.999782	0.423313
O95793	STAU1	0.111453	0.999782	0.583006
P18124	RPL7	0.111509	0.999782	0.52321
Q9H0D6	XRN2	0.112247	0.999782	0.43572
P07737	PFN1	0.113085	0.999782	-0.348543
O14493	CLDN4	0.113468	0.999782	0.710463
Q13057	COASY	0.113486	0.999782	0.905578
Q14134	TRIM29	0.11648	0.999782	1.02178
Q03252	LMNB2	0.116626	0.999782	0.418127
P36776	LONP1	0.116708	0.999782	0.288336
O75531	BANF1	0.118324	0.999782	-1.22327
Q5JTB6	PLAC9	0.118609	0.999782	0.721397
O60716	CTNND1	0.118846	0.999782	0.550748
O75306	NDUFS2	0.118856	0.999782	-0.489423
Q8IXB1	DNAJC10	0.118932	0.999782	0.514754
P0DP57	SLURP2	0.119354	0.999782	0.435807
Q8N6S5	ARL6IP6	0.119982	0.999782	0.668076
O00560	SDCBP	0.119985	0.999782	0.464835
Q3MHD2	LSM12	0.12025	0.999782	0.482014
Q13435	SF3B2	0.120765	0.999782	1.00268
P22792	CPN2	0.12129	0.999782	-0.842364
Q9UKM9	RALY	0.121805	0.999782	0.496452
P12111	COL6A3	0.123023	0.999782	0.329665
P63241	EIF5A	0.123105	0.999782	-0.448133
Q92599	SEPTIN8	0.123207	0.999782	-0.334666
P82970	HMGN5	0.123566	0.999782	0.744317
P78310	CXADR	0.123676	0.999782	0.545844
Q9C0C2	TNKS1BP1	0.123757	0.999782	0.560477
P46778	RPL21	0.124004	0.999782	0.937454
P43686	PSMC4	0.124607	0.999782	0.315549
Q5T5P2	KIAA1217	0.125555	0.999782	0.585494
Q03135	CAV1	0.12675	0.999782	-0.383367
Q9NRL3	STRN4	0.127051	0.999782	0.537866
P00488	F13A1	0.127096	0.999782	-0.447024
Q7Z406	MYH14	0.127142	0.999782	0.616994
Q13263	TRIM28	0.127658	0.999782	0.415119
Q14980	NUMA1	0.12769	0.999782	0.408565
Q6YHK3	CD109	0.127947	0.999782	-0.513178
O00231	PSMD11	0.128154	0.999782	0.335723
P54652	HSPA2	0.128538	0.999782	0.433798
Q03167	TGFBR3	0.129044	0.999782	0.870155
Q9NUL5	SHFL	0.129932	0.999782	0.648195
P07951	TPM2	0.130271	0.999782	-1.05923
P04114	APOB	0.130648	0.999782	-0.50388
P55083	MFAP4	0.131417	0.999782	0.542268
Q06787	FMR1	0.131668	0.999782	0.664767
P23229	ITGA6	0.132715	0.999782	0.405056
Q9H2U2	PPA2	0.134477	0.999782	-0.902899
Q8WZA0	LZIC	0.136116	0.999782	-0.927366
O14936	CASK	0.1364	0.999782	-0.473487
O75410	TACC1	0.136955	0.999782	0.712195
P42785	PRCP	0.137326	0.999782	0.442704
Q9H2C0	GAN	0.13773	0.999782	0.708674
P19827	ITIH1	0.138614	0.999782	0.37534
Q53TN4	CYBRD1	0.139094	0.999782	0.333567
Q13243	SRSF5	0.139645	0.999782	0.58269
Q9BZE4	GTPBP4	0.140174	0.999782	0.447251
Q9NXU5	ARL15	0.140367	0.999782	0.326777
Q9NWH9	SLTM	0.141948	0.999782	0.613597
O75506	HSBP1	0.14245	0.999782	0.449884
P08575	PTPRC	0.142538	0.999782	-0.490702
Q9UN70	PCDHGC3	0.142883	0.999782	0.67721
Q16881	TXNRD1	0.143653	0.999782	-0.598159
P52943	CRIP2	0.143874	0.999782	0.448702
P29536	LMOD1	0.143997	0.999782	-0.709512
Q8NBX0	SCCPDH	0.144122	0.999782	0.516056
O75688	PPM1B	0.144264	0.999782	-0.501341
Q9Y2I1	NISCH	0.144465	0.999782	-0.766667
P02452	COL1A1	0.14492	0.999782	0.450853
P06702	S100A9	0.146299	0.999782	-1.11277
Q99459	CDC5L	0.1469	0.999782	0.289008
Q7Z6Z7	HUWE1	0.148222	0.999782	0.39737
Q86UE4	MTDH	0.148602	0.999782	0.635956
Q06323	PSME1	0.148774	0.999782	-0.710962
Q9Y2Q3	GSTK1	0.150537	0.999782	-0.416267
Q9UEY8	ADD3	0.150802	0.999782	-0.488186
Q8N2S1	LTBP4	0.1511	0.999782	0.326911
Q13443	ADAM9	0.151371	0.999782	-0.493196
Q8WWM9	CYGB	0.151394	0.999782	-0.575012
Q9NZT2	OGFR	0.151667	0.999782	0.343706
P50570	DNM2	0.151883	0.999782	0.266003
Q6PKG0	LARP1	0.152178	0.999782	0.688116
Q9UQB8	BAIAP2	0.154492	0.999782	0.751922
P19388	POLR2E	0.154663	0.999782	0.362459
P51884	LUM	0.154801	0.999782	0.358888
Q05086	UBE3A	0.15487	0.999782	0.404236
O43670	ZNF207	0.155328	0.999782	0.464015
Q9NR30	DDX21	0.155707	0.999782	0.333293
Q12905	ILF2	0.155963	0.999782	-0.436354
P01116	KRAS	0.156348	0.999782	0.401551
Q6IQ22	RAB12	0.157179	0.999782	0.663809
Q8TDP1	RNASEH2C	0.157557	0.999782	0.525543
O75400	PRPF40A	0.157915	0.999782	-1.63223
P28065	PSMB9	0.158918	0.999782	-0.663479
P05121	SERPINE1	0.159541	0.999782	-0.985166
P15924	DSP	0.161661	0.999782	0.984094
P18583	SON	0.161946	0.999782	0.520286
Q9H7Z7	PTGES2	0.162517	0.999782	0.424706
P55290	CDH13	0.162604	0.999782	0.331929
P51888	PRELP	0.162774	0.999782	0.401781
Q13501	SQSTM1	0.163481	0.999782	0.655397
Q96SM3	CPXM1	0.16413	0.999782	0.585057
Q7Z2W4	ZC3HAV1	0.164269	0.999782	0.654234
Q86Y82	STX12	0.164388	0.999782	0.608449
P37198	NUP62	0.164643	0.999782	0.656422
Q96S97	MYADM	0.165317	0.999782	-0.553246
Q13217	DNAJC3	0.165493	0.999782	0.498729
P19012	KRT15	0.165559	0.999782	0.837841
Q00341	HDLBP	0.16628	0.999782	0.334387
Q13242	SRSF9	0.166402	0.999782	0.355017
Q9Y2J2	EPB41L3	0.168235	0.999782	0.405193
O94906	PRPF6	0.16831	0.999782	0.600437
P10599	TXN	0.168633	0.999782	-0.45221
Q9UN86	G3BP2	0.169028	0.999782	0.404321
O00303	EIF3F	0.170174	0.999782	-0.342697
P40429	RPL13A	0.171018	0.999782	0.38188
P61978	HNRNPK	0.172136	0.999782	0.323324
Q8IU81	IRF2BP1	0.172287	0.999782	1.27296
Q13155	AIMP2	0.172542	0.999782	0.318844
P09497	CLTB	0.173628	0.999782	0.356491
Q13409	DYNC1I2	0.174736	0.999782	0.361807
P78344	EIF4G2	0.175903	0.999782	0.387423
Q9Y6M1	IGF2BP2	0.176301	0.999782	0.485426
P50479	PDLIM4	0.176543	0.999782	0.603229
Q14956	GPNMB	0.176773	0.999782	-0.438043
P30876	POLR2B	0.177586	0.999782	0.335759
P00450	CP	0.177588	0.999782	-0.396686
P01040	CSTA	0.177689	0.999782	0.382876
Q9UPZ6	THSD7A	0.178161	0.999782	0.668828
Q92542	NCSTN	0.178888	0.999782	-0.9153
Q96P47	AGAP3	0.178954	0.999782	-0.541216
Q13822	ENPP2	0.179069	0.999782	-0.620732
P43487	RANBP1	0.179474	0.999782	0.253952
Q9BY44	EIF2A	0.179941	0.999782	0.352798
P15090	FABP4	0.180425	0.999782	-0.72755
P05997	COL5A2	0.180871	0.999782	-0.563834
Q9H299	SH3BGRL3	0.18175	0.999782	-0.268247
Q8TF05	PPP4R1	0.183047	0.999782	0.508047
P38646	HSPA9	0.183314	0.999782	0.278699
Q9BVM4	GGACT	0.183837	0.999782	0.542356
Q8TBC4	UBA3	0.184001	0.999782	-0.543542
P60033	CD81	0.184394	0.999782	-0.451921
Q6P2Q9	PRPF8	0.185426	0.999782	0.243486
Q14444	CAPRIN1	0.185702	0.999782	0.495186
Q9Y285	FARSA	0.185847	0.999782	-0.542788
P34949	MPI	0.185902	0.999782	-0.261989
Q14204	DYNC1H1	0.185945	0.999782	0.243112
Q14512	FGFBP1	0.186141	0.999782	-0.704351
O00115	DNASE2	0.186831	0.999782	-0.562115
Q53GS9	USP39	0.188124	0.999782	0.488532
Q9UKX7	NUP50	0.188537	0.999782	0.628876
Q5K4L6	SLC27A3	0.188984	0.999782	0.672077
P07237	P4HB	0.188998	0.999782	0.308702
Q5VYY1	ANKRD22	0.189411	0.999782	0.81701
Q9H6Z4	RANBP3	0.189979	0.999782	0.668117
P26583	HMGB2	0.190068	0.999782	-0.482646
P07195	LDHB	0.190161	0.999782	-0.491767
O60240	PLIN1	0.190328	0.999782	-1.5869
Q9NQW7	XPNPEP1	0.190429	0.999782	-0.430737
P18206	VCL	0.192086	0.999782	-0.501229
Q96HY6	DDRGK1	0.192552	0.999782	0.297287
Q96QA5	GSDMA	0.19265	0.999782	0.581692
O94973	AP2A2	0.193093	0.999782	-0.363185
P24844	MYL9	0.193141	0.999782	-0.540304
Q969Z3	MTARC2	0.193748	0.999782	-0.541099
O95980	RECK	0.19408	0.999782	-0.720839
Q9UPN3	MACF1	0.194348	0.999782	-0.429202
P51970	NDUFA8	0.194906	0.999782	0.514208
Q9NPJ3	ACOT13	0.196326	0.999782	-0.266713
O14561	NDUFAB1	0.196414	0.999782	-0.353497
O00584	RNASET2	0.196461	0.999782	-0.37393
Q16775	HAGH	0.196739	0.999782	-0.3458
P08697	SERPINF2	0.196746	0.999782	-0.501814
Q9BZK7	TBL1XR1	0.197115	0.999782	0.353899
O75844	ZMPSTE24	0.198319	0.999782	-0.994623
P35998	PSMC2	0.198795	0.999782	0.42434
Q7L2E3	DHX30	0.198825	0.999782	0.353552
P49411	TUFM	0.199022	0.999782	0.33389
Q6P1J9	CDC73	0.199038	0.999782	0.330462
P46937	YAP1	0.19936	0.999782	0.534021
Q8IY67	RAVER1	0.20119	0.999782	0.333606
P18887	XRCC1	0.201464	0.999782	0.315486
Q8WW59	SPRYD4	0.201521	0.999782	0.602744
Q8IX12	CCAR1	0.201795	0.999782	0.501483
P05160	F13B	0.201891	0.999782	0.491186
P40925	MDH1	0.202749	0.999782	-0.278739
Q9BWD1	ACAT2	0.202852	0.999782	-0.329628
O75391	SPAG7	0.203514	0.999782	0.461512
P24821	TNC	0.203914	0.999782	0.349084
P35221	CTNNA1	0.203944	0.999782	0.348353
P07738	BPGM	0.204133	0.999782	0.416795
Q9H4A3	WNK1	0.204305	0.999782	0.468662
Q9UNP9	PPIE	0.204476	0.999782	0.795099
P42330	AKR1C3	0.204689	0.999782	0.346067
Q13724	MOGS	0.205311	0.999782	0.314949
P16401	H1-5	0.205342	0.999782	-0.63765
Q13938	CAPS	0.205718	0.999782	0.545606
O15231	ZNF185	0.206238	0.999782	0.834833
P27708	CAD	0.206298	0.999782	0.408909
Q13683	ITGA7	0.206328	0.999782	-0.60824
P07358	C8B	0.206646	0.999782	-0.653376
P31483	TIA1	0.207081	0.999782	0.262023
Q8WWM7	ATXN2L	0.207885	0.999782	0.508928
O43615	TIMM44	0.208304	0.999782	0.39815
Q08431	MFGE8	0.208348	0.999782	0.478802
Q9Y446	PKP3	0.208422	0.999782	1.12521
P36507	MAP2K2	0.209123	0.999782	0.359397
O43143	DHX15	0.209821	0.999782	0.326749
Q16186	ADRM1	0.209879	0.999782	0.345409
P35475	IDUA	0.210456	0.999782	-0.420507
Q9H0B8	CRISPLD2	0.211061	0.999782	0.358348
P51531	SMARCA2	0.211103	0.999782	0.397244
P35442	THBS2	0.211663	0.999782	-0.309538
Q9H3Z4	DNAJC5	0.212615	0.999782	-0.479217
P23588	EIF4B	0.213663	0.999782	0.300653
Q06033	ITIH3	0.213879	0.999782	0.412193
Q9NW82	WDR70	0.214455	0.999782	-0.769583
P52895	AKR1C2	0.214727	0.999782	0.32929
Q9BW30	TPPP3	0.215382	0.999782	-0.514003
O43237	DYNC1LI2	0.215603	0.999782	0.529741
O43665	RGS10	0.216828	0.999782	-0.364391
Q7L2H7	EIF3M	0.217138	0.999782	0.395741
P14923	JUP	0.217904	0.999782	0.755541
O75208	COQ9	0.220044	0.999782	-0.626627
O15511	ARPC5	0.221103	0.999782	-0.280438
P14854	COX6B1	0.22115	0.999782	0.354936
Q15293	RCN1	0.222302	0.999782	0.344885
P55265	ADAR	0.222452	0.999782	0.43677
Q04206	RELA	0.222747	0.999782	0.398664
O75787	ATP6AP2	0.222865	0.999782	0.332474
Q13363	CTBP1	0.223129	0.999782	0.309968
Q13835	PKP1	0.224069	0.999782	0.703213
P05386	RPLP1	0.224244	0.999782	0.477691
Q15436	SEC23A	0.224482	0.999782	0.341869
P27482	CALML3	0.2247	0.999782	-0.339719
Q6ZMI0	PPP1R21	0.225324	0.999782	0.657974
Q12996	CSTF3	0.225365	0.999782	0.279809
Q9UNL2	SSR3	0.226034	0.999782	-0.355962
P61106	RAB14	0.22626	0.999782	0.267109
P41091	EIF2S3	0.226424	0.999782	-0.292169
Q01995	TAGLN	0.226701	0.999782	-0.758239
Q6P597	KLC3	0.227886	0.999782	0.59332
P51809	VAMP7	0.228031	0.999782	-0.529954
Q9C040	TRIM2	0.228343	0.999782	-0.646641
O43405	COCH	0.228425	0.999782	-1.07356
Q6P1X6	C8orf82	0.228479	0.999782	0.770863
Q13685	AAMP	0.228513	0.999782	0.592213
Q9H6S3	EPS8L2	0.228616	0.999782	0.424751
O95340	PAPSS2	0.228731	0.999782	0.506363
Q96EP5	DAZAP1	0.229652	0.999782	0.492144
Q53RD9	FBLN7	0.231034	0.999782	-0.329883
O95171	SCEL	0.231597	0.999782	0.850702
P23246	SFPQ	0.231636	0.999782	0.355661
P04080	CSTB	0.23213	0.999782	-0.307641
Q92526	CCT6B	0.23308	0.999782	0.235509
P49441	INPP1	0.233944	0.999782	-0.830655
O76071	CIAO1	0.234031	0.999782	0.349654
Q92629	SGCD	0.236078	0.999782	-0.354158
O43236	SEPTIN4	0.23609	0.999782	0.329265
P02686	MBP	0.236999	0.999782	0.751004
P10301	RRAS	0.237085	0.999782	-0.336673
O43148	RNMT	0.23786	0.999782	-0.503333
Q13867	BLMH	0.23845	0.999782	0.73606
Q9Y678	COPG1	0.238574	0.999782	0.256615
Q12874	SF3A3	0.238709	0.999782	-0.803596
Q9Y490	TLN1	0.239075	0.999782	-0.327223
O00629	KPNA4	0.239197	0.999782	0.314958
Q8IZ83	ALDH16A1	0.239726	0.999782	0.498671
Q8IXJ6	SIRT2	0.239972	0.999782	-0.293611
P36871	PGM1	0.240058	0.999782	-0.271997
Q08211	DHX9	0.24017	0.999782	0.31563
Q9NPH5	NOX4	0.240263	0.999782	0.360034
Q9Y697	NFS1	0.240336	0.999782	0.749368
Q86VR2	RETREG3	0.241842	0.999782	-0.298752
P55196	AFDN	0.242245	0.999782	0.398224
Q9BXN1	ASPN	0.242533	0.999782	-0.46899
P20292	ALOX5AP	0.242569	0.999782	-0.464496
O95139	NDUFB6	0.2427	0.999782	0.410043
P15586	GNS	0.242815	0.999782	0.263888
Q6QNY0	BLOC1S3	0.24348	0.999782	0.469256
Q96H20	SNF8	0.244501	0.999782	0.315703
Q15517	CDSN	0.2455	0.999782	0.561471
Q8TB37	NUBPL	0.246937	0.999782	0.303468
Q07666	KHDRBS1	0.246949	0.999782	0.30498
Q13123	IK	0.247004	0.999782	0.353785
Q96D15	RCN3	0.247453	0.999782	0.35362
P35222	CTNNB1	0.247501	0.999782	0.311765
Q9P2T1	GMPR2	0.247825	0.999782	-0.328165
Q96I24	FUBP3	0.248125	0.999782	0.510205
Q92925	SMARCD2	0.24817	0.999782	0.413029
P22102	GART	0.248243	0.999782	0.311434
P62304	SNRPE	0.248405	0.999782	0.611752
O75781	PALM	0.248582	0.999782	0.420052
P62195	PSMC5	0.249144	0.999782	0.231644
Q8N1Q1	CA13	0.249164	0.999782	-0.65118
Q8NBK3	SUMF1	0.249521	0.999782	0.312852
Q9H1B7	IRF2BPL	0.249991	0.999782	0.401012
Q13131	PRKAA1	0.25013	0.999782	0.311643
P27361	MAPK3	0.250251	0.999782	0.234764
Q9UI42	CPA4	0.250344	0.999782	0.474912
P02545	LMNA	0.250367	0.999782	0.447354
P14406	COX7A2	0.250428	0.999782	-0.388339
O75436	VPS26A	0.250641	0.999782	-0.30977
Q04446	GBE1	0.250717	0.999782	0.37058
P54725	RAD23A	0.25074	0.999782	0.490843
Q06828	FMOD	0.250861	0.999782	0.284433
Q9NX63	CHCHD3	0.250988	0.999782	0.33923
P05091	ALDH2	0.251269	0.999782	-0.3454
Q15363	TMED2	0.251512	0.999782	0.425783
P43490	NAMPT	0.252292	0.999782	0.260113
Q13885	TUBB2A	0.252745	0.999782	0.286183
P08311	CTSG	0.253047	0.999782	-0.609822
Q96DA6	DNAJC19	0.253701	0.999782	0.865774
Q9UI14	RABAC1	0.254046	0.999782	0.39534
Q96C90	PPP1R14B	0.254176	0.999782	0.38318
Q14694	USP10	0.254208	0.999782	0.471324
Q9C0E8	LNPK	0.254271	0.999782	0.279628
Q9Y2Z0	SUGT1	0.254509	0.999782	0.380885
P19823	ITIH2	0.25463	0.999782	0.39227
Q6UXB8	PI16	0.255151	0.999782	-0.502557
O14964	HGS	0.255631	0.999782	0.315154
P61313	RPL15	0.256333	0.999782	0.354834
Q92572	AP3S1	0.257107	0.999782	0.304845
O94888	UBXN7	0.25784	0.999782	1.37764
P27694	RPA1	0.258069	0.999782	-0.411448
P09110	ACAA1	0.258184	0.999782	1.58185
Q13618	CUL3	0.259185	0.999782	-0.36138
Q9UKK3	PARP4	0.259403	0.999782	0.276903
Q14247	CTTN	0.259884	0.999782	0.52648
Q96RP9	GFM1	0.260203	0.999782	0.323642
Q01085	TIAL1	0.260211	0.999782	0.325352
Q9UBQ5	EIF3K	0.261197	0.999782	0.298215
Q9UKU9	ANGPTL2	0.261217	0.999782	0.706573
P29692	EEF1D	0.261415	0.999782	-0.256865
P04843	RPN1	0.261456	0.999782	0.28489
O75175	CNOT3	0.262585	0.999782	0.310224
Q13326	SGCG	0.262719	0.999782	-0.315035
Q92888	ARHGEF1	0.262832	0.999782	0.341135
Q15836	VAMP3	0.263433	0.999782	0.307122
Q32P44	EML3	0.263528	0.999782	0.449898
P27816	MAP4	0.263895	0.999782	0.420938
P10321	HLA-C	0.263941	0.999782	0.423074
Q08170	SRSF4	0.264369	0.999782	0.338828
Q9NQ48	LZTFL1	0.26437	0.999782	0.882187
P67870	CSNK2B	0.264665	0.999782	-0.30792
Q13573	SNW1	0.264945	0.999782	0.47213
Q15904	ATP6AP1	0.265086	0.999782	0.288905
Q13449	LSAMP	0.265155	0.999782	0.983055
O95825	CRYZL1	0.265215	0.999782	-0.293408
P16144	ITGB4	0.265672	0.999782	0.286135
Q15811	ITSN1	0.265757	0.999782	-0.373961
Q86UX2	ITIH5	0.265758	0.999782	-0.751443
Q9BXP5	SRRT	0.266757	0.999782	0.254029
P07900	HSP90AA1	0.267628	0.999782	0.232206
P48736	PIK3CG	0.267768	0.999782	-0.783943
Q9UJY1	HSPB8	0.268216	0.999782	0.324482
Q9BY43	CHMP4A	0.268842	0.999782	0.488722
Q16543	CDC37	0.269069	0.999782	0.293804
Q5T013	HYI	0.269431	0.999782	0.326349
P55081	MFAP1	0.269648	0.999782	0.32539
P12955	PEPD	0.27001	0.999782	-0.372137
Q96SB3	PPP1R9B	0.27065	0.999782	0.811982
Q08J23	NSUN2	0.270856	0.999782	0.289774
P13861	PRKAR2A	0.270951	0.999782	0.17982
O00754	MAN2B1	0.271056	0.999782	0.36122
Q99798	ACO2	0.27109	0.999782	-0.232902
P05556	ITGB1	0.27141	0.999782	-0.343102
Q712K3	UBE2R2	0.27191	0.999782	-0.393996
Q14160	SCRIB	0.273074	0.999782	0.473054
Q96CW1	AP2M1	0.274177	0.999782	-0.266132
O94905	ERLIN2	0.27426	0.999782	0.238775
P40261	NNMT	0.275327	0.999782	0.327651
Q14195	DPYSL3	0.275641	0.999782	-0.226524
Q8WVM8	SCFD1	0.276661	0.999782	0.232587
Q53GG5	PDLIM3	0.278843	0.999782	-0.572885
Q04695	KRT17	0.278872	0.999782	-0.456644
Q9Y2J8	PADI2	0.279638	0.999782	0.581179
P01701	IGLV1-51	0.279978	0.999782	-0.492851
P11717	IGF2R	0.280182	0.999782	0.321548
P20290	BTF3	0.280564	0.999782	-0.304031
Q6XQN6	NAPRT	0.280685	0.999782	0.288209
Q9BV20	MRI1	0.281797	0.999782	0.371773
Q8N163	CCAR2	0.281809	0.999782	0.349336
P01920	HLA-DQB1	0.282153	0.999782	-0.574776
P51610	HCFC1	0.282316	0.999782	0.327211
P16435	POR	0.28291	0.999782	0.370754
Q03518	TAP1	0.283083	0.999782	0.347
P06756	ITGAV	0.283559	0.999782	0.382474
P22626	HNRNPA2B1	0.283726	0.999782	0.249774
P20073	ANXA7	0.283839	0.999782	0.364568
Q8IXI2	RHOT1	0.28394	0.999782	0.274607
Q99615	DNAJC7	0.284758	0.999782	0.550027
O43464	HTRA2	0.284766	0.999782	0.334842
Q8NHH9	ATL2	0.285645	0.999782	0.684975
P33176	KIF5B	0.286034	0.999782	0.25112
Q14624	ITIH4	0.286037	0.999782	-0.535257
P60983	GMFB	0.286214	0.999782	0.513023
Q9NR12	PDLIM7	0.286893	0.999782	-0.787652
P42773	CDKN2C	0.28744	0.999782	-0.305743
P15121	AKR1B1	0.288524	0.999782	-0.320851
Q9BXX0	EMILIN2	0.2886	0.999782	0.528171
Q01581	HMGCS1	0.289319	0.999782	-0.641625
O14979	HNRNPDL	0.290086	0.999782	0.288352
Q09666	AHNAK	0.29017	0.999782	0.286816
P00505	GOT2	0.290254	0.999782	-0.388493
P53992	SEC24C	0.290778	0.999782	0.292686
P03956	MMP1	0.290899	0.999782	0.374135
P42357	HAL	0.291006	0.999782	0.657022
Q9Y281	CFL2	0.291237	0.999782	-0.389838
P04792	HSPB1	0.291303	0.999782	0.368358
Q9NP79	VTA1	0.291532	0.999782	0.379975
P99999	CYCS	0.291534	0.999782	-0.353745
P09417	QDPR	0.291797	0.999782	-0.276703
Q9BX66	SORBS1	0.291906	0.999782	-0.45736
Q9UEE5	STK17A	0.292362	0.999782	0.419643
Q9Y2B0	CNPY2	0.292887	0.999782	0.323133
Q9Y6K0	CEPT1	0.293141	0.999782	0.254769
P60507	ERVFC1	0.293308	0.999782	-0.635999
A4FU69	EFCAB5	0.293791	0.999782	-0.969914
Q6UWP8	SBSN	0.294075	0.999782	0.412658
P07204	THBD	0.294506	0.999782	0.642951
Q9HA64	FN3KRP	0.294856	0.999782	-0.298651
P08670	VIM	0.294859	0.999782	0.21904
P22570	FDXR	0.296497	0.999782	0.401983
P28300	LOX	0.296609	0.999782	0.365397
Q9UNZ2	NSFL1C	0.296835	0.999782	0.308206
Q9H0E2	TOLLIP	0.297297	0.999782	0.467175
Q07812	BAX	0.297335	0.999782	-0.29465
Q9BZF1	OSBPL8	0.29735	0.999782	-0.358667
P25685	DNAJB1	0.29795	0.999782	0.352985
P46976	GYG1	0.298256	0.999782	-0.317537
O60784	TOM1	0.298308	0.999782	0.272173
Q92609	TBC1D5	0.299053	0.999782	0.437251
Q9UBV8	PEF1	0.299062	0.999782	0.274319
Q92879	CELF1	0.299246	0.999782	0.31924
Q5TEC6	H3-7	0.299329	0.999782	-0.408699
Q14696	MESD	0.299344	0.999782	-0.322003
P31431	SDC4	0.299871	0.999782	0.343474
Q13586	STIM1	0.300607	0.999782	0.405024
Q8IWX8	CHERP	0.301348	0.999782	0.355824
P49257	LMAN1	0.302019	0.999782	0.344658
Q01658	DR1	0.302388	0.999782	-0.239156
P62280	RPS11	0.302432	0.999782	0.306732
Q96A49	SYAP1	0.30288	0.999782	0.547868
Q9BXJ4	C1QTNF3	0.302916	0.999782	-0.75491
Q96IX5	ATP5MK	0.3031	0.999782	-0.323085
Q9P2J5	LARS1	0.303336	0.999782	0.372398
P00352	ALDH1A1	0.303439	0.999782	-0.351796
Q13148	TARDBP	0.304065	0.999782	0.308813
Q68DD2	PLA2G4F	0.30442	0.999782	0.494208
P06737	PYGL	0.304688	0.999782	-0.361271
P31151	S100A7	0.304958	0.999782	-0.578677
Q5VT25	CDC42BPA	0.305359	0.999782	0.384136
O00186	STXBP3	0.30542	0.999782	0.297596
P46063	RECQL	0.30566	0.999782	-0.390213
P29144	TPP2	0.305779	0.999782	-0.50276
P13611	VCAN	0.306171	0.999782	0.293971
P63172	DYNLT1	0.306327	0.999782	0.26018
Q15274	QPRT	0.306822	0.999782	-0.437761
O60256	PRPSAP2	0.306916	0.999782	-0.228481
Q96B26	EXOSC8	0.306975	0.999782	0.27699
Q9H8Y8	GORASP2	0.307613	0.999782	0.441703
Q6UWE0	LRSAM1	0.308007	0.999782	1.24235
Q8N3D4	EHBP1L1	0.308008	0.999782	0.310104
Q9BRF8	CPPED1	0.308231	0.999782	-0.202278
Q04941	PLP2	0.308724	0.999782	0.806508
P35658	NUP214	0.309112	0.999782	-0.398841
Q96PU8	QKI	0.309775	0.999782	0.20636
P46087	NOP2	0.310304	0.999782	0.442279
O00168	FXYD1	0.310586	0.999782	-0.389053
Q93008	USP9X	0.310672	0.999782	0.460674
Q9NUQ9	CYRIB	0.311015	0.999782	-0.314238
Q15631	TSN	0.311455	0.999782	-0.485964
P11387	TOP1	0.311457	0.999782	-0.399293
P08758	ANXA5	0.3115	0.999782	-0.268649
P63098	PPP3R1	0.311827	0.999782	-0.271366
Q5VW38	GPR107	0.31227	0.999782	-0.224353
Q92843	BCL2L2	0.312805	0.999782	0.252739
Q9UHY7	ENOPH1	0.312805	0.999782	-0.406617
Q13642	FHL1	0.313134	0.999782	-0.290491
Q15067	ACOX1	0.31323	0.999782	-0.394795
O00139	KIF2A	0.313497	0.999782	-0.775544
P21281	ATP6V1B2	0.313736	0.999782	0.164993
P08779	KRT16	0.313793	0.999782	-0.99351
Q8IW75	SERPINA12	0.315743	0.999782	0.432945
Q96S55	WRNIP1	0.31622	0.999782	0.430493
P57735	RAB25	0.316272	0.999782	0.52713
Q9NQC3	RTN4	0.316605	0.999782	-0.961802
Q9UJU6	DBNL	0.316641	0.999782	0.303856
P01871	IGHM	0.316717	0.999782	-0.334647
P13807	GYS1	0.316766	0.999782	0.264341
P55008	AIF1	0.316767	0.999782	-0.532565
P29590	PML	0.317803	0.999782	0.348014
P55769	SNU13	0.317863	0.999782	0.277892
O15484	CAPN5	0.318197	0.999782	0.402186
O75635	SERPINB7	0.318477	0.999782	0.324552
P16930	FAH	0.318723	0.999782	-0.286308
P62140	PPP1CB	0.318823	0.999782	0.212353
O94874	UFL1	0.319202	0.999782	0.232518
P11215	ITGAM	0.319456	0.999782	-0.339152
Q9H0U4	RAB1B	0.319859	0.999782	0.336646
Q96G21	IMP4	0.320145	0.999782	0.228436
Q9H3G5	CPVL	0.320448	0.999782	-0.330367
Q9NRN5	OLFML3	0.320628	0.999782	0.25663
Q6NZY4	ZCCHC8	0.320818	0.999782	0.373779
Q96SU4	OSBPL9	0.321173	0.999782	0.356014
P05231	IL6	0.321585	0.999782	-0.464462
Q7Z5L7	PODN	0.321615	0.999782	0.265817
Q9NX14	NDUFB11	0.321699	0.999782	0.24615
P48594	SERPINB4	0.321699	0.999782	0.656503
Q9Y376	CAB39	0.321797	0.999782	-0.350397
P22087	FBL	0.321811	0.999782	0.295102
Q6PGP7	SKIC3	0.321959	0.999782	-0.476602
P22676	CALB2	0.322318	0.999782	-0.418035
Q9NP74	PALMD	0.323647	0.999782	0.320305
Q96AC1	FERMT2	0.323898	0.999782	-0.321819
Q2UY09	COL28A1	0.324031	0.999782	-0.505206
P01876	IGHA1	0.32491	0.999782	-0.450547
P21810	BGN	0.325379	0.999782	-0.270545
Q9Y6G9	DYNC1LI1	0.325632	0.999782	0.275822
Q9BTE3	MCMBP	0.325828	0.999782	0.314996
P24666	ACP1	0.328074	0.999782	0.237196
P05107	ITGB2	0.328084	0.999782	-0.33145
Q9BSJ8	ESYT1	0.328921	0.999782	-0.188897
Q15417	CNN3	0.329295	0.999782	0.408946
P28906	CD34	0.329382	0.999782	0.299792
Q8N5N7	MRPL50	0.32974	0.999782	0.390511
O43813	LANCL1	0.330188	0.999782	0.264547
P09132	SRP19	0.331436	0.999782	0.331748
Q7L576	CYFIP1	0.331607	0.999782	0.315821
O43598	DNPH1	0.3317	0.999782	-0.222056
P08133	ANXA6	0.331907	0.999782	-0.354872
Q9UMS0	NFU1	0.331957	0.999782	0.406354
P14621	ACYP2	0.332064	0.999782	-0.421317
O43852	CALU	0.332203	0.999782	0.333302
P50995	ANXA11	0.33281	0.999782	0.254935
P41222	PTGDS	0.333111	0.999782	0.316856
Q3SY69	ALDH1L2	0.333154	0.999782	0.340299
Q8WU90	ZC3H15	0.333166	0.999782	0.332714
Q9NRX4	PHPT1	0.334072	0.999782	-0.602605
Q14011	CIRBP	0.334161	0.999782	0.270896
Q9GZL7	WDR12	0.335322	0.999782	0.298875
Q92804	TAF15	0.335392	0.999782	0.356303
O00151	PDLIM1	0.335526	0.999782	0.257988
Q6NYC8	PPP1R18	0.335648	0.999782	0.584024
P49407	ARRB1	0.336019	0.999782	-0.374032
Q6NUJ1	PSAPL1	0.336671	0.999782	-0.593868
Q13492	PICALM	0.336827	0.999782	0.357616
Q96HC4	PDLIM5	0.337495	0.999782	0.387397
O14498	ISLR	0.338504	0.999782	0.294098
O75937	DNAJC8	0.339878	0.999782	-0.213467
P53999	SUB1	0.340093	0.999782	-0.352169
P00746	CFD	0.340397	0.999782	-0.465229
P35609	ACTN2	0.340758	0.999782	-0.297424
P07305	H1-0	0.341232	0.999782	-0.369514
Q96CX2	KCTD12	0.341447	0.999782	0.21482
Q07954	LRP1	0.342161	0.999782	-0.294802
Q4VC31	MIX23	0.342229	0.999782	-0.295993
P13804	ETFA	0.342447	0.999782	-0.211826
Q5RKV6	EXOSC6	0.342662	0.999782	0.300146
Q13425	SNTB2	0.342949	0.999782	0.209003
Q8WX93	PALLD	0.343001	0.999782	-0.289352
Q9H444	CHMP4B	0.343548	0.999782	-0.183677
Q08188	TGM3	0.344444	0.999782	0.533257
O95816	BAG2	0.344456	0.999782	0.33449
P26641	EEF1G	0.344598	0.999782	0.185878
O95274	LYPD3	0.345622	0.999782	0.531845
Q9GZP4	PITHD1	0.345753	0.999782	-0.258434
P15927	RPA2	0.345908	0.999782	-0.666369
P08237	PFKM	0.345925	0.999782	-0.304147
P49756	RBM25	0.346346	0.999782	0.292106
Q9Y383	LUC7L2	0.346498	0.999782	-0.291331
Q9Y5K6	CD2AP	0.34655	0.999782	0.310206
O14558	HSPB6	0.346571	0.999782	-0.551481
Q9UHG3	PCYOX1	0.347249	0.999782	-0.406766
P08240	SRPRA	0.34838	0.999782	0.215731
Q8IZ07	ANKRD13A	0.348932	0.999782	-0.224104
O94903	PLPBP	0.349485	0.999782	0.208421
P62266	RPS23	0.349945	0.999782	0.260303
Q92783	STAM	0.349951	0.999782	0.329063
P49747	COMP	0.350466	0.999782	0.45123
Q9Y230	RUVBL2	0.350726	0.999782	0.207207
O95197	RTN3	0.351093	0.999782	-0.453724
Q15155	NOMO1	0.351961	0.999782	0.212793
Q12981	BNIP1	0.352127	0.999782	0.292054
Q9ULC3	RAB23	0.352498	0.999782	-0.240726
P0DPB6	POLR1D	0.35271	0.999782	0.400845
Q15233	NONO	0.352857	0.999782	0.367706
P78411	IRX5	0.353133	0.999782	-0.218823
Q9UIQ6	LNPEP	0.353638	0.999782	-0.286271
Q15172	PPP2R5A	0.353748	0.999782	-0.247496
P78330	PSPH	0.354428	0.999782	-0.285859
P61247	RPS3A	0.354566	0.999782	0.28066
Q16891	IMMT	0.355037	0.999782	0.17082
Q16585	SGCB	0.355799	0.999782	-0.23465
P49207	RPL34	0.356121	0.999782	0.386885
P08294	SOD3	0.356203	0.999782	0.306393
Q1KMD3	HNRNPUL2	0.357125	0.999782	0.193273
Q9BS26	ERP44	0.357721	0.999782	0.219108
Q9NX55	HYPK	0.357944	0.999782	0.257027
P50990	CCT8	0.357976	0.999782	0.157126
P60520	GABARAPL2	0.35878	0.999782	-0.3558
P62906	RPL10A	0.358873	0.999782	0.245158
Q9NTX5	ECHDC1	0.36041	0.999782	-0.477119
O95400	CD2BP2	0.36041	0.999782	0.339158
Q9Y2L1	DIS3	0.360793	0.999782	0.29491
Q9NYL9	TMOD3	0.361308	0.999782	-0.187937
Q07065	CKAP4	0.36131	0.999782	0.205329
Q9P270	SLAIN2	0.361782	0.999782	0.371068
P28482	MAPK1	0.362012	0.999782	0.255079
Q6UWP7	LCLAT1	0.362166	0.999782	0.398999
Q9Y296	TRAPPC4	0.363377	0.999782	-0.338987
P30047	GCHFR	0.363592	0.999782	-0.420688
Q6ZVX7	NCCRP1	0.363761	0.999782	0.224508
Q9BZZ5	API5	0.36474	0.999782	0.184104
P83731	RPL24	0.365003	0.999782	0.235849
Q06203	PPAT	0.365025	0.999782	0.227349
P50454	SERPINH1	0.365227	0.999782	0.177513
Q8WXH0	SYNE2	0.365526	0.999782	-0.457521
Q14314	FGL2	0.366352	0.999782	0.346511
Q14774	HLX	0.366552	0.999782	-0.303826
Q9UMX0	UBQLN1	0.366984	0.999782	-0.309183
P53041	PPP5C	0.367199	0.999782	-0.30314
Q9NT62	ATG3	0.367583	0.999782	0.339648
O60925	PFDN1	0.367809	0.999782	0.301393
P50552	VASP	0.367905	0.999782	0.302211
P09467	FBP1	0.368569	0.999782	-0.394283
Q99623	PHB2	0.369479	0.999782	0.190084
O60884	DNAJA2	0.369522	0.999782	0.301935
Q5VT79	ANXA8L1	0.36956	0.999782	-0.236578
Q9Y3C1	NOP16	0.369783	0.999782	0.570717
O43815	STRN	0.37024	0.999782	0.347562
Q16762	TST	0.370633	0.999782	-0.306656
Q9Y265	RUVBL1	0.370911	0.999782	0.196571
Q9H1E3	NUCKS1	0.371216	0.999782	-0.320007
Q5T653	MRPL2	0.371832	0.999782	0.420378
Q16769	QPCT	0.372509	0.999782	0.575655
Q9UI30	TRMT112	0.372731	0.999782	0.237789
Q14802	FXYD3	0.373056	0.999782	-0.294989
O75477	ERLIN1	0.373129	0.999782	0.213292
P48643	CCT5	0.373403	0.999782	0.180983
Q86VB7	CD163	0.373628	0.999782	-0.223517
Q8IY81	FTSJ3	0.373942	0.999782	0.307952
P61289	PSME3	0.374031	0.999782	-0.224483
P61019	RAB2A	0.3743	0.999782	0.191641
Q9Y295	DRG1	0.374313	0.999782	0.207718
Q9Y3I0	RTCB	0.374364	0.999782	0.177925
Q04637	EIF4G1	0.374957	0.999782	0.340498
P18031	PTPN1	0.375727	0.999782	0.33332
P16298	PPP3CB	0.375823	0.999782	-0.220852
Q9BY32	ITPA	0.375881	0.999782	0.275104
Q9Y3B2	EXOSC1	0.376178	0.999782	1.13345
Q15477	SKIC2	0.376219	0.999782	-0.298284
P54136	RARS1	0.376439	0.999782	0.180026
P07948	LYN	0.376571	0.999782	-0.535746
Q4V9L6	TMEM119	0.377015	0.999782	-0.368384
Q96N66	MBOAT7	0.377141	0.999782	0.183393
Q8IV08	PLD3	0.37754	0.999782	-0.302135
P53618	COPB1	0.37764	0.999782	-0.340029
P06396	GSN	0.378491	0.999782	-0.222782
P29034	S100A2	0.379885	0.999782	-0.489212
Q6P1N9	TATDN1	0.38027	0.999782	-0.294904
Q14683	SMC1A	0.380387	0.999782	0.37779
P21589	NT5E	0.380495	0.999782	-0.228896
P55957	BID	0.381323	0.999782	-0.390134
Q14839	CHD4	0.381492	0.999782	0.240855
Q8WWY3	PRPF31	0.382514	0.999782	0.294856
O75521	ECI2	0.382613	0.999782	-0.274158
P50440	GATM	0.382779	0.999782	-0.411992
Q7Z3B1	NEGR1	0.383303	0.999782	-0.341728
P49736	MCM2	0.383896	0.999782	-0.240647
Q00169	PITPNA	0.385007	0.999782	-0.203944
Q92796	DLG3	0.38557	0.999782	-0.38347
Q8TCD5	NT5C	0.385716	0.999782	-0.343442
P43034	PAFAH1B1	0.385856	0.999782	0.188655
Q96AY3	FKBP10	0.3862	0.999782	0.307399
P32455	GBP1	0.386378	0.999782	-0.340692
Q86VS8	HOOK3	0.386541	0.999782	0.308493
Q71UM5	RPS27L	0.386884	0.999782	0.374365
P26373	RPL13	0.38708	0.999782	0.25944
P46459	NSF	0.38772	0.999782	0.172217
P30041	PRDX6	0.387873	0.999782	-0.241585
Q8TBF2	PRXL2B	0.387928	0.999782	-0.235553
O60264	SMARCA5	0.387949	0.999782	0.320532
Q9Y2W2	WBP11	0.388092	0.999782	0.434394
Q12904	AIMP1	0.388179	0.999782	0.217019
P61221	ABCE1	0.389138	0.999782	0.261241
P02765	AHSG	0.38946	0.999782	-0.408462
O15460	P4HA2	0.389599	0.999782	0.220232
P16671	CD36	0.390279	0.999782	-0.822065
P55060	CSE1L	0.390323	0.999782	0.340772
Q9Y4D1	DAAM1	0.390383	0.999782	0.365862
Q14061	COX17	0.390881	0.999782	0.25957
O94832	MYO1D	0.390971	0.999782	0.191415
P43304	GPD2	0.391185	0.999782	0.234933
Q8IW45	NAXD	0.39129	0.999782	0.192514
P01023	A2M	0.391473	0.999782	-0.334635
O43639	NCK2	0.391712	0.999782	0.391172
A6NMZ7	COL6A6	0.391744	0.999782	-0.270539
O75832	PSMD10	0.39177	0.999782	0.23869
P52788	SMS	0.391976	0.999782	0.30258
P02655	APOC2	0.392037	0.999782	-0.537695
P13647	KRT5	0.392199	0.999782	0.381235
Q9NNW7	TXNRD2	0.392385	0.999782	0.715149
P02753	RBP4	0.39263	0.999782	-0.455878
Q9Y5R8	TRAPPC1	0.393002	0.999782	0.282326
Q96A33	CCDC47	0.393082	0.999782	0.241744
O43708	GSTZ1	0.393418	0.999782	0.244626
P62760	VSNL1	0.393662	0.999782	0.446329
Q9BXF6	RAB11FIP5	0.393956	0.999782	0.310315
O75880	SCO1	0.394186	0.999782	0.168182
Q16531	DDB1	0.394832	0.999782	-0.46554
Q96LD4	TRIM47	0.395118	0.999782	0.38553
Q99536	VAT1	0.396242	0.999782	0.404949
P25774	CTSS	0.396286	0.999782	-0.284656
P32969	RPL9; RPL9P7; RPL9P8; RPL9P9	0.396286	0.999782	0.355298
Q96GQ7	DDX27	0.396702	0.999782	0.273538
O95299	NDUFA10	0.396761	0.999782	0.19305
Q9BRP4	PAAF1	0.397118	0.999782	0.264953
Q9BTU6	PI4K2A	0.397188	0.999782	0.360814
Q14152	EIF3A	0.397214	0.999782	0.25458
O94919	ENDOD1	0.397748	0.999782	0.193761
Q6P6C2	ALKBH5	0.39798	0.999782	0.381149
P09429	HMGB1	0.398107	0.999782	-0.226594
P58546	MTPN	0.398201	0.999782	-0.205428
P42677	RPS27	0.399515	0.999782	0.266511
O15067	PFAS	0.399794	0.999782	-0.198631
Q9BXR6	CFHR5	0.400393	0.999782	-0.209671
P00736	C1R	0.400419	0.999782	0.395973
Q9BT09	CNPY3	0.400683	0.999782	-0.196302
Q8WTS6	SETD7	0.401125	0.999782	-0.306293
Q16363	LAMA4	0.401148	0.999782	-0.508696
P11171	EPB41	0.401322	0.999782	0.349987
P00915	CA1	0.401399	0.999782	0.398094
O43242	PSMD3	0.401423	0.999782	-0.195038
P12270	TPR	0.401492	0.999782	0.293254
P07814	EPRS1	0.402275	0.999782	0.187911
Q9Y2X7	GIT1	0.402381	0.999782	0.342317
Q9UI09	NDUFA12	0.402398	0.999782	0.209022
Q8WUN7	UBTD2	0.402438	0.999782	-0.220184
O43765	SGTA	0.403079	0.999782	0.230727
Q9HCN4	GPN1	0.40326	0.999782	0.414895
Q99961	SH3GL1	0.403286	0.999782	0.209362
P84095	RHOG	0.403553	0.999782	0.154904
P62072	TIMM10	0.403766	0.999782	0.219088
Q9BX97	PLVAP	0.404093	0.999782	-0.254771
Q9UJS0	SLC25A13	0.404544	0.999782	-0.22787
P09661	SNRPA1	0.405193	0.999782	0.266934
Q5W0Z9	ZDHHC20	0.405769	0.999782	-0.227348
Q5TCQ9	MAGI3	0.405851	0.999782	0.443111
Q9UHB6	LIMA1	0.406788	0.999782	0.307019
Q13630	GFUS	0.407547	0.999782	0.287185
Q9NR50	EIF2B3	0.407716	0.999782	0.211622
P39019	RPS19	0.408561	0.999782	0.2183
P04216	THY1	0.409522	0.999782	-0.323304
Q9Y5J7	TIMM9	0.410266	0.999782	0.251425
P31689	DNAJA1	0.410672	0.999782	0.262391
Q92614	MYO18A	0.410827	0.999782	0.364999
O00204	SULT2B1	0.411084	0.999782	0.410273
Q7Z3D6	DGLUCY	0.411596	0.999782	-0.160323
Q96G03	PGM2	0.41185	0.999782	-0.200448
O14978	ZNF263	0.413077	0.999782	-0.442769
P09874	PARP1	0.4132	0.999782	-0.223262
P07355	ANXA2	0.413712	0.999782	-0.185816
P48449	LSS	0.414401	0.999782	0.280554
O75223	GGCT	0.414877	0.999782	0.269508
O43169	CYB5B	0.414921	0.999782	-0.562518
Q6YHU6	THADA	0.416784	0.999782	-0.494697
P15104	GLUL	0.416984	0.999782	0.166643
O60861	GAS7	0.418151	0.999782	-0.157435
P14384	CPM	0.418405	0.999782	-0.378903
Q02878	RPL6	0.419836	0.999782	0.320702
P0C0L4	C4A	0.420084	0.999782	-0.263542
Q14574	DSC3	0.420424	0.999782	0.232353
Q92945	KHSRP	0.420527	0.999782	0.17336
P13716	ALAD	0.421274	0.999782	-0.21202
P61006	RAB8A	0.421293	0.999782	0.167157
Q13347	EIF3I	0.42136	0.999782	0.180224
O43399	TPD52L2	0.421401	0.999782	-0.145314
P02743	APCS	0.423224	0.999782	-0.205167
Q15024	EXOSC7	0.423343	0.999782	0.374224
Q13361	MFAP5	0.423875	0.999782	0.336225
Q9UDY2	TJP2	0.424396	0.999782	0.418468
Q8IUZ5	PHYKPL	0.424645	0.999782	-0.196043
Q9NVH1	DNAJC11	0.424773	0.999782	-0.384383
Q99442	SEC62	0.424906	0.999782	-0.22087
P20674	COX5A	0.424997	0.999782	-0.207109
Q8WYA6	CTNNBL1	0.425083	0.999782	0.227723
Q9NVZ3	NECAP2	0.425391	0.999782	0.411147
Q9Y3U8	RPL36	0.425451	0.999782	-0.676613
Q8N6T3	ARFGAP1	0.425509	0.999782	0.289798
Q9Y3E5	PTRH2	0.42588	0.999782	0.278014
P49327	FASN	0.4261	0.999782	-0.40836
Q6PIU2	NCEH1	0.426169	0.999782	0.203978
Q07020	RPL18	0.426782	0.999782	0.268671
P30084	ECHS1	0.426887	0.999782	-0.187777
Q8WVY7	UBLCP1	0.426964	0.999782	0.240195
P17980	PSMC3	0.427114	0.999782	0.260113
Q15257	PTPA	0.428222	0.999782	-0.193431
P98082	DAB2	0.428362	0.999782	0.314597
Q9H832	UBE2Z	0.428463	0.999782	0.278862
Q6UXI7	VIT	0.428817	0.999782	0.478471
P14209	CD99	0.428917	0.999782	-0.25259
P51911	CNN1	0.428974	0.999782	-0.643997
Q92878	RAD50	0.429548	0.999782	0.217283
Q96Q06	PLIN4	0.429626	0.999782	-0.800618
Q13011	ECH1	0.42972	0.999782	-0.231321
Q99735	MGST2	0.429885	0.999782	-0.292679
Q12796	PNRC1	0.429969	0.999782	-0.236673
P19256	CD58	0.430081	0.999782	-0.189398
Q8TD19	NEK9	0.430424	0.999782	-0.161108
Q9NP72	RAB18	0.431763	0.999782	0.146877
P08571	CD14	0.431858	0.999782	0.426138
P28070	PSMB4	0.431935	0.999782	-0.206132
Q9NQ38	SPINK5	0.432379	0.999782	0.281118
P62333	PSMC6	0.43298	0.999782	0.207321
Q63ZY3	KANK2	0.433463	0.999782	0.309224
Q96JB5	CDK5RAP3	0.433477	0.999782	0.299804
Q49A26	GLYR1	0.433965	0.999782	0.247747
P14324	FDPS	0.434318	0.999782	-0.182736
Q96IU4	ABHD14B	0.43448	0.999782	-0.176243
Q9UK76	JPT1	0.435096	0.999782	0.411415
P09038	FGF2	0.435806	0.999782	-0.291236
P78559	MAP1A	0.435931	0.999782	0.207527
P62269	RPS18	0.436967	0.999782	0.443615
Q9P2B2	PTGFRN	0.43789	0.999782	0.241423
Q9UM00	TMCO1	0.438052	0.999782	-0.19095
Q15006	EMC2	0.438242	0.999782	0.136105
B9A064	IGLL5	0.439039	0.999782	-0.303736
Q9ULZ3	PYCARD	0.439115	0.999782	0.467541
O00401	WASL	0.439151	0.999782	0.229129
P04179	SOD2	0.439281	0.999782	-0.215423
Q92820	GGH	0.441307	0.999782	0.20278
P05413	FABP3	0.441992	0.999782	-0.27676
P22234	PAICS	0.44248	0.999782	-0.246151
P36222	CHI3L1	0.44257	0.999782	0.285386
Q8NBL1	POGLUT1	0.442908	0.999782	0.208302
Q15369	ELOC	0.443352	0.999782	0.169575
O76021	RSL1D1	0.443354	0.999782	-0.230135
P61457	PCBD1	0.443616	0.999782	-0.232878
P15954	COX7C	0.443641	0.999782	-0.23448
P01034	CST3	0.44444	0.999782	0.277095
P40222	TXLNA	0.444986	0.999782	0.378191
P33121	ACSL1	0.446236	0.999782	-0.227517
P39748	FEN1	0.447012	0.999782	-0.196484
Q96RF0	SNX18	0.447269	0.999782	0.280698
Q13884	SNTB1	0.44767	0.999782	0.332
Q8NC51	SERBP1	0.447944	0.999782	0.369774
P18621	RPL17	0.448145	0.999782	0.285719
Q15276	RABEP1	0.448359	0.999782	0.189534
P82909	MRPS36	0.450011	0.999782	0.184229
P35606	COPB2	0.450378	0.999782	0.25525
Q9BVP2	GNL3	0.451118	0.999782	0.244806
P18859	ATP5PF	0.451226	0.999782	0.242186
P27487	DPP4	0.451848	0.999782	0.209425
O43570	CA12	0.452145	0.999782	-0.252917
Q9UN36	NDRG2	0.452189	0.999782	0.204137
O14530	TXNDC9	0.452499	0.999782	0.212774
Q8N446	ZNF843	0.452771	0.999782	-0.143007
P57789	KCNK10	0.452995	0.999782	-0.334031
Q969H8	MYDGF	0.453151	0.999782	-0.223678
P26006	ITGA3	0.45323	0.999782	-0.146609
P12273	PIP	0.453429	0.999782	-0.704878
O75475	PSIP1	0.454067	0.999782	-0.237527
Q12931	TRAP1	0.454278	0.999782	0.592698
P19474	TRIM21	0.454446	0.999782	-0.234375
Q9UQ80	PA2G4	0.454695	0.999782	0.212557
P46779	RPL28	0.455126	0.999782	0.31862
Q9BV38	WDR18	0.455203	0.999782	0.238033
Q9UMS4	PRPF19	0.455219	0.999782	0.202843
P00533	EGFR	0.455651	0.999782	-0.154881
Q9HCB6	SPON1	0.455817	0.999782	-0.338047
Q9NRX3	NDUFA4L2	0.456075	0.999782	0.408582
Q8WUM4	PDCD6IP	0.456394	0.999782	0.178094
P31939	ATIC	0.456758	0.999782	0.187466
Q9BVJ7	DUSP23	0.456996	0.999782	0.174899
O75438	NDUFB1	0.45756	0.999782	0.267445
P00387	CYB5R3	0.457688	0.999782	0.404679
Q99715	COL12A1	0.45814	0.999782	0.232344
Q13045	FLII	0.458183	0.999782	-0.191211
P43897	TSFM	0.458247	0.999782	0.376154
Q9NPA0	EMC7	0.458468	0.999782	0.301151
Q15642	TRIP10	0.459111	0.999782	0.314006
Q9NR99	MXRA5	0.460197	0.999782	-0.279004
P01780	IGHV3-7	0.460258	0.999782	-0.304234
Q8TE68	EPS8L1	0.460419	0.999782	0.256003
P46777	RPL5	0.461235	0.999782	0.230314
Q9H3K2	GHITM	0.461311	0.999782	0.264797
Q6E0U4	DMKN	0.461446	0.999782	0.41043
P48556	PSMD8	0.461802	0.999782	0.155748
P11142	HSPA8	0.461936	0.999782	0.169292
P69905	HBA1; HBA2	0.462456	0.999782	0.311955
P49902	NT5C2	0.462742	0.999782	-0.19627
P19387	POLR2C	0.462826	0.999782	0.202258
Q9UNK0	STX8	0.462851	0.999782	0.228831
P23919	DTYMK	0.462887	0.999782	0.247635
Q96FZ7	CHMP6	0.463313	0.999782	0.264305
P13645	KRT10	0.463536	0.999782	0.252624
Q9UFN0	NIPSNAP3A	0.463658	0.999782	-0.244301
P30086	PEBP1	0.463847	0.999782	-0.174181
Q92499	DDX1	0.464229	0.999782	0.167706
O94855	SEC24D	0.464767	0.999782	0.401161
P62745	RHOB	0.465193	0.999782	0.187781
Q9Y2S2	CRYL1	0.465798	0.999782	-0.239064
Q9H2G2	SLK	0.465885	0.999782	0.228883
P08253	MMP2	0.46614	0.999782	0.259954
Q9UKK9	NUDT5	0.466219	0.999782	-0.148218
P61011	SRP54	0.466393	0.999782	0.243506
P46821	MAP1B	0.46701	0.999782	-0.218471
P32119	PRDX2	0.467012	0.999782	-0.246714
O60610	DIAPH1	0.467949	0.999782	0.226211
Q9Y4K1	CRYBG1	0.468173	0.999782	0.467124
P02511	CRYAB	0.468333	0.999782	-0.25293
O94811	TPPP	0.469065	0.999782	0.340859
Q12849	GRSF1	0.469106	0.999782	0.206311
P51452	DUSP3	0.469167	0.999782	-0.162684
P35241	RDX	0.469445	0.999782	0.196445
Q15334	LLGL1	0.469576	0.999782	0.216289
P49721	PSMB2	0.470303	0.999782	0.294424
Q15008	PSMD6	0.470618	0.999782	0.280712
Q96RW7	HMCN1	0.470959	0.999782	-0.288202
Q9H9S4	CAB39L	0.471172	0.999782	-0.168584
P82979	SARNP	0.471287	0.999782	0.255043
P12532	CKMT1A; CKMT1B	0.471663	0.999782	-0.268482
Q9ULX9	MAFF	0.471684	0.999782	0.832197
Q16527	CSRP2	0.471719	0.999782	0.275148
Q08380	LGALS3BP	0.471886	0.999782	0.27998
Q07157	TJP1	0.471961	0.999782	0.191655
Q15942	ZYX	0.47201	0.999782	0.222884
Q6IBS0	TWF2	0.472548	0.999782	-0.25465
O94901	SUN1	0.472652	0.999782	0.425534
Q9Y624	F11R	0.472929	0.999782	0.200944
O95297	MPZL1	0.473037	0.999782	-0.167922
Q9NWV4	CZIB	0.473257	0.999782	-0.178905
Q8N1F7	NUP93	0.473574	0.999782	0.32478
Q01433	AMPD2	0.474419	0.999782	0.243196
Q99497	PARK7	0.474922	0.999782	-0.222475
P49908	SELENOP	0.475166	0.999782	-0.232958
P80723	BASP1	0.475285	0.999782	0.217879
P48444	ARCN1	0.475612	0.999782	0.189347
P61764	STXBP1	0.475676	0.999782	-0.243637
P28289	TMOD1	0.475686	0.999782	-0.263805
P40926	MDH2	0.475751	0.999782	-0.165626
P62258	YWHAE	0.475757	0.999782	-0.223346
Q9UBL3	ASH2L	0.475818	0.999782	0.264944
Q08AM6	VAC14	0.47602	0.999782	0.186379
P15153	RAC2	0.476174	0.999782	-0.271617
O95202	LETM1	0.476333	0.999782	0.230068
P05198	EIF2S1	0.476441	0.999782	0.169886
Q9UJ41	RABGEF1	0.477066	0.999782	-0.875771
P61353	RPL27	0.477213	0.999782	0.253318
Q5T1M5	FKBP15	0.478284	0.999782	-0.245333
P21926	CD9	0.478518	0.999782	0.210839
P49354	FNTA	0.478683	0.999782	0.220091
P54105	CLNS1A	0.479247	0.999782	0.212203
Q15124	PGM5	0.479549	0.999782	-0.368572
P53597	SUCLG1	0.479594	0.999782	0.141571
P09525	ANXA4	0.480436	0.999782	-0.181974
Q96RQ3	MCCC1	0.480489	0.999782	0.282938
P19971	TYMP	0.480631	0.999782	-0.170769
Q9UNS2	COPS3	0.481067	0.999782	-0.170974
Q9UBT2	UBA2	0.481079	0.999782	-0.189931
O00468	AGRN	0.481602	0.999782	-0.167315
Q12955	ANK3	0.481924	0.999782	0.281898
P28838	LAP3	0.482203	0.999782	-0.163558
Q92954	PRG4	0.482563	0.999782	-0.697751
P09496	CLTA	0.482711	0.999782	0.339469
Q9HC38	GLOD4	0.482802	0.999782	-0.158024
P26447	S100A4	0.483124	0.999782	-0.148473
P18510	IL1RN	0.483151	0.999782	0.489373
Q9NZ32	ACTR10	0.483398	0.999782	0.17935
Q12765	SCRN1	0.483512	0.999782	-0.169493
P30533	LRPAP1	0.483517	0.999782	-0.301837
Q9Y6N5	SQOR	0.483698	0.999782	-0.159466
P12830	CDH1	0.484576	0.999782	0.248306
P48681	NES	0.484785	0.999782	0.359196
Q96NY7	CLIC6	0.48492	0.999782	-0.214844
P45974	USP5	0.485387	0.999782	0.16163
O00567	NOP56	0.485491	0.999782	0.180734
Q99848	EBNA1BP2	0.485603	0.999782	0.237628
Q99426	TBCB	0.485636	0.999782	-0.181184
Q9BQS8	FYCO1	0.485859	0.999782	0.239143
O15143	ARPC1B	0.486158	0.999782	-0.198063
Q9Y3B4	SF3B6	0.487681	0.999782	0.158065
P11274	BCR	0.487874	0.999782	0.200966
Q14789	GOLGB1	0.488483	0.999782	0.299736
Q9Y5S2	CDC42BPB	0.488501	0.999782	0.41355
P08754	GNAI3	0.488949	0.999782	0.402868
P62312	LSM6	0.489114	0.999782	0.172077
P62249	RPS16	0.48934	0.999782	0.205316
Q9Y6R7	FCGBP	0.490161	0.999782	-0.505519
P47897	QARS1	0.490593	0.999782	0.18244
P26599	PTBP1	0.491879	0.999782	0.125515
Q8NF91	SYNE1	0.491918	0.999782	-0.208338
P36578	RPL4	0.492118	0.999782	0.246551
Q16643	DBN1	0.49228	0.999782	0.257277
Q92900	UPF1	0.49248	0.999782	0.262093
O00178	GTPBP1	0.492534	0.999782	0.208342
P01859	IGHG2	0.492864	0.999782	-0.280359
P17948	FLT1	0.49369	0.999782	0.184681
O14896	IRF6	0.493698	0.999782	0.309609
O15355	PPM1G	0.49375	0.999782	0.203682
O43809	NUDT21	0.494065	0.999782	0.205243
P14868	DARS1	0.494294	0.999782	0.202268
Q8IZQ5	SELENOH	0.494352	0.999782	-0.314501
Q13576	IQGAP2	0.494556	0.999782	-0.304306
P12821	ACE	0.494956	0.999782	0.17898
P68366	TUBA4A	0.495512	0.999782	0.149467
P63151	PPP2R2A	0.495636	0.999782	0.148945
Q04760	GLO1	0.495834	0.999782	-0.122438
Q12860	CNTN1	0.495898	0.999782	0.176027
Q9H4G4	GLIPR2	0.495949	0.999782	-0.186895
P01602	IGKV1-5	0.496073	0.999782	-0.365079
O15533	TAPBP	0.496456	0.999782	0.24396
Q15057	ACAP2	0.496686	0.999782	0.162237
P24752	ACAT1	0.496904	0.999782	-0.18084
P55210	CASP7	0.497011	0.999782	0.312517
Q9BV79	MECR	0.497091	0.999782	-0.204857
O15540	FABP7	0.49862	0.999782	0.381029
P47929	LGALS7; LGALS7B	0.499163	0.999782	0.450163
P04062	GBA1	0.499492	0.999782	0.218823
Q9Y5X1	SNX9	0.499914	0.999782	0.16947
P48163	ME1	0.500207	0.999782	-0.175956
Q9BRG1	VPS25	0.500593	0.999782	0.250504
Q9H269	VPS16	0.500634	0.999782	0.164642
P17480	UBTF	0.500886	0.999782	0.194023
P21964	COMT	0.501459	0.999782	-0.22888
O95359	TACC2	0.501623	0.999782	0.300606
Q9BRQ6	CHCHD6	0.502561	0.999782	0.242319
P55039	DRG2	0.503266	0.999782	0.287553
P35579	MYH9	0.503626	0.999782	-0.207574
P09543	CNP	0.503901	0.999782	-0.15329
Q8WXF1	PSPC1	0.504071	0.999782	0.209136
P12109	COL6A1	0.504339	0.999782	0.260331
Q9UN37	VPS4A	0.504366	0.999782	-0.203605
Q16740	CLPP	0.504847	0.999782	0.164695
Q8N2F6	ARMC10	0.505352	0.999782	0.388503
Q8IXL7	MSRB3	0.505504	0.999782	0.418485
P08238	HSP90AB1	0.506441	0.999782	0.119969
Q53H82	LACTB2	0.507104	0.999782	-0.363847
Q14498	RBM39	0.507278	0.999782	0.184692
P22413	ENPP1	0.507602	0.999782	-0.221309
P05543	SERPINA7	0.50789	0.999782	-0.451319
Q9Y2S7	POLDIP2	0.508396	0.999782	0.168216
P62277	RPS13	0.509278	0.999782	0.214671
Q6NUK1	SLC25A24	0.510389	0.999782	0.234496
P01019	AGT	0.510498	0.999782	-0.265009
P23193	TCEA1	0.510507	0.999782	-0.188
Q96A65	EXOC4	0.510911	0.999782	0.237258
P11117	ACP2	0.510919	0.999782	0.188127
P25398	RPS12	0.510941	0.999782	0.192995
P19174	PLCG1	0.511453	0.999782	-0.252943
O15455	TLR3	0.512615	0.999782	0.602484
Q9P258	RCC2	0.512848	0.999782	-0.195647
Q15833	STXBP2	0.512951	0.999782	-0.231141
Q13404	UBE2V1	0.514336	0.999782	0.232488
P04233	CD74	0.514486	0.999782	-0.296016
Q9Y608	LRRFIP2	0.515981	0.999782	0.292941
P61158	ACTR3	0.516276	0.999782	-0.182267
Q86V88	MDP1	0.516773	0.999782	-0.238258
Q9H7C9	AAMDC	0.51682	0.999782	-0.133699
Q9Y5L4	TIMM13	0.517194	0.999782	0.17808
Q00688	FKBP3	0.517275	0.999782	0.252363
P10619	CTSA	0.517294	0.999782	0.286823
P16219	ACADS	0.517414	0.999782	0.228319
Q8N131	TMEM123	0.517519	0.999782	-0.208095
Q16563	SYPL1	0.517886	0.999782	-0.30484
P05452	CLEC3B	0.518457	0.999782	-0.233995
Q15738	NSDHL	0.518834	0.999782	-0.240883
P54819	AK2	0.519139	0.999782	-0.132205
P78527	PRKDC	0.519264	0.999782	0.133806
P16885	PLCG2	0.519306	0.999782	0.205845
Q6UVK1	CSPG4	0.519443	0.999782	-0.195369
Q13825	AUH	0.519557	0.999782	-0.527542
Q9BVK6	TMED9	0.520061	0.999782	-0.28775
P60900	PSMA6	0.520205	0.999782	-0.205838
P05387	RPLP2	0.520577	0.999782	0.198922
P48739	PITPNB	0.52068	0.999782	-0.148042
Q13232	NME3	0.520784	0.999782	-0.193848
P23142	FBLN1	0.521122	0.999782	0.165405
Q96RS6	NUDCD1	0.52116	0.999782	0.179911
P22105	TNXB	0.521318	0.999782	-0.215762
Q9NPD3	EXOSC4	0.52138	0.999782	-0.158605
O14617	AP3D1	0.521754	0.999782	0.210092
Q8IVF2	AHNAK2	0.521896	0.999782	0.27678
Q93034	CUL5	0.521904	0.999782	-0.373962
P14174	MIF	0.522607	0.999782	-0.252606
Q9BYT8	NLN	0.522729	0.999782	-0.21498
Q6P1M3	LLGL2	0.522982	0.999782	0.195319
Q9NWB6	ARGLU1	0.523476	0.999782	-0.342477
P28331	NDUFS1	0.523721	0.999782	-0.128557
Q9NXA8	SIRT5	0.524109	0.999782	-0.250832
O14841	OPLAH	0.524147	0.999782	0.173089
P20930	FLG	0.524834	0.999782	0.463732
P50238	CRIP1	0.524892	0.999782	0.264687
Q14126	DSG2	0.525201	0.999782	0.32461
P09960	LTA4H	0.525224	0.999782	-0.104378
Q9NR46	SH3GLB2	0.525529	0.999782	0.20359
Q86UU1	PHLDB1	0.525546	0.999782	-0.575327
P36542	ATP5F1C	0.525602	0.999782	-0.179128
P10412	H1-4	0.526044	0.999782	0.37481
P53634	CTSC	0.526284	0.999782	0.411107
Q9UKU7	ACAD8	0.526314	0.999782	-0.154344
P20936	RASA1	0.526497	0.999782	0.269339
Q96P16	RPRD1A	0.52668	0.999782	0.188704
P51665	PSMD7	0.526935	0.999782	-0.141641
Q9Y570	PPME1	0.526951	0.999782	-0.154717
P06213	INSR	0.527169	0.999782	0.228641
P21695	GPD1	0.527264	0.999782	-0.307995
Q92688	ANP32B	0.527439	0.999782	-0.554719
Q8N2K0	ABHD12	0.527521	0.999782	0.210514
P27338	MAOB	0.527863	0.999782	-0.223775
O00764	PDXK	0.528255	0.999782	0.154806
P30837	ALDH1B1	0.528494	0.999782	-0.304111
Q13428	TCOF1	0.5286	0.999782	0.393097
Q8WUY1	THEM6	0.52879	0.999782	0.477433
Q15691	MAPRE1	0.528941	0.999782	0.161834
Q8IXI1	RHOT2	0.529175	0.999782	0.367943
Q9BW04	SARG	0.52946	0.999782	0.27702
O14745	SLC9A3R1	0.529877	0.999782	0.161823
Q16836	HADH	0.529983	0.999782	-0.165359
P56199	ITGA1	0.529983	0.999782	-0.266303
P23528	CFL1	0.53026	0.999782	-0.134259
P30044	PRDX5	0.530554	0.999782	-0.152772
P30419	NMT1	0.531613	0.999782	0.268513
P13639	EEF2	0.531677	0.999782	-0.174526
Q14974	KPNB1	0.5317	0.999782	0.123986
O60832	DKC1	0.53181	0.999782	0.268157
Q53FA7	TP53I3	0.531896	0.999782	0.537538
P62750	RPL23A	0.532381	0.999782	-0.186763
Q9HCU0	CD248	0.532396	0.999782	-0.364373
P29373	CRABP2	0.53241	0.999782	0.188669
Q13310	PABPC4	0.532422	0.999782	0.152869
O75718	CRTAP	0.532653	0.999782	0.168606
Q9UQN3	CHMP2B	0.532683	0.999782	0.194785
P55268	LAMB2	0.53269	0.999782	-0.350068
Q9Y5Z4	HEBP2	0.533133	0.999782	-0.151438
P29466	CASP1	0.533576	0.999782	-0.216158
O95969	SCGB1D2	0.533754	0.999782	0.429482
P02745	C1QA	0.533832	0.999782	-0.288446
Q13332	PTPRS	0.53413	0.999782	0.211902
P54289	CACNA2D1	0.5345	0.999782	-0.184895
P11766	ADH5	0.534687	0.999782	-0.14759
Q14210	LY6D	0.534888	0.999782	0.367688
Q9Y3E7	CHMP3	0.535536	0.999782	-0.236863
P43121	MCAM	0.535775	0.999782	-0.284634
P49862	KLK7	0.535883	0.999782	0.355247
Q08554	DSC1	0.536272	0.999782	0.258116
Q99417	MYCBP	0.536619	0.999782	0.237754
Q93052	LPP	0.536729	0.999782	0.219584
P28161	GSTM2	0.536832	0.999782	-0.226636
P47756	CAPZB	0.538448	0.999782	0.13452
P16278	GLB1	0.538591	0.999782	-0.245663
Q9NZB2	FAM120A	0.538709	0.999782	0.19497
Q9H3U1	UNC45A	0.539448	0.999782	0.234608
Q9NUI1	DECR2	0.539719	0.999782	0.188591
P68871	HBB	0.539775	0.999782	0.274209
P38919	EIF4A3	0.539853	0.999782	0.445238
P47985	UQCRFS1	0.54009	0.999782	0.258872
Q9H7B2	RPF2	0.54039	0.999782	0.144364
P35573	AGL	0.541142	0.999782	-0.180259
P27144	AK4	0.541674	0.999782	0.209582
O00515	LAD1	0.542126	0.999782	0.409071
P55884	EIF3B	0.542204	0.999782	0.17898
P50583	NUDT2	0.542711	0.999782	-0.144192
P07203	GPX1	0.542875	0.999782	-0.126218
O75533	SF3B1	0.542902	0.999782	0.187095
Q562R1	ACTBL2	0.543282	0.999782	-0.713787
O95352	ATG7	0.543348	0.999782	0.194361
O00499	BIN1	0.543588	0.999782	-0.190164
O43252	PAPSS1	0.543599	0.999782	0.114435
Q9UKV3	ACIN1	0.543665	0.999782	0.185961
P35542	SAA4	0.54368	0.999782	-0.383905
Q9Y3C8	UFC1	0.545944	0.999782	0.145742
Q9UBW8	COPS7A	0.546024	0.999782	-0.342289
Q00610	CLTC	0.546073	0.999782	0.221888
O60504	SORBS3	0.546511	0.999782	0.166325
O60763	USO1	0.546779	0.999782	0.202547
Q9UHQ9	CYB5R1	0.547067	0.999782	0.30969
Q8N271	PROM2	0.54755	0.999782	-0.426313
Q92743	HTRA1	0.548127	0.999782	-0.252697
P49903	SEPHS1	0.548619	0.999782	-0.365281
Q9Y3E1	HDGFL3	0.548728	0.999782	-0.237216
P24928	POLR2A	0.549281	0.999782	0.224938
P04040	CAT	0.549482	0.999782	0.198696
P38117	ETFB	0.549557	0.999782	-0.141066
Q9BV81	EMC6	0.549643	0.999782	0.270419
Q9H8L6	MMRN2	0.549675	0.999782	0.317598
Q13423	NNT	0.549752	0.999782	-0.123176
P31946	YWHAB	0.549892	0.999782	0.191814
O95445	APOM	0.549926	0.999782	-0.26293
O75146	HIP1R	0.550433	0.999782	0.163268
P00167	CYB5A	0.550544	0.999782	-0.22901
Q07092	COL16A1	0.5509	0.999782	0.22282
Q9BU89	DOHH	0.551585	0.999782	0.151762
Q9BXJ5	C1QTNF2	0.551634	0.999782	-0.209195
P06576	ATP5F1B	0.551763	0.999782	0.155398
P56556	NDUFA6	0.551879	0.999782	-0.206024
P08195	SLC3A2	0.551917	0.999782	0.232429
Q9BXW7	HDHD5	0.552022	0.999782	0.281386
P79483	HLA-DRB3	0.552342	0.999782	-0.169343
Q15382	RHEB	0.552457	0.999782	0.127087
Q15113	PCOLCE	0.552879	0.999782	-0.197734
Q96CD0	FBXL8	0.553478	0.999782	0.138029
Q96FQ6	S100A16	0.553501	0.999782	0.249674
Q99570	PIK3R4	0.55416	0.999782	0.196019
Q9H4G0	EPB41L1	0.554475	0.999782	0.45813
P62330	ARF6	0.554992	0.999782	-0.4644
Q96KP4	CNDP2	0.555029	0.999782	0.188715
O75569	PRKRA	0.555379	0.999782	0.242763
Q9UM54	MYO6	0.555447	0.999782	0.207159
Q8TAQ2	SMARCC2	0.555575	0.999782	0.190792
P01011	SERPINA3	0.556469	0.999782	0.283647
Q13561	DCTN2	0.556498	0.999782	0.193949
P04217	A1BG	0.556886	0.999782	-0.258445
Q9Y4Z0	LSM4	0.557461	0.999782	0.166976
P04440	HLA-DPB1	0.557556	0.999782	-0.231602
P11279	LAMP1	0.557601	0.999782	0.168244
Q9Y5M8	SRPRB	0.557654	0.999782	0.171286
P11908	PRPS2	0.55773	0.999782	0.211867
Q96LJ7	DHRS1	0.557844	0.999782	0.178007
P05783	KRT18	0.558116	0.999782	0.488938
P02748	C9	0.558196	0.999782	0.212019
P62937	PPIA	0.558325	0.999782	-0.165104
O00217	NDUFS8	0.558533	0.999782	0.263948
Q9BX68	HINT2	0.558558	0.999782	0.161285
O95219	SNX4	0.558622	0.999782	0.148287
P28062	PSMB8	0.55886	0.999782	-0.156202
P42574	CASP3	0.558868	0.999782	0.210769
O95782	AP2A1	0.558932	0.999782	-0.246519
P60510	PPP4C	0.558976	0.999782	0.241261
O00264	PGRMC1	0.559237	0.999782	-0.1813
Q9Y696	CLIC4	0.560296	0.999782	-0.214482
P09669	COX6C	0.560365	0.999782	-0.137582
P0C0L5	C4B; C4B_2	0.560375	0.999782	-0.171865
P10515	DLAT	0.560468	0.999782	0.169723
Q6GMV3	PTRHD1	0.560681	0.999782	0.193489
Q16666	IFI16	0.562665	0.999782	-0.148225
Q9UGI8	TES	0.562687	0.999782	-0.162551
O75094	SLIT3	0.562989	0.999782	-0.350837
Q9UQ35	SRRM2	0.563055	0.999782	0.214823
Q9NYL4	FKBP11	0.563208	0.999782	-0.236282
Q15819	UBE2V2	0.563415	0.999782	-0.133581
P56385	ATP5ME	0.563772	0.999782	0.163746
P48735	IDH2	0.563778	0.999782	-0.184473
Q96B97	SH3KBP1	0.56381	0.999782	0.161067
P67936	TPM4	0.564338	0.999782	-0.173941
P37108	SRP14	0.564399	0.999782	-0.174314
Q6ZNA5	FRRS1	0.564428	0.999782	-0.18131
Q13510	ASAH1	0.564597	0.999782	0.128578
P35637	FUS	0.565045	0.999782	0.156616
Q9UIW2	PLXNA1	0.565125	0.999782	-0.154188
P67812	SEC11A	0.565242	0.999782	-0.268456
Q9BWM7	SFXN3	0.565295	0.999782	0.234309
Q92643	PIGK	0.565592	0.999782	0.155985
A8TX70	COL6A5	0.565913	0.999782	-0.207666
O00273	DFFA	0.565948	0.999782	-0.220609
P11047	LAMC1	0.566273	0.999782	-0.279217
P08572	COL4A2	0.566619	0.999782	-0.298736
P48740	MASP1	0.566749	0.999782	-0.179329
P30566	ADSL	0.566978	0.999782	-0.176587
O60888	CUTA	0.56725	0.999782	-0.335085
P08865	RPSA	0.567299	0.999782	0.195124
Q9NZM1	MYOF	0.567541	0.999782	0.422298
O75369	FLNB	0.567546	0.999782	-0.161664
P43155	CRAT	0.567742	0.999782	-0.326342
Q13613	MTMR1	0.567773	0.999782	0.152798
Q7L014	DDX46	0.568332	0.999782	0.171957
Q15746	MYLK	0.568372	0.999782	-0.204965
P63244	RACK1	0.568615	0.999782	0.131927
Q99447	PCYT2	0.568644	0.999782	0.197706
Q99541	PLIN2	0.568703	0.999782	-0.2246
Q9UDY4	DNAJB4	0.569704	0.999782	0.17142
Q66K14	TBC1D9B	0.570024	0.999782	0.125419
Q5SSJ5	HP1BP3	0.570144	0.999782	-0.139513
Q14847	LASP1	0.570157	0.999782	0.134342
P46109	CRKL	0.570739	0.999782	-0.149393
Q8N9N7	LRRC57	0.57089	0.999782	-0.195294
Q9Y4E8	USP15	0.570926	0.999782	0.12972
O75347	TBCA	0.571668	0.999782	0.160263
Q8TCT9	HM13	0.572622	0.999782	-0.301928
P62328	TMSB4X	0.572666	0.999782	-0.238
P39060	COL18A1	0.573285	0.999782	-0.234514
O15230	LAMA5	0.573523	0.999782	-0.248155
P14314	PRKCSH	0.573728	0.999782	0.138552
Q16134	ETFDH	0.573903	0.999782	-0.140632
Q6P1M0	SLC27A4	0.573992	0.999782	0.182176
P40763	STAT3	0.574175	0.999782	-0.294886
P31944	CASP14	0.574204	0.999782	0.302715
Q32P28	P3H1	0.574945	0.999782	0.201191
O14908	GIPC1	0.574965	0.999782	0.292903
Q7Z2K6	ERMP1	0.575502	0.999782	0.1575
P31943	HNRNPH1	0.57627	0.999782	0.150041
P31942	HNRNPH3	0.576334	0.999782	0.111446
Q15555	MAPRE2	0.576343	0.999782	0.165653
P01860	IGHG3	0.576602	0.999782	-0.21288
Q13151	HNRNPA0	0.576655	0.999782	0.216238
O43707	ACTN4	0.577042	0.999782	-0.105019
P16615	ATP2A2	0.577142	0.999782	0.137484
P37840	SNCA	0.577344	0.999782	-0.223693
Q15286	RAB35	0.577521	0.999782	0.121262
Q9Y6N7	ROBO1	0.577785	0.999782	0.290588
Q3MJ16	PLA2G4E	0.5779	0.999782	-0.362049
Q13907	IDI1	0.578213	0.999782	-0.142446
Q9NUG6	PDRG1	0.578739	0.999782	0.168241
Q86TI2	DPP9	0.578784	0.999782	0.140656
Q96EY8	MMAB	0.57943	0.999782	0.284213
Q16658	FSCN1	0.579668	0.999782	-0.104214
P29966	MARCKS	0.579927	0.999782	-0.189617
Q92817	EVPL	0.579938	0.999782	0.534079
Q96I15	SCLY	0.57999	0.999782	-0.291747
O95319	CELF2	0.579992	0.999782	-0.164191
Q9NRV9	HEBP1	0.580406	0.999782	-0.129485
Q9UPN7	PPP6R1	0.580416	0.999782	0.199882
O95834	EML2	0.580633	0.999782	-0.131667
P22830	FECH	0.580677	0.999782	0.122284
P31751	AKT2	0.581201	0.999782	-0.566969
O15145	ARPC3	0.581357	0.999782	-0.188433
Q8NCW5	NAXE	0.581373	0.999782	-0.133593
Q9Y3B8	REXO2	0.581687	0.999782	-0.0990421
Q10588	BST1	0.581783	0.999782	0.152715
O00291	HIP1	0.581803	0.999782	0.18605
Q15120	PDK3	0.581897	0.999782	-0.287904
Q8TDH9	BLOC1S5	0.582154	0.999782	-0.175867
O95571	ETHE1	0.582392	0.999782	-0.301733
Q96BM9	ARL8A	0.58306	0.999782	-0.122207
P55327	TPD52	0.58385	0.999782	0.218902
P62495	ETF1	0.583951	0.999782	-0.117931
P35580	MYH10	0.584008	0.999782	-0.155173
Q9Y3F4	STRAP	0.584024	0.999782	0.0966963
Q8WWI5	SLC44A1	0.58436	0.999782	-0.374828
P49748	ACADVL	0.58486	0.999782	-0.135189
P17302	GJA1	0.585362	0.999782	-0.253932
P49006	MARCKSL1	0.58552	0.999782	-0.202547
Q14008	CKAP5	0.585573	0.999782	0.161934
P52566	ARHGDIB	0.585675	0.999782	-0.170049
Q32MZ4	LRRFIP1	0.586135	0.999782	0.146005
P51553	IDH3G	0.586276	0.999782	-0.223104
P05023	ATP1A1	0.586397	0.999782	-0.179524
O76070	SNCG	0.586633	0.999782	-0.272867
Q8TDN6	BRIX1	0.586677	0.999782	0.174282
Q9NZ43	USE1	0.587091	0.999782	0.188218
O60841	EIF5B	0.587141	0.999782	-0.147974
Q9UBS4	DNAJB11	0.587348	0.999782	0.143475
Q8TEA8	DTD1	0.587698	0.999782	-0.204012
Q14BN4	SLMAP	0.588058	0.999782	-0.251394
O15217	GSTA4	0.588116	0.999782	0.213394
P01008	SERPINC1	0.588318	0.999782	0.239285
P40123	CAP2	0.589318	0.999782	-0.225985
Q96PK6	RBM14	0.589746	0.999782	0.174454
Q9NP97	DYNLRB1	0.590038	0.999782	0.151865
Q06278	AOX1	0.590871	0.999782	0.325621
Q9UHD8	SEPTIN9	0.590998	0.999782	0.100581
P40306	PSMB10	0.591034	0.999782	-0.18707
P50416	CPT1A	0.591088	0.999782	-0.278174
P09622	DLD	0.591606	0.999782	0.108393
P02746	C1QB	0.591881	0.999782	-0.148424
P30519	HMOX2	0.592033	0.999782	0.161723
P09619	PDGFRB	0.59237	0.999782	-0.116078
Q15459	SF3A1	0.593067	0.999782	0.168872
Q9NZT1	CALML5	0.593369	0.999782	0.219216
P09601	HMOX1	0.593541	0.999782	0.195946
P41240	CSK	0.593596	0.999782	0.146892
Q9NVD7	PARVA	0.593811	0.999782	-0.159868
Q96CG8	CTHRC1	0.594401	0.999782	-0.179473
Q6UXN9	WDR82	0.594561	0.999782	0.196634
P28340	POLD1	0.594581	0.999782	-0.411917
O15264	MAPK13	0.594745	0.999782	0.223107
Q9HBL0	TNS1	0.594846	0.999782	-0.133148
O75396	SEC22B	0.594995	0.999782	0.192227
Q9UHJ6	SHPK	0.595052	0.999782	-0.265087
O94819	KBTBD11	0.596272	0.999782	-0.211809
Q6YN16	HSDL2	0.596804	0.999782	0.138563
Q02413	DSG1	0.596888	0.999782	0.27746
P62826	RAN	0.596987	0.999782	0.107356
P33316	DUT	0.597033	0.999782	0.188094
Q96P63	SERPINB12	0.597166	0.999782	0.23958
Q9NNX6	CD209	0.597518	0.999782	-0.144706
Q8N335	GPD1L	0.59757	0.999782	-0.105284
Q9BQA1	WDR77	0.597646	0.999782	0.277734
Q0ZGT2	NEXN	0.598371	0.999782	-0.19246
P02649	APOE	0.59872	0.999782	-0.168098
Q9P0L0	VAPA	0.59927	0.999782	0.11641
P42766	RPL35	0.599849	0.999782	-0.246265
Q9UKX5	ITGA11	0.600314	0.999782	0.299521
P01889	HLA-B	0.60096	0.999782	-0.239015
Q9UNE7	STUB1	0.601338	0.999782	0.185252
Q96CN7	ISOC1	0.601374	0.999782	-0.128852
Q13526	PIN1	0.601407	0.999782	0.340715
Q3ZCW2	LGALSL	0.601622	0.999782	-0.29015
Q9Y263	PLAA	0.60172	0.999782	0.224951
Q96IZ0	PAWR	0.601761	0.999782	-0.196896
Q6NZI2	CAVIN1	0.601961	0.999782	-0.136769
Q86VN1	VPS36	0.602037	0.999782	-0.102326
Q9UBQ0	VPS29	0.60258	0.999782	-0.200742
Q8N4T8	CBR4	0.602616	0.999782	0.228493
P02042	HBD	0.60294	0.999782	0.268414
Q8TBX8	PIP4K2C	0.603883	0.999782	0.336434
Q01484	ANK2	0.603903	0.999782	0.119065
P17655	CAPN2	0.604358	0.999782	0.120885
Q9NQG6	MIEF1	0.60448	0.999782	0.14576
P62942	FKBP1A	0.604514	0.999782	-0.145736
O94826	TOMM70	0.604904	0.999782	0.12114
Q9HDC9	APMAP	0.60509	0.999782	-0.350494
P56192	MARS1	0.605305	0.999782	0.176474
Q07507	DPT	0.605573	0.999782	0.26805
P60228	EIF3E	0.605859	0.999782	0.132891
Q9Y320	TMX2	0.605883	0.999782	0.148769
P01619	IGKV3-20	0.606756	0.999782	-0.191691
P55809	OXCT1	0.606936	0.999782	-0.23411
P40121	CAPG	0.606937	0.999782	-0.145205
Q00325	SLC25A3	0.607065	0.999782	0.0906755
Q9Y3D9	MRPS23	0.607331	0.999782	0.11037
Q8TBP5	FAM174A	0.607461	0.999782	0.229454
P08397	HMBS	0.607467	0.999782	-0.155722
Q14151	SAFB2	0.608098	0.999782	0.291041
Q9P0J0	NDUFA13	0.609357	0.999782	-0.219013
Q9HD34	LYRM4	0.609403	0.999782	-0.287096
Q05707	COL14A1	0.609833	0.999782	-0.205081
P04075	ALDOA	0.609973	0.999782	-0.104653
Q13200	PSMD2	0.610246	0.999782	0.104981
Q9NTZ6	RBM12	0.61027	0.999782	0.120476
P01591	JCHAIN	0.610535	0.999782	-0.184611
P04066	FUCA1	0.610736	0.999782	-0.274722
Q96J01	THOC3	0.610782	0.999782	-0.132837
Q15828	CST6	0.612565	0.999782	-0.15858
P60174	TPI1	0.612698	0.999782	-0.102475
P29350	PTPN6	0.613138	0.999782	-0.144616
Q9NX62	BPNT2	0.613321	0.999782	-0.143274
O43837	IDH3B	0.613467	0.999782	-0.253305
Q9Y5K8	ATP6V1D	0.613655	0.999782	-0.162048
P47914	RPL29	0.613825	0.999782	0.208713
O43760	SYNGR2	0.614082	0.999782	-0.232907
Q8WUD1	RAB2B	0.614388	0.999782	0.105178
Q8N129	CNPY4	0.614594	0.999782	0.162478
P52732	KIF11	0.615335	0.999782	0.287764
P21399	ACO1	0.615728	0.999782	-0.184491
Q9Y4F1	FARP1	0.616133	0.999782	0.146916
P10155	RO60	0.616273	0.999782	0.143607
P52597	HNRNPF	0.616614	0.999782	0.21274
P61088	UBE2N	0.61677	0.999782	-0.0799883
P02461	COL3A1	0.617026	0.999782	0.288773
O95833	CLIC3	0.617193	0.999782	0.22604
P50135	HNMT	0.617351	0.999782	-0.169481
Q9BSW7	SYT17	0.617887	0.999782	0.396945
P62910	RPL32	0.619211	0.999782	0.174492
Q8IWE2	FAM114A1	0.61963	0.999782	0.129827
P56134	ATP5MF	0.619967	0.999782	-0.314274
Q96NY8	NECTIN4	0.620129	0.999782	0.308802
P02652	APOA2	0.620142	0.999782	-0.247225
Q9NTK5	OLA1	0.620413	0.999782	-0.108404
P37802	TAGLN2	0.620436	0.999782	0.116809
Q9Y239	NOD1	0.620472	0.999782	-0.286509
Q99983	OMD	0.620882	0.999782	-0.201824
O00244	ATOX1	0.621219	0.999782	0.135408
P48165	GJA8	0.621454	0.999782	-0.159745
Q02127	DHODH	0.622413	0.999782	0.125828
P56537	EIF6	0.6228	0.999782	0.164601
P63279	UBE2I	0.622985	0.999782	0.133108
P78371	CCT2	0.623189	0.999782	0.142199
Q96IJ6	GMPPA	0.623721	0.999782	-0.141188
Q76M96	CCDC80	0.623834	0.999782	-0.194399
P07225	PROS1	0.623879	0.999782	-0.246942
Q08379	GOLGA2	0.623999	0.999782	0.219018
P04899	GNAI2	0.62411	0.999782	0.0926662
Q7Z7G0	ABI3BP	0.624731	0.999782	0.216619
O95881	TXNDC12	0.624733	0.999782	-0.133588
Q15056	EIF4H	0.624757	0.999782	0.110386
A8MXV4	NUDT19	0.625218	0.999782	0.200656
Q9BQG0	MYBBP1A	0.625249	0.999782	0.203877
P07476	IVL	0.625799	0.999782	0.360442
P15428	HPGD	0.626222	0.999782	0.295059
Q9Y4K4	MAP4K5	0.626419	0.999782	0.185187
Q16795	NDUFA9	0.62699	0.999782	-0.188279
Q00839	HNRNPU	0.627254	0.999782	0.117304
P31948	STIP1	0.627374	0.999782	0.129315
Q6UXV4	APOOL	0.627469	0.999782	0.194461
O75348	ATP6V1G1	0.627916	0.999782	0.138026
Q9Y3B3	TMED7	0.628115	0.999782	-0.128552
Q6UW02	CYP20A1	0.628439	0.999782	0.122453
P55263	ADK	0.628534	0.999782	-0.222784
P62829	RPL23	0.628555	0.999782	0.155986
P39656	DDOST	0.62865	0.999782	0.104624
Q9Y6W5	WASF2	0.629792	0.999782	0.142478
A0A075B6I0	IGLV8-61	0.630007	0.999782	-0.197629
Q92466	DDB2	0.630109	0.999782	-0.13037
P13010	XRCC5	0.630198	0.999782	0.166074
O60831	PRAF2	0.630298	0.999782	0.168152
Q9BRP8	PYM1	0.630528	0.999782	0.220814
O95747	OXSR1	0.630728	0.999782	-0.171978
Q9UL33	TRAPPC2L	0.631697	0.999782	-0.192277
P51812	RPS6KA3	0.631733	0.999782	-0.173553
Q9Y2W1	THRAP3	0.632127	0.999782	0.164406
Q92947	GCDH	0.632474	0.999782	0.173582
Q96BW5	PTER	0.632752	0.999782	-0.14041
Q9BUJ2	HNRNPUL1	0.632821	0.999782	0.205527
P01857	IGHG1	0.632947	0.999782	-0.173423
Q15599	SLC9A3R2	0.632984	0.999782	-0.168791
P14543	NID1	0.633209	0.999782	-0.225753
Q96HS1	PGAM5	0.633232	0.999782	0.142279
Q9GZT6	CCDC90B	0.633287	0.999782	0.0969848
Q13247	SRSF6	0.633447	0.999782	-0.141726
P54577	YARS1	0.633453	0.999782	0.104541
P14550	AKR1A1	0.633774	0.999782	-0.147569
Q9HC35	EML4	0.634011	0.999782	0.208873
Q99598	TSNAX	0.634524	0.999782	0.114961
P07196	NEFL	0.634692	0.999782	0.368128
Q96AQ6	PBXIP1	0.634782	0.999782	-0.124827
P53621	COPA	0.635121	0.999782	0.097816
Q9UJ71	CD207	0.63565	0.999782	0.243382
P20339	RAB5A	0.636198	0.999782	0.208227
P61160	ACTR2	0.636526	0.999782	-0.143676
O75153	CLUH	0.636597	0.999782	0.226645
P49720	PSMB3	0.636678	0.999782	-0.206666
P35914	HMGCL	0.637381	0.999782	0.132154
P50148	GNAQ	0.637638	0.999782	0.12757
P47712	PLA2G4A	0.637723	0.999782	0.170672
Q9H0C8	ILKAP	0.637728	0.999782	0.165074
P20908	COL5A1	0.637884	0.999782	0.153372
Q92598	HSPH1	0.638016	0.999782	0.109845
P18084	ITGB5	0.638047	0.999782	-0.200885
A1X283	SH3PXD2B	0.638089	0.999782	0.12253
P53007	SLC25A1	0.638717	0.999782	-0.201481
Q96HN2	AHCYL2	0.639142	0.999782	0.150517
Q92890	UFD1	0.639321	0.999782	0.172954
Q9Y3A6	TMED5	0.639394	0.999782	-0.0974267
P22897	MRC1	0.63944	0.999782	-0.164768
Q99627	COPS8	0.639857	0.999782	-0.138046
P20774	OGN	0.640117	0.999782	0.153333
Q13564	NAE1	0.640312	0.999782	0.215834
O43633	CHMP2A	0.640482	0.999782	-0.203741
Q12884	FAP	0.640549	0.999782	0.270249
Q8N8N7	PTGR2	0.641318	0.999782	-0.161875
P04181	OAT	0.64177	0.999782	-0.153651
Q92544	TM9SF4	0.642593	0.999782	-0.217112
Q96SZ5	ADO	0.642838	0.999782	0.12911
Q9H9B4	SFXN1	0.643222	0.999782	0.171536
P49406	MRPL19	0.643556	0.999782	0.169691
P02794	FTH1	0.643789	0.999782	-0.123226
Q969T9	WBP2	0.643831	0.999782	0.120293
Q16850	CYP51A1	0.644037	0.999782	0.17587
Q9NPH2	ISYNA1	0.644238	0.999782	-0.163164
P06312	IGKV4-1	0.644455	0.999782	-0.23546
Q9P2R7	SUCLA2	0.645125	0.999782	0.091057
Q9NXR7	BABAM2	0.645201	0.999782	-0.174443
O00533	CHL1	0.645213	0.999782	0.184903
P11021	HSPA5	0.645294	0.999782	-0.0995384
Q13308	PTK7	0.645392	0.999782	-0.145117
O43684	BUB3	0.645602	0.999782	-0.129956
Q13144	EIF2B5	0.645924	0.999782	0.17089
Q52LJ0	FAM98B	0.646355	0.999782	0.144035
P12931	SRC	0.64664	0.999782	0.148089
Q9H6X2	ANTXR1	0.646655	0.999782	-0.352603
Q9HAV7	GRPEL1	0.64686	0.999782	-0.126702
O75663	TIPRL	0.647066	0.999782	0.114515
Q92520	FAM3C	0.647282	0.999782	0.123
Q14978	NOLC1	0.64738	0.999782	-0.255492
O00592	PODXL	0.647595	0.999782	0.132049
Q9UBU9	NXF1	0.648103	0.999782	0.208552
Q9HB07	MYG1	0.64861	0.999782	0.120337
Q15121	PEA15	0.6497	0.999782	-0.168605
Q09028	RBBP4	0.649726	0.999782	0.11249
Q9Y5P6	GMPPB	0.649988	0.999782	0.0942315
P30101	PDIA3	0.650101	0.999782	-0.0955034
P49840	GSK3A	0.650632	0.999782	0.206927
Q8NE71	ABCF1	0.650716	0.999782	-0.158962
Q9H0R4	HDHD2	0.651244	0.999782	-0.165617
O95832	CLDN1	0.651519	0.999782	-0.197358
Q9BW91	NUDT9	0.651524	0.999782	0.139908
Q9Y305	ACOT9	0.6518	0.999782	0.155887
P61081	UBE2M	0.652222	0.999782	0.149436
P41227	NAA10	0.652721	0.999782	0.126653
Q9H1K1	ISCU	0.652923	0.999782	-0.155966
Q8TAT6	NPLOC4	0.652934	0.999782	0.207961
P06748	NPM1	0.653259	0.999782	0.116508
O75367	MACROH2A1	0.653889	0.999782	-0.129096
Q53H47	SETMAR	0.654393	0.999782	0.181905
Q13596	SNX1	0.65443	0.999782	0.0983713
O14776	TCERG1	0.654618	0.999782	0.0999224
P35813	PPM1A	0.654665	0.999782	0.0911044
P30050	RPL12	0.655195	0.999782	0.109632
O43674	NDUFB5	0.655281	0.999782	-0.148775
Q9NV96	TMEM30A	0.655406	0.999782	0.196917
O96000	NDUFB10	0.655577	0.999782	-0.10222
P10768	ESD	0.656014	0.999782	0.142641
P05165	PCCA	0.656041	0.999782	-0.13807
P62913	RPL11	0.656341	0.999782	0.155736
Q96RU3	FNBP1	0.656825	0.999782	-0.126858
Q9Y6A4	CFAP20	0.656975	0.999782	0.477906
Q8IVM0	CCDC50	0.657581	0.999782	-0.20699
Q16630	CPSF6	0.657822	0.999782	-0.240427
Q96C86	DCPS	0.65794	0.999782	0.0925267
P61970	NUTF2	0.658313	0.999782	-0.0793241
P55072	VCP	0.658445	0.999782	0.0816183
P20700	LMNB1	0.658636	0.999782	0.182186
O95425	SVIL	0.658849	0.999782	0.127333
P51659	HSD17B4	0.659587	0.999782	0.168815
P01700	IGLV1-47	0.660734	0.999782	-0.434522
O15020	SPTBN2	0.660835	0.999782	0.237484
P40939	HADHA	0.660933	0.999782	-0.0839414
Q8TCJ2	STT3B	0.661118	0.999782	0.104152
P18669	PGAM1	0.661162	0.999782	-0.0980999
Q14194	CRMP1	0.661514	0.999782	-0.251519
Q9NZH8	IL36G	0.661517	0.999782	0.162858
Q5T5C0	STXBP5	0.661689	0.999782	0.144413
P49368	CCT3	0.662539	0.999782	0.117674
Q9P265	DIP2B	0.662867	0.999782	-0.182864
Q07866	KLC1	0.662867	0.999782	0.0872088
P62191	PSMC1	0.663178	0.999782	0.0982275
P17066	HSPA6	0.663235	0.999782	0.290888
Q99611	SEPHS2	0.664227	0.999782	0.113843
P10253	GAA	0.664321	0.999782	0.107172
Q8NCN5	PDPR	0.664988	0.999782	0.145678
P25705	ATP5F1A	0.665067	0.999782	0.0824753
P12236	SLC25A6	0.665207	0.999782	0.0897732
Q9BQ69	MACROD1	0.665302	0.999782	0.160013
P10909	CLU	0.665469	0.999782	0.175525
P12235	SLC25A4	0.665581	0.999782	0.109153
Q02978	SLC25A11	0.665614	0.999782	-0.23556
P09486	SPARC	0.666249	0.999782	-0.145511
Q99714	HSD17B10	0.666338	0.999782	0.123409
P68371	TUBB4B	0.667366	0.999782	-0.267351
Q08722	CD47	0.667529	0.999782	-0.124656
O14974	PPP1R12A	0.667826	0.999782	0.247611
O75695	RP2	0.668303	0.999782	-0.102802
Q9Y2V2	CARHSP1	0.668552	0.999782	-0.129317
Q15084	PDIA6	0.668825	0.999782	-0.280305
O76094	SRP72	0.668995	0.999782	-0.114808
P25189	MPZ	0.668998	0.999782	0.289383
O00170	AIP	0.66915	0.999782	0.103078
Q9Y584	TIMM22	0.669597	0.999782	-0.141836
Q15102	PAFAH1B3	0.669832	0.999782	-0.197688
P02671	FGA	0.670298	0.999782	0.180007
Q969L2	MAL2	0.670564	0.999782	-0.253044
O75821	EIF3G	0.67058	0.999782	0.198539
P62081	RPS7	0.671051	0.999782	-0.137701
Q96F85	CNRIP1	0.671268	0.999782	-0.108114
O60701	UGDH	0.671318	0.999782	0.0998856
Q9Y3C4	TPRKB	0.671529	0.999782	0.160239
P53990	IST1	0.672134	0.999782	0.0796093
Q16181	SEPTIN7	0.672285	0.999782	0.116497
P20042	EIF2S2	0.672365	0.999782	-0.137308
Q9NVJ2	ARL8B	0.672541	0.999782	0.296353
Q96E11	MRRF	0.673179	0.999782	-0.132046
P48426	PIP4K2A	0.673487	0.999782	-0.100187
P12081	HARS1	0.67352	0.999782	0.139256
P07108	DBI	0.67356	0.999782	-0.14257
P49915	GMPS	0.673649	0.999782	0.194838
P11234	RALB	0.673655	0.999782	0.137398
P30838	ALDH3A1	0.673769	0.999782	0.257605
Q99933	BAG1	0.673884	0.999782	0.11315
Q5ZPR3	CD276	0.673901	0.999782	0.124745
Q96GX9	APIP	0.6741	0.999782	0.148669
P07197	NEFM	0.674112	0.999782	0.270984
P01112	HRAS	0.674456	0.999782	-0.104179
Q92504	SLC39A7	0.674497	0.999782	0.113367
Q7Z7H5	TMED4	0.674809	0.999782	-0.156285
P49585	PCYT1A	0.674819	0.999782	0.141426
O95479	H6PD	0.675259	0.999782	0.116474
Q6NUM9	RETSAT	0.675355	0.999782	-0.0967873
Q8WUW1	BRK1	0.675509	0.999782	-0.137163
O14562	UBFD1	0.67611	0.999782	0.387604
P25787	PSMA2	0.67646	0.999782	0.0630677
Q96DG6	CMBL	0.676802	0.999782	0.160186
Q8N2G8	GHDC	0.676954	0.999782	-0.116375
O00233	PSMD9	0.676998	0.999782	0.106637
Q96BJ3	AIDA	0.678273	0.999782	0.0997619
Q86WA6	BPHL	0.678355	0.999782	0.0952724
P30622	CLIP1	0.678593	0.999782	0.12875
Q00013	MPP1	0.678677	0.999782	0.119272
P24539	ATP5PB	0.678793	0.999782	-0.099862
Q8IU85	CAMK1D	0.678827	0.999782	0.12179
Q9UHL4	DPP7	0.679057	0.999782	-0.105195
O15371	EIF3D	0.679325	0.999782	0.194528
Q7Z4H8	POGLUT3	0.679754	0.999782	-0.182958
Q9Y530	OARD1	0.67991	0.999782	0.12022
O43681	GET3	0.68008	0.999782	0.16401
P23946	CMA1	0.680158	0.999782	-0.167382
Q9NZU5	LMCD1	0.68099	0.999782	0.143663
P45973	CBX5	0.681188	0.999782	-0.190497
Q9NR45	NANS	0.68129	0.999782	0.0921789
Q9GZZ1	NAA50	0.681495	0.999782	-0.0969637
Q8WVJ2	NUDCD2	0.681752	0.999782	0.166715
Q9UJW0	DCTN4	0.682619	0.999782	0.0853307
P52209	PGD	0.683055	0.999782	-0.114543
P33527	ABCC1	0.683205	0.999782	0.134173
Q02252	ALDH6A1	0.683512	0.999782	0.131095
Q9Y679	AUP1	0.683821	0.999782	0.133424
O75874	IDH1	0.68397	0.999782	-0.139911
P20810	CAST	0.68407	0.999782	0.132161
P13797	PLS3	0.684513	0.999782	-0.0877225
P52565	ARHGDIA	0.684913	0.999782	0.14665
Q12907	LMAN2	0.684971	0.999782	-0.129104
Q9UKF6	CPSF3	0.685751	0.999782	0.186797
P07954	FH	0.686062	0.999782	-0.111749
Q96L46	CAPNS2	0.686535	0.999782	0.267295
P07602	PSAP	0.686931	0.999782	-0.139681
Q13427	PPIG	0.687117	0.999782	-0.114076
P06733	ENO1	0.687202	0.999782	-0.111327
O43181	NDUFS4	0.687956	0.999782	-0.102964
Q8NFR7	CCDC148	0.688107	0.999782	-0.145333
P00734	F2	0.688637	0.999782	-0.20435
O00267	SUPT5H	0.688778	0.999782	0.27394
P07357	C8A	0.688858	0.999782	-0.274024
Q9NR31	SAR1A	0.68907	0.999782	0.121743
P55011	SLC12A2	0.689193	0.999782	0.290105
P49458	SRP9	0.689206	0.999782	-0.124172
P01024	C3	0.689457	0.999782	-0.170094
P61758	VBP1	0.689526	0.999782	-0.149208
O43175	PHGDH	0.689858	0.999782	0.112444
P15311	EZR	0.68999	0.999782	0.156873
Q9NPQ8	RIC8A	0.690596	0.999782	0.205043
Q9H3P2	NELFA	0.69087	0.999782	0.170342
Q13442	PDAP1	0.69095	0.999782	-0.192386
P49593	PPM1F	0.691028	0.999782	-0.168667
Q9NZC3	GDE1	0.691366	0.999782	0.164427
P78318	IGBP1	0.691579	0.999782	0.18412
Q8NBF2	NHLRC2	0.69169	0.999782	-0.0949871
O15400	STX7	0.691706	0.999782	0.117972
Q9BV57	ADI1	0.691929	0.999782	0.0836726
O15173	PGRMC2	0.691945	0.999782	0.105841
Q16204	CCDC6	0.692155	0.999782	-0.132423
Q6NVY1	HIBCH	0.692647	0.999782	0.157827
Q96GX1	TCTN2	0.69267	0.999782	0.206703
Q96AB6	NTAN1	0.693015	0.999782	0.177439
Q15018	ABRAXAS2	0.693416	0.999782	0.0686146
P11498	PC	0.693759	0.999782	-0.141767
P61163	ACTR1A	0.694311	0.999782	0.0805573
P17987	TCP1	0.694388	0.999782	0.0991391
O95373	IPO7	0.694464	0.999782	0.141243
P03950	ANG	0.694579	0.999782	-0.0957789
Q9Y6Y8	SEC23IP	0.694717	0.999782	0.116792
P22059	OSBP	0.694879	0.999782	-0.112166
Q8TED1	GPX8	0.695189	0.999782	0.147131
O94776	MTA2	0.695253	0.999782	0.116075
Q9HBH5	RDH14	0.695301	0.999782	0.0800837
P23284	PPIB	0.695891	0.999782	-0.0849793
Q13838	DDX39B	0.69604	0.999782	0.0774405
O14684	PTGES	0.696044	0.999782	0.0902176
Q9NXG2	THUMPD1	0.696445	0.999782	-0.145664
P46977	STT3A	0.696656	0.999782	-0.142874
O14791	APOL1	0.696708	0.999782	-0.163345
O75083	WDR1	0.698006	0.999782	0.0768874
O43556	SGCE	0.698128	0.999782	0.135101
Q8NBS9	TXNDC5	0.698386	0.999782	-0.0945139
Q969P0	IGSF8	0.698898	0.999782	-0.100685
O43818	RRP9	0.699139	0.999782	-0.121194
Q96PE1	ADGRA2	0.699615	0.999782	-0.188677
O00194	RAB27B	0.700131	0.999782	-0.155967
Q8NFH3	NUP43	0.700476	0.999782	0.114309
P62820	RAB1A	0.70055	0.999782	0.142013
Q9GZT9	EGLN1	0.700844	0.999782	0.122866
Q9BUF5	TUBB6	0.700877	0.999782	0.151438
O60547	GMDS	0.701107	0.999782	0.146463
Q9Y3C6	PPIL1	0.701295	0.999782	0.122916
Q01081	U2AF1	0.701469	0.999782	0.150979
P13674	P4HA1	0.701621	0.999782	0.0907818
P78347	GTF2I	0.70165	0.999782	0.102208
Q7L5N1	COPS6	0.701679	0.999782	0.205844
P30740	SERPINB1	0.702068	0.999782	0.101055
Q96C19	EFHD2	0.702341	0.999782	0.0956035
O75828	CBR3	0.702417	0.999782	-0.205392
P26572	MGAT1	0.702804	0.999782	0.0992103
Q8WWI1	LMO7	0.703057	0.999782	-0.0983445
Q10567	AP1B1	0.7031	0.999782	-0.0977488
P21796	VDAC1	0.703375	0.999782	0.0878338
O75955	FLOT1	0.703509	0.999782	0.125062
Q8IZP0	ABI1	0.703975	0.999782	0.104174
Q08945	SSRP1	0.704525	0.999782	0.140278
Q9H3H3	C11orf68	0.704592	0.999782	-0.0889271
P49588	AARS1	0.704907	0.999782	0.221203
P05166	PCCB	0.705324	0.999782	-0.113338
Q9HCY8	S100A14	0.705531	0.999782	0.270035
P49589	CARS1	0.705643	0.999782	0.0978415
P61981	YWHAG	0.706068	0.999782	-0.125323
Q9UQE7	SMC3	0.706815	0.999782	0.123187
O60749	SNX2	0.706905	0.999782	-0.115928
Q9H3K6	BOLA2; BOLA2B	0.706913	0.999782	0.118721
P13073	COX4I1	0.70695	0.999782	-0.0867234
Q14103	HNRNPD	0.707142	0.999782	0.087716
P30520	ADSS2	0.707369	0.999782	0.0834782
Q9NSC5	HOMER3	0.707718	0.999782	0.132818
O43583	DENR	0.70801	0.999782	0.106416
P47755	CAPZA2	0.708424	0.999782	-0.0837324
P28072	PSMB6	0.708427	0.999782	-0.159433
P52306	RAP1GDS1	0.708604	0.999782	-0.135915
Q16576	RBBP7	0.708887	0.999782	-0.0814988
Q9ULV4	CORO1C	0.709633	0.999782	-0.106781
P25098	GRK2	0.709683	0.999782	-0.0999294
Q9UHB9	SRP68	0.709889	0.999782	-0.144663
Q99439	CNN2	0.710002	0.999782	-0.0938805
P09871	C1S	0.710077	0.999782	-0.118449
Q02809	PLOD1	0.710487	0.999782	-0.120438
O94760	DDAH1	0.710629	0.999782	-0.108979
Q9P0J1	PDP1	0.710967	0.999782	0.0716254
P62316	SNRPD2	0.711266	0.999782	0.29827
Q5JSH3	WDR44	0.711482	0.999782	0.152051
P48506	GCLC	0.711639	0.999782	0.0877708
P62263	RPS14	0.711683	0.999782	0.0995532
P54802	NAGLU	0.712027	0.999782	-0.125453
P41252	IARS1	0.712224	0.999782	0.151709
O75936	BBOX1	0.712262	0.999782	0.156224
P11586	MTHFD1	0.712597	0.999782	-0.0619629
O00534	VWA5A	0.712801	0.999782	-0.143375
Q9BTT0	ANP32E	0.714048	0.999782	0.09372
Q5KU26	COLEC12	0.714454	0.999782	-0.134127
Q9Y3A5	SBDS	0.714502	0.999782	-0.0870825
Q9H008	LHPP	0.714782	0.999782	-0.14575
P49755	TMED10	0.714875	0.999782	-0.0944146
Q9BX67	JAM3	0.715145	0.999782	0.154028
Q13033	STRN3	0.715325	0.999782	0.10347
P49591	SARS1	0.715989	0.999782	0.0894667
P11182	DBT	0.716038	0.999782	0.116249
P08729	KRT7	0.716267	0.999782	0.376031
Q13439	GOLGA4	0.716578	0.999782	0.138929
Q10570	CPSF1	0.71687	0.999782	0.121737
O43504	LAMTOR5	0.717471	0.999782	0.124819
P25815	S100P	0.717561	0.999782	-0.200266
P16070	CD44	0.717667	0.999782	0.0618309
Q14344	GNA13	0.717817	0.999782	0.0962924
O00214	LGALS8	0.717983	0.999782	-0.151008
Q5T440	IBA57	0.718693	0.999782	0.1435
Q9UII2	ATP5IF1	0.71886	0.999782	-0.134126
O14773	TPP1	0.718919	0.999782	0.0825431
O94851	MICAL2	0.718976	0.999782	-0.117961
P19623	SRM	0.71909	0.999782	-0.0809274
Q15637	SF1	0.71944	0.999782	0.106118
Q9P0V9	SEPTIN10	0.719536	0.999782	0.108735
[truncated: 1,132 more rows]

## Sheet: limma_IL-22_vs_Control
Protein.Group	Genename	P.Value	adj.P.Val	log2FC
O15173	PGRMC2	9.04E-05	0.058124	-1.33198
Q86V81	ALYREF	0.000131873	0.058124	-1.19137
P17661	DES	0.000145675	0.058124	-2.39764
Q9Y6C9	MTCH2	0.000169552	0.058124	-2.11169
P11279	LAMP1	0.000178713	0.058124	-1.33616
P26006	ITGA3	0.000195681	0.058124	-0.899253
P51553	IDH3G	0.000221872	0.058124	-1.86982
Q00325	SLC25A3	0.000237512	0.058124	-0.79912
Q14847	LASP1	0.000266127	0.058124	1.05908
P11216	PYGB	0.000284912	0.058124	-1.47326
O95460	MATN4	0.000294429	0.058124	-1.96272
P28072	PSMB6	0.00033213	0.058124	-1.87048
P51648	ALDH3A2	0.000335813	0.058124	-2.00041
O95571	ETHE1	0.000352374	0.058124	-2.38688
P13716	ALAD	0.000380064	0.058124	-1.13194
P51688	SGSH	0.000386668	0.058124	-1.0056
Q9P0J0	NDUFA13	0.000388608	0.058124	-2.05628
P15374	UCHL3	0.000393669	0.058124	-1.93124
Q27J81	INF2	0.000398674	0.058124	-1.30053
P10155	RO60	0.00040578	0.058124	-1.22912
O75489	NDUFS3	0.000464024	0.058124	-1.49368
P63165	SUMO1	0.000464327	0.058124	-1.47696
Q15102	PAFAH1B3	0.000506805	0.058124	-1.94399
Q13576	IQGAP2	0.000507818	0.058124	-1.85957
O95782	AP2A1	0.000531993	0.058124	-1.75516
P09758	TACSTD2	0.000533504	0.058124	-2.17912
O75746	SLC25A12	0.000542671	0.058124	-1.34892
P00505	GOT2	0.000561071	0.058124	-1.50216
Q16658	FSCN1	0.000572259	0.058124	-0.777124
O00154	ACOT7	0.000587942	0.058124	-1.54449
Q15819	UBE2V2	0.000613147	0.058124	-0.947321
P48637	GSS	0.000679219	0.058124	-1.81894
O75643	SNRNP200	0.000692809	0.058124	-0.957431
O00534	VWA5A	0.000712227	0.058124	-1.57432
P19623	SRM	0.000723504	0.058124	-0.907912
O43765	SGTA	0.000730113	0.058124	-1.10294
O94874	UFL1	0.000775221	0.058124	-0.922684
P48735	IDH2	0.000834478	0.058124	-1.26512
Q13296	SCGB2A2	0.000853446	0.058124	2.50828
Q9BXP5	SRRT	0.000875305	0.058124	-0.888565
Q9BVC6	TMEM109	0.000886263	0.058124	-1.07742
P23368	ME2	0.000903813	0.058124	-1.45212
P38117	ETFB	0.000924951	0.058124	-0.921939
Q9BTV4	TMEM43	0.00100109	0.058124	-1.148
P54709	ATP1B3	0.00100506	0.058124	-2.10128
Q6YHK3	CD109	0.00100794	0.058124	-1.26758
Q14956	GPNMB	0.00101246	0.058124	-1.22785
P23396	RPS3	0.00101796	0.058124	-2.11813
Q6YP21	KYAT3	0.00102284	0.058124	-1.65057
P08621	SNRNP70	0.00105304	0.058124	-0.888426
Q9NSD9	FARSB	0.00106109	0.058124	-0.990554
P50213	IDH3A	0.00107611	0.058124	-2.02819
Q9NQR4	NIT2	0.0010907	0.058124	-1.35441
Q8N131	TMEM123	0.00109366	0.058124	-1.24542
Q99816	TSG101	0.00109455	0.058124	-1.79661
P08236	GUSB	0.00109582	0.058124	-0.996208
P47897	QARS1	0.00110357	0.058124	-1.0123
P25788	PSMA3	0.00113965	0.058124	-0.740928
P00338	LDHA	0.00114468	0.058124	-1.93726
P09104	ENO2	0.00115354	0.058124	-1.5982
Q96BM9	ARL8A	0.00116894	0.058124	-0.848036
P62906	RPL10A	0.00117916	0.058124	-1.00858
P14618	PKM	0.00123674	0.058124	-1.29487
P02533	KRT14	0.00125137	0.058124	-1.64209
O15127	SCAMP2	0.00125207	0.058124	-1.21741
Q8N183	NDUFAF2	0.00130221	0.058124	1.42345
Q96HN2	AHCYL2	0.00130659	0.058124	-1.20815
Q9BWM7	SFXN3	0.00131942	0.058124	-1.52939
Q16222	UAP1	0.00132767	0.058124	-1.36059
P02743	APCS	0.00134799	0.058124	-0.954618
Q8N1F7	NUP93	0.0013679	0.058124	-1.68888
P08865	RPSA	0.00136981	0.058124	-1.27455
P52209	PGD	0.00138234	0.058124	-1.04959
P04439	HLA-A	0.00141181	0.058124	-1.49172
Q96QR8	PURB	0.00141672	0.058124	-0.931541
Q7L576	CYFIP1	0.00142829	0.058124	-1.1983
P60842	EIF4A1	0.00143136	0.058124	-1.19697
Q92506	HSD17B8	0.001448	0.058124	-0.958698
P14868	DARS1	0.00148072	0.0586854	-1.09313
Q8N573	OXR1	0.00152287	0.0587745	-1.61179
P45880	VDAC2	0.00153556	0.0587745	-1.03577
P35268	RPL22	0.00153929	0.0587745	-1.04612
O43776	NARS1	0.00163534	0.0594751	-1.11987
Q16762	TST	0.00165345	0.0594751	-1.24209
P48147	PREP	0.00165905	0.0594751	-1.84817
P19404	NDUFV2	0.00173254	0.0594751	-1.57873
P31943	HNRNPH1	0.00173798	0.0594751	-0.974736
Q8IYT4	KATNAL2	0.00174373	0.0594751	-2.72032
P00558	PGK1	0.00174534	0.0594751	-0.966777
Q6QNY0	BLOC1S3	0.00176877	0.0594751	-1.43483
P62314	SNRPD1	0.00177827	0.0594751	-2.01512
Q15631	TSN	0.00179513	0.0594751	-1.71773
P13639	EEF2	0.00183614	0.0594751	-1.005
P01602	IGKV1-5	0.00184559	0.0594751	-1.92839
Q9UHG3	PCYOX1	0.00185035	0.0594751	-1.54572
P63000	RAC1	0.00187705	0.0594751	-2.23464
P56537	EIF6	0.00188945	0.0594751	-1.2036
P49593	PPM1F	0.00190233	0.0594751	-1.52694
Q7Z304	MAMDC2	0.00190594	0.0594751	-2.63433
P62701	RPS4X	0.00192944	0.0594751	-1.4334
P18433	PTPRA	0.00194058	0.0594751	-0.957795
Q01130	SRSF2	0.00194796	0.0594751	-1.57084
Q9BXX0	EMILIN2	0.00196595	0.0594751	1.7579
O43684	BUB3	0.00199046	0.0594751	-1.01024
P00403	MT-CO2	0.00204482	0.0594751	-2.22559
P17931	LGALS3	0.00205359	0.0594751	-1.56366
Q07020	RPL18	0.00216602	0.0594751	-1.1883
P17152	TMEM11	0.00217376	0.0594751	-2.2662
P49721	PSMB2	0.00217396	0.0594751	-1.59192
P02760	AMBP	0.00219664	0.0594751	-2.45661
P21912	SDHB	0.00222446	0.0594751	-1.44089
P13489	RNH1	0.00222723	0.0594751	-1.63786
O14495	PLPP3	0.00224659	0.0594751	-1.636
Q8IZ83	ALDH16A1	0.00225698	0.0594751	-1.46648
P61421	ATP6V0D1	0.00226026	0.0594751	-0.895613
Q15717	ELAVL1	0.00231085	0.0594751	-0.90885
Q6IBS0	TWF2	0.00231822	0.0594751	-1.2374
P60900	PSMA6	0.00232338	0.0594751	-1.11874
P12955	PEPD	0.00235147	0.0594751	-1.16321
Q02790	FKBP4	0.00235327	0.0594751	-1.49475
O95336	PGLS	0.00237648	0.0594751	-0.767844
Q15126	PMVK	0.00238594	0.0594751	-1.10966
P05023	ATP1A1	0.00238735	0.0594751	-1.1512
Q9UJ70	NAGK	0.00238762	0.0594751	-1.43678
O95298	NDUFC2	0.00239242	0.0594751	-0.918003
Q92905	COPS5	0.00240988	0.0594751	-1.2088
O15371	EIF3D	0.00242761	0.0594751	-1.64126
Q9P2J5	LARS1	0.00244664	0.0594751	-1.24398
Q9Y520	PRRC2C	0.00246027	0.0594751	3.80514
Q08257	CRYZ	0.00246942	0.0594751	-0.89025
P52907	CAPZA1	0.00251283	0.0597824	-1.68242
P35658	NUP214	0.00252037	0.0597824	-1.35488
Q9UJZ1	STOML2	0.00254809	0.0599856	-1.19983
Q92900	UPF1	0.00257959	0.0602738	-1.31548
O00168	FXYD1	0.00261987	0.0607617	-1.50491
Q92542	NCSTN	0.00273918	0.0625246	-2.28129
Q6UW68	TMEM205	0.00274034	0.0625246	-1.47208
O15258	RER1	0.00276734	0.0625246	-1.29977
Q53RT3	ASPRV1	0.00277775	0.0625246	-2.49054
P46781	RPS9	0.00282131	0.0625246	-1.34312
P25325	MPST	0.00282429	0.0625246	-0.85024
Q9H9B4	SFXN1	0.00283567	0.0625246	-1.26488
Q8TE77	SSH3	0.00303509	0.0657099	-1.26593
P61009	SPCS3	0.00303971	0.0657099	-2.10207
P09543	CNP	0.0030431	0.0657099	-0.773386
P50991	CCT4	0.00321674	0.0684223	0.960346
Q9NZ08	ERAP1	0.00324278	0.0684223	-0.849512
P30049	ATP5F1D	0.00324887	0.0684223	-1.04815
P31930	UQCRC1	0.00330395	0.0684223	-0.700365
P22061	PCMT1	0.00331022	0.0684223	-0.795523
Q9NQT8	KIF13B	0.00332018	0.0684223	-1.17066
P49903	SEPHS1	0.00333965	0.0684223	-2.03068
P49961	ENTPD1	0.00335925	0.0684223	-1.34975
Q99735	MGST2	0.00338287	0.0684223	-1.36241
O60762	DPM1	0.00338724	0.0684223	-1.07566
Q9P0V9	SEPTIN10	0.00342547	0.0686863	-1.00977
Q9UBQ5	EIF3K	0.00344419	0.0686863	-0.869556
Q00610	CLTC	0.00348194	0.0689998	-1.21872
O95630	STAMBP	0.00363314	0.0697303	-1.04661
P00387	CYB5R3	0.00365184	0.0697303	-1.78997
Q9NRN7	AASDHPPT	0.0036751	0.0697303	-1.86221
P16152	CBR1	0.00368118	0.0697303	-1.06125
P53680	AP2S1	0.0037166	0.0697303	-1.99229
P49591	SARS1	0.00372403	0.0697303	-0.810664
P36639	NUDT1	0.00374869	0.0697303	-1.41426
O43240	KLK10	0.00376025	0.0697303	-1.35755
O15061	SYNM	0.00376986	0.0697303	-1.43203
O15533	TAPBP	0.00379999	0.0697303	-1.17353
Q9BUQ8	DDX23	0.00380373	0.0697303	-0.957047
O00194	RAB27B	0.00380452	0.0697303	-1.33077
P25789	PSMA4	0.00382257	0.0697303	-1.42264
P17858	PFKL	0.0038306	0.0697303	-1.74803
P01871	IGHM	0.00389291	0.0704344	-1.08102
P31040	SDHA	0.00392335	0.0704344	-0.973185
Q9H4A4	RNPEP	0.00397622	0.0704344	-1.18529
Q06830	PRDX1	0.00399782	0.0704344	-0.840631
Q9Y696	CLIC4	0.00403436	0.0704344	-1.19703
P60953	CDC42	0.00406923	0.0704344	0.777348
Q15005	SPCS2	0.00409913	0.0704344	-1.24592
O95197	RTN3	0.00410121	0.0704344	-1.79633
P00367	GLUD1	0.00412646	0.0704344	-0.589909
P04114	APOB	0.00412841	0.0704344	-1.04894
O43676	NDUFB3	0.00414105	0.0704344	-1.31871
Q9ULZ3	PYCARD	0.00416133	0.0704344	-1.94822
O15382	BCAT2	0.00416538	0.0704344	-1.16089
Q5T440	IBA57	0.00418422	0.0704344	-1.45397
Q6L8Q7	PDE12	0.00424477	0.070695	-2.19059
O95833	CLIC3	0.00425422	0.070695	-1.47282
Q8IUX7	AEBP1	0.00426744	0.070695	-1.42925
Q07507	DPT	0.00434063	0.0711565	-1.67184
O00186	STXBP3	0.00434075	0.0711565	-0.924352
Q9H773	DCTPP1	0.0043658	0.0711944	-2.28826
Q96RW7	HMCN1	0.0044205	0.0714034	-1.27946
P84103	SRSF3	0.00442423	0.0714034	-1.3751
P78417	GSTO1	0.00445228	0.0714877	-0.857649
P49368	CCT3	0.00454345	0.0725792	-0.863877
Q8NB37	GATD1	0.00469839	0.0746734	-1.10572
Q92882	OSTF1	0.00480345	0.0750012	-1.28254
P41091	EIF2S3	0.00480589	0.0750012	-0.83347
P51571	SSR4	0.00481596	0.0750012	-1.29443
Q9NRV9	HEBP1	0.0048274	0.0750012	-0.74274
P15927	RPA2	0.00485811	0.0750012	-2.9136
Q04837	SSBP1	0.00487185	0.0750012	-0.947473
Q16629	SRSF7	0.00495685	0.0750012	-1.19732
P62888	RPL30	0.00499421	0.0750012	-1.37574
Q9Y5K5	UCHL5	0.00499444	0.0750012	-1.36814
O75915	ARL6IP5	0.00499917	0.0750012	-1.2127
P31948	STIP1	0.00499929	0.0750012	-0.84136
P42704	LRPPRC	0.00501916	0.0750012	-1.22289
P05388	RPLP0	0.00503042	0.0750012	-1.14275
Q9Y303	AMDHD2	0.0051184	0.0754132	-1.35968
Q969T9	WBP2	0.00512007	0.0754132	-0.907425
Q14151	SAFB2	0.00517064	0.0754132	1.78314
P05231	IL6	0.00519474	0.0754132	1.4656
Q9ULA0	DNPEP	0.00521205	0.0754132	-1.71531
Q9Y2Q3	GSTK1	0.00522723	0.0754132	-0.883998
Q9UBR2	CTSZ	0.00527758	0.0754132	-1.45246
Q9UGV2	NDRG3	0.00530021	0.0754132	-1.16317
P25705	ATP5F1A	0.00531055	0.0754132	-0.596881
P13611	VCAN	0.00533369	0.0754132	-0.888049
Q9NR31	SAR1A	0.00534036	0.0754132	-0.952926
Q02978	SLC25A11	0.00535271	0.0754132	-1.88946
O75569	PRKRA	0.0053934	0.0754132	-1.28382
P00390	GSR	0.00539526	0.0754132	-0.923779
Q9Y6E2	BZW2	0.00546797	0.0755467	-1.62112
Q9UIQ6	LNPEP	0.00547868	0.0755467	-1.05488
P55084	HADHB	0.00548959	0.0755467	-0.822467
Q8TBC4	UBA3	0.00550132	0.0755467	-1.24551
P50453	SERPINB9	0.00555206	0.0756696	-1.0588
Q9H2W6	MRPL46	0.00558066	0.0756696	-1.81481
Q96F85	CNRIP1	0.00559468	0.0756696	-0.877413
P29992	GNA11	0.00561997	0.0756696	-1.36698
P13073	COX4I1	0.00564173	0.0756696	-0.716881
O75608	LYPLA1	0.00565728	0.0756696	-0.920504
Q9H2U2	PPA2	0.00567945	0.0756696	-1.81489
P27482	CALML3	0.00581677	0.0767961	-0.848588
Q92599	SEPTIN8	0.00583324	0.0767961	-0.649263
P16284	PECAM1	0.00583759	0.0767961	-0.852248
Q99541	PLIN2	0.00591438	0.0774809	1.21286
P63244	RACK1	0.00597393	0.0779349	-0.711198
P25786	PSMA1	0.00605723	0.0786937	-0.622855
P55786	NPEPPS	0.00609331	0.0787697	-1.07838
P46109	CRKL	0.00611339	0.0787697	-0.807079
O43617	TRAPPC3	0.00617555	0.0789182	-0.692246
Q9NTX5	ECHDC1	0.00620084	0.0789182	-1.5823
O00533	CHL1	0.00623679	0.0789182	-1.36024
Q15811	ITSN1	0.00624421	0.0789182	-1.01203
Q9NTJ5	SACM1L	0.00633658	0.0789182	-1.28559
O14949	UQCRQ	0.00636308	0.0789182	-1.63011
Q15181	PPA1	0.00636769	0.0789182	-1.11119
O60831	PRAF2	0.0063835	0.0789182	-1.17882
Q92526	CCT6B	0.00638659	0.0789182	-0.653843
Q9BPW8	NIPSNAP1	0.00639805	0.0789182	-1.70837
P30626	SRI	0.00642658	0.0789182	-1.83145
P49006	MARCKSL1	0.00643874	0.0789182	1.12927
P19367	HK1	0.00646788	0.0789182	-0.890296
P29590	PML	0.00647923	0.0789182	-1.04719
Q92466	DDB2	0.006503	0.0789182	-0.910875
Q14116	IL18	0.00657166	0.0791451	-1.57814
Q12905	ILF2	0.00657249	0.0791451	-0.908531
P39059	COL15A1	0.00659753	0.0791451	-1.08868
P53004	BLVRA	0.00662892	0.0792181	-0.813413
Q9NP79	VTA1	0.00672655	0.0800792	-1.07496
Q16401	PSMD5	0.00686366	0.0808364	-1.54923
Q9BVK6	TMED9	0.00686546	0.0808364	-1.34469
Q13505	MTX1	0.00689686	0.0808364	-1.09791
Q8N3D4	EHBP1L1	0.00693422	0.0808364	0.904542
O43491	EPB41L2	0.00695036	0.0808364	0.781604
P55809	OXCT1	0.00696029	0.0808364	-1.36812
P08758	ANXA5	0.00697088	0.0808364	-0.788843
Q15124	PGM5	0.00700039	0.0808791	-1.56038
Q9Y2D0	CA5B	0.00709684	0.0814299	-0.974785
P35573	AGL	0.00710008	0.0814299	-0.882724
Q96IZ0	PAWR	0.007189	0.0819427	1.12859
P51606	RENBP	0.00720884	0.0819427	-2.06639
O14744	PRMT5	0.00722331	0.0819427	-1.07312
Q99714	HSD17B10	0.00727693	0.0822529	-0.855653
O95980	RECK	0.00739325	0.0826362	-1.78927
O43504	LAMTOR5	0.0073988	0.0826362	-1.02949
P12694	BCKDHA	0.0074205	0.0826362	-1.70239
O00203	AP3B1	0.00744096	0.0826362	-1.1597
P40261	NNMT	0.0074428	0.0826362	-0.881514
P24298	GPT	0.00747045	0.08265	-1.18445
Q9UBQ7	GRHPR	0.00752617	0.0829733	-1.00033
P07225	PROS1	0.00764128	0.0834601	-1.49305
P49354	FNTA	0.00766331	0.0834601	-0.917114
P26885	FKBP2	0.00768473	0.0834601	-0.895052
Q8IUD2	ERC1	0.00768837	0.0834601	1.08974
O15145	ARPC3	0.0077036	0.0834601	-1.01094
Q9Y237	PIN4	0.00789129	0.0851019	-0.779732
P63096	GNAI1	0.0079539	0.0851019	-2.00736
Q9H3Q1	CDC42EP4	0.00795494	0.0851019	1.4316
Q9UHJ6	SHPK	0.00797247	0.0851019	-1.62468
P78406	RAE1	0.00801601	0.0851019	-1.26986
P49407	ARRB1	0.00801823	0.0851019	-1.13245
Q9Y679	AUP1	0.00808524	0.0855233	-1.06688
Q99829	CPNE1	0.00812631	0.0856682	-1.23035
P20292	ALOX5AP	0.00818869	0.0860363	-1.26738
Q9Y315	DERA	0.00823064	0.0861878	-0.755341
Q9UKK9	NUDT5	0.00826385	0.0862471	-0.593215
O75884	RBBP9	0.00834646	0.0865501	-1.71366
Q969V3	NCLN	0.0083758	0.0865501	-1.22343
P53007	SLC25A1	0.00838058	0.0865501	-1.38838
P35606	COPB2	0.00842117	0.0865501	-0.982729
Q9NP81	SARS2	0.00846243	0.0865501	-1.09963
Q6NUK1	SLC25A24	0.00846587	0.0865501	-1.0365
P46926	GNPDA1	0.00849057	0.0865501	-1.00696
P14866	HNRNPL	0.00851403	0.0865501	-0.725942
Q01081	U2AF1	0.00871368	0.088293	-1.26778
O95400	CD2BP2	0.00886027	0.088853	-1.06476
P04083	ANXA1	0.00887248	0.088853	-0.794554
P14324	FDPS	0.00887493	0.088853	-0.673191
Q9NRX3	NDUFA4L2	0.00888246	0.088853	-1.74782
P30085	CMPK1	0.00892777	0.0890218	-0.869346
Q00796	SORD	0.00900841	0.0895407	-0.672373
P49748	ACADVL	0.00937278	0.0924858	-0.709867
Q9P016	THYN1	0.00937671	0.0924858	-0.718859
Q9BX67	JAM3	0.00941027	0.0924858	-1.34208
Q9H299	SH3BGRL3	0.00942286	0.0924858	-0.563061
Q9NZC3	GDE1	0.00949138	0.0928673	-1.33216
P14174	MIF	0.0095417	0.0930687	-1.12829
P53396	ACLY	0.00960832	0.0931852	-0.970076
P41252	IARS1	0.00961316	0.0931852	-1.30325
P26639	TARS1	0.00964564	0.0932114	-0.645087
O15144	ARPC2	0.00985082	0.0949013	-1.48231
Q8IV08	PLD3	0.00992534	0.0953259	-1.06835
P15531	NME1	0.00997925	0.0955505	-1.07518
P84085	ARF5	0.0100571	0.0955933	-1.51711
Q8WWI1	LMO7	0.0100721	0.0955933	-0.733176
Q8NCW5	NAXE	0.0101018	0.0955933	-0.686605
Q9NZD2	GLTP	0.0101187	0.0955933	-0.807662
P07858	CTSB	0.0101611	0.0955933	-0.865164
Q15366	PCBP2	0.0101669	0.0955933	-1.46747
P02461	COL3A1	0.0102512	0.0960018	-1.63385
Q15293	RCN1	0.0102863	0.0960018	0.784421
Q96S19	METTL26	0.0103043	0.0960018	-0.710876
P30153	PPP2R1A	0.0103695	0.0960018	-0.56951
Q96QK1	VPS35	0.0103877	0.0960018	-0.605647
Q6ZMI0	PPP1R21	0.0104084	0.0960018	1.50385
P42224	STAT1	0.010425	0.0960018	-0.888353
O75351	VPS4B	0.0104562	0.0960067	-0.797021
P36871	PGM1	0.0105731	0.0967963	-0.640812
P62805	H4C1; H4C2; H4C3; H4C4; H4C5; H4C6; H4C8; H4C9; H4C11; H4C12; H4C13; H4C14; H4C15; H4C16	0.0106605	0.0970569	-1.22009
O75175	CNOT3	0.0106636	0.0970569	0.873173
P22102	GART	0.0107498	0.097558	-0.745065
O14579	COPE	0.0107868	0.0976113	-0.941455
P35241	RDX	0.0108789	0.097819	0.757801
P62318	SNRPD3	0.0108991	0.097819	-1.36176
P15144	ANPEP	0.0109035	0.097819	-1.16124
P38606	ATP6V1A	0.0109537	0.0979886	-0.659967
Q13838	DDX39B	0.0111166	0.0987604	-0.613055
P15880	RPS2	0.0111298	0.0987604	-0.952063
Q15365	PCBP1	0.0111776	0.0987604	-0.569006
Q15642	TRIP10	0.0111819	0.0987604	1.17779
O43396	TXNL1	0.0111977	0.0987604	-0.890653
O43759	SYNGR1	0.0112718	0.0988624	-1.30368
O43895	XPNPEP2	0.0112856	0.0988624	-1.1136
Q16531	DDB1	0.011304	0.0988624	-1.51254
Q9Y6M9	NDUFB9	0.011355	0.0990171	-0.731255
P48507	GCLM	0.0113849	0.0990171	-1.26027
P35475	IDUA	0.0114577	0.0993744	-1.03981
P30838	ALDH3A1	0.0115169	0.0996117	-1.70021
P04066	FUCA1	0.0116145	0.0998389	-1.95534
Q13148	TARDBP	0.0116319	0.0998389	-0.822612
P35813	PPM1A	0.0116509	0.0998389	-0.56464
Q5TCQ9	MAGI3	0.0117043	0.0998389	1.48381
P28161	GSTM2	0.011737	0.0998389	-1.12049
P78539	SRPX	0.0117491	0.0998389	-1.06493
Q8IXJ6	SIRT2	0.0117664	0.0998389	-0.875434
P47224	RABIF	0.0118788	0.10052	-0.712971
Q9NP61	ARFGAP3	0.0119611	0.10075	1.30151
P08648	ITGA5	0.0119703	0.10075	-0.621523
P46940	IQGAP1	0.0121027	0.101254	-0.838295
P51659	HSD17B4	0.0121077	0.101254	-1.05569
P23528	CFL1	0.012134	0.101254	-0.5873
Q70IA6	MOB2	0.0121596	0.101254	-1.12721
P28074	PSMB5	0.012254	0.10177	-1.16729
Q15084	PDIA6	0.0123198	0.102046	-1.80004
P55072	VCP	0.0123828	0.102297	-0.506643
P04350	TUBB4A	0.0124297	0.102325	-1.22957
P26599	PTBP1	0.0124515	0.102325	-0.498579
Q08211	DHX9	0.0125358	0.102566	-0.72294
P11413	G6PD	0.0125464	0.102566	-1.19731
O14907	TAX1BP3	0.0126021	0.102753	-0.708838
Q9BXW7	HDHD5	0.0126445	0.102831	-1.42706
P02751	FN1	0.0127475	0.10294	-0.986478
Q8NFV4	ABHD11	0.0127523	0.10294	-0.716934
Q7Z4H8	POGLUT3	0.0127759	0.10294	-1.35522
P31947	SFN	0.0127894	0.10294	-0.964997
Q9H3G5	CPVL	0.0128285	0.10299	-0.990429
P49821	NDUFV1	0.0129629	0.103733	-1.17206
P17066	HSPA6	0.0129873	0.103733	-1.81842
P16615	ATP2A2	0.0130728	0.104014	-0.669259
Q9HA64	FN3KRP	0.0130921	0.104014	-0.764579
Q9Y2A7	NCKAP1	0.0131222	0.104014	-0.622428
P05362	ICAM1	0.0132485	0.104368	0.936017
Q96JD6	AKR1E2	0.0132665	0.104368	-2.00979
P26196	DDX6	0.01329	0.104368	-1.18386
P56192	MARS1	0.0133001	0.104368	-1.02242
P61160	ACTR2	0.0133994	0.104876	-0.822787
Q8N163	CCAR2	0.0134319	0.104876	-0.865842
P35613	BSG	0.0135512	0.105545	-1.16635
P42285	MTREX	0.0135932	0.105609	-0.702019
Q86X76	NIT1	0.0136954	0.105959	-1.00524
P36405	ARL3	0.0137059	0.105959	-1.78217
P20618	PSMB1	0.0137646	0.10615	-1.03018
Q7Z7H5	TMED4	0.013865	0.106383	-1.00283
P52888	THOP1	0.0138924	0.106383	-0.923037
P51178	PLCD1	0.0139182	0.106383	-0.617656
Q5SWX8	ODR4	0.0139375	0.106383	-0.948511
P49756	RBM25	0.0139936	0.106383	-0.824951
P62495	ETF1	0.0139986	0.106383	-0.577727
Q96CD0	FBXL8	0.0140875	0.106799	-0.623747
P61158	ACTR3	0.0141872	0.106981	-0.750202
Q13283	G3BP1	0.0142203	0.106981	-0.88611
P49585	PCYT1A	0.0143118	0.106981	-0.902516
P50914	RPL14	0.0143288	0.106981	-1.01604
P61221	ABCE1	0.0144057	0.106981	-0.804437
P12109	COL6A1	0.0144556	0.106981	-1.03791
Q16795	NDUFA9	0.0144759	0.106981	-1.14344
Q8NFF5	FLAD1	0.0144825	0.106981	-1.26743
P11717	IGF2R	0.0144889	0.106981	-0.783796
Q96EY8	MMAB	0.0144915	0.106981	-1.51151
Q08431	MFGE8	0.0145068	0.106981	-0.995321
Q9UL33	TRAPPC2L	0.0145215	0.106981	-1.07649
P49840	GSK3A	0.0145989	0.107072	-1.21852
P15289	ARSA	0.0146023	0.107072	-1.12692
Q13232	NME3	0.0146618	0.107258	-0.80199
O14732	IMPA2	0.0147087	0.107349	-1.42203
Q96HY6	DDRGK1	0.0147771	0.107404	-0.593715
P07195	LDHB	0.0147933	0.107404	-0.976377
P52306	RAP1GDS1	0.0148273	0.107404	-1.07038
P52565	ARHGDIA	0.0148534	0.107404	-0.961501
Q9H1Z4	WDR13	0.0149126	0.107584	-0.980008
P49189	ALDH9A1	0.0150481	0.108311	-0.551133
Q9Y305	ACOT9	0.0152315	0.109152	-0.914419
Q6YN16	HSDL2	0.0152407	0.109152	-0.692495
Q9GZT3	SLIRP	0.0152695	0.109152	-0.700927
O75695	RP2	0.0153072	0.109173	-0.634727
Q9NUJ1	ABHD10	0.0154256	0.109767	-0.994272
O75874	IDH1	0.0154766	0.109881	-0.907783
Q12884	FAP	0.0156487	0.110851	-1.68506
Q6BCY4	CYB5R2	0.01595	0.112251	-0.980942
Q13510	ASAH1	0.015967	0.112251	-0.584813
Q9H6K4	OPA3	0.015969	0.112251	-1.06578
Q14802	FXYD3	0.0159897	0.112251	-0.861455
O60271	SPAG9	0.0162021	0.113295	1.04955
O00567	NOP56	0.0162108	0.113295	-0.67547
O94911	ABCA8	0.0163089	0.113726	-0.633919
P62310	LSM3	0.0164639	0.114552	-1.02987
Q5JTB6	PLAC9	0.0165292	0.114752	1.16606
Q01813	PFKP	0.0166258	0.115167	-0.617657
Q15056	EIF4H	0.0166924	0.115373	-0.587376
P84098	RPL19	0.0168206	0.115888	-0.890596
Q9Y276	BCS1L	0.016865	0.115888	-0.800768
P62851	RPS25	0.0169708	0.115888	-0.857259
P16035	TIMP2	0.0169806	0.115888	1.80333
O43747	AP1G1	0.0169954	0.115888	-0.943743
P17301	ITGA2	0.017021	0.115888	-1.15318
P63010	AP2B1	0.0170261	0.115888	-0.874365
Q9UNL2	SSR3	0.017209	0.116879	-0.970574
Q16563	SYPL1	0.0172562	0.116946	-1.3441
P18859	ATP5PF	0.0173144	0.117088	0.827081
Q9Y2L1	DIS3	0.0174279	0.117398	-0.912314
Q96NY8	NECTIN4	0.0174353	0.117398	-1.79879
Q9NUI1	DECR2	0.0175949	0.118218	-0.884475
Q9BUJ2	HNRNPUL1	0.0177798	0.119204	-1.10702
Q3MHD2	LSM12	0.0178274	0.119268	-0.851529
Q9BSW7	SYT17	0.0180102	0.120049	-2.04222
P07902	GALT	0.0180208	0.120049	-1.394
Q5W0Z9	ZDHHC20	0.0181202	0.12023	-0.791816
Q99497	PARK7	0.0181522	0.12023	-0.79488
Q9UNS2	COPS3	0.0181992	0.12023	-0.619293
P46063	RECQL	0.0182015	0.12023	-0.964153
P10909	CLU	0.0183217	0.120769	1.03955
Q9H0X4	FAM234A	0.018456	0.121399	-1.22914
O60437	PPL	0.0185144	0.121528	-0.497749
P34896	SHMT1	0.0185915	0.121743	-1.01835
Q96LD4	TRIM47	0.0186541	0.121743	-1.26785
Q86V88	MDP1	0.0186639	0.121743	-0.934596
Q5VW32	BROX	0.01871	0.12179	-2.78635
O75828	CBR3	0.0188041	0.122149	-1.37085
Q96ME7	ZNF512	0.0188525	0.12221	-0.809444
P06703	S100A6	0.0190523	0.12325	-0.923626
Q10567	AP1B1	0.019371	0.125053	-0.65038
O75923	DYSF	0.0195568	0.125813	-1.48617
P32455	GBP1	0.0195691	0.125813	0.986588
Q9BY44	EIF2A	0.0196863	0.126307	-0.648918
P25685	DNAJB1	0.0197505	0.12646	-0.844984
O00267	SUPT5H	0.0198367	0.126753	-1.96508
P62070	RRAS2	0.0199726	0.12729	-1.3013
Q13885	TUBB2A	0.0200022	0.12729	-0.619876
O95372	LYPLA2	0.0200892	0.127584	-0.930695
O60568	PLOD3	0.0202307	0.128223	-0.788391
Q969X5	ERGIC1	0.0204137	0.129122	-0.674698
O75340	PDCD6	0.0204769	0.129222	-1.51983
P40306	PSMB10	0.0205121	0.129222	-0.871535
Q8WYA6	CTNNBL1	0.0206886	0.129908	-0.783971
P67936	TPM4	0.0207039	0.129908	0.753615
Q99471	PFDN5	0.0207756	0.130097	1.01678
O43760	SYNGR2	0.0208301	0.130178	-1.289
Q7L014	DDX46	0.0208825	0.130245	0.751571
P46379	BAG6	0.02094	0.130344	1.48319
O75439	PMPCB	0.0211122	0.130929	-0.635401
P30043	BLVRB	0.0211475	0.130929	-1.71909
P49841	GSK3B	0.0211593	0.130929	-0.572996
P62899	RPL31	0.0212981	0.131527	-1.42826
P01889	HLA-B	0.02142	0.131942	-1.47788
Q15417	CNN3	0.0214612	0.131942	1.03017
Q9UL46	PSME2	0.0214917	0.131942	-0.874862
Q9NPJ3	ACOT13	0.0215364	0.131958	-0.501485
Q9HDC9	APMAP	0.0216092	0.13197	-1.68057
Q9UI12	ATP6V1H	0.0216227	0.13197	-0.545667
P11166	SLC2A1	0.0217625	0.132505	-1.65482
Q6ZVM7	TOM1L2	0.0217976	0.132505	-1.31271
Q3LXA3	TKFC	0.0218373	0.132505	-0.715992
Q9UHL4	DPP7	0.0220007	0.132992	-0.629103
Q13247	SRSF6	0.0220025	0.132992	-0.734747
O00244	ATOX1	0.0221903	0.133869	0.676214
O43813	LANCL1	0.0223248	0.133873	-0.662622
P54727	RAD23B	0.0223522	0.133873	-0.566096
Q9H845	ACAD9	0.0223548	0.133873	-0.911435
Q8TCD5	NT5C	0.0223882	0.133873	-1.06876
Q9BXM0	PRX	0.0224048	0.133873	1.13727
Q6ZMJ2	SCARA5	0.0224578	0.133934	-0.582675
Q9NZN4	EHD2	0.0225402	0.13417	-0.918943
P55060	CSE1L	0.0225973	0.134254	-0.968285
Q96GG9	DCUN1D1	0.0226742	0.134456	-1.61266
Q14108	SCARB2	0.0228255	0.134756	-1.04657
Q9UN86	G3BP2	0.0228306	0.134756	-0.703832
Q96IX5	ATP5MK	0.0228539	0.134756	-0.760426
P12814	ACTN1	0.0230562	0.135694	-0.623878
P04062	GBA1	0.0232138	0.136365	-0.872587
Q99439	CNN2	0.0232792	0.136493	0.61818
P45973	CBX5	0.0233661	0.136746	-1.13399
Q8WUN7	UBTD2	0.0234116	0.136757	-0.812188
Q99747	NAPG	0.0235616	0.137374	0.622879
P11766	ADH5	0.0236059	0.137374	-0.578345
Q6UXB8	PI16	0.0237439	0.137374	-1.16825
P50583	NUDT2	0.0238041	0.137374	-0.635565
O14979	HNRNPDL	0.0238046	0.137374	-0.654808
Q15904	ATP6AP1	0.0238094	0.137374	-0.685944
O14548	COX7A2L	0.0238244	0.137374	-0.567416
Q99584	S100A13	0.0238711	0.13739	0.735804
Q96HS1	PGAM5	0.0240361	0.138087	-0.724535
Q9H832	UBE2Z	0.0241566	0.138524	-0.948459
O00303	EIF3F	0.0242151	0.138571	-0.591383
P20073	ANXA7	0.0242651	0.138571	-0.813779
O43837	IDH3B	0.0242975	0.138571	-1.34244
O75208	COQ9	0.0244895	0.139412	-1.21791
Q9BSH5	HDHD3	0.0245556	0.139534	-0.6954
Q9UQ80	PA2G4	0.0246246	0.139673	-0.684198
O00116	AGPS	0.024784	0.140068	-1.36559
P00533	EGFR	0.0247898	0.140068	-0.498959
P01920	HLA-DQB1	0.0248284	0.140068	-1.49329
Q9Y6G9	DYNC1LI1	0.0249074	0.140261	-0.669652
Q5T447	HECTD3	0.0249637	0.140325	-1.11122
Q12907	LMAN2	0.0251053	0.140724	-0.847566
P17050	NAGA	0.0251886	0.140724	-0.629668
Q8NBF2	NHLRC2	0.0252022	0.140724	-0.577202
Q9Y3D6	FIS1	0.0252992	0.140724	-1.02129
Q6UW02	CYP20A1	0.0253188	0.140724	-0.672049
O00232	PSMD12	0.0253722	0.140724	-1.4538
Q9BT09	CNPY3	0.0253754	0.140724	0.557525
Q8WVY7	UBLCP1	0.0253941	0.140724	-0.722401
P31483	TIA1	0.0257407	0.142393	-0.626289
Q9UNP9	PPIE	0.0258881	0.142758	-1.62081
Q12906	ILF3	0.0258979	0.142758	-0.562342
P08253	MMP2	0.0260555	0.142879	-0.849103
Q9UHQ9	CYB5R1	0.0261179	0.142879	-1.35459
P55010	EIF5	0.0261349	0.142879	-0.51078
P08574	CYC1	0.0261983	0.142879	-1.14466
P34897	SHMT2	0.0262815	0.142879	-0.647699
P34913	EPHX2	0.0262816	0.142879	-0.941029
P07737	PFN1	0.0262901	0.142879	-0.507337
P27816	MAP4	0.026314	0.142879	0.885534
P01034	CST3	0.0263307	0.142879	-0.860037
P50897	PPT1	0.0264797	0.14309	-0.541819
P11908	PRPS2	0.0264838	0.14309	-0.949508
P43155	CRAT	0.0265387	0.14309	-1.50029
P62847	RPS24	0.0265523	0.14309	-0.629771
Q5TFE4	NT5DC1	0.0267718	0.144025	-1.70689
Q13561	DCTN2	0.0269878	0.144435	0.781697
Q02952	AKAP12	0.0269915	0.144435	0.944546
Q7Z2W4	ZC3HAV1	0.0270402	0.144435	1.08816
O76024	WFS1	0.0270575	0.144435	-1.02682
O75251	NDUFS7	0.0270787	0.144435	-1.01148
Q8N357	SLC35F6	0.0273472	0.145477	-1.55785
Q9H0U3	MAGT1	0.027367	0.145477	-1.01996
O95810	CAVIN2	0.027491	0.145645	0.672745
Q9NY33	DPP3	0.0275585	0.145645	-0.609465
Q9Y3Q3	TMED3	0.0276002	0.145645	-1.31249
P21399	ACO1	0.0276084	0.145645	-0.868371
O00748	CES2	0.0276311	0.145645	-0.989263
P11940	PABPC1	0.0277323	0.14573	-0.559794
P04181	OAT	0.0278013	0.14573	-0.779548
P04233	CD74	0.0278119	0.14573	-1.06842
Q92643	PIGK	0.0278334	0.14573	-0.706162
Q13867	BLMH	0.0279066	0.145869	-1.59603
Q9BS26	ERP44	0.0281998	0.146722	0.555428
Q9UBW8	COPS7A	0.0282528	0.146722	-1.33084
P49755	TMED10	0.0282663	0.146722	-0.608689
P49792	RANBP2	0.0283027	0.146722	0.720478
Q93009	USP7	0.028325	0.146722	-1.08802
O00487	PSMD14	0.0283509	0.146722	-0.782798
P42566	EPS15	0.0284296	0.146886	0.779829
O43402	EMC8	0.0284994	0.147004	-0.673278
O95182	NDUFA7	0.0285775	0.147165	1.03398
Q9P287	BCCIP	0.0286445	0.147267	-0.693874
A6ND36	FAM83G	0.0287066	0.147345	1.48529
P43307	SSR1	0.0287954	0.147559	-0.80636
P48449	LSS	0.0288439	0.147566	-0.882785
P02745	C1QA	0.0289349	0.14779	-1.08255
Q9Y5X3	SNX5	0.0291222	0.148504	-0.522233
O95573	ACSL3	0.0292644	0.148987	-1.03268
Q14118	DAG1	0.0294011	0.149042	0.744829
O00233	PSMD9	0.0294067	0.149042	0.597639
Q9BXJ5	C1QTNF2	0.029418	0.149042	-0.903196
O43242	PSMD3	0.0296021	0.149116	-0.537643
P04844	RPN2	0.0296057	0.149116	-0.759411
Q9BT78	COPS4	0.0296683	0.149116	-1.77559
Q9ULC3	RAB23	0.0296782	0.149116	-0.658886
Q14498	RBM39	0.0296905	0.149116	-0.646404
O60547	GMDS	0.0297185	0.149116	-0.981891
P50416	CPT1A	0.029973	0.1497	-1.20191
P98179	RBM3	0.0299822	0.1497	-0.601649
Q9UBQ0	VPS29	0.0300084	0.1497	-0.894958
P34949	MPI	0.0300938	0.1497	-0.449422
Q8IVD9	NUDCD3	0.0300995	0.1497	0.728537
P20908	COL5A1	0.0301251	0.1497	0.756402
Q7L1Q6	BZW1	0.0301695	0.1497	-0.644988
P10768	ESD	0.0303156	0.149892	-0.742615
P43034	PAFAH1B1	0.0303368	0.149892	-0.50028
Q4G0F5	VPS26B	0.0303518	0.149892	-2.86222
Q13618	CUL3	0.0304478	0.150092	-0.937595
Q9H0W9	C11orf54	0.0305408	0.150092	-1.16227
Q99447	PCYT2	0.0305655	0.150092	-0.801368
Q9NVA2	SEPTIN11	0.0305975	0.150092	-0.516352
Q2TAY7	SMU1	0.030632	0.150092	-0.907468
P21266	GSTM3	0.0310822	0.15206	-1.22412
P24928	POLR2A	0.0312525	0.152655	-0.863421
P62136	PPP1CA	0.0315153	0.153698	-0.751684
P55039	DRG2	0.0318257	0.154919	-1.08429
Q9Y262	EIF3L	0.0319385	0.154919	-0.908914
P50281	MMP14	0.0320142	0.154919	-0.773582
P46977	STT3A	0.0320463	0.154919	-0.927997
Q9BTT0	ANP32E	0.0320598	0.154919	0.586697
Q13445	TMED1	0.0320624	0.154919	-1.18597
O43708	GSTZ1	0.0323079	0.155617	-0.717933
P61353	RPL27	0.0323268	0.155617	-0.811566
P60981	DSTN	0.0323561	0.155617	-0.69401
Q07666	KHDRBS1	0.032412	0.155647	0.59206
O00423	EML1	0.0324908	0.155787	1.02295
Q9HBH5	RDH14	0.0326825	0.155895	-0.515525
O95832	CLDN1	0.0326839	0.155895	-1.29551
P35858	IGFALS	0.0327304	0.155895	-1.25916
P59998	ARPC4	0.032743	0.155895	-0.470227
Q10570	CPSF1	0.0327624	0.155895	-0.846235
P11171	EPB41	0.0331321	0.157415	0.941831
O75936	BBOX1	0.0334252	0.158482	-1.06308
P36542	ATP5F1C	0.0334827	0.158482	-0.638793
Q99436	PSMB7	0.0335195	0.158482	-0.535561
P10636	MAPT	0.0335591	0.158482	0.90469
O95394	PGM3	0.0337988	0.158746	-0.715939
Q5T5C0	STXBP5	0.0338174	0.158746	0.834191
Q9GZT8	NIF3L1	0.0338308	0.158746	-0.872171
P08754	GNAI3	0.0338428	0.158746	-1.72901
P18428	LBP	0.0340572	0.158746	-1.61384
P51572	BCAP31	0.0341523	0.158746	0.597858
Q9H6Z4	RANBP3	0.0341591	0.158746	1.12646
O00299	CLIC1	0.0343474	0.158746	-0.392812
P15121	AKR1B1	0.0343743	0.158746	-0.673065
P30566	ADSL	0.0343948	0.158746	-0.766977
P36957	DLST	0.0343997	0.158746	-0.6901
Q13131	PRKAA1	0.0344157	0.158746	0.601413
Q9Y296	TRAPPC4	0.0344364	0.158746	-0.919813
Q9NV70	EXOC1	0.0345391	0.158746	-0.664153
P21926	CD9	0.0345663	0.158746	-0.667793
Q8IYI6	EXOC8	0.0345957	0.158746	-0.819041
O14841	OPLAH	0.0346308	0.158746	-0.610589
Q99460	PSMD1	0.0346376	0.158746	0.578547
O75400	PRPF40A	0.0346757	0.158746	-2.53528
P05141	SLC25A5	0.034689	0.158746	-0.65978
Q9NRW7	VPS45	0.0347076	0.158746	-0.586112
Q16134	ETFDH	0.0347383	0.158746	-0.562324
P36955	SERPINF1	0.0347811	0.158746	1.0379
O95825	CRYZL1	0.0351273	0.159985	-0.642411
P61457	PCBD1	0.0351548	0.159985	-0.678956
Q13501	SQSTM1	0.0354106	0.160915	1.02773
Q15436	SEC23A	0.0355151	0.161104	-0.618923
Q01518	CAP1	0.035559	0.161104	-0.565988
P37840	SNCA	0.0356065	0.161104	0.897761
Q9BWH2	FUNDC2	0.0357217	0.161131	-0.52964
Q6P597	KLC3	0.0357367	0.161131	-1.20251
Q9NR50	EIF2B3	0.0357669	0.161131	-0.626572
O75367	MACROH2A1	0.0359727	0.161825	-0.64355
P54578	USP14	0.0363639	0.16335	-0.51305
Q9UBU9	NXF1	0.0364337	0.16343	-1.12401
P27487	DPP4	0.0364957	0.163434	-0.616841
O94832	MYO1D	0.0365391	0.163434	-0.493062
Q15714	TSC22D1	0.036635	0.163629	1.00913
Q9NZR1	TMOD2	0.0368367	0.164296	-0.620353
O95297	MPZL1	0.0375214	0.167112	0.51579
Q7L5N7	LPCAT2	0.0376899	0.167623	-1.32157
P35244	RPA3	0.0377922	0.16784	-0.708965
P52943	CRIP2	0.0378824	0.168003	0.658961
Q96SM3	CPXM1	0.0380696	0.168594	-1.00478
Q13409	DYNC1I2	0.0383751	0.169707	0.573102
Q9P2B2	PTGFRN	0.0386901	0.170072	-0.680331
Q9Y6N5	SQOR	0.0387074	0.170072	-0.498526
Q16851	UGP2	0.0387096	0.170072	0.595081
P05198	EIF2S1	0.0387757	0.170072	-0.522062
Q5ZPR3	CD276	0.0387966	0.170072	0.651773
Q9BV81	EMC6	0.0388117	0.170072	-1.28547
P11215	ITGAM	0.038886	0.170072	-0.815566
Q6P1N9	TATDN1	0.0388923	0.170072	-0.807492
P20340	RAB6A	0.0390337	0.170149	-1.39343
P05091	ALDH2	0.0390879	0.170149	-0.649644
Q9BUR5	APOO	0.0391697	0.170149	-0.882747
P21589	NT5E	0.0392043	0.170149	-0.56746
P41240	CSK	0.0392094	0.170149	0.602797
Q96RS6	NUDCD1	0.0392359	0.170149	-0.6762
P27635	RPL10	0.0393279	0.170312	-0.503175
Q08174	PCDH1	0.0394048	0.170409	0.861499
P05160	F13B	0.0394915	0.170483	0.908905
P09012	SNRPA	0.0395714	0.170483	-0.715766
P28906	CD34	0.0395851	0.170483	0.664982
P22307	SCP2	0.0397072	0.170757	-0.56498
P62333	PSMC6	0.0397577	0.170757	-0.57436
O15160	POLR1C	0.0399633	0.17136	-0.480901
P33316	DUT	0.0400077	0.17136	0.775629
Q16527	CSRP2	0.0401043	0.171405	0.830055
Q9BS40	LXN	0.0401698	0.171405	0.907223
Q9Y5R8	TRAPPC1	0.0401824	0.171405	-0.788669
P28331	NDUFS1	0.0403534	0.171747	-0.437852
O95831	AIFM1	0.0403724	0.171747	0.63488
P40939	HADHA	0.0405582	0.172303	-0.416446
Q8TBP5	FAM174A	0.040617	0.17232	-1.27715
Q9Y6W5	WASF2	0.040782	0.172785	-0.642029
Q92820	GGH	0.0410015	0.173481	-0.568259
Q8TDN6	BRIX1	0.041123	0.17376	-0.797243
Q14554	PDIA5	0.041486	0.175058	-0.858796
P61313	RPL15	0.0417569	0.175615	-0.664736
P10412	H1-4	0.0417628	0.175615	1.27377
P35609	ACTN2	0.0417863	0.175615	-0.66758
Q9BVJ7	DUSP23	0.0420785	0.17626	-0.504663
Q9UFN0	NIPSNAP3A	0.0421019	0.17626	-0.789334
Q96NT0	CCDC115	0.0421413	0.17626	1.18098
O75792	RNASEH2A	0.042165	0.17626	-0.921212
P53634	CTSC	0.0423163	0.176656	-1.80669
Q9H008	LHPP	0.042576	0.177288	-0.859007
P14550	AKR1A1	0.0425809	0.177288	-0.666183
Q96DG6	CMBL	0.0427145	0.177431	-1.08759
P68402	PAFAH1B2	0.0427285	0.177431	-2.40633
Q6P6C2	ALKBH5	0.0428961	0.177891	-1.06009
Q9NYF8	BCLAF1	0.0429929	0.178057	1.27897
O94905	ERLIN2	0.0431793	0.178592	0.461472
Q8TBX8	PIP4K2C	0.0432434	0.178621	1.3888
O43181	NDUFS4	0.0433339	0.17876	-0.606537
Q14185	DOCK1	0.0434413	0.178967	-0.882839
P51608	MECP2	0.0435737	0.179276	0.837126
P49862	KLK7	0.0437218	0.179649	-1.35011
P28065	PSMB9	0.0438327	0.179869	-1.07945
Q9Y6R7	FCGBP	0.0440319	0.179969	-1.56925
P27144	AK4	0.0440813	0.179969	-0.731084
O15212	PFDN6	0.0441141	0.179969	0.550565
P09651	HNRNPA1	0.0441263	0.179969	-0.465365
O43175	PHGDH	0.0441443	0.179969	-0.601573
A0FGR8	ESYT2	0.0444431	0.180849	0.502415
P14735	IDE	0.0445301	0.180849	-1.03098
Q9NP80	PNPLA8	0.0445336	0.180849	-1.16105
Q9BQ69	MACROD1	0.0446484	0.181081	-0.926065
Q5BJD5	TMEM41B	0.0448831	0.181243	-0.863862
P09661	SNRPA1	0.0448993	0.181243	0.676512
Q9BRQ6	CHCHD6	0.0449742	0.181243	0.764911
Q16853	AOC3	0.04506	0.181243	-1.14882
O95433	AHSA1	0.0452005	0.181243	-0.535466
Q9NQX4	MYO5C	0.0452115	0.181243	-0.728603
Q9Y5J7	TIMM9	0.0452185	0.181243	0.643204
O43488	AKR7A2	0.0452507	0.181243	-0.645971
Q13308	PTK7	0.0452893	0.181243	-0.668679
Q9Y6K0	CEPT1	0.0453676	0.181243	-0.50686
Q9Y5M8	SRPRB	0.0454426	0.181243	0.617736
O43493	TGOLN2	0.0454587	0.181243	0.610291
Q9UK76	JPT1	0.0455059	0.181243	1.35293
P61586	RHOA	0.0455295	0.181243	-0.888781
Q9NZP8	C1RL	0.0455567	0.181243	-1.00868
O43819	SCO2	0.0457518	0.181745	-1.29861
Q8WXF1	PSPC1	0.0458456	0.181745	-0.727501
P57789	KCNK10	0.0458851	0.181745	-1.03235
Q96IU4	ABHD14B	0.0459436	0.181745	-0.473719
P13797	PLS3	0.0460081	0.181745	-0.456409
P39656	DDOST	0.0460569	0.181745	-0.456739
O94811	TPPP	0.0460892	0.181745	0.989542
Q9UN37	VPS4A	0.0462218	0.182038	-0.641297
Q08722	CD47	0.0463393	0.182215	-0.612272
P62195	PSMC5	0.0463832	0.182215	-0.416794
O43639	NCK2	0.0465036	0.18246	-1.22549
Q96LJ7	DHRS1	0.0466643	0.182861	-0.638249
Q9NWZ3	IRAK4	0.0467711	0.18305	-0.733989
P32456	GBP2	0.0469988	0.183407	-0.774171
Q9H0E2	TOLLIP	0.0470178	0.183407	-0.929804
Q15274	QPRT	0.047038	0.183407	-1.03966
Q9BTU6	PI4K2A	0.0471943	0.183788	-0.979343
P19784	CSNK2A2	0.0472959	0.183955	-0.492846
P36969	GPX4	0.0474942	0.184497	-0.62184
Q9H3K2	GHITM	0.0475756	0.184584	-0.762077
Q05193	DNM1	0.0479091	0.185648	-0.825881
P06310	IGKV2-30	0.0480586	0.185997	-1.13826
Q8NDH3	NPEPL1	0.0482256	0.186315	-0.701945
Q96RF0	SNX18	0.0483079	0.186315	-0.85387
Q15024	EXOSC7	0.0484252	0.186315	-0.969159
P31150	GDI1	0.0484614	0.186315	-0.547016
Q6PIU2	NCEH1	0.0486079	0.186315	0.53107
Q96SU4	OSBPL9	0.0486489	0.186315	0.739465
O60869	EDF1	0.0486963	0.186315	-1.28078
Q5RKV6	EXOSC6	0.0487041	0.186315	0.656494
Q00765	REEP5	0.0487578	0.186315	0.561487
P49257	LMAN1	0.0487595	0.186315	-0.686878
O14776	TCERG1	0.0487952	0.186315	-0.513348
P78371	CCT2	0.0489934	0.186843	0.601975
O75935	DCTN3	0.0492292	0.187514	0.493441
O95425	SVIL	0.0495462	0.188189	-0.598663
Q16769	QPCT	0.0495576	0.188189	-1.73998
P09871	C1S	0.0495866	0.188189	-0.66181
Q13363	CTBP1	0.0496599	0.188239	-0.51777
Q8IZQ5	SELENOH	0.0498893	0.18882	-0.949796
O14684	PTGES	0.0499339	0.18882	-0.528157
Q5D862	FLG2	0.0500071	0.188869	-1.08238
Q9P2E9	RRBP1	0.0501114	0.189035	0.49303
O95169	NDUFB8	0.0504569	0.190109	-0.542347
A0A0C4DH25	IGKV3D-20	0.0506763	0.190706	-0.91094
O95340	PAPSS2	0.050841	0.191096	0.851646
Q9Y4B6	DCAF1	0.0509462	0.191262	-0.80141
P10253	GAA	0.0512867	0.19231	-0.508374
Q9HCY8	S100A14	0.0514237	0.192593	-1.62284
Q53H47	SETMAR	0.0515817	0.192847	-0.921204
Q05682	CALD1	0.0516149	0.192847	1.01126
O75369	FLNB	0.0521297	0.193865	-0.578594
P21964	COMT	0.0521741	0.193865	-0.695212
Q96G03	PGM2	0.0522088	0.193865	-0.496987
Q16585	SGCB	0.0522299	0.193865	-0.515611
P15170	GSPT1	0.0522321	0.193865	-0.464687
Q12931	TRAP1	0.0522586	0.193865	-1.77968
P50148	GNAQ	0.0527335	0.194861	-0.610456
Q9UKD2	MRTO4	0.0527964	0.194861	-0.704688
P27348	YWHAQ	0.0528694	0.194861	-0.770387
P68366	TUBA4A	0.0528979	0.194861	-0.446144
P02747	C1QC	0.0529574	0.194861	-0.694063
O00264	PGRMC1	0.0529866	0.194861	-0.632502
Q53EL6	PDCD4	0.0529888	0.194861	-0.864217
O14964	HGS	0.0530299	0.194861	0.55672
Q969P0	IGSF8	0.0530873	0.194861	0.531565
Q96A26	FAM162A	0.0532866	0.195303	-1.075
Q14314	FGL2	0.0533757	0.195303	0.774566
P50452	SERPINB8	0.0533949	0.195303	-0.767375
O75323	NIPSNAP2	0.0534756	0.19537	-0.856767
P61086	UBE2K	0.0537891	0.196286	-1.60527
Q14061	COX17	0.0538757	0.196373	0.610167
P04216	THY1	0.0542857	0.197638	-0.78982
Q15120	PDK3	0.0543725	0.197724	-1.35954
O95816	BAG2	0.0546355	0.19845	0.709435
P12235	SLC25A4	0.0551359	0.199989	-0.510572
Q9Y2J2	EPB41L3	0.0551871	0.199989	0.57933
Q9Y295	DRG1	0.0553499	0.200347	-0.468009
P43304	GPD2	0.0555663	0.200898	-0.548338
Q16204	CCDC6	0.0559372	0.202006	-0.674029
P07360	C8G	0.0560314	0.202113	-0.936597
O43633	CHMP2A	0.0563258	0.202941	-0.96706
Q9NSC5	HOMER3	0.0564515	0.20316	-0.712439
A1X283	SH3PXD2B	0.0566174	0.203524	-0.522861
Q9BTZ2	DHRS4	0.056725	0.203677	-0.6326
P04179	SOD2	0.0570132	0.204477	0.554957
Q15477	SKIC2	0.0570898	0.204517	-0.858558
P08575	PTPRC	0.0572507	0.204859	-0.721544
O76070	SNCG	0.0575724	0.20555	1.0019
Q15018	ABRAXAS2	0.0576303	0.20555	-0.348111
O75153	CLUH	0.0576408	0.20555	-1.24093
Q13418	ILK	0.0577363	0.205657	-0.811648
O15031	PLXNB2	0.057913	0.206052	-0.708597
P08559	PDHA1	0.0580302	0.206235	-0.605664
P35659	DEK	0.0583424	0.207043	-0.587643
P63208	SKP1	0.0583899	0.207043	0.643393
Q13822	ENPP2	0.0585359	0.207171	-1.13625
Q9Y697	NFS1	0.0585965	0.207171	-1.38611
P43246	MSH2	0.0586267	0.207171	-1.60771
Q16181	SEPTIN7	0.0586908	0.207171	-0.548045
P12236	SLC25A6	0.0587801	0.207253	-0.412626
P55899	FCGRT	0.0588609	0.207304	0.799502
O14737	PDCD5	0.05907	0.207459	-0.795056
P37837	TALDO1	0.0591103	0.207459	-0.325262
Q9Y2V2	CARHSP1	0.0591343	0.207459	-0.661569
Q92575	UBXN4	0.0591752	0.207459	-0.422455
P24844	MYL9	0.0592362	0.207459	-0.805778
Q96P70	IPO9	0.0593363	0.207524	1.08673
Q5T653	MRPL2	0.0593872	0.207524	-1.22652
Q16836	HADH	0.0596741	0.208294	0.520048
O43681	GET3	0.0599121	0.208689	-0.868387
Q9UKV8	AGO2	0.0599207	0.208689	-1.25719
Q99615	DNAJC7	0.0600113	0.208773	-1.29419
P06737	PYGL	0.0603073	0.209379	-0.686486
O43920	NDUFS5	0.0603192	0.209379	-1.04403
Q9BRK5	SDF4	0.0604414	0.20957	0.440218
P19174	PLCG1	0.060728	0.210129	-0.842328
Q9UEY8	ADD3	0.0607512	0.210129	-0.651485
Q8N2F6	ARMC10	0.0608149	0.210129	-1.4696
Q99653	CHP1	0.060871	0.210129	-0.613453
Q05519	SRSF11	0.0610711	0.210588	-0.487883
O75436	VPS26A	0.061152	0.210635	-0.521932
Q7Z2W9	MRPL21	0.0614331	0.211313	-0.595309
Q9Y3E1	HDGFL3	0.0614839	0.211313	0.775663
P01031	C5	0.0617092	0.211405	-0.831213
Q08945	SSRP1	0.0617417	0.211405	-0.801601
A8MXV4	NUDT19	0.0617483	0.211405	-1.03444
P11021	HSPA5	0.0618937	0.211405	-0.424206
Q9UHV9	PFDN2	0.0619009	0.211405	0.541797
O75635	SERPINB7	0.0619214	0.211405	-0.697355
P62277	RPS13	0.0620281	0.211405	-0.635621
Q8TCT9	HM13	0.0620832	0.211405	-1.32167
Q96FW1	OTUB1	0.0621182	0.211405	-0.783216
P00734	F2	0.0625131	0.212517	1.08756
P09382	LGALS1	0.0626721	0.212827	0.558157
Q13243	SRSF5	0.063006	0.213729	0.747784
Q63ZY3	KANK2	0.0631995	0.214153	0.765602
P02792	FTL	0.0633008	0.214265	-0.781941
O43236	SEPTIN4	0.0635793	0.214975	-0.585692
Q9HCD5	NCOA5	0.0637813	0.215425	-0.612004
Q9NY12	GAR1	0.0638525	0.215433	-0.534928
P28340	POLD1	0.0640205	0.215768	-1.65746
Q9NX40	OCIAD1	0.0642429	0.216192	-0.824649
P14625	HSP90B1	0.0642845	0.216192	-0.391719
Q12904	AIMP1	0.064908	0.218055	0.483324
P55327	TPD52	0.0650478	0.21823	0.77267
Q02318	CYP27A1	0.0650997	0.21823	0.663522
P16278	GLB1	0.0651714	0.218237	-0.850139
O95319	CELF2	0.0653785	0.218448	-0.631569
Q9NPQ8	RIC8A	0.0653904	0.218448	-1.09904
P50395	GDI2	0.0654436	0.218448	-0.644983
Q3KQU3	MAP7D1	0.0655366	0.218525	0.596563
Q05086	UBE3A	0.065718	0.218717	-0.58771
Q15233	NONO	0.0657339	0.218717	0.756706
Q96JJ7	TMX3	0.0659063	0.218872	-0.93771
P83111	LACTB	0.0659201	0.218872	0.379137
Q8TAT6	NPLOC4	0.0665433	0.220707	-0.890003
Q02880	TOP2B	0.0671158	0.222258	-0.736131
Q16647	PTGIS	0.067153	0.222258	-0.856284
P07437	TUBB	0.0672384	0.222306	-0.743399
Q99627	COPS8	0.0673439	0.222409	-0.565824
Q9NVH1	DNAJC11	0.0674118	0.222409	-1.01132
Q14683	SMC1A	0.0675884	0.222757	0.818421
P52272	HNRNPM	0.067785	0.22317	0.561909
Q14344	GNA13	0.0680708	0.223876	-0.562575
Q12874	SF3A3	0.0682427	0.224206	-1.28074
Q08AH1	ACSM1	0.068479	0.224531	-0.778536
Q8N1G4	LRRC47	0.0684852	0.224531	-0.712202
Q13361	MFAP5	0.0685721	0.224581	-0.797342
Q96TC7	RMDN3	0.0689369	0.225432	-0.440158
Q14764	MVP	0.068976	0.225432	0.376411
P00450	CP	0.0691754	0.225444	-0.546907
P53618	COPB1	0.0692476	0.225444	-0.72746
Q9H1B7	IRF2BPL	0.0692903	0.225444	-0.718649
P53992	SEC24C	0.0693173	0.225444	-0.520159
P21695	GPD1	0.0693396	0.225444	1.00642
Q8IZ07	ANKRD13A	0.069431	0.225507	-0.496492
P52597	HNRNPF	0.0700934	0.227422	-0.805689
P07948	LYN	0.070308	0.227571	-1.45923
Q9H9A6	LRRC40	0.0704124	0.227571	-0.650826
Q6NY19	KANK3	0.0704182	0.227571	0.749101
P35579	MYH9	0.07043	0.227571	0.585992
O60502	OGA	0.0707348	0.22832	-0.495144
Q9NXR7	BABAM2	0.0709385	0.228526	-0.926484
P19256	CD58	0.0709444	0.228526	-0.754308
Q6UX71	PLXDC2	0.0713022	0.22931	-0.770479
P62269	RPS18	0.0713345	0.22931	-1.18053
P23284	PPIB	0.0715631	0.229809	-0.410464
P23141	CES1	0.0716486	0.229848	0.514126
Q96D15	RCN3	0.0719436	0.230418	0.566286
P50579	METAP2	0.0720195	0.230418	-0.99382
P01619	IGKV3-20	0.072047	0.230418	-0.700648
P51610	HCFC1	0.0722053	0.230689	0.56465
Q96S86	HAPLN3	0.0724762	0.231318	1.23704
P51809	VAMP7	0.0729144	0.23248	-0.891707
Q8WUW1	BRK1	0.0731689	0.233054	-0.616427
Q8N2G8	GHDC	0.0733307	0.233161	-0.523631
P61289	PSME3	0.0733515	0.233161	-0.516779
P09496	CLTA	0.0734986	0.233392	-0.901699
Q9NV96	TMEM30A	0.0737808	0.23405	-0.910002
Q96FQ6	S100A16	0.0740402	0.234563	-0.785702
O00391	QSOX1	0.0741525	0.234563	-1.14088
Q5VYK3	ECPAS	0.0741672	0.234563	-0.924282
P49773	HINT1	0.0743167	0.234799	0.424634
Q92925	SMARCD2	0.074534	0.235243	-0.727973
P54802	NAGLU	0.0746075	0.235243	-0.634364
Q9HCB6	SPON1	0.0747998	0.235386	-0.840224
Q9UBI6	GNG12	0.0748033	0.235386	-0.710474
Q15121	PEA15	0.0748923	0.23541	0.691463
P62910	RPL32	0.0750306	0.23541	0.653253
Q9UKY3	CES1P1	0.0750364	0.23541	-1.018
Q8N6T3	ARFGAP1	0.0753059	0.236019	0.671994
Q9NRY5	FAM114A2	0.0756396	0.236623	0.551985
Q9NZT1	CALML5	0.0756498	0.236623	-0.761623
P55209	NAP1L1	0.0758399	0.236981	0.645743
O94826	TOMM70	0.0762923	0.238157	-0.433454
Q2TAA2	IAH1	0.076625	0.23886	-1.26615
Q13724	MOGS	0.0766703	0.23886	-0.450565
P05387	RPLP2	0.0767842	0.238978	0.570891
Q96P63	SERPINB12	0.0770518	0.239345	-1.08133
Q9H269	VPS16	0.0771229	0.239345	-0.495825
Q9BWD1	ACAT2	0.0771315	0.239345	-0.468083
O75131	CPNE3	0.0774487	0.240091	-0.524456
Q9UFW8	CGGBP1	0.0776494	0.240475	0.452172
Q9BRF8	CPPED1	0.0777616	0.240585	-0.361313
P46782	RPS5	0.0781286	0.241481	-0.592604
Q14839	CHD4	0.0785206	0.242454	-0.50155
Q9UDR5	AASS	0.0786186	0.242517	-0.644313
O95967	EFEMP2	0.0798563	0.245986	-1.25056
P36952	SERPINB5	0.0799001	0.245986	-0.815632
Q8N4T8	CBR4	0.0801625	0.246551	-0.800913
P18669	PGAM1	0.0803916	0.247013	-0.450385
P06132	UROD	0.0806462	0.247552	-0.676851
P00736	C1R	0.080843	0.247913	-0.938373
O94973	AP2A2	0.0810194	0.248211	-0.547026
P82980	RBP5	0.0811014	0.248219	-0.638215
Q969Z3	MTARC2	0.0812687	0.248488	-0.815528
Q9H078	CLPB	0.0815418	0.24908	-0.46982
P06865	HEXA	0.0816507	0.249084	-0.96543
A6NMZ7	COL6A6	0.0817156	0.249084	-0.569312
Q9BV79	MECR	0.0817815	0.249084	-0.603514
P05546	SERPIND1	0.0819247	0.249277	-0.530257
P31949	S100A11	0.0824517	0.250637	-0.40882
Q96L46	CAPNS2	0.0825408	0.250665	-1.55136
Q9H4M9	EHD1	0.0828831	0.251331	0.644995
P54886	ALDH18A1	0.0829249	0.251331	-0.729417
Q99983	OMD	0.0830011	0.251331	-0.812783
Q15008	PSMD6	0.0831354	0.251495	-0.699927
P84157	MXRA7	0.0834515	0.252207	1.1046
Q9H223	EHD4	0.0836056	0.252341	-0.513567
Q9NX46	ADPRS	0.0836571	0.252341	-0.452489
Q07065	CKAP4	0.0839067	0.252851	0.401642
P23246	SFPQ	0.0843025	0.253799	-0.525474
Q92544	TM9SF4	0.0849393	0.255471	-1.08534
P10515	DLAT	0.0851848	0.255759	0.522116
Q9H2G2	SLK	0.0852623	0.255759	0.560355
P29466	CASP1	0.0852802	0.255759	-0.684484
Q9Y394	DHRS7	0.0854549	0.255929	-0.391543
Q6UWP7	LCLAT1	0.0855223	0.255929	-1.00244
Q9NPH2	ISYNA1	0.0855821	0.255929	-0.633076
P17612	PRKACA	0.0859248	0.256568	-0.431855
P20042	EIF2S2	0.0859597	0.256568	0.581261
P78310	CXADR	0.0862932	0.257318	0.687223
O14974	PPP1R12A	0.0864614	0.257574	1.03111
Q92804	TAF15	0.0866531	0.257824	-0.653241
P62995	TRA2B	0.0867773	0.257824	-0.743871
Q6IQ22	RAB12	0.0867923	0.257824	0.815076
P61981	YWHAG	0.0870914	0.258467	-0.592895
Q9BYT8	NLN	0.0874873	0.259396	-0.657791
Q8IUE6	H2AC21	0.08788	0.260314	-0.754278
Q13177	PAK2	0.0880844	0.260325	0.519985
Q8WVM8	SCFD1	0.0881057	0.260325	0.374285
Q9BQS8	FYCO1	0.0883246	0.260325	-0.606561
P35754	GLRX	0.0883925	0.260325	-0.613279
P07711	CTSL	0.0883945	0.260325	0.472252
O75663	TIPRL	0.0884802	0.260325	0.443707
P02458	COL2A1	0.0884914	0.260325	-0.66618
Q9H4G0	EPB41L1	0.0886116	0.260325	1.37152
P52788	SMS	0.0887119	0.260325	-0.621674
Q14BN4	SLMAP	0.0889585	0.260325	-0.820981
P06213	INSR	0.0889952	0.260325	0.641799
Q99961	SH3GL1	0.0889969	0.260325	0.440382
Q9Y2S2	CRYL1	0.088998	0.260325	-0.636459
Q15691	MAPRE1	0.0890476	0.260325	0.453827
P35232	PHB1	0.0896515	0.261846	0.505697
P10809	HSPD1	0.0898261	0.262111	0.44232
P07358	C8B	0.0901017	0.262671	-0.92801
O60925	PFDN1	0.0903718	0.263096	0.584615
Q12805	EFEMP1	0.0904156	0.263096	-0.41713
Q7Z3D6	DGLUCY	0.0905478	0.263169	-0.341585
P01700	IGLV1-47	0.0906153	0.263169	-2.06012
P04792	HSPB1	0.0907346	0.263169	-0.606275
P35442	THBS2	0.0907771	0.263169	-0.427499
Q9ULV4	CORO1C	0.0909283	0.263186	0.505064
Q92930	RAB8B	0.091034	0.263186	-0.402499
Q9Y624	F11R	0.0911732	0.263186	0.489924
P23634	ATP2B4	0.0912014	0.263186	-0.409605
P84095	RHOG	0.091253	0.263186	-0.323545
Q96FN9	DTD2	0.091287	0.263186	-0.999723
Q9GZS3	SKIC8	0.0914067	0.263288	0.518604
O43278	SPINT1	0.0915677	0.263343	-0.563961
P01780	IGHV3-7	0.0916732	0.263343	-0.719431
O60749	SNX2	0.0916781	0.263343	0.541593
Q9NX62	BPNT2	0.0918923	0.263665	0.496853
P29350	PTPN6	0.0919586	0.263665	-0.501135
Q06124	PTPN11	0.0921258	0.263903	-0.386707
O60313	OPA1	0.0926602	0.265191	-0.535395
P42226	STAT6	0.0927531	0.265215	-0.481422
O76003	GLRX3	0.0930414	0.265796	-0.477774
Q9P299	COPZ2	0.0933422	0.266412	-0.417579
Q14160	SCRIB	0.0935305	0.266707	-0.816593
Q9H0R4	HDHD2	0.0940155	0.267846	-0.703112
Q9H4G4	GLIPR2	0.0944051	0.268711	0.475559
O43583	DENR	0.0945167	0.268784	0.494452
P00746	CFD	0.094703	0.26907	-0.838995
O00468	AGRN	0.0949697	0.269583	-0.410954
Q96RP9	GFM1	0.0956294	0.27121	-0.539506
Q13428	TCOF1	0.095823	0.271338	1.07682
Q8NBJ7	SUMF2	0.0958477	0.271338	0.386742
Q03167	TGFBR3	0.0959796	0.271465	-0.961104
P31153	MAT2A	0.0962033	0.271852	-0.74797
P09467	FBP1	0.0963841	0.272118	-0.750924
O60237	PPP1R12B	0.0966376	0.272136	0.957587
Q8IX12	CCAR1	0.0967043	0.272136	0.663849
O75822	EIF3J	0.0967333	0.272136	0.606757
Q9UHD9	UBQLN2	0.0967382	0.272136	0.507064
P53041	PPP5C	0.0968849	0.272304	-0.574714
P63279	UBE2I	0.0970436	0.272505	-0.466589
P22087	FBL	0.0974468	0.273392	0.507003
P00915	CA1	0.0976124	0.273612	-0.810455
Q13217	DNAJC3	0.0979051	0.27417	0.602618
P53985	SLC16A1	0.0979866	0.27417	-0.837728
P35270	SPR	0.0981021	0.274248	0.339899
Q14165	MLEC	0.0983959	0.274824	-0.38826
P25686	DNAJB2	0.0988922	0.275735	-0.819248
Q9NNX6	CD209	0.0988983	0.275735	0.469247
Q9Y584	TIMM22	0.0994331	0.276873	-0.670113
Q15599	SLC9A3R2	0.0995856	0.276873	0.60429
Q8WUY1	THEM6	0.0996076	0.276873	-1.67878
P23219	PTGS1	0.0997034	0.276873	-0.799114
Q9BXJ4	C1QTNF3	0.0997484	0.276873	-1.55959
P15090	FABP4	0.100065	0.277505	0.905685
Q9UN36	NDRG2	0.100446	0.278316	-0.460639
O95295	SNAPIN	0.100932	0.279416	-0.570247
P52732	KIF11	0.101439	0.280569	-1.22103
Q9BQA1	WDR77	0.10168	0.280912	0.983889
Q8TDH9	BLOC1S5	0.101742	0.280912	0.542086
Q969H8	MYDGF	0.101856	0.28098	0.554678
Q9HCU0	CD248	0.102026	0.281199	-1.08806
P15309	ACP3	0.102483	0.282048	-1.0689
P22570	FDXR	0.102514	0.282048	-0.643859
P02545	LMNA	0.102805	0.2826	0.647925
Q9Y3B3	TMED7	0.103054	0.283037	-0.494404
P26640	VARS1	0.103293	0.283232	0.885699
Q8N1Q1	CA13	0.103306	0.283232	-1.04116
P05026	ATP1B1	0.103865	0.284516	-1.02847
P62942	FKBP1A	0.10439	0.285705	-0.473538
P82909	MRPS36	0.105448	0.287737	0.407239
Q9GZL7	WDR12	0.105703	0.287737	-0.570041
Q9UBS4	DNAJB11	0.105724	0.287737	0.442908
P62993	GRB2	0.105796	0.287737	-0.443523
Q96P16	RPRD1A	0.105839	0.287737	0.499445
Q13573	SNW1	0.105844	0.287737	0.699256
Q9Y4E8	USP15	0.105845	0.287737	-0.383186
Q15555	MAPRE2	0.105994	0.287737	0.496134
Q9UMX0	UBQLN1	0.106025	0.287737	-0.619246
Q9Y3D7	PAM16	0.106191	0.287737	0.327012
Q8WU90	ZC3H15	0.106393	0.287737	-0.62679
Q7Z4V5	HDGFL2	0.106535	0.287737	0.431493
O95299	NDUFA10	0.106552	0.287737	-0.378266
P10619	CTSA	0.106575	0.287737	-0.81377
Q9BSJ8	ESYT1	0.106577	0.287737	-0.320121
Q9H3P7	ACBD3	0.106603	0.287737	0.488714
P09486	SPARC	0.107229	0.289176	-0.563486
P07204	THBD	0.107598	0.289851	-1.11115
Q08378	GOLGA3	0.107664	0.289851	0.654
P29966	MARCKS	0.107816	0.29001	0.570131
Q9UBX5	FBLN5	0.108179	0.290488	-1.33578
Q14194	CRMP1	0.108179	0.290488	-1.05397
Q9NR99	MXRA5	0.108381	0.290781	0.625398
P62826	RAN	0.108591	0.291095	-0.337239
Q9Y646	CPQ	0.109032	0.291821	-0.617354
Q99805	TM9SF2	0.109058	0.291821	-0.520642
Q9UGM5	FETUB	0.109142	0.291821	0.957297
Q93008	USP9X	0.109718	0.293113	-0.818808
Q9NQX3	GPHN	0.11005	0.293749	0.471725
Q13155	AIMP2	0.110247	0.294023	-0.377231
Q96GX1	TCTN2	0.11042	0.294234	0.865424
Q96GD0	PDXP	0.110782	0.294948	-0.882372
Q16822	PCK2	0.111325	0.295982	-0.55301
O95352	ATG7	0.111359	0.295982	-0.526025
Q9Y2C4	EXOG	0.111776	0.296429	0.954202
O95777	LSM8	0.111823	0.296429	-0.855966
Q96PZ0	PUS7	0.111888	0.296429	1.11239
P48426	PIP4K2A	0.111907	0.296429	0.391565
O75083	WDR1	0.11201	0.296453	-0.326362
Q15006	EMC2	0.11228	0.29657	-0.316086
Q68DD2	PLA2G4F	0.112299	0.29657	-1.00506
P61020	RAB5B	0.112423	0.29657	0.406257
O00764	PDXK	0.112433	0.29657	-0.402279
Q14240	EIF4A2	0.112552	0.296634	-0.384164
P68133	ACTA1	0.112729	0.296849	0.690652
O75475	PSIP1	0.114244	0.300376	0.515911
P31146	CORO1A	0.11426	0.300376	-0.384261
Q14247	CTTN	0.114777	0.301483	0.75064
Q9BQG0	MYBBP1A	0.11583	0.303994	0.678823
O75964	ATP5MG	0.115966	0.304024	-0.619693
Q96T51	RUFY1	0.116036	0.304024	-0.483045
Q12959	DLG1	0.116395	0.30471	-0.517641
Q16698	DECR1	0.116634	0.304882	-0.377839
Q9BR76	CORO1B	0.116656	0.304882	-0.324819
P23919	DTYMK	0.116766	0.304916	-0.599792
Q53RD9	FBLN7	0.117144	0.305649	-0.48225
P40926	MDH2	0.117638	0.306496	0.374176
P32926	DSG3	0.117769	0.306496	-0.695594
Q9Y6Y8	SEC23IP	0.117892	0.306496	-0.481633
P42785	PRCP	0.117942	0.306496	-0.514032
O94776	MTA2	0.117958	0.306496	-0.528219
Q9H5N1	RABEP2	0.118111	0.306639	0.587968
Q9P209	CEP72	0.118409	0.307158	0.750461
P01009	SERPINA1	0.118556	0.307284	0.695081
Q99417	MYCBP	0.119088	0.308406	0.618444
O43752	STX6	0.11938	0.308908	-0.615435
P06756	ITGAV	0.120209	0.310797	-0.564906
P01112	HRAS	0.120572	0.311192	0.398163
P51687	SUOX	0.120599	0.311192	-0.513532
P48556	PSMD8	0.12066	0.311192	0.337843
Q8NE28	STKLD1	0.121147	0.312191	-0.594701
Q9H0C8	ILKAP	0.121339	0.312428	-0.561162
P38159	RBMX	0.121536	0.312678	0.528148
Q9BXN1	ASPN	0.122372	0.314197	-0.629601
P62244	RPS15A	0.122481	0.314197	-0.782902
P09038	FGF2	0.12249	0.314197	-0.592829
P35237	SERPINB6	0.122556	0.314197	-1.01013
O76021	RSL1D1	0.122628	0.314197	0.476199
Q96DC8	ECHDC3	0.123035	0.314982	-0.492235
Q9BW30	TPPP3	0.123255	0.3151	0.647625
P10606	COX5B	0.123282	0.3151	0.448764
Q9Y383	LUC7L2	0.12345	0.31527	-0.487521
Q14232	EIF2B1	0.123565	0.315307	-0.44632
Q96AY4	TTC28	0.124054	0.315975	0.793012
P51911	CNN1	0.124216	0.315975	-1.28488
P57772	EEFSEC	0.124255	0.315975	-0.471777
Q9UNN8	PROCR	0.124274	0.315975	-1.15493
Q9BX68	HINT2	0.124363	0.315975	0.436744
P28070	PSMB4	0.124432	0.315975	-0.41371
Q9UIV8	SERPINB13	0.124674	0.316111	-0.800042
O00330	PDHX	0.124688	0.316111	0.397221
P51884	LUM	0.124942	0.316346	0.388973
P02538	KRT6A	0.124983	0.316346	-1.57335
O75718	CRTAP	0.125384	0.317105	-0.469723
P31942	HNRNPH3	0.126558	0.319402	-0.314137
Q86YZ3	HRNR	0.126674	0.319402	-1.27484
P39019	RPS19	0.126678	0.319402	-0.41359
P50990	CCT8	0.126701	0.319402	-0.266973
Q9BXF6	RAB11FIP5	0.126802	0.319402	0.569396
Q13564	NAE1	0.127411	0.320679	-0.800504
Q8TD16	BICD2	0.127524	0.320705	0.377366
Q15369	ELOC	0.127723	0.320947	0.345849
P20774	OGN	0.128155	0.321373	0.514928
P24539	ATP5PB	0.12817	0.321373	-0.378874
Q9UIJ7	AK3	0.128217	0.321373	-0.586401
P53611	RABGGTB	0.128438	0.321373	-0.853684
P61604	HSPE1	0.128459	0.321373	0.483011
Q6UWE0	LRSAM1	0.128508	0.321373	-2.45265
P06681	C2	0.129183	0.322803	-0.796112
P36776	LONP1	0.129384	0.322862	-0.27806
Q86WA6	BPHL	0.129413	0.322862	-0.359683
O75380	NDUFS6	0.130577	0.325507	1.23491
P60033	CD81	0.130917	0.326095	-0.648888
P61163	ACTR1A	0.131066	0.326207	0.319529
P12956	XRCC6	0.131175	0.326218	-0.320442
P31751	AKT2	0.131379	0.326466	-1.59726
P42126	ECI1	0.131733	0.326957	-0.459637
P82979	SARNP	0.131785	0.326957	0.547818
O14828	SCAMP3	0.132023	0.326958	0.634972
Q7L5N1	COPS6	0.132109	0.326958	-0.92015
P51649	ALDH5A1	0.13223	0.326958	-0.53078
P35542	SAA4	0.132297	0.326958	-0.991084
P35080	PFN2	0.132308	0.326958	-0.379888
Q6PJT7	ZC3H14	0.132717	0.327711	0.522064
Q15019	SEPTIN2	0.133024	0.328204	0.361178
P52815	MRPL12	0.133127	0.328204	0.42008
P00751	CFB	0.133333	0.328371	0.772687
Q13045	FLII	0.133443	0.328371	-0.396826
Q8WW12	PCNP	0.133509	0.328371	0.661987
Q9BTE1	DCTN5	0.134115	0.329603	-0.405582
O15143	ARPC1B	0.134929	0.331344	0.436491
Q9UJ41	RABGEF1	0.135155	0.331638	-1.88866
Q9Y6C2	EMILIN1	0.13575	0.332837	-0.382309
Q6NZI2	CAVIN1	0.13586	0.332847	0.402706
Q9Y2B0	CNPY2	0.135973	0.332863	0.465824
Q14134	TRIM29	0.136081	0.332867	-0.966677
Q9BU89	DOHH	0.136275	0.332996	-0.430065
P27824	CANX	0.136347	0.332996	0.321597
O95671	ASMTL	0.136855	0.333948	-0.560753
P02652	APOA2	0.137053	0.333948	0.76384
Q9NSE4	IARS2	0.137143	0.333948	-0.436992
O94819	KBTBD11	0.137163	0.333948	-0.782945
P54105	CLNS1A	0.137591	0.334713	-0.456896
Q13616	CUL1	0.137771	0.334713	-0.747252
P24821	TNC	0.137798	0.334713	-0.411405
Q86U42	PABPN1	0.138295	0.335661	-0.331105
O14618	CCS	0.138496	0.335888	0.376064
Q96MM6	HSPA12B	0.138691	0.336101	-0.441435
P51858	HDGF	0.139165	0.336988	0.484513
Q15459	SF3A1	0.139494	0.337524	0.480454
P20962	PTMS	0.139778	0.337681	0.692857
Q8NHH9	ATL2	0.140072	0.337681	1.05799
O60832	DKC1	0.140152	0.337681	-0.6499
P17174	GOT1	0.140254	0.337681	-0.365655
Q96S97	MYADM	0.140285	0.337681	-0.590295
Q6NVY1	HIBCH	0.140314	0.337681	0.606917
P25774	CTSS	0.140314	0.337681	-0.505796
Q9UPZ6	THSD7A	0.140541	0.337721	0.847146
P22897	MRC1	0.140546	0.337721	-0.587817
P49747	COMP	0.140664	0.337745	-0.72609
P55196	AFDN	0.14082	0.33786	0.507631
Q6UXI7	VIT	0.141361	0.338899	0.910197
Q9UNM6	PSMD13	0.141497	0.338965	-0.29034
O00461	GOLIM4	0.141837	0.339519	0.613712
Q9HCN4	GPN1	0.141965	0.339566	0.745134
Q92743	HTRA1	0.142227	0.339934	0.634347
P35998	PSMC2	0.143806	0.343317	0.486269
A0A0B4J1U7	IGHV6-1	0.143862	0.343317	-1.06641
P26641	EEF1G	0.144089	0.343483	-0.292701
Q96E39	RBMXL1	0.144151	0.343483	0.479856
Q9NY15	STAB1	0.144335	0.343659	-0.471724
P02774	GC	0.144492	0.343773	0.607605
Q8TDQ7	GNPDA2	0.144669	0.343933	-0.598961
P56199	ITGA1	0.144784	0.343944	-0.634618
Q7Z6Z7	HUWE1	0.144936	0.344045	0.400824
Q9Y2Z0	SUGT1	0.145127	0.344237	0.493108
Q9UNN5	FAF1	0.145313	0.344416	-0.432605
P53814	SMTN	0.145527	0.344664	0.733489
O00204	SULT2B1	0.14625	0.346113	-0.953144
Q9UBV8	PEF1	0.147245	0.348205	-0.388803
P14621	ACYP2	0.148061	0.349871	-0.767853
Q96GX9	APIP	0.148285	0.350137	0.525949
Q8IY95	TMEM192	0.148422	0.350195	-0.492628
P52594	AGFG1	0.148711	0.350613	0.471904
Q9HAT2	SIAE	0.148903	0.350657	-0.630654
Q13332	PTPRS	0.149099	0.350657	-0.555368
Q9P0K7	RAI14	0.149189	0.350657	0.415152
Q32MZ4	LRRFIP1	0.149243	0.350657	0.397255
P41218	MNDA	0.149405	0.350657	0.804083
O00178	GTPBP1	0.149468	0.350657	-0.448277
Q16186	ADRM1	0.14964	0.350657	0.399927
Q96EE3	SEH1L	0.14966	0.350657	-0.486895
Q12981	BNIP1	0.149738	0.350657	0.506716
P43243	MATR3	0.149953	0.350898	0.46718
Q86YS7	C2CD5	0.150106	0.350995	0.480196
Q0D2J5	ZNF763	0.150351	0.351142	-0.775103
P23743	DGKA	0.150431	0.351142	-0.612041
Q9Y281	CFL2	0.150505	0.351142	-0.593683
Q6PKG0	LARP1	0.150964	0.35167	0.690288
Q8IY67	RAVER1	0.151007	0.35167	-0.481301
P62330	ARF6	0.151069	0.35167	-1.49211
Q9H6T3	RPAP3	0.151512	0.352439	-0.572365
Q9Y3P9	RABGAP1	0.151782	0.352806	-0.487129
P07203	GPX1	0.151921	0.352866	-0.304812
P98082	DAB2	0.152151	0.353138	0.581111
O60701	UGDH	0.152556	0.353595	-0.346302
Q02809	PLOD1	0.152573	0.353595	0.525965
P11233	RALA	0.152806	0.353873	0.335844
P78362	SRPK2	0.153047	0.354168	0.547205
A1L0T0	ILVBL	0.153247	0.354371	0.469384
Q5T013	HYI	0.153439	0.354552	-0.472938
Q13126	MTAP	0.15357	0.354592	-0.358272
Q9Y2X7	GIT1	0.153699	0.354629	-0.595001
L0R6Q1	SLC35A4	0.15397	0.354993	-0.255214
P16234	PDGFRA	0.154127	0.355093	-0.754746
Q9BVG9	PTDSS2	0.154631	0.355993	0.442755
P08727	KRT19	0.15478	0.356075	-1.24114
Q9BVM4	GGACT	0.155198	0.356522	-0.74607
Q99536	VAT1	0.155221	0.356522	0.691851
Q05707	COL14A1	0.155317	0.356522	-0.586335
Q8NFH3	NUP43	0.155444	0.356553	0.478071
P13987	CD59	0.15592	0.357383	0.371014
P00492	HPRT1	0.156334	0.35807	-0.351972
Q15828	CST6	0.156742	0.358476	0.455235
P05783	KRT18	0.15679	0.358476	-1.212
O43399	TPD52L2	0.156855	0.358476	0.261156
Q14315	FLNC	0.15714	0.358865	-0.579561
P19021	PAM	0.15751	0.359448	0.919173
Q09666	AHNAK	0.157733	0.359696	0.388168
Q12792	TWF1	0.15803	0.35978	-0.392523
O00401	WASL	0.158254	0.35978	0.426729
P01701	IGLV1-51	0.15828	0.35978	0.653445
Q96NY7	CLIC6	0.158303	0.35978	0.443895
Q9NZM1	MYOF	0.158374	0.35978	-1.06831
Q9NR28	DIABLO	0.158459	0.35978	0.379409
Q9BY43	CHMP4A	0.158689	0.360039	-0.630196
Q08170	SRSF4	0.15886	0.360167	0.432505
P21796	VDAC1	0.159262	0.36043	-0.333752
P06744	GPI	0.159286	0.36043	-0.626714
P46937	YAP1	0.159321	0.36043	0.588567
O75947	ATP5PD	0.159609	0.360726	0.490898
P12110	COL6A2	0.159682	0.360726	-0.442865
P22830	FECH	0.16096	0.363349	-0.350286
Q9UIW2	PLXNA1	0.161565	0.364453	0.423308
Q9NYL9	TMOD3	0.16185	0.364832	0.292899
Q8IWE2	FAM114A1	0.162107	0.365148	-0.375142
Q8TCJ2	STT3B	0.162368	0.365279	-0.340826
Q9Y2J8	PADI2	0.162398	0.365279	1.23441
P16333	NCK1	0.162549	0.365356	-0.307299
Q8WWY3	PRPF31	0.162779	0.365518	-0.479756
O43707	ACTN4	0.162854	0.365518	-0.269315
P23229	ITGA6	0.163163	0.365949	-0.373906
Q14318	FKBP8	0.163574	0.36648	-0.332076
P02655	APOC2	0.163634	0.36648	0.891085
P63092	GNAS	0.164152	0.367376	-0.632953
P30520	ADSS2	0.164571	0.367614	-0.31748
Q9GZN8	C20orf27	0.164572	0.367614	-0.370148
Q99614	TTC1	0.164678	0.367614	-0.435168
O95834	EML2	0.164869	0.367614	-0.339171
P61106	RAB14	0.164872	0.367614	-0.308739
P62072	TIMM10	0.164966	0.367614	0.371174
Q7Z2Z2	EFL1	0.16508	0.367614	-0.831886
P63220	RPS21	0.165508	0.368	-0.341384
Q9BZF1	OSBPL8	0.165529	0.368	-0.531706
P07384	CAPN1	0.165748	0.368	-0.282297
P21810	BGN	0.165807	0.368	-0.386734
Q9Y5X1	SNX9	0.165841	0.368	-0.355834
P83731	RPL24	0.165965	0.368014	-0.366674
P45381	ASPA	0.166105	0.368064	-0.585562
Q9NQW7	XPNPEP1	0.166537	0.368642	-0.501891
Q6NUJ1	PSAPL1	0.166601	0.368642	-1.10852
Q08380	LGALS3BP	0.167018	0.369303	0.549143
Q06203	PPAT	0.167287	0.369638	-0.452647
Q8N271	PROM2	0.167434	0.369701	-1.2886
Q3SY69	ALDH1L2	0.16772	0.369821	-0.541553
P25787	PSMA2	0.167725	0.369821	-0.21397
Q15075	EEA1	0.168206	0.370622	0.439708
P51531	SMARCA2	0.168328	0.370628	0.439815
Q04941	PLP2	0.168646	0.371069	-1.10488
P18124	RPL7	0.1691	0.371303	-0.447707
Q93050	ATP6V0A1	0.169287	0.371303	-0.47156
P40763	STAT3	0.169303	0.371303	-0.738518
Q9UEU0	VTI1B	0.16946	0.371303	-0.669003
Q8WWM9	CYGB	0.169496	0.371303	-0.549221
Q96T37	RBM15	0.169521	0.371303	-0.580094
P02748	C9	0.169582	0.371303	-0.509016
Q9UL25	RAB21	0.170099	0.372173	-0.316129
Q86UX2	ITIH5	0.170643	0.373103	-0.934093
Q99733	NAP1L4	0.170829	0.373183	0.2698
P54652	HSPA2	0.170918	0.373183	-0.388239
P67809	YBX1	0.171083	0.373283	0.41059
O15067	PFAS	0.171374	0.373657	0.328358
Q13451	FKBP5	0.171786	0.373892	0.470248
P13671	C6	0.171794	0.373892	-1.14126
P00747	PLG	0.171852	0.373892	-0.590755
P21281	ATP6V1B2	0.171999	0.373892	-0.226572
Q6NZY4	ZCCHC8	0.172181	0.373892	0.520842
Q14155	ARHGEF7	0.172303	0.373892	1.35374
Q8WVJ2	NUDCD2	0.172317	0.373892	0.569127
P15924	DSP	0.172567	0.374118	0.957706
Q86VP6	CAND1	0.17273	0.374118	-0.251517
Q01970	PLCB3	0.172891	0.374118	-0.341435
Q9UJV9	DDX41	0.172992	0.374118	-0.510428
Q15257	PTPA	0.173059	0.374118	-0.338846
Q14978	NOLC1	0.173139	0.374118	0.779888
P02787	TF	0.173542	0.374731	0.635577
Q15843	NEDD8	0.173758	0.37494	-0.401897
Q9C0B1	FTO	0.174362	0.375983	-0.570854
Q76M96	CCDC80	0.175293	0.377731	-0.550276
Q13200	PSMD2	0.175823	0.378613	-0.285462
P49902	NT5C2	0.17602	0.378775	-0.478954
Q969G3	SMARCE1	0.176334	0.378991	-0.379639
P48681	NES	0.17647	0.378991	0.70908
Q86VN1	VPS36	0.176483	0.378991	-0.271484
Q9H1E3	NUCKS1	0.176756	0.379316	0.490922
Q0ZGT2	NEXN	0.176954	0.379481	0.504894
Q92783	STAM	0.177611	0.380411	0.48141
Q1KMD3	HNRNPUL2	0.177631	0.380411	-0.287094
P13796	LCP1	0.178581	0.382032	-0.352923
Q9NXG2	THUMPD1	0.178631	0.382032	-0.514808
Q15057	ACAP2	0.179151	0.382544	0.327167
O00187	MASP2	0.179181	0.382544	-0.316788
O95969	SCGB1D2	0.179238	0.382544	1.02934
Q9Y3U8	RPL36	0.179528	0.382903	-1.27611
P60903	S100A10	0.179681	0.382969	0.376124
Q96C01	FAM136A	0.180265	0.383903	0.379146
P12270	TPR	0.180365	0.383903	0.475998
Q9Y365	STARD10	0.180586	0.384114	-0.706554
Q13404	UBE2V1	0.180887	0.384382	-0.79876
P19827	ITIH1	0.180958	0.384382	-0.336994
O43301	HSPA12A	0.181419	0.3851	0.533075
Q96AC1	FERMT2	0.181589	0.3852	-0.441154
Q9NVJ2	ARL8B	0.18173	0.385238	-0.959143
P30086	PEBP1	0.182409	0.386416	0.323011
P00738	HP	0.18286	0.38704	0.886085
O14791	APOL1	0.182951	0.38704	-0.571827
P56556	NDUFA6	0.183556	0.387659	-0.470397
P06748	NPM1	0.183586	0.387659	0.353066
Q9UJC5	SH3BGRL2	0.183615	0.387659	-0.725747
Q8WXH0	SYNE2	0.184082	0.388383	0.681211
Q96FZ7	CHMP6	0.184275	0.388528	0.540146
P12931	SRC	0.184547	0.38882	-0.561004
P30622	CLIP1	0.184724	0.38882	0.422017
Q9UKV3	ACIN1	0.184786	0.38882	0.414649
Q8N139	ABCA6	0.185159	0.389344	-0.372105
Q03154	ACY1	0.185626	0.389457	-0.5509
P49321	NASP	0.185754	0.389457	-0.269838
Q9Y5S9	RBM8A	0.185913	0.389457	-0.61365
P48643	CCT5	0.185932	0.389457	-0.272835
Q3ZCQ8	TIMM50	0.185956	0.389457	-0.330162
P13674	P4HA1	0.185959	0.389457	0.321004
Q8TBF2	PRXL2B	0.186199	0.389698	0.366121
P61201	COPS2	0.186408	0.389875	-0.356741
O60763	USO1	0.187784	0.392492	0.45193
Q13287	NMI	0.187969	0.392616	0.348961
P32119	PRDX2	0.188214	0.392865	-0.454469
Q16643	DBN1	0.18836	0.392908	0.502244
Q8WWI5	SLC44A1	0.189487	0.394392	-1.03164
P54920	NAPA	0.189525	0.394392	0.440101
Q9Y450	HBS1L	0.18954	0.394392	0.626033
Q9UQB8	BAIAP2	0.18959	0.394392	0.761839
O43852	CALU	0.189701	0.394392	0.456092
P50895	BCAM	0.189839	0.394416	0.58108
Q6GMV3	PTRHD1	0.190387	0.395294	0.444531
P62820	RAB1A	0.191143	0.396398	0.494126
P78318	IGBP1	0.191173	0.396398	0.683538
Q08188	TGM3	0.19199	0.397829	-0.744909
O43670	ZNF207	0.192423	0.398287	0.423586
P00352	ALDH1A1	0.192582	0.398287	-0.494663
P55083	MFAP4	0.192592	0.398287	0.464289
Q4G0N4	NADK2	0.193575	0.399901	-1.51629
Q9H3N1	TMX1	0.193645	0.399901	0.303752
Q92879	CELF1	0.193785	0.399901	-0.443611
Q96DB5	RMDN1	0.193884	0.399901	-0.578318
P17302	GJA1	0.19414	0.400166	-0.679186
Q9NQG5	RPRD1B	0.194688	0.401032	0.483927
O43866	CD5L	0.194873	0.401149	-0.560307
P02730	SLC4A1	0.19524	0.401641	-0.790853
Q96PE7	MCEE	0.195671	0.402259	0.444688
P42766	RPL35	0.195798	0.402259	-0.682553
Q8N0X4	CLYBL	0.196121	0.402659	0.383263
P18754	RCC1	0.196652	0.403484	-0.554784
Q9Y3D9	MRPS23	0.198051	0.406089	-0.310695
P29692	EEF1D	0.198406	0.406551	-0.295902
P05386	RPLP1	0.198587	0.406655	0.557025
P78344	EIF4G2	0.199436	0.408061	0.366268
P55058	PLTP	0.199534	0.408061	-0.603467
P18077	RPL35A	0.19994	0.408624	-0.708469
Q9HAV7	GRPEL1	0.201201	0.410933	0.361104
O75821	EIF3G	0.201415	0.411102	0.609402
Q14980	NUMA1	0.201732	0.411425	0.338854
P46778	RPL21	0.201836	0.411425	0.844982
P18510	IL1RN	0.202197	0.411892	1.00313
Q96B97	SH3KBP1	0.20279	0.412832	0.362343
P15954	COX7C	0.202952	0.412893	0.395798
Q9NZ32	ACTR10	0.203833	0.414211	0.330703
O43598	DNPH1	0.203911	0.414211	-0.380227
Q9Y266	NUDC	0.203997	0.414211	-0.218238
Q16850	CYP51A1	0.204329	0.414561	-0.543024
Q99570	PIK3R4	0.204434	0.414561	-0.428535
O15484	CAPN5	0.205188	0.415782	-0.570241
O96000	NDUFB10	0.205301	0.415782	-0.296447
P09497	CLTB	0.205597	0.416023	0.33039
Q12802	AKAP13	0.205686	0.416023	-0.514405
Q99729	HNRNPAB	0.206082	0.416554	-0.294462
Q9H3Z4	DNAJC5	0.206374	0.416875	-0.619769
O15305	PMM2	0.206598	0.417059	-0.275293
P07900	HSP90AA1	0.206831	0.417261	0.265873
P24666	ACP1	0.207158	0.417546	-0.308865
Q9BUT1	BDH2	0.207239	0.417546	0.284287
P21397	MAOA	0.207596	0.417774	-0.730662
P98095	FBLN2	0.207666	0.417774	-0.640618
Q15833	STXBP2	0.207753	0.417774	-0.452864
Q9UII2	ATP5IF1	0.208155	0.418313	-0.479282
P19388	POLR2E	0.208799	0.419339	-0.349342
P15311	EZR	0.209791	0.421061	-0.503796
P27695	APEX1	0.210481	0.421967	-0.380029
P55145	MANF	0.210512	0.421967	-0.50177
P26022	PTX3	0.210953	0.42258	-0.606383
Q00013	MPP1	0.211313	0.422881	-0.404446
Q9Y2I1	NISCH	0.211373	0.422881	-0.650967
P30040	ERP29	0.211635	0.423135	0.370203
P42330	AKR1C3	0.21209	0.423773	-0.373965
P48163	ME1	0.212862	0.42479	0.330526
O95218	ZRANB2	0.21287	0.42479	0.394711
Q9P2R7	SUCLA2	0.213059	0.424898	0.251177
P11274	BCR	0.213296	0.425099	-0.366366
Q6UWY5	OLFML1	0.214118	0.425872	-0.480876
Q15185	PTGES3	0.214206	0.425872	0.33248
Q86XS5	ANGPTL5	0.214211	0.425872	-0.852225
Q03518	TAP1	0.214228	0.425872	-0.444114
Q96AB6	NTAN1	0.2146	0.426341	-0.569484
Q6FI81	CIAPIN1	0.214766	0.4264	0.404676
Q99848	EBNA1BP2	0.215308	0.426701	-0.471985
Q92734	TFG	0.215319	0.426701	-0.459908
Q9UJ71	CD207	0.215326	0.426701	-0.719525
O14933	UBE2L6	0.215793	0.427215	-0.461536
Q06278	AOX1	0.215859	0.427215	-0.840519
O43815	STRN	0.216121	0.427464	0.485052
P49589	CARS1	0.216423	0.427559	0.326898
P06730	EIF4E	0.216442	0.427559	-0.575261
Q9UNE7	STUB1	0.216641	0.427682	-0.446366
Q96FJ2	DYNLL2	0.217127	0.428332	0.326493
P30740	SERPINB1	0.217244	0.428332	-0.366246
Q9HC35	EML4	0.217598	0.428653	0.551496
P85037	FOXK1	0.217681	0.428653	-0.40433
P30048	PRDX3	0.217941	0.428897	-0.481483
P02649	APOE	0.218088	0.428917	-0.40079
P46776	RPL27A	0.21912	0.430496	-0.42584
Q14974	KPNB1	0.219167	0.430496	-0.247711
O15118	NPC1	0.219899	0.431664	-0.396336
Q15424	SAFB	0.220379	0.432066	0.468592
Q9UKF6	CPSF3	0.22038	0.432066	0.693702
P23381	WARS1	0.220533	0.432096	-0.43975
O95168	NDUFB4	0.220801	0.43235	-0.510848
Q03169	TNFAIP2	0.221685	0.43381	-0.920501
Q92692	NECTIN2	0.222016	0.434185	-0.448474
Q9Y6N7	ROBO1	0.222489	0.434764	-0.713341
P40429	RPL13A	0.222589	0.434764	-0.371694
Q9UI42	CPA4	0.223188	0.435432	-0.554628
P35580	MYH10	0.223281	0.435432	0.351306
P01023	A2M	0.223856	0.435432	-0.480313
P49736	MCM2	0.223862	0.435432	-0.373794
Q8N2K0	ABHD12	0.223921	0.435432	-0.45317
Q9H3P2	NELFA	0.223922	0.435432	0.531335
P56134	ATP5MF	0.223925	0.435432	1.28678
P62829	RPL23	0.224136	0.435432	0.399328
Q9BSR8	YIPF4	0.224183	0.435432	-0.405527
O43237	DYNC1LI2	0.224876	0.436508	0.518728
Q13427	PPIG	0.22507	0.436547	-0.385653
Q9UJ68	MSRA	0.225175	0.436547	0.305961
Q92504	SLC39A7	0.225503	0.436913	0.333551
Q92616	GCN1	0.225869	0.43735	-0.273308
Q07866	KLC1	0.226655	0.438601	0.246497
Q9BVP2	GNL3	0.227059	0.439111	-0.437551
Q53T59	HS1BP3	0.227888	0.440352	-0.299151
Q92747	ARPC1A	0.227982	0.440352	-0.371067
Q8N9N7	LRRC57	0.228406	0.440899	-0.42213
Q9UI30	TRMT112	0.228741	0.441275	-0.356653
P02686	MBP	0.23025	0.443912	0.762393
Q96P47	AGAP3	0.230826	0.444748	-0.479837
Q14152	EIF3A	0.232114	0.446847	0.363175
P43686	PSMC4	0.232201	0.446847	-0.24205
O60841	EIF5B	0.232344	0.446849	0.331041
Q9UNZ2	NSFL1C	0.232955	0.447647	-0.354157
Q8IZP0	ABI1	0.233045	0.447647	-0.33327
P16949	STMN1	0.23323	0.447727	0.493646
P02511	CRYAB	0.233902	0.448728	0.42075
O43169	CYB5B	0.234038	0.448728	0.919448
Q01433	AMPD2	0.234202	0.448769	0.409962
P51151	RAB9A	0.234366	0.448807	-0.34727
Q9HAB8	PPCS	0.234653	0.449083	0.274967
Q9Y265	RUVBL1	0.235398	0.450233	0.263062
Q9BTY7	HGH1	0.236706	0.452274	-0.41604
P63098	PPP3R1	0.236754	0.452274	0.319247
Q9BRA2	TXNDC17	0.237593	0.453601	0.395803
Q562R1	ACTBL2	0.238091	0.454274	-1.55843
Q6YHU6	THADA	0.238346	0.454472	-0.726266
Q96QA5	GSDMA	0.238485	0.454472	-0.523893
Q6IAN0	DHRS7B	0.239026	0.455226	-0.618573
O14617	AP3D1	0.23978	0.456384	-0.430367
P18621	RPL17	0.240172	0.456744	0.447801
P61764	STXBP1	0.240261	0.456744	0.406386
Q9BUH6	PAXX	0.240458	0.456747	-0.847545
P10643	C7	0.240555	0.456747	0.643382
Q8IXL7	MSRB3	0.240732	0.456806	0.747693
O43818	RRP9	0.242257	0.459051	0.479966
P41250	GARS1	0.24245	0.459051	-0.298403
Q7L2H7	EIF3M	0.242546	0.459051	-0.373843
Q13444	ADAM15	0.242625	0.459051	-0.500522
P13798	APEH	0.242647	0.459051	-0.278113
Q9H1K1	ISCU	0.243037	0.459311	0.411976
Q13144	EIF2B5	0.243078	0.459311	0.44174
Q6EMK4	VASN	0.243553	0.459911	-0.554021
O43143	DHX15	0.24369	0.459911	0.302781
Q99611	SEPHS2	0.243848	0.459933	-0.311037
O00231	PSMD11	0.244103	0.460136	0.253336
P20645	M6PR	0.244494	0.460597	0.469584
P78536	ADAM17	0.244939	0.461157	-0.38266
P30084	ECHS1	0.245606	0.462135	0.277371
Q49A26	GLYR1	0.246122	0.462827	-0.408435
O75312	ZPR1	0.246816	0.463685	-0.502563
O95202	LETM1	0.246974	0.463685	0.37868
P09417	QDPR	0.247022	0.463685	-0.304896
P32969	RPL9; RPL9P7; RPL9P8; RPL9P9	0.247269	0.46387	0.489129
O60911	CTSV	0.247739	0.463887	-0.98103
P49662	CASP4	0.247759	0.463887	-0.42131
O75348	ATP6V1G1	0.24795	0.463887	0.368065
O00214	LGALS8	0.248003	0.463887	-0.62845
P31944	CASP14	0.248019	0.463887	-0.631922
P16885	PLCG2	0.249382	0.466117	-0.410362
P15586	GNS	0.249509	0.466117	-0.260025
Q8WWX9	SELENOM	0.24969	0.466178	-0.495818
Q6P2Q9	PRPF8	0.250186	0.46671	-0.210062
Q9NZH8	IL36G	0.250295	0.46671	0.437235
P22059	OSBP	0.25051	0.46671	-0.33438
O14558	HSPB6	0.250572	0.46671	0.677569
P46976	GYG1	0.25086	0.46697	-0.351778
P16144	ITGB4	0.251285	0.467262	0.295256
Q5T5P2	KIAA1217	0.251316	0.467262	0.431682
Q01995	TAGLN	0.251895	0.467979	-0.717029
Q9BZZ2	SIGLEC1	0.252046	0.467979	-0.667151
A4D1P6	WDR91	0.252169	0.467979	-0.347046
O94906	PRPF6	0.252299	0.467979	0.494544
P46779	RPL28	0.253078	0.469097	-0.493048
Q9HBL0	TNS1	0.253202	0.469097	-0.290471
P35749	MYH11	0.25343	0.469154	-0.472386
P63173	RPL38	0.253671	0.469154	0.402587
Q709C8	VPS13C	0.25375	0.469154	0.307538
Q9Y5K8	ATP6V1D	0.253932	0.469154	-0.37196
Q9Y3A6	TMED5	0.254058	0.469154	-0.241024
Q53GQ0	HSD17B12	0.254168	0.469154	-0.223639
O15498	YKT6	0.254352	0.469154	0.252387
P36269	GGT5	0.254431	0.469154	-0.443821
P14854	COX6B1	0.254592	0.469175	0.329519
Q9C0C2	TNKS1BP1	0.255615	0.470782	0.407279
P49588	AARS1	0.256942	0.472948	-0.673564
Q16891	IMMT	0.257318	0.473362	0.210563
P34932	HSPA4	0.257752	0.473883	0.378792
O14561	NDUFAB1	0.258285	0.473981	0.307522
P01024	C3	0.258471	0.473981	-0.489108
Q9UN70	PCDHGC3	0.258504	0.473981	-0.568842
P00966	ASS1	0.25856	0.473981	0.334881
P00748	F12	0.258869	0.473981	-0.499151
Q7Z6K5	ARPIN	0.259065	0.473981	-0.576083
P62917	RPL8	0.259131	0.473981	-0.553077
O60504	SORBS3	0.259147	0.473981	-0.315514
Q96AQ6	PBXIP1	0.259168	0.473981	-0.331424
Q96HC4	PDLIM5	0.259324	0.47399	0.458017
P37198	NUP62	0.260111	0.474464	0.526665
P01903	HLA-DRA	0.260127	0.474464	-0.270958
Q16543	CDC37	0.260272	0.474464	0.29947
Q9UI09	NDUFA12	0.260341	0.474464	-0.283366
P15088	CPA3	0.260341	0.474464	-0.474681
Q6UXV4	APOOL	0.260714	0.474613	0.457669
Q96A49	SYAP1	0.260814	0.474613	0.599898
P09132	SRP19	0.260878	0.474613	-0.385893
Q4V9L6	TMEM119	0.261932	0.475834	0.471172
Q6E0U4	DMKN	0.26202	0.475834	-0.631811
Q96Q06	PLIN4	0.26219	0.475834	1.14737
Q9C005	DPY30	0.262414	0.475834	0.485328
Q9Y2W2	WBP11	0.262423	0.475834	0.56838
P19387	POLR2C	0.262461	0.475834	0.312031
Q10588	BST1	0.263264	0.477014	-0.314613
Q53SF7	COBLL1	0.264057	0.477441	-0.431352
O15217	GSTA4	0.264067	0.477441	-0.446387
O60826	CCDC22	0.264405	0.477441	-0.352768
Q9NX63	CHCHD3	0.264444	0.477441	-0.329414
Q15758	SLC1A5	0.264554	0.477441	0.282221
Q7Z2K6	ERMP1	0.264873	0.477441	0.349854
Q9NTK5	OLA1	0.265146	0.477441	0.247562
P0DPB6	POLR1D	0.26526	0.477441	-0.48341
Q8N2S1	LTBP4	0.26528	0.477441	-0.250549
P61626	LYZ	0.265304	0.477441	-1.12569
Q99715	COL12A1	0.265317	0.477441	-0.352466
O15264	MAPK13	0.265329	0.477441	-0.474325
P19838	NFKB1	0.265621	0.477691	-0.278843
P55210	CASP7	0.265938	0.477986	-0.569668
P20674	COX5A	0.266114	0.478028	-0.291304
Q7Z5L7	PODN	0.26739	0.479234	0.298557
Q6P1M0	SLC27A4	0.267489	0.479234	-0.400769
Q96CW1	AP2M1	0.26749	0.479234	-0.296816
Q9BTE3	MCMBP	0.267493	0.479234	0.356899
Q96A65	EXOC4	0.267551	0.479234	-0.404929
P09211	GSTP1	0.267795	0.479397	-0.314184
P08571	CD14	0.269401	0.481842	0.604194
Q9NZT2	OGFR	0.269468	0.481842	-0.261425
Q9Y608	LRRFIP2	0.269681	0.48191	0.503766
O95171	SCEL	0.270094	0.48191	-0.781747
O15247	CLIC2	0.270297	0.48191	0.288643
Q9NNW7	TXNRD2	0.270441	0.48191	-1.02074
P53367	ARFIP1	0.270466	0.48191	0.527219
O15511	ARPC5	0.270689	0.48191	-0.251373
Q9P0M6	MACROH2A2	0.270862	0.48191	0.452163
Q15370	ELOB	0.270883	0.48191	0.299046
Q08554	DSC1	0.270929	0.48191	-0.465209
Q16630	CPSF6	0.271178	0.48191	-0.60642
O75781	PALM	0.271243	0.48191	-0.399813
Q9UKG1	APPL1	0.271353	0.48191	0.275399
Q96E11	MRRF	0.271738	0.482273	0.349412
O00625	PIR	0.271866	0.482273	-0.40327
P16298	PPP3CB	0.272322	0.482809	-0.30294
P22352	GPX3	0.274402	0.485838	-0.596705
Q8IXI1	RHOT2	0.274476	0.485838	0.646662
P13667	PDIA4	0.274496	0.485838	0.262923
Q9UPN7	PPP6R1	0.275071	0.48658	-0.400264
O00592	PODXL	0.275346	0.486589	-0.35239
Q96EV8	DTNBP1	0.275387	0.486589	-0.345487
P48506	GCLC	0.275726	0.486737	-0.262898
Q15738	NSDHL	0.275901	0.486737	-0.452715
Q00169	PITPNA	0.276136	0.486737	-0.257328
Q9NX14	NDUFB11	0.276326	0.486737	-0.271227
O95881	TXNDC12	0.276355	0.486737	-0.301513
P49411	TUFM	0.276403	0.486737	0.280988
P56385	ATP5ME	0.276637	0.486875	0.31255
Q15382	RHEB	0.277277	0.487665	-0.23531
P08240	SRPRA	0.277397	0.487665	-0.25101
Q86X83	COMMD2	0.278241	0.488698	-0.293891
P27105	STOM	0.278297	0.488698	-0.23047
P46821	MAP1B	0.279239	0.490078	0.32814
Q16875	PFKFB3	0.279562	0.490136	0.378176
Q99598	TSNAX	0.279586	0.490136	-0.291773
Q12796	PNRC1	0.280145	0.490841	-0.300971
O15020	SPTBN2	0.281153	0.49225	-0.591839
O43252	PAPSS1	0.281263	0.49225	-0.205425
Q6UXN9	WDR82	0.28156	0.492495	-0.522507
P08174	CD55	0.281866	0.492753	0.372538
Q13613	MTMR1	0.282088	0.492867	-0.371916
P08779	KRT16	0.284734	0.497213	-1.16222
Q9Y3E7	CHMP3	0.284935	0.497285	-0.45482
Q9HB21	PLEKHA1	0.285171	0.497421	-0.457098
P25098	GRK2	0.285485	0.497691	-0.320206
P14384	CPM	0.286571	0.499307	-0.552737
P04843	RPN1	0.287073	0.499846	0.269559
Q96C23	GALM	0.28748	0.499846	-0.370217
P02790	HPX	0.287586	0.499846	-0.66572
Q86UP2	KTN1	0.28765	0.499846	0.32436
Q9H0D6	XRN2	0.287786	0.499846	0.285566
P0C0L5	C4B; C4B_2	0.287904	0.499846	-0.317399
P43490	NAMPT	0.287998	0.499846	-0.240761
Q13825	AUH	0.288402	0.500131	-0.966806
P51452	DUSP3	0.288482	0.500131	-0.240726
Q9NW82	WDR70	0.288746	0.500179	-0.65357
Q6P1N0	CC2D1A	0.288829	0.500179	0.440861
Q13123	IK	0.288995	0.500191	0.322992
Q9BW83	IFT27	0.289306	0.500451	-0.532351
Q9NRD9	DUOX1	0.289467	0.500454	-0.354419
O95274	LYPD3	0.290104	0.501278	-0.76346
Q06033	ITIH3	0.290294	0.501329	0.348438
Q9GZP4	PITHD1	0.290537	0.501472	-0.319616
Q13683	ITGA7	0.290773	0.501485	-0.504801
P29401	TKT	0.290865	0.501485	-0.326621
O95166	GABARAP	0.291306	0.501834	0.346641
P33527	ABCC1	0.291389	0.501834	-0.451796
P22234	PAICS	0.291759	0.501834	-0.340545
Q6NUM9	RETSAT	0.291861	0.501834	-0.271774
P43897	TSFM	0.291869	0.501834	-0.539029
Q96S55	WRNIP1	0.292573	0.502721	0.452771
Q14258	TRIM25	0.292705	0.502721	0.33909
P05155	SERPING1	0.293272	0.503166	-0.626364
Q96AY3	FKBP10	0.293286	0.503166	0.374798
Q9H814	PHAX	0.293948	0.504025	-0.586404
Q92541	RTF1	0.29431	0.50437	0.451799
Q14515	SPARCL1	0.295386	0.505938	0.280637
P45954	ACADSB	0.296487	0.50678	-0.293281
P30050	RPL12	0.29658	0.50678	-0.259687
Q86TI2	DPP9	0.296678	0.50678	-0.294271
P55287	CDH11	0.296722	0.50678	-0.572241
O15400	STX7	0.296838	0.50678	-0.314712
P13693	TPT1	0.296849	0.50678	0.277785
Q9UHQ4	BCAP29	0.297875	0.508248	-0.389956
O00151	PDLIM1	0.298033	0.508248	0.279431
Q9Y3A5	SBDS	0.298514	0.50879	-0.276163
Q8NE71	ABCF1	0.298903	0.508844	0.3695
P62750	RPL23A	0.298981	0.508844	0.313887
P47755	CAPZA2	0.29914	0.508844	-0.259375
Q8WWM7	ATXN2L	0.29933	0.508844	0.41621
P24752	ACAT1	0.299475	0.508844	0.278737
P31689	DNAJA1	0.299521	0.508844	0.36604
P18887	XRCC1	0.299713	0.508895	-0.253993
Q14141	SEPTIN6	0.300036	0.509167	0.462003
P49746	THBS3	0.300318	0.509369	0.354094
O60506	SYNCRIP	0.300868	0.510025	-0.261399
P21291	CSRP1	0.301114	0.510167	0.584277
Q16576	RBBP7	0.302186	0.511705	-0.251237
Q15046	KARS1	0.302429	0.511841	-0.254428
Q9P265	DIP2B	0.302884	0.512036	-0.437807
Q9BRP4	PAAF1	0.30295	0.512036	-0.415233
O15075	DCLK1	0.303035	0.512036	-0.432491
P30101	PDIA3	0.30344	0.512427	0.219436
P06454	PTMA	0.30364	0.512427	-0.394123
Q96KP4	CNDP2	0.303757	0.512427	-0.332311
P53999	SUB1	0.304096	0.512721	-0.38021
Q5JTV8	TOR1AIP1	0.305046	0.513906	0.214006
Q96I15	SCLY	0.305177	0.513906	-0.601302
P40925	MDH1	0.305291	0.513906	-0.222417
Q8TED1	GPX8	0.305579	0.514115	-0.428958
O94985	CLSTN1	0.306585	0.51553	-0.249209
Q15149	PLEC	0.307418	0.516654	-0.235231
Q96JQ0	DCHS1	0.307825	0.516984	0.419584
P62753	RPS6	0.307945	0.516984	-0.23043
Q96JB5	CDK5RAP3	0.308315	0.51713	0.431552
P12004	PCNA	0.308362	0.51713	-0.252885
O15455	TLR3	0.308544	0.517157	-0.945521
P02765	AHSG	0.308801	0.517312	0.485186
Q9H8L6	MMRN2	0.310111	0.51905	0.544278
Q9Y4F1	FARP1	0.31017	0.51905	0.300883
Q9Y224	RTRAF	0.310862	0.519731	0.349196
P62424	RPL7A	0.311069	0.519731	-0.427064
Q9BZF9	UACA	0.311075	0.519731	0.46398
Q96BW5	PTER	0.311266	0.519773	-0.301087
O75844	ZMPSTE24	0.311862	0.52049	-0.774572
P17987	TCP1	0.31309	0.522261	0.257833
P22676	CALB2	0.313462	0.522603	0.425989
Q9Y5Z4	HEBP2	0.313684	0.522696	0.24712
Q9UKX5	ITGA11	0.313949	0.522859	0.728539
Q9Y6U3	SCIN	0.314298	0.523161	-0.783506
A6NNA5	DRGX	0.314628	0.523392	0.633305
P49915	GMPS	0.314771	0.523392	0.470894
P48444	ARCN1	0.315379	0.524124	0.268481
P39060	COL18A1	0.315708	0.524393	-0.422086
P10321	HLA-C	0.316514	0.525431	-0.415362
Q99798	ACO2	0.316668	0.525431	-0.211242
Q14195	DPYSL3	0.317654	0.526549	-0.207052
Q9BRG1	VPS25	0.318139	0.526549	-0.484451
Q96CV9	OPTN	0.318152	0.526549	0.302868
Q9UMY4	SNX12	0.31816	0.526549	-0.191461
Q13464	ROCK1	0.318183	0.526549	0.340566
Q14203	DCTN1	0.319083	0.527442	0.189638
Q9HA65	TBC1D17	0.319305	0.527442	-0.328773
Q9Y530	OARD1	0.319313	0.527442	-0.479036
O75937	DNAJC8	0.319451	0.527442	0.222946
Q96I24	FUBP3	0.319565	0.527442	-0.480713
P55064	AQP5	0.320408	0.528503	0.750046
Q6XQN6	NAPRT	0.320545	0.528503	-0.264678
Q9H3K6	BOLA2; BOLA2B	0.320771	0.528533	0.317467
P08237	PFKM	0.320901	0.528533	0.320774
O75558	STX11	0.321237	0.528808	-0.484051
P02671	FGA	0.321859	0.528829	0.423886
P11142	HSPA8	0.322044	0.528829	-0.229383
Q13952	NFYC	0.322184	0.528829	0.425202
P47929	LGALS7; LGALS7B	0.322209	0.528829	-0.664578
P47985	UQCRFS1	0.322293	0.528829	-0.464136
Q92520	FAM3C	0.322463	0.528829	0.269054
O94760	DDAH1	0.322497	0.528829	-0.294274
P55265	ADAR	0.322601	0.528829	-0.351404
P08603	CFH	0.322863	0.528982	-0.380372
P60866	RPS20	0.323205	0.529165	-0.264877
Q9Y4L1	HYOU1	0.323376	0.529165	-0.216138
Q9H0U4	RAB1B	0.323482	0.529165	-0.334061
Q9H9S4	CAB39L	0.323833	0.529463	-0.232398
Q14512	FGFBP1	0.32467	0.530355	0.517788
P49720	PSMB3	0.324717	0.530355	-0.556264
O43570	CA12	0.326125	0.53233	-0.423943
P60983	GMFB	0.326397	0.53233	0.47087
Q9NR30	DDX21	0.326572	0.53233	0.226697
O75533	SF3B1	0.326769	0.53233	0.304227
P23526	AHCY	0.326784	0.53233	-0.383973
Q9GZT9	EGLN1	0.326947	0.53233	-0.349096
Q13057	COASY	0.327387	0.53277	0.547455
Q15517	CDSN	0.327735	0.532992	-0.470393
P60174	TPI1	0.328085	0.532992	-0.200052
P13010	XRCC5	0.328089	0.532992	0.341017
P16989	YBX3	0.328205	0.532992	0.266135
Q15223	NECTIN1	0.32895	0.533926	-1.06776
Q8TDP1	RNASEH2C	0.329413	0.5344	-0.391699
Q96BN8	OTULIN	0.329678	0.534553	0.370432
Q92688	ANP32B	0.330004	0.534588	-0.862149
P18031	PTPN1	0.330336	0.534588	-0.367193
P18085	ARF4	0.330465	0.534588	-0.274029
Q12882	DPYD	0.330536	0.534588	0.277659
Q8WX93	PALLD	0.330553	0.534588	0.297115
Q9UGP8	SEC63	0.330848	0.534788	0.385767
P68371	TUBB4B	0.331435	0.535395	-0.611063
P10644	PRKAR1A	0.331565	0.535395	0.254955
O43809	NUDT21	0.332024	0.535713	0.2932
Q9P0J1	PDP1	0.332498	0.535713	0.189571
Q13263	TRIM28	0.332548	0.535713	0.258602
Q96AG4	LRRC59	0.332551	0.535713	0.352164
Q9UMD9	COL17A1	0.332617	0.535713	0.502342
P01861	IGHG4	0.332794	0.535722	0.39222
O00571	DDX3X	0.333197	0.535875	-0.291714
Q9UMS6	SYNPO2	0.333599	0.535875	0.510809
P81605	DCD	0.33368	0.535875	0.85315
P60510	PPP4C	0.333702	0.535875	-0.442866
P01591	JCHAIN	0.333745	0.535875	-0.353913
P42773	CDKN2C	0.334358	0.536363	0.276638
P33151	CDH5	0.334392	0.536363	-0.272878
P00568	AK1	0.334756	0.536672	-0.205931
P21283	ATP6V1C1	0.335618	0.537778	-0.714704
O75391	SPAG7	0.336801	0.539285	0.344755
P29144	TPP2	0.336902	0.539285	-0.470539
P07357	C8A	0.337553	0.54005	-0.663794
Q13813	SPTAN1	0.337835	0.540226	0.220109
P16401	H1-5	0.3384	0.540853	-0.477048
P58107	EPPK1	0.338683	0.540937	-0.505964
Q9UHB9	SRP68	0.338861	0.540937	-0.413902
Q14624	ITIH4	0.338971	0.540937	-0.478133
P17480	UBTF	0.339316	0.541212	-0.277331
P67812	SEC11A	0.339504	0.541235	-0.497826
Q08209	PPP3CA	0.339904	0.541597	-0.220296
Q9Y285	FARSA	0.340238	0.54174	0.424372
P46777	RPL5	0.340339	0.54174	0.29968
P12821	ACE	0.340908	0.542369	-0.27649
P08123	COL1A2	0.341327	0.54276	-0.304939
P53990	IST1	0.341591	0.542904	-0.180838
Q9Y2D5	AKAP2	0.34213	0.543485	0.575597
Q9UQN3	CHMP2B	0.343121	0.544783	0.298228
P20339	RAB5A	0.343525	0.545148	-0.53764
O15540	FABP7	0.343924	0.545505	-0.536438
O43291	SPINT2	0.344416	0.546009	-0.287363
Q9BWS9	CHID1	0.344808	0.546309	-0.285115
Q9NQP4	PFDN4	0.345093	0.546309	0.369997
Q8NCN5	PDPR	0.345129	0.546309	-0.320949
Q93034	CUL5	0.345964	0.547287	-0.554274
Q3KQV9	UAP1L1	0.346096	0.547287	-0.512071
Q96GQ7	DDX27	0.347523	0.549265	0.334153
Q8TEA8	DTD1	0.348175	0.54999	-0.356108
P09960	LTA4H	0.348333	0.54999	-0.155177
Q8N5K1	CISD2	0.348905	0.550281	-0.238275
P20851	C4BPB	0.348935	0.550281	0.466681
Q9C0E8	LNPK	0.349044	0.550281	0.228239
Q9NPA0	EMC7	0.35025	0.551904	0.419244
Q16666	IFI16	0.350619	0.552208	0.240915
Q02818	NUCB1	0.351122	0.552692	0.208757
P35222	CTNNB1	0.35128	0.552692	-0.249527
O94875	SORBS2	0.351456	0.552692	0.660491
Q5KU26	COLEC12	0.351756	0.552886	0.345115
P29373	CRABP2	0.352754	0.553916	0.311017
P40123	CAP2	0.352894	0.553916	0.392232
Q9Y3C4	TPRKB	0.352943	0.553916	-0.390046
P00325	ADH1B	0.353197	0.554039	-0.302465
O76041	NEBL	0.353915	0.554803	0.356123
P42357	HAL	0.354523	0.554803	-0.731162
Q9H3H3	C11orf68	0.354705	0.554803	0.219403
[truncated: 1,132 more rows]
